# Supplementary material for: The landscape of transcriptional and translational changes over 22 years of bacterial adaptation
Source: eLife. 2022 Oct 10;11:e81979. doi: 10.7554/eLife.81979 (PMC9645810; doi:10.7554/eLife.81979)
Supplement: Supplementary file 1. — Counts in this file were first rounded, and new transcripts per million (TPM) were calculated based on rounded counts. This file was generated using ‘data_cleaning.Rmd’ (https://github.com/shahlab/LTEE_gene_expression_2/tree/main/code/data_processing). [file elife-81979-supp1.zip]

Archive with 1 entries (1 files):
- table_s1_read_counts.csv
