# Supplementary material for: The landscape of transcriptional and translational changes over 22 years of bacterial adaptation
Source: eLife. 2022 Oct 10;11:e81979. doi: 10.7554/eLife.81979 (PMC9645810; doi:10.7554/eLife.81979)
Supplement: Supplementary file 1. — Counts in this file were first rounded, and new transcripts per million (TPM) were calculated based on rounded counts. This file was generated using ‘data_cleaning.Rmd’ (https://github.com/shahlab/LTEE_gene_expression_2/tree/main/code/data_processing). [file elife-81979-supp1.zip › table_s1_read_counts.csv]

repl	seqtype	line	target_id	est_counts	eff_length	length	tpm
rep1	ribo	Ara-1	alaT	5005	51.9997	76	11248.254540624399
rep1	ribo	Ara-1	alaU	5005	51.9997	76	11248.254540624399
rep1	ribo	Ara-1	alaV	5005	51.9997	76	11248.254540624399
rep1	ribo	Ara-1	alaW	1345	51.9997	76	3022.757713714249
rep1	ribo	Ara-1	alaX	1345	51.9997	76	3022.757713714249
rep1	ribo	Ara-1	argQ	4394	52.9997	77	9688.767472955016
rep1	ribo	Ara-1	argU	922	52.9997	77	2033.009469746137
rep1	ribo	Ara-1	argV	4394	52.9997	77	9688.767472955016
rep1	ribo	Ara-1	argW	319	50.9997	75	730.9790892520049
rep1	ribo	Ara-1	argX	1321	52.9997	77	2912.80424027619
rep1	ribo	Ara-1	argY	4394	52.9997	77	9688.767472955016
rep1	ribo	Ara-1	argZ	4394	52.9997	77	9688.767472955016
rep1	ribo	Ara-1	asnT	11412	51.9997	76	25647.3687947264
rep1	ribo	Ara-1	asnU	11412	51.9997	76	25647.3687947264
rep1	ribo	Ara-1	asnV	11412	51.9997	76	25647.3687947264
rep1	ribo	Ara-1	asnW	11412	51.9997	76	25647.3687947264
rep1	ribo	Ara-1	aspT	28913	52.9997	77	63753.14837176796
rep1	ribo	Ara-1	aspU	28913	52.9997	77	63753.14837176796
rep1	ribo	Ara-1	aspV	28913	52.9997	77	63753.14837176796
rep1	ribo	Ara-1	cysT	422	49.9997	74	986.3406777261322
rep1	ribo	Ara-1	ECB_00001	105	91.9997	116	133.37817777684296
rep1	ribo	Ara-1	ECB_00002	2109	2489	2513	99.022428932301
rep1	ribo	Ara-1	ECB_00003	352	959	983	42.89492849088544
rep1	ribo	Ara-1	ECB_00004	714	1313	1337	63.54997404852269
rep1	ribo	Ara-1	ECB_00005	14	323	347	5.065326044175942
rep1	ribo	Ara-1	ECB_00006	108	803	827	15.71774005737712
rep1	ribo	Ara-1	ECB_00007	8	1457	1481	0.6416708745048845
rep1	ribo	Ara-1	ECB_00008	1275	980	1004	152.04284971885986
rep1	ribo	Ara-1	ECB_00009	44	614	638	8.374640965545428
rep1	ribo	Ara-1	ECB_00010	132	593	617	26.013640233616655
rep1	ribo	Ara-1	ECB_00011	2	740	764	0.31584948113297867
rep1	ribo	Ara-1	ECB_00012	0	512	536	0
rep1	ribo	Ara-1	ECB_00013	0	431	455	0
rep1	ribo	Ara-1	ECB_00014	1880	1943	1967	113.07508959140502
rep1	ribo	Ara-1	ECB_00015	106	1157	1181	10.706669533306329
rep1	ribo	Ara-1	ECB_00016	64	1139	1163	6.566563400552181
rep1	ribo	Ara-1	ECB_00017	7	236	260	3.466314220908537
rep1	ribo	Ara-1	ECB_00018	60	1193	1217	5.8775008224242455
rep1	ribo	Ara-1	ECB_00019	16	932	956	2.0062542149219245
rep1	ribo	Ara-1	ECB_00020	1	986	1010	0.118523638964708
rep1	ribo	Ara-1	ECB_00021	0	1172	1196	0
rep1	ribo	Ara-1	ECB_00022	0	731	755	0
rep1	ribo	Ara-1	ECB_00023	0	302	326	0
rep1	ribo	Ara-1	ECB_00024	0	530	554	0
rep1	ribo	Ara-1	ECB_00025	0	377	401	0
rep1	ribo	Ara-1	ECB_00026	2	191	215	1.2237100316146818
rep1	ribo	Ara-1	ECB_00027	1770	290	314	713.2752592896129
rep1	ribo	Ara-1	ECB_00028	3	245	269	1.4309915267657398
rep1	ribo	Ara-1	ECB_00029	72	968	992	8.692386546882801
rep1	ribo	Ara-1	ECB_00030	2258	2843	2867	92.81730830367863
rep1	ribo	Ara-1	ECB_00031	124	521	545	27.814153923955967
rep1	ribo	Ara-1	ECB_00032	91	476	500	22.341705944847458
rep1	ribo	Ara-1	ECB_00033	189	977	1001	22.607322636263252
rep1	ribo	Ara-1	ECB_00034	18	941	965	2.235449037561783
rep1	ribo	Ara-1	ECB_00035	221	848	872	30.4563821606647
rep1	ribo	Ara-1	ECB_00036	3355	1175	1199	333.68489651440257
rep1	ribo	Ara-1	ECB_00037	4980	3248	3272	179.18234419200323
rep1	ribo	Ara-1	ECB_00038	5	422	446	1.3846481992796456
rep1	ribo	Ara-1	ECB_00039	2	617	641	0.37881461270405864
rep1	ribo	Ara-1	ECB_00040	2	920	944	0.25405284352000457
rep1	ribo	Ara-1	ECB_00041	6	1595	1619	0.4396149517963715
rep1	ribo	Ara-1	ECB_00043	6	1169	1193	0.599816807626358
rep1	ribo	Ara-1	ECB_00044	0	1541	1565	0
rep1	ribo	Ara-1	ECB_00045	2	797	821	0.29326049691142303
rep1	ribo	Ara-1	ECB_00046	3	968	992	0.36218277278678335
rep1	ribo	Ara-1	ECB_00047	1	1313	1337	0.08900556589428948
rep1	ribo	Ara-1	ECB_00048	0	314	338	0
rep1	ribo	Ara-1	ECB_00049	0	1358	1382	0
rep1	ribo	Ara-1	ECB_00050	1	557	581	0.20981024779030896
rep1	ribo	Ara-1	ECB_00051	24	1889	1913	1.4847768091375597
rep1	ribo	Ara-1	ECB_00052	324	506	530	74.83011027316498
rep1	ribo	Ara-1	ECB_00053	138	869	893	18.558428661277205
rep1	ribo	Ara-1	ECB_00054	41	404	428	11.859991655414074
rep1	ribo	Ara-1	ECB_00055	285	848	872	39.27632993569881
rep1	ribo	Ara-1	ECB_00056	69	1016	1040	7.936650839886757
rep1	ribo	Ara-1	ECB_00057	1096	1313	1337	97.55010022014127
rep1	ribo	Ara-1	ECB_00058	588	2381	2405	28.860232303776073
rep1	ribo	Ara-1	ECB_00059	182	842	866	25.26045612766601
rep1	ribo	Ara-1	ECB_00060	62	686	710	10.56208031660427
rep1	ribo	Ara-1	ECB_00061	601	2933	2957	23.94662431624291
rep1	ribo	Ara-1	ECB_00062	22	2378	2402	1.0811668529951413
rep1	ribo	Ara-1	ECB_00063	0	722	746	0
rep1	ribo	Ara-1	ECB_00064	8	1529	1553	0.6114548490213321
rep1	ribo	Ara-1	ECB_00065	2	1727	1751	0.13533793632796998
rep1	ribo	Ara-1	ECB_00066	9	905	929	1.1621864885887498
rep1	ribo	Ara-1	ECB_00067	17	791	815	2.511622296240753
rep1	ribo	Ara-1	ECB_00068	2	725	749	0.32238429798400575
rep1	ribo	Ara-1	ECB_00069	7	1637	1661	0.49972520228125505
rep1	ribo	Ara-1	ECB_00070	8	1010	1034	0.9256578853006107
rep1	ribo	Ara-1	ECB_00071	25	1682	1706	1.736984364137962
rep1	ribo	Ara-1	ECB_00072	22	1205	1229	2.1336222210974656
rep1	ribo	Ara-1	ECB_00073	230	632	656	42.529732348760255
rep1	ribo	Ara-1	ECB_00074	415	1427	1451	33.98646659283032
rep1	ribo	Ara-1	ECB_00075	343	1118	1142	35.85371882878919
rep1	ribo	Ara-1	ECB_00076	276	1598	1622	20.184323537734528
rep1	ribo	Ara-1	ECB_00077	162	113	137	167.53998140805965
rep1	ribo	Ara-1	ECB_00078	4	971	995	0.48141836465170784
rep1	ribo	Ara-1	ECB_00079	670	1751	1775	44.716782622995666
rep1	ribo	Ara-1	ECB_00080	167	518	542	37.67633096371959
rep1	ribo	Ara-1	ECB_00081	217	1031	1055	24.59704640171373
rep1	ribo	Ara-1	ECB_00082	31	485	509	7.46967741978405
rep1	ribo	Ara-1	ECB_00083	186	968	992	22.455331912780565
rep1	ribo	Ara-1	ECB_00084	24	392	416	7.154957633828699
rep1	ribo	Ara-1	ECB_00085	252	1793	1817	16.424877646870566
rep1	ribo	Ara-1	ECB_00086	382	1514	1538	29.48623887934954
rep1	ribo	Ara-1	ECB_00087	201	1385	1409	16.96009091108998
rep1	ribo	Ara-1	ECB_00088	259	1109	1133	27.29292676012024
rep1	ribo	Ara-1	ECB_00089	265	1343	1367	23.05959912515901
rep1	ribo	Ara-1	ECB_00090	81	1271	1295	7.4476860342685836
rep1	ribo	Ara-1	ECB_00091	137	1094	1118	14.634744240064611
rep1	ribo	Ara-1	ECB_00092	374	1502	1526	29.09936830837655
rep1	ribo	Ara-1	ECB_00093	265	947	971	32.702261483726026
rep1	ribo	Ara-1	ECB_00094	54	857	881	7.363678684990563
rep1	ribo	Ara-1	ECB_00095	313	1289	1313	28.377446400318274
rep1	ribo	Ara-1	ECB_00096	1794	1178	1202	177.97501577796993
rep1	ribo	Ara-1	ECB_00097	1089	944	968	134.81486380604989
rep1	ribo	Ara-1	ECB_00098	50	539	563	10.840844899740453
rep1	ribo	Ara-1	ECB_00099	2519	2732	2756	107.75299849940339
rep1	ribo	Ara-1	ECB_00101	87	224	248	45.38926248960081
rep1	ribo	Ara-1	ECB_00102	114	770	794	17.301988459985765
rep1	ribo	Ara-1	ECB_00103	18	647	671	3.2512481365465806
rep1	ribo	Ara-1	ECB_00104	201	1070	1094	21.953014870896844
rep1	ribo	Ara-1	ECB_00105	5	1229	1253	0.4754447030886985
rep1	ribo	Ara-1	ECB_00106	7	1412	1436	0.5793556346561011
rep1	ribo	Ara-1	ECB_00107	0	467	491	0
rep1	ribo	Ara-1	ECB_00108	89	920	944	11.305351536640202
rep1	ribo	Ara-1	ECB_00109	93	578	602	18.80342672281279
rep1	ribo	Ara-1	ECB_00110	81	881	905	10.744618557951611
rep1	ribo	Ara-1	ECB_00111	1246	1400	1424	104.00923413708988
rep1	ribo	Ara-1	ECB_00112	224	791	815	33.09431731517227
rep1	ribo	Ara-1	ECB_00113	9866	2690	2714	428.6183133522111
rep1	ribo	Ara-1	ECB_00114	5062	1919	1943	308.2684352231376
rep1	ribo	Ara-1	ECB_00115	3627	1451	1475	292.1204997833536
rep1	ribo	Ara-1	ECB_00116	5	1880	1904	0.31080932983830345
rep1	ribo	Ara-1	ECB_00117	5785	2624	2648	257.6448254158095
rep1	ribo	Ara-1	ECB_00118	20	389	413	6.008447713069517
rep1	ribo	Ara-1	ECB_00119	276	821	845	39.28690501010935
rep1	ribo	Ara-1	ECB_00120	476	893	917	62.29273305390839
rep1	ribo	Ara-1	ECB_00121	76	374	398	23.747827298019676
rep1	ribo	Ara-1	ECB_00122	523	1577	1601	38.757154783793716
rep1	ribo	Ara-1	ECB_00123	547	2417	2441	26.44798365184259
rep1	ribo	Ara-1	ECB_00124	323	563	587	67.04648577300581
rep1	ribo	Ara-1	ECB_00125	877	689	713	148.75181151355622
rep1	ribo	Ara-1	ECB_00126	147	953	977	18.02628885500809
rep1	ribo	Ara-1	ECB_00127	147	797	821	21.554646522989596
rep1	ribo	Ara-1	ECB_00128	9	467	491	2.2522029382715605
rep1	ribo	Ara-1	ECB_00129	25	1256	1280	2.326120780636984
rep1	ribo	Ara-1	ECB_00130	564	407	431	161.9446430536363
rep1	ribo	Ara-1	ECB_00131	9	929	953	1.1321622951268233
rep1	ribo	Ara-1	ECB_00132	239	878	902	31.811582706821525
rep1	ribo	Ara-1	ECB_00133	366	821	845	52.09785229601457
rep1	ribo	Ara-1	ECB_00134	8	1373	1397	0.6809282331781623
rep1	ribo	Ara-1	ECB_00135	0	623	647	0
rep1	ribo	Ara-1	ECB_00136	2	629	653	0.3715876248623278
rep1	ribo	Ara-1	ECB_00137	0	596	620	0
rep1	ribo	Ara-1	ECB_00138	0	2627	2651	0
rep1	ribo	Ara-1	ECB_00139	1	767	791	0.1523654602597159
rep1	ribo	Ara-1	ECB_00140	0	611	635	0
rep1	ribo	Ara-1	ECB_00141	23	506	530	5.312014000872822
rep1	ribo	Ara-1	ECB_00142	507	1391	1415	42.5954019883073
rep1	ribo	Ara-1	ECB_00143	11	953	977	1.348905968742102
rep1	ribo	Ara-1	ECB_00144	190	482	506	46.066843410058915
rep1	ribo	Ara-1	ECB_00145	81	731	755	12.949396647818563
rep1	ribo	Ara-1	ECB_00146	7	557	581	1.468671734532163
rep1	ribo	Ara-1	ECB_00147	50	2456	2480	2.379159365211769
rep1	ribo	Ara-1	ECB_00148	230	2552	2576	10.532441553454735
rep1	ribo	Ara-1	ECB_00149	163	2270	2294	8.391578064814952
rep1	ribo	Ara-1	ECB_00150	12	824	848	1.7019073983378947
rep1	ribo	Ara-1	ECB_00151	15	917	941	1.9116299021679732
rep1	ribo	Ara-1	ECB_00152	35	2009	2033	2.0359635543414996
rep1	ribo	Ara-1	ECB_00153	729	1307	1331	65.18292314154425
rep1	ribo	Ara-1	ECB_00154	51	1448	1472	4.116077147085157
rep1	ribo	Ara-1	ECB_00155	965	371	395	303.97320010385454
rep1	ribo	Ara-1	ECB_00156	29	650	674	5.213946050087477
rep1	ribo	Ara-1	ECB_00157	9	827	851	1.2718002081896238
rep1	ribo	Ara-1	ECB_00158	630	725	749	101.55105386496182
rep1	ribo	Ara-1	ECB_00159	58	1544	1568	4.389980482586608
rep1	ribo	Ara-1	ECB_00160	528	1451	1475	42.52539947218381
rep1	ribo	Ara-1	ECB_00161	27	1184	1208	2.664979997059507
rep1	ribo	Ara-1	ECB_00162	161	413	437	45.55727261765506
rep1	ribo	Ara-1	ECB_00163	14	839	863	1.9500599669473535
rep1	ribo	Ara-1	ECB_00164	3199	851	875	439.3054304975646
rep1	ribo	Ara-1	ECB_00165	53	2699	2723	2.294853028906154
rep1	ribo	Ara-1	ECB_00166	159	821	845	22.63267353843256
rep1	ribo	Ara-1	ECB_00167	3540	752	776	550.132513813797
rep1	ribo	Ara-1	ECB_00168	3208	878	902	426.9939636965835
rep1	ribo	Ara-1	ECB_00169	385	752	776	59.830795993873416
rep1	ribo	Ara-1	ECB_00170	707	584	608	141.4778523451642
rep1	ribo	Ara-1	ECB_00171	121	1223	1247	11.562208724712553
rep1	ribo	Ara-1	ECB_00172	143	788	812	21.207609196378044
rep1	ribo	Ara-1	ECB_00173	112	884	908	14.806337667591215
rep1	ribo	Ara-1	ECB_00174	230	1379	1403	19.491508951716085
rep1	ribo	Ara-1	ECB_00175	1864	2459	2483	88.58685243911863
rep1	ribo	Ara-1	ECB_00176	1123	512	536	256.3254255968046
rep1	ribo	Ara-1	ECB_00177	332	1052	1076	36.88113142811321
rep1	ribo	Ara-1	ECB_00178	455	482	506	110.31796711356213
rep1	ribo	Ara-1	ECB_00179	495	815	839	70.97893554540497
rep1	ribo	Ara-1	ECB_00180	68	1175	1199	6.763211017281483
rep1	ribo	Ara-1	ECB_00181	109	623	647	20.446564324386884
rep1	ribo	Ara-1	ECB_00182	428	3509	3533	14.254181770367197
rep1	ribo	Ara-1	ECB_00183	988	986	1010	117.10135529713152
rep1	ribo	Ara-1	ECB_00184	36	2168	2192	1.9405512401712526
rep1	ribo	Ara-1	ECB_00185	50	416	440	14.046190867692559
rep1	ribo	Ara-1	ECB_00186	54	1325	1349	4.762771798518425
rep1	ribo	Ara-1	ECB_00187	28	281	305	11.64484208020519
rep1	ribo	Ara-1	ECB_00188	30	227	251	15.444622205180892
rep1	ribo	Ara-1	ECB_00189	153	572	596	31.259159312828533
rep1	ribo	Ara-1	ECB_00190	8	449	473	2.0822148422129545
rep1	ribo	Ara-1	ECB_00191	66	737	761	10.465460419630038
rep1	ribo	Ara-1	ECB_00192	1	851	875	0.13732586136216463
rep1	ribo	Ara-1	ECB_00193	1236	1745	1769	82.77609439067838
rep1	ribo	Ara-1	ECB_00194	40	734	758	6.3686271400110135
rep1	ribo	Ara-1	ECB_00195	67	431	455	18.16684138581564
rep1	ribo	Ara-1	ECB_00196	1022	842	866	141.84717671689376
rep1	ribo	Ara-1	ECB_00197	59	680	704	10.13969731343077
rep1	ribo	Ara-1	ECB_00198	57	1058	1082	6.296092208974025
rep1	ribo	Ara-1	ECB_00199	117	599	623	22.826584371029455
rep1	ribo	Ara-1	ECB_00200	56	830	854	7.884820782018455
rep1	ribo	Ara-1	ECB_00201	19	941	965	2.3596406507596597
rep1	ribo	Ara-1	ECB_00202	131	827	851	18.511758585871192
rep1	ribo	Ara-1	ECB_00203	7	650	674	1.2585387017452532
rep1	ribo	Ara-1	ECB_00204	241	1385	1409	20.335233380958634
rep1	ribo	Ara-1	ECB_00205	32	782	806	4.782171172141263
rep1	ribo	Ara-1	ECB_00206	42	749	773	6.553138767431894
rep1	ribo	Ara-1	ECB_00207	92	494	518	21.76420311288784
rep1	ribo	Ara-1	ECB_00208	101	758	782	15.571629432637746
rep1	ribo	Ara-1	ECB_00209	0	812	836	0
rep1	ribo	Ara-1	ECB_00210	0	302	326	0
rep1	ribo	Ara-1	ECB_00212	2	398	422	0.5872578292422216
rep1	ribo	Ara-1	ECB_00213	0	1163	1187	0
rep1	ribo	Ara-1	ECB_00214	39	797	821	5.71857968977275
rep1	ribo	Ara-1	ECB_00215	35	500	524	8.180501561344148
rep1	ribo	Ara-1	ECB_00216	11	2471	2495	0.5202377127524173
rep1	ribo	Ara-1	ECB_00217	190	605	629	36.701187642394046
rep1	ribo	Ara-1	ECB_00218	24	794	818	3.532422408640869
rep1	ribo	Ara-1	ECB_00219	132	767	791	20.112240754282496
rep1	ribo	Ara-1	ECB_00220	37	305	329	14.176981628558943
rep1	ribo	Ara-1	ECB_00221	103	287	311	41.940849219434895
rep1	ribo	Ara-1	ECB_00222	0	776	800	0
rep1	ribo	Ara-1	ECB_00223	3	524	548	0.6690704657587906
rep1	ribo	Ara-1	ECB_00226	6	1082	1106	0.6480460703467769
rep1	ribo	Ara-1	ECB_00227	18	320	344	6.573617326080118
rep1	ribo	Ara-1	ECB_00228	8	425	449	2.1997987391849803
rep1	ribo	Ara-1	ECB_00229	3	479	503	0.7319267725628524
rep1	ribo	Ara-1	ECB_00230	2	293	317	0.797708587161789
rep1	ribo	Ara-1	ECB_00231	2	527	551	0.4435078103195525
rep1	ribo	Ara-1	ECB_00232	1540	1484	1508	121.27428190671915
rep1	ribo	Ara-1	ECB_00233	1053	485	509	253.72807493653565
rep1	ribo	Ara-1	ECB_00234	179	1271	1295	16.458466668321933
rep1	ribo	Ara-1	ECB_00235	416	428	452	113.58773863548615
rep1	ribo	Ara-1	ECB_00236	5	302	326	1.9348395367417568
rep1	ribo	Ara-1	ECB_00237	9	530	554	1.984488249382677
rep1	ribo	Ara-1	ECB_00238	1	1064	1088	0.10983487595789669
rep1	ribo	Ara-1	ECB_00239	320	1130	1154	33.09431731517227
rep1	ribo	Ara-1	ECB_00240	351	1280	1304	32.046384464640575
rep1	ribo	Ara-1	ECB_00241	10	437	461	2.6742404581053107
rep1	ribo	Ara-1	ECB_00242	6	983	1007	0.7133121547458927
rep1	ribo	Ara-1	ECB_00243	8	2225	2249	0.42018627602409747
rep1	ribo	Ara-1	ECB_00244	3	983	1007	0.35665607737294636
rep1	ribo	Ara-1	ECB_00245	0	716	740	0
rep1	ribo	Ara-1	ECB_00246	338	641	665	61.62267723945446
rep1	ribo	Ara-1	ECB_00247	0	356	380	0
rep1	ribo	Ara-1	ECB_00248	5	737	761	0.7928379105780332
rep1	ribo	Ara-1	ECB_00249	9	1670	1694	0.629807648007676
rep1	ribo	Ara-1	ECB_00250	6	2552	2576	0.2747593448727322
rep1	ribo	Ara-1	ECB_00251	2	695	719	0.33630016696173265
rep1	ribo	Ara-1	ECB_00252	34	662	686	6.002094369566271
rep1	ribo	Ara-1	ECB_00253	18	617	641	3.409331514336528
rep1	ribo	Ara-1	ECB_00254	124	254	278	57.05186690701205
rep1	ribo	Ara-1	ECB_00255	3168	290	314	1276.641820016663
rep1	ribo	Ara-1	ECB_00256	10	4283	4307	0.2728561943011956
rep1	ribo	Ara-1	ECB_00257	8	878	902	1.0648228521111807
rep1	ribo	Ara-1	ECB_00258	0	620	644	0
rep1	ribo	Ara-1	ECB_00259	0	263	287	0
rep1	ribo	Ara-1	ECB_00260	10	1352	1376	0.8643809764733883
rep1	ribo	Ara-1	ECB_00261	1	881	905	0.1326496118265631
rep1	ribo	Ara-1	ECB_00262	10	746	770	1.5665456839035132
rep1	ribo	Ara-1	ECB_00263	14	1454	1478	1.1252409300335828
rep1	ribo	Ara-1	ECB_00264	7	722	746	1.1330334572498817
rep1	ribo	Ara-1	ECB_00265	7	239	263	3.422804000562404
rep1	ribo	Ara-1	ECB_00266	0	695	719	0
rep1	ribo	Ara-1	ECB_00267	94	1697	1721	6.473332323986444
rep1	ribo	Ara-1	ECB_00268	99	1499	1523	7.718189789126757
rep1	ribo	Ara-1	ECB_00269	8	614	638	1.5226619937355321
rep1	ribo	Ara-1	ECB_00270	86	2060	2084	4.878801208568631
rep1	ribo	Ara-1	ECB_00271	4	1115	1139	0.4192441543289761
rep1	ribo	Ara-1	ECB_00272	22	959	983	2.68093303068034
rep1	ribo	Ara-1	ECB_00273	2	524	548	0.44604697717252706
rep1	ribo	Ara-1	ECB_00274	6	632	656	1.109471278663311
rep1	ribo	Ara-1	ECB_00275	0	890	914	0
rep1	ribo	Ara-1	ECB_00276	2	1574	1598	0.14849340281982476
rep1	ribo	Ara-1	ECB_00277	10	1445	1469	0.8087495364650664
rep1	ribo	Ara-1	ECB_00278	1	977	1001	0.11961546368393253
rep1	ribo	Ara-1	ECB_00279	20	1409	1433	1.658826231642329
rep1	ribo	Ara-1	ECB_00280	35	1076	1100	3.8013483091747893
rep1	ribo	Ara-1	ECB_00281	0	842	866	0
rep1	ribo	Ara-1	ECB_00282	1	272	296	0.42964819124706655
rep1	ribo	Ara-1	ECB_00283	3	698	722	0.5022821261570292
rep1	ribo	Ara-1	ECB_00284	14	302	326	5.417550702876919
rep1	ribo	Ara-1	ECB_00285	2	1613	1637	0.14490304776094493
rep1	ribo	Ara-1	ECB_00286	0	917	941	0
rep1	ribo	Ara-1	ECB_00287	1	1196	1220	0.09771263212307868
rep1	ribo	Ara-1	ECB_00288	1	1478	1502	0.07906922058132754
rep1	ribo	Ara-1	ECB_00289	2	1913	1937	0.12217909881777533
rep1	ribo	Ara-1	ECB_00290	660	1286	1310	59.97701655728879
rep1	ribo	Ara-1	ECB_00291	607	1310	1334	54.15010302874479
rep1	ribo	Ara-1	ECB_00292	17	926	950	2.145457058667857
rep1	ribo	Ara-1	ECB_00293	2	686	710	0.34071226827755713
rep1	ribo	Ara-1	ECB_00294	11	497	521	2.5865339803042717
rep1	ribo	Ara-1	ECB_00295	1	1181	1205	0.09895369010940058
rep1	ribo	Ara-1	ECB_00296	1	638	662	0.18317289658182145
rep1	ribo	Ara-1	ECB_00297	0	1280	1304	0
rep1	ribo	Ara-1	ECB_00298	6	3101	3125	0.22611604260406723
rep1	ribo	Ara-1	ECB_00299	45	1109	1133	4.742014301951392
rep1	ribo	Ara-1	ECB_00300	5	974	998	0.599919445683789
rep1	ribo	Ara-1	ECB_00301	0	1691	1715	0
rep1	ribo	Ara-1	ECB_00302	3	971	995	0.3610637734887809
rep1	ribo	Ara-1	ECB_00303	10	908	932	1.2870518504317412
rep1	ribo	Ara-1	ECB_00304	0	836	860	0
rep1	ribo	Ara-1	ECB_00305	4	977	1001	0.4784618547357301
rep1	ribo	Ara-1	ECB_00306	3	1040	1064	0.3371085808246214
rep1	ribo	Ara-1	ECB_00307	3	1238	1262	0.2831929919689873
rep1	ribo	Ara-1	ECB_00308	47	566	590	9.704279994527381
rep1	ribo	Ara-1	ECB_00309	25	860	884	3.397218256372154
rep1	ribo	Ara-1	ECB_00310	131	1136	1160	13.476429886017142
rep1	ribo	Ara-1	ECB_00311	23	302	326	8.90026186901208
rep1	ribo	Ara-1	ECB_00312	1	800	824	0.1460803850240026
rep1	ribo	Ara-1	ECB_00313	0	530	554	0
rep1	ribo	Ara-1	ECB_00314	0	302	326	0
rep1	ribo	Ara-1	ECB_00315	64	989	1013	7.562503248967578
rep1	ribo	Ara-1	ECB_00316	9	794	818	1.324658403240326
rep1	ribo	Ara-1	ECB_00317	14	854	878	1.915808328183641
rep1	ribo	Ara-1	ECB_00318	60	878	902	7.986171390833856
rep1	ribo	Ara-1	ECB_00319	464	1001	1025	54.17086805285692
rep1	ribo	Ara-1	ECB_00320	0	224	248	0
rep1	ribo	Ara-1	ECB_00321	7	2933	2957	0.2789124296401005
rep1	ribo	Ara-1	ECB_00322	0	695	719	0
rep1	ribo	Ara-1	ECB_00323	130	1184	1208	12.831385171027257
rep1	ribo	Ara-1	ECB_00324	26	1247	1271	2.4366255080186483
rep1	ribo	Ara-1	ECB_00325	20	1121	1145	2.0850010351329544
rep1	ribo	Ara-1	ECB_00326	0	335	359	0
rep1	ribo	Ara-1	ECB_00327	56	239	263	27.382432004499233
rep1	ribo	Ara-1	ECB_00328	243	1121	1145	25.3327625768654
rep1	ribo	Ara-1	ECB_00329	33	287	311	13.4373594586539
rep1	ribo	Ara-1	ECB_00330	4	1442	1466	0.3241728377786466
rep1	ribo	Ara-1	ECB_00331	9	347	371	3.0310627440138873
rep1	ribo	Ara-1	ECB_00332	3	1142	1166	0.30699905784378834
rep1	ribo	Ara-1	ECB_00333	156	836	860	21.807215372004215
rep1	ribo	Ara-1	ECB_00334	75	485	509	18.071800209154965
rep1	ribo	Ara-1	ECB_00335	107	551	575	22.694157818610933
rep1	ribo	Ara-1	ECB_00336	50	218	242	26.803740371376627
rep1	ribo	Ara-1	ECB_00337	35	704	728	5.81001531345465
rep1	ribo	Ara-1	ECB_00338	258	311	335	96.94852562364676
rep1	ribo	Ara-1	ECB_00339	3	308	332	1.1382887144727476
rep1	ribo	Ara-1	ECB_00340	60	530	554	13.22992166255118
rep1	ribo	Ara-1	ECB_00341	0	302	326	0
rep1	ribo	Ara-1	ECB_00342	197	938	962	24.543996460322827
rep1	ribo	Ara-1	ECB_00343	39	935	959	4.8745540243303545
rep1	ribo	Ara-1	ECB_00344	19	1211	1235	1.833544056453212
rep1	ribo	Ara-1	ECB_00345	89	3173	3197	3.2779462381686058
rep1	ribo	Ara-1	ECB_00346	36	1229	1253	3.423201862238629
rep1	ribo	Ara-1	ECB_00347	4	716	740	0.6528732291575536
rep1	ribo	Ara-1	ECB_00348	15	1322	1346	1.3259944177670435
rep1	ribo	Ara-1	ECB_00349	384	1346	1370	33.340188914839224
rep1	ribo	Ara-1	ECB_00350	141	1400	1424	11.76990530764821
rep1	ribo	Ara-1	ECB_00351	98	1844	1868	6.210792942452172
rep1	ribo	Ara-1	ECB_00353	477	1097	1121	50.81520047872324
rep1	ribo	Ara-1	ECB_00354	403	1154	1178	40.81136579873348
rep1	ribo	Ara-1	ECB_00355	936	359	383	304.6935718829336
rep1	ribo	Ara-1	ECB_00356	625	1874	1898	38.97555630309568
rep1	ribo	Ara-1	ECB_00357	357	998	1022	41.804166295446045
rep1	ribo	Ara-1	ECB_00358	64	374	398	19.998170356227096
rep1	ribo	Ara-1	ECB_00359	701	800	824	102.40234990182583
rep1	ribo	Ara-1	ECB_00360	3	566	590	0.6194221273102585
rep1	ribo	Ara-1	ECB_00361	31	476	500	7.610910816376608
rep1	ribo	Ara-1	ECB_00362	60	1130	1154	6.205184496594801
rep1	ribo	Ara-1	ECB_00363	481	497	521	113.10207677512315
rep1	ribo	Ara-1	ECB_00364	230	446	470	60.26634718479033
rep1	ribo	Ara-1	ECB_00365	91	1004	1028	10.592282898154771
rep1	ribo	Ara-1	ECB_00366	201	545	569	43.10041451717362
rep1	ribo	Ara-1	ECB_00367	75	1001	1025	8.756067034405753
rep1	ribo	Ara-1	ECB_00368	173	1889	1913	10.702766165866576
rep1	ribo	Ara-1	ECB_00369	114	926	950	14.387182628713866
rep1	ribo	Ara-1	ECB_00370	63	269	293	27.369707826058484
rep1	ribo	Ara-1	ECB_00371	328	1475	1499	25.987452901897143
rep1	ribo	Ara-1	ECB_00372	142	617	641	26.89583750198816
rep1	ribo	Ara-1	ECB_00373	55	938	962	6.852384798567287
rep1	ribo	Ara-1	ECB_00374	536	518	542	120.92522991948324
rep1	ribo	Ara-1	ECB_00375	47	1391	1415	3.948686180375628
rep1	ribo	Ara-1	ECB_00376	4	962	986	0.48592227866612103
rep1	ribo	Ara-1	ECB_00377	24	569	593	4.929250250370563
rep1	ribo	Ara-1	ECB_00378	13	404	428	3.7604851590337307
rep1	ribo	Ara-1	ECB_00379	308	917	941	39.25213399118238
rep1	ribo	Ara-1	ECB_00380	305	356	380	100.12251108386695
rep1	ribo	Ara-1	ECB_00381	1020	641	665	185.96192539717023
rep1	ribo	Ara-1	ECB_00382	2828	2018	2042	163.77218190203345
rep1	ribo	Ara-1	ECB_00383	1484	974	998	178.0560914789486
rep1	ribo	Ara-1	ECB_00384	148	1502	1526	11.515258047165052
rep1	ribo	Ara-1	ECB_00385	127	605	629	24.531846476758123
rep1	ribo	Ara-1	ECB_00386	56	344	368	19.02442223568406
rep1	ribo	Ara-1	ECB_00387	5084	1325	1349	448.4061448827346
rep1	ribo	Ara-1	ECB_00388	815	650	674	146.5298631317688
rep1	ribo	Ara-1	ECB_00389	767	1301	1325	68.89694408203535
rep1	ribo	Ara-1	ECB_00390	21	1139	1163	2.1546536158061844
rep1	ribo	Ara-1	ECB_00391	324	2381	2405	15.902576983713345
rep1	ribo	Ara-1	ECB_00392	2481	299	323	969.7001611894327
rep1	ribo	Ara-1	ECB_00393	1056	1898	1922	65.02039476726945
rep1	ribo	Ara-1	ECB_00394	4	398	422	1.1745156584844432
rep1	ribo	Ara-1	ECB_00395	1	425	449	0.27497484239812253
rep1	ribo	Ara-1	ECB_00396	105	722	746	16.995501858748227
rep1	ribo	Ara-1	ECB_00397	10	1727	1751	0.6766896816398499
rep1	ribo	Ara-1	ECB_00398	20	845	869	2.766019124714842
rep1	ribo	Ara-1	ECB_00399	22	485	509	5.301061394685456
rep1	ribo	Ara-1	ECB_00400	33	1799	1823	2.1437032599408945
rep1	ribo	Ara-1	ECB_00401	50	1808	1832	3.2318669253097925
rep1	ribo	Ara-1	ECB_00402	44	365	389	14.087752199575048
rep1	ribo	Ara-1	ECB_00403	138	1313	1337	12.282768093411947
rep1	ribo	Ara-1	ECB_00404	35	887	911	4.6113312070711086
rep1	ribo	Ara-1	ECB_00405	11	599	623	2.1460891289002055
rep1	ribo	Ara-1	ECB_00406	18	416	440	5.056628712369322
rep1	ribo	Ara-1	ECB_00407	0	380	404	0
rep1	ribo	Ara-1	ECB_00408	29	1577	1601	2.1490582958508946
rep1	ribo	Ara-1	ECB_00409	13	497	521	3.0568128858141392
rep1	ribo	Ara-1	ECB_00410	28	578	602	5.661246755255465
rep1	ribo	Ara-1	ECB_00411	108	245	269	51.51569496356664
rep1	ribo	Ara-1	ECB_00412	14	401	425	4.080050654036981
rep1	ribo	Ara-1	ECB_00413	766	3176	3200	28.1857871356136
rep1	ribo	Ara-1	ECB_00414	427	1220	1244	40.90250780672073
rep1	ribo	Ara-1	ECB_00415	44	674	698	7.629123965645241
rep1	ribo	Ara-1	ECB_00416	302	3389	3413	10.413992629624975
rep1	ribo	Ara-1	ECB_00417	13	188	212	8.08104257579589
rep1	ribo	Ara-1	ECB_00418	19	554	578	4.007981682969025
rep1	ribo	Ara-1	ECB_00419	13	404	428	3.7604851590337307
rep1	ribo	Ara-1	ECB_00420	305	578	602	61.6671521554613
rep1	ribo	Ara-1	ECB_00421	219	1958	1982	13.071135575181438
rep1	ribo	Ara-1	ECB_00422	411	356	380	134.91918706711255
rep1	ribo	Ara-1	ECB_00423	202	632	656	37.352199714998136
rep1	ribo	Ara-1	ECB_00424	455	1901	1925	27.971204707383983
rep1	ribo	Ara-1	ECB_00425	1346	671	695	234.42527361228912
rep1	ribo	Ara-1	ECB_00426	81	989	1013	9.57129317447459
rep1	ribo	Ara-1	ECB_00427	4	986	1010	0.474094555858832
rep1	ribo	Ara-1	ECB_00428	336	1331	1355	29.501433128814355
rep1	ribo	Ara-1	ECB_00430	22	1247	1271	2.0617600452465483
rep1	ribo	Ara-1	ECB_00431	127	1679	1703	8.839646884120707
rep1	ribo	Ara-1	ECB_00432	85	506	530	19.63135609018217
rep1	ribo	Ara-1	ECB_00433	24	821	845	3.416252609574726
rep1	ribo	Ara-1	ECB_00434	54	368	392	17.14856693760031
rep1	ribo	Ara-1	ECB_00435	1079	2531	2555	49.820856717787066
rep1	ribo	Ara-1	ECB_00436	3	959	983	0.36558177691095545
rep1	ribo	Ara-1	ECB_00437	1	1319	1343	0.08860068841486132
rep1	ribo	Ara-1	ECB_00438	56	434	458	15.079265550864786
rep1	ribo	Ara-1	ECB_00439	22	482	506	5.3340555527436635
rep1	ribo	Ara-1	ECB_00440	24	944	968	2.97112647506446
rep1	ribo	Ara-1	ECB_00441	30	704	728	4.980013125818271
rep1	ribo	Ara-1	ECB_00442	26	806	830	3.7698163877161965
rep1	ribo	Ara-1	ECB_00443	321	881	905	42.580525396326756
rep1	ribo	Ara-1	ECB_00444	94	836	860	13.140245160053825
rep1	ribo	Ara-1	ECB_00445	44	653	677	7.874470984448534
rep1	ribo	Ara-1	ECB_00446	37	713	737	6.064487232413012
rep1	ribo	Ara-1	ECB_00447	40	2441	2465	1.915023482494094
rep1	ribo	Ara-1	ECB_00448	17	4307	4331	0.4612707769506467
rep1	ribo	Ara-1	ECB_00449	12	395	419	3.550308091722595
rep1	ribo	Ara-1	ECB_00450	10	737	761	1.5856758211560664
rep1	ribo	Ara-1	ECB_00451	0	287	311	0
rep1	ribo	Ara-1	ECB_00452	40	398	422	11.745156584844432
rep1	ribo	Ara-1	ECB_00453	16	1121	1145	1.6680008281063636
rep1	ribo	Ara-1	ECB_00454	0	953	977	0
rep1	ribo	Ara-1	ECB_00455	2	509	533	0.45919178003615746
rep1	ribo	Ara-1	ECB_00456	190	842	866	26.370805847563418
rep1	ribo	Ara-1	ECB_00457	8	1808	1832	0.5170987080495667
rep1	ribo	Ara-1	ECB_00458	0	803	827	0
rep1	ribo	Ara-1	ECB_00459	3	905	929	0.38739549619625
rep1	ribo	Ara-1	ECB_00460	0	305	329	0
rep1	ribo	Ara-1	ECB_00461	1	1481	1505	0.07890905335530189
rep1	ribo	Ara-1	ECB_00462	0	1388	1412	0
rep1	ribo	Ara-1	ECB_00463	8	1328	1352	0.704001855537362
rep1	ribo	Ara-1	ECB_00464	4	1172	1196	0.3988542935808945
rep1	ribo	Ara-1	ECB_00465	19	812	836	2.734509670400049
rep1	ribo	Ara-1	ECB_00466	10	1262	1286	0.9260246277274334
rep1	ribo	Ara-1	ECB_00467	1	1076	1100	0.10860995169070826
rep1	ribo	Ara-1	ECB_00468	1	1694	1718	0.06898719481653016
rep1	ribo	Ara-1	ECB_00469	5	1286	1310	0.45437133755521814
rep1	ribo	Ara-1	ECB_00470	0	746	770	0
rep1	ribo	Ara-1	ECB_00471	0	920	944	0
rep1	ribo	Ara-1	ECB_00472	1014	1094	1118	108.31847196660962
rep1	ribo	Ara-1	ECB_00473	293	536	560	63.88291464482503
rep1	ribo	Ara-1	ECB_00474	35	749	773	5.46094897285991
rep1	ribo	Ara-1	ECB_00475	1606	521	545	360.2381548538168
rep1	ribo	Ara-1	ECB_00476	527	1412	1436	43.617202780537895
rep1	ribo	Ara-1	ECB_00477	1	548	572	0.2132560365313907
rep1	ribo	Ara-1	ECB_00478	95	239	263	46.45234000763263
rep1	ribo	Ara-1	ECB_00479	699	893	917	91.476093287147
rep1	ribo	Ara-1	ECB_00480	0	569	593	0
rep1	ribo	Ara-1	ECB_00481	0	719	743	0
rep1	ribo	Ara-1	ECB_00482	0	2636	2660	0
rep1	ribo	Ara-1	ECB_00483	1	1004	1028	0.11639871316653594
rep1	ribo	Ara-1	ECB_00484	0	542	566	0
rep1	ribo	Ara-1	ECB_00485	0	659	683	0
rep1	ribo	Ara-1	ECB_00486	102	1190	1214	10.01694068736018
rep1	ribo	Ara-1	ECB_00487	0	428	452	0
rep1	ribo	Ara-1	ECB_00488	3	245	269	1.4309915267657398
rep1	ribo	Ara-1	ECB_00489	1	341	365	0.3427105807014724
rep1	ribo	Ara-1	ECB_00490	0	392	416	0
rep1	ribo	Ara-1	ECB_00492	2	212	236	1.102493471879265
rep1	ribo	Ara-1	ECB_00493	11	359	383	3.580800524265245
rep1	ribo	Ara-1	ECB_00494	1	1553	1577	0.07525068127443792
rep1	ribo	Ara-1	ECB_00495	4	578	602	0.8087495364650664
rep1	ribo	Ara-1	ECB_00496	5	824	848	0.7091280826407893
rep1	ribo	Ara-1	ECB_00497	0	482	506	0
rep1	ribo	Ara-1	ECB_00498	0	197	221	0
rep1	ribo	Ara-1	ECB_00499	0	317	341	0
rep1	ribo	Ara-1	ECB_00500	1	389	413	0.30042238565347584
rep1	ribo	Ara-1	ECB_00501	0	167	191	0
rep1	ribo	Ara-1	ECB_00502	0	410	434	0
rep1	ribo	Ara-1	ECB_00504	0	530	554	0
rep1	ribo	Ara-1	ECB_00505	0	302	326	0
rep1	ribo	Ara-1	ECB_00514	3	308	332	1.1382887144727476
rep1	ribo	Ara-1	ECB_00515	2	731	755	0.31973818883502625
rep1	ribo	Ara-1	ECB_00516	2	320	344	0.7304019251200131
rep1	ribo	Ara-1	ECB_00517	0	362	386	0
rep1	ribo	Ara-1	ECB_00518	8	776	800	1.204786680610331
rep1	ribo	Ara-1	ECB_00519	1071	980	1004	127.71599376384228
rep1	ribo	Ara-1	ECB_00520	2	788	812	0.29660991883046217
rep1	ribo	Ara-1	ECB_00521	1	917	941	0.12744199347786486
rep1	ribo	Ara-1	ECB_00522	10	2999	3023	0.3896775859259823
rep1	ribo	Ara-1	ECB_00524	0	197	221	0
rep1	ribo	Ara-1	ECB_00525	0	1163	1187	0
rep1	ribo	Ara-1	ECB_00526	0	188	212	0
rep1	ribo	Ara-1	ECB_00527	1	317	341	0.3686571230889656
rep1	ribo	Ara-1	ECB_00528	0	287	311	0
rep1	ribo	Ara-1	ECB_00529	0	584	608	0
rep1	ribo	Ara-1	ECB_00530	0	1625	1649	0
rep1	ribo	Ara-1	ECB_00531	20	1475	1499	1.5846007867010452
rep1	ribo	Ara-1	ECB_00533	6	1400	1424	0.500847034368009
rep1	ribo	Ara-1	ECB_00534	45	359	383	14.64872941744873
rep1	ribo	Ara-1	ECB_00535	5	1250	1274	0.46745723207680834
rep1	ribo	Ara-1	ECB_00536	12	3170	3194	0.44238854770675873
rep1	ribo	Ara-1	ECB_00537	223	1403	1427	18.57501118195443
rep1	ribo	Ara-1	ECB_00538	56	1274	1298	5.136892660184708
rep1	ribo	Ara-1	ECB_00539	337	680	704	57.91657618010457
rep1	ribo	Ara-1	ECB_00540	9	395	419	2.6627310687919468
rep1	ribo	Ara-1	ECB_00541	18	275	299	7.649300161256865
rep1	ribo	Ara-1	ECB_00542	5	1145	1169	0.5103244891668214
rep1	ribo	Ara-1	ECB_00543	5	548	572	1.0662801826569532
rep1	ribo	Ara-1	ECB_00545	0	530	554	0
rep1	ribo	Ara-1	ECB_00546	0	302	326	0
rep1	ribo	Ara-1	ECB_00547	0	179	203	0
rep1	ribo	Ara-1	ECB_00548	21	1139	1163	2.1546536158061844
rep1	ribo	Ara-1	ECB_00549	16	656	680	2.8503489760781
rep1	ribo	Ara-1	ECB_00550	1334	2267	2291	68.76796951813657
rep1	ribo	Ara-1	ECB_00551	14	1151	1175	1.4214598716497213
rep1	ribo	Ara-1	ECB_00552	14	245	269	6.677960458240119
rep1	ribo	Ara-1	ECB_00553	144	3908	3932	4.306156692621571
rep1	ribo	Ara-1	ECB_00554	2	1160	1184	0.20149018624000362
rep1	ribo	Ara-1	ECB_00555	25	842	866	3.469842874679397
rep1	ribo	Ara-1	ECB_00556	15	1019	1043	1.7202793133346728
rep1	ribo	Ara-1	ECB_00557	6	1031	1055	0.6801026654851722
rep1	ribo	Ara-1	ECB_00558	14	1277	1301	1.2812061959818553
rep1	ribo	Ara-1	ECB_00559	27	983	1007	3.209904696356517
rep1	ribo	Ara-1	ECB_00560	32	1202	1226	3.1111962201451475
rep1	ribo	Ara-1	ECB_00561	76	1637	1661	5.425587910482198
rep1	ribo	Ara-1	ECB_00562	236	884	908	31.19906865671006
rep1	ribo	Ara-1	ECB_00563	67	773	797	10.129247913695396
rep1	ribo	Ara-1	ECB_00564	33	440	464	8.764823101440157
rep1	ribo	Ara-1	ECB_00566	9	224	248	4.695440947200085
rep1	ribo	Ara-1	ECB_00567	18	1115	1139	1.8865986944803925
rep1	ribo	Ara-1	ECB_00568	17	1187	1211	1.673709550401378
rep1	ribo	Ara-1	ECB_00569	12	656	680	2.1377617320585744
rep1	ribo	Ara-1	ECB_00570	0	1088	1112	0
rep1	ribo	Ara-1	ECB_00571	12	530	554	2.6459843325102357
rep1	ribo	Ara-1	ECB_00572	0	302	326	0
rep1	ribo	Ara-1	ECB_00573	32	788	812	4.745758701287395
rep1	ribo	Ara-1	ECB_00574	3460	590	614	685.3398402482021
rep1	ribo	Ara-1	ECB_00575	819	1592	1616	60.12052026867243
rep1	ribo	Ara-1	ECB_00576	36	455	479	9.246406788332473
rep1	ribo	Ara-1	ECB_00577	3	1265	1289	0.2771485565672777
rep1	ribo	Ara-1	ECB_00578	155	437	461	41.45072710063233
rep1	ribo	Ara-1	ECB_00579	101	833	857	14.169621980719581
rep1	ribo	Ara-1	ECB_00580	22	1490	1514	1.7255132727667424
rep1	ribo	Ara-1	ECB_00581	2	905	929	0.2582636641308334
rep1	ribo	Ara-1	ECB_00582	0	578	602	0
rep1	ribo	Ara-1	ECB_00583	4	1559	1583	0.29984427971572053
rep1	ribo	Ara-1	ECB_00584	2	935	959	0.24997712945283873
rep1	ribo	Ara-1	ECB_00585	2	323	347	0.7236180063108489
rep1	ribo	Ara-1	ECB_00586	3	1085	1109	0.32312711894710255
rep1	ribo	Ara-1	ECB_00587	24	530	554	5.291968665020471
rep1	ribo	Ara-1	ECB_00588	0	302	326	0
rep1	ribo	Ara-1	ECB_00589	2	1685	1709	0.13871134482991346
rep1	ribo	Ara-1	ECB_00590	17	707	731	2.81003286609114
rep1	ribo	Ara-1	ECB_00591	9	1412	1436	0.7448858159864156
rep1	ribo	Ara-1	ECB_00592	3	587	611	0.5972622215632133
rep1	ribo	Ara-1	ECB_00593	30	236	260	14.8556323753223
rep1	ribo	Ara-1	ECB_00594	66	410	434	18.81230324211546
rep1	ribo	Ara-1	ECB_00595	5	815	839	0.7169589449030803
rep1	ribo	Ara-1	ECB_00596	892	230	254	453.2302728396881
rep1	ribo	Ara-1	ECB_00597	375	992	1016	44.17753579354918
rep1	ribo	Ara-1	ECB_00598	3	980	1004	0.35774788169143495
rep1	ribo	Ara-1	ECB_00599	58	668	692	10.146900995679225
rep1	ribo	Ara-1	ECB_00600	88	290	314	35.46227277824064
rep1	ribo	Ara-1	ECB_00601	452	1238	1262	42.66774412332742
rep1	ribo	Ara-1	ECB_00602	110	1115	1139	11.529214244046843
rep1	ribo	Ara-1	ECB_00603	83	1139	1163	8.516011910091109
rep1	ribo	Ara-1	ECB_00604	119	1928	1952	7.213097849732909
rep1	ribo	Ara-1	ECB_00605	115	494	518	27.205253891109802
rep1	ribo	Ara-1	ECB_00606	201	344	368	68.2840869530803
rep1	ribo	Ara-1	ECB_00607	16	638	662	2.9307663453091433
rep1	ribo	Ara-1	ECB_00608	30	668	692	5.248397066730632
rep1	ribo	Ara-1	ECB_00609	42	1058	1082	4.639225838191387
rep1	ribo	Ara-1	ECB_00610	218	608	632	41.90200517793759
rep1	ribo	Ara-1	ECB_00611	1470	2609	2633	65.84535561066579
rep1	ribo	Ara-1	ECB_00612	72	509	533	16.53090408130167
rep1	ribo	Ara-1	ECB_00614	0	734	758	0
rep1	ribo	Ara-1	ECB_00615	3	1166	1190	0.3006800377852541
rep1	ribo	Ara-1	ECB_00616	2	1697	1721	0.137730474978435
rep1	ribo	Ara-1	ECB_00617	121	962	986	14.69914892965016
rep1	ribo	Ara-1	ECB_00619	40	548	572	8.530241461255626
rep1	ribo	Ara-1	ECB_00620	119	878	902	15.839239925153816
rep1	ribo	Ara-1	ECB_00621	72	701	725	12.003181422799644
rep1	ribo	Ara-1	ECB_00622	70	767	791	10.665582218180113
rep1	ribo	Ara-1	ECB_00623	568	935	959	70.9935047646062
rep1	ribo	Ara-1	ECB_00624	7	1904	1928	0.42964819124706655
rep1	ribo	Ara-1	ECB_00625	133	1565	1589	9.93159933965104
rep1	ribo	Ara-1	ECB_00626	173	905	929	22.339806947317083
rep1	ribo	Ara-1	ECB_00627	92	494	518	21.76420311288784
rep1	ribo	Ara-1	ECB_00628	334	1106	1130	35.29175305462342
rep1	ribo	Ara-1	ECB_00629	800	1451	1475	64.43242344270274
rep1	ribo	Ara-1	ECB_00630	109	1202	1226	10.597512124869409
rep1	ribo	Ara-1	ECB_00631	1220	1691	1715	84.313693544309
rep1	ribo	Ara-1	ECB_00632	162	779	803	24.30297548024485
rep1	ribo	Ara-1	ECB_00633	90	1247	1271	8.434472912372245
rep1	ribo	Ara-1	ECB_00634	157	1175	1199	15.615060731076365
rep1	ribo	Ara-1	ECB_00635	321	827	851	45.36087409209658
rep1	ribo	Ara-1	ECB_00636	295	1973	1997	17.473376008953178
rep1	ribo	Ara-1	ECB_00637	974	1691	1715	67.31273566570245
rep1	ribo	Ara-1	ECB_00638	5	1433	1457	0.4077610189085907
rep1	ribo	Ara-1	ECB_00639	1	353	377	0.33106036266062916
rep1	ribo	Ara-1	ECB_00640	430	473	497	106.24028001745644
rep1	ribo	Ara-1	ECB_00641	1347	557	581	282.6144037735462
rep1	ribo	Ara-1	ECB_00642	31	320	344	11.321229839360203
rep1	ribo	Ara-1	ECB_00643	51	791	815	7.5348668887222585
rep1	ribo	Ara-1	ECB_00644	152	572	596	31.054851082025728
rep1	ribo	Ara-1	ECB_00645	670	1667	1691	46.97005781215682
rep1	ribo	Ara-1	ECB_00646	2	521	545	0.4486153858702575
rep1	ribo	Ara-1	ECB_00647	5	677	701	0.8631041951196609
rep1	ribo	Ara-1	ECB_00648	9	1346	1370	0.7814106776915444
rep1	ribo	Ara-1	ECB_00649	1	2225	2249	0.052523284503012184
rep1	ribo	Ara-1	ECB_00650	0	284	308	0
rep1	ribo	Ara-1	ECB_00651	3	704	728	0.49800131258182706
rep1	ribo	Ara-1	ECB_00652	19	2714	2738	0.8181362757423876
rep1	ribo	Ara-1	ECB_00653	3	599	623	0.5852970351546015
rep1	ribo	Ara-1	ECB_00654	2	2075	2099	0.11264029688597792
rep1	ribo	Ara-1	ECB_00655	1	1700	1724	0.06874371059953063
rep1	ribo	Ara-1	ECB_00656	0	116	140	0
rep1	ribo	Ara-1	ECB_00657	233	233	257	116.86430801920208
rep1	ribo	Ara-1	ECB_00658	0	1691	1715	0
rep1	ribo	Ara-1	ECB_00659	0	353	377	0
rep1	ribo	Ara-1	ECB_00660	0	1460	1484	0
rep1	ribo	Ara-1	ECB_00661	2	596	620	0.3921621074469869
rep1	ribo	Ara-1	ECB_00662	4	302	326	1.5478716293934052
rep1	ribo	Ara-1	ECB_00663	2	305	329	0.7663233312734563
rep1	ribo	Ara-1	ECB_00664	4	269	293	1.7377592270513322
rep1	ribo	Ara-1	ECB_00666	0	788	812	0
rep1	ribo	Ara-1	ECB_00667	3	536	560	0.6540912762268773
rep1	ribo	Ara-1	ECB_00668	18	1448	1472	1.4527331107359376
rep1	ribo	Ara-1	ECB_00669	37	1508	1532	2.867360342646205
rep1	ribo	Ara-1	ECB_00670	340	770	794	51.602421722764554
rep1	ribo	Ara-1	ECB_00671	64	683	707	10.950681864171207
rep1	ribo	Ara-1	ECB_00672	82	959	983	9.992568568899449
rep1	ribo	Ara-1	ECB_00673	26	761	785	3.992735885018731
rep1	ribo	Ara-1	ECB_00674	92	818	842	13.143663004604637
rep1	ribo	Ara-1	ECB_00675	11	1073	1097	1.1980497560216432
rep1	ribo	Ara-1	ECB_00676	1	1088	1112	0.10741204781176664
rep1	ribo	Ara-1	ECB_00677	1	758	782	0.15417454883799747
rep1	ribo	Ara-1	ECB_00678	2	2477	2501	0.09435955431506023
rep1	ribo	Ara-1	ECB_00679	0	593	617	0
rep1	ribo	Ara-1	ECB_00680	726	1310	1334	64.76602108545093
rep1	ribo	Ara-1	ECB_00681	112	416	440	31.463467543631335
rep1	ribo	Ara-1	ECB_00682	106	374	398	33.12196965250113
rep1	ribo	Ara-1	ECB_00683	783	1793	1817	51.03444125991926
rep1	ribo	Ara-1	ECB_00684	154	743	767	24.222211890924797
rep1	ribo	Ara-1	ECB_00685	1227	2828	2852	50.70456362785041
rep1	ribo	Ara-1	ECB_00686	2200	1244	1268	206.67321353878182
rep1	ribo	Ara-1	ECB_00687	1405	1193	1217	137.63147759176778
rep1	ribo	Ara-1	ECB_00688	562	896	920	73.30105034240131
rep1	ribo	Ara-1	ECB_00689	22	749	773	3.4325964972262297
rep1	ribo	Ara-1	ECB_00690	2	2003	2027	0.11668927410804004
rep1	ribo	Ara-1	ECB_00691	22	2660	2684	0.9665469084294909
rep1	ribo	Ara-1	ECB_00692	3493	1595	1619	255.92917110412094
rep1	ribo	Ara-1	ECB_00693	1349	1166	1190	135.2057903241026
rep1	ribo	Ara-1	ECB_00694	1132	140	164	944.9314048409769
rep1	ribo	Ara-1	ECB_00695	34	320	344	12.416832727040223
rep1	ribo	Ara-1	ECB_00696	71	431	455	19.25142893123747
rep1	ribo	Ara-1	ECB_00697	221	719	743	35.92074001702874
rep1	ribo	Ara-1	ECB_00698	106	455	479	27.22553109897895
rep1	ribo	Ara-1	ECB_00699	170	1292	1316	15.376882634105536
rep1	ribo	Ara-1	ECB_00700	1017	1319	1343	90.10690011791397
rep1	ribo	Ara-1	ECB_00701	2216	548	572	472.5753769535618
rep1	ribo	Ara-1	ECB_00702	201	818	842	28.71604634701665
rep1	ribo	Ara-1	ECB_00703	238	1070	1094	25.994117110813175
rep1	ribo	Ara-1	ECB_00704	258	746	770	40.41687864471065
rep1	ribo	Ara-1	ECB_00705	13	968	992	1.5694586820760612
rep1	ribo	Ara-1	ECB_00706	2	407	431	0.5742717838781429
rep1	ribo	Ara-1	ECB_00707	3205	1079	1103	347.12706876880696
rep1	ribo	Ara-1	ECB_00708	3364	779	803	504.66178713298564
rep1	ribo	Ara-1	ECB_00709	64	1067	1091	7.009667959914653
rep1	ribo	Ara-1	ECB_00710	81	1175	1199	8.056177829408826
rep1	ribo	Ara-1	ECB_00711	27	1073	1097	2.9406675829622144
rep1	ribo	Ara-1	ECB_00712	150	1043	1067	16.806947462013724
rep1	ribo	Ara-1	ECB_00713	188	1499	1523	14.65676444803869
rep1	ribo	Ara-1	ECB_00714	56	815	839	8.0299401829145
rep1	ribo	Ara-1	ECB_00715	245	176	200	162.6804287767302
rep1	ribo	Ara-1	ECB_00716	28	800	824	4.090250780672074
rep1	ribo	Ara-1	ECB_00717	13	716	740	2.1218379947620494
rep1	ribo	Ara-1	ECB_00718	17	1085	1109	1.8310536740335812
rep1	ribo	Ara-1	ECB_00719	96	845	869	13.276891798631244
rep1	ribo	Ara-1	ECB_00720	303	1022	1046	34.6476373090198
rep1	ribo	Ara-1	ECB_00721	0	1043	1067	0
rep1	ribo	Ara-1	ECB_00722	1	1079	1103	0.10830797777497876
rep1	ribo	Ara-1	ECB_00723	0	1460	1484	0
rep1	ribo	Ara-1	ECB_00724	4	2288	2312	0.20430823080280086
rep1	ribo	Ara-1	ECB_00725	437	1310	1334	38.98450580487887
rep1	ribo	Ara-1	ECB_00726	19	1097	1121	2.024085553659836
rep1	ribo	Ara-1	ECB_00727	1	311	335	0.3757694791614215
rep1	ribo	Ara-1	ECB_00728	1	365	389	0.3201761863539783
rep1	ribo	Ara-1	ECB_00729	0	398	422	0
rep1	ribo	Ara-1	ECB_00730	0	371	395	0
rep1	ribo	Ara-1	ECB_00731	3	212	236	1.6537402078188974
rep1	ribo	Ara-1	ECB_00732	3	578	602	0.6065621523487997
rep1	ribo	Ara-1	ECB_00733	2	1649	1673	0.14173960948356834
rep1	ribo	Ara-1	ECB_00734	1	788	812	0.14830495941523109
rep1	ribo	Ara-1	ECB_00735	0	485	509	0
rep1	ribo	Ara-1	ECB_00736	0	425	449	0
rep1	ribo	Ara-1	ECB_00737	24	1019	1043	2.752446901335476
rep1	ribo	Ara-1	ECB_00738	1	1364	1388	0.0856776451753681
rep1	ribo	Ara-1	ECB_00739	30	1172	1196	2.991407201856709
rep1	ribo	Ara-1	ECB_00740	6	503	527	1.3940076503284544
rep1	ribo	Ara-1	ECB_00741	13	1316	1340	1.1544346536851269
rep1	ribo	Ara-1	ECB_00742	44	1067	1091	4.819146722441324
rep1	ribo	Ara-1	ECB_00743	9	1181	1205	0.8905832109846054
rep1	ribo	Ara-1	ECB_00744	21	782	806	3.138299831717703
rep1	ribo	Ara-1	ECB_00745	63	704	728	10.45802756421837
rep1	ribo	Ara-1	ECB_00746	184	2048	2072	10.49952767360019
rep1	ribo	Ara-1	ECB_00747	47	935	959	5.87446254214171
rep1	ribo	Ara-1	ECB_00748	24	1016	1040	2.7605742051780022
rep1	ribo	Ara-1	ECB_00749	42	539	563	9.10630971578198
rep1	ribo	Ara-1	ECB_00750	33	512	536	7.532269852800135
rep1	ribo	Ara-1	ECB_00751	22	272	296	9.452260207435463
rep1	ribo	Ara-1	ECB_00752	21	479	503	5.123487407939967
rep1	ribo	Ara-1	ECB_00753	410	731	755	65.54632871118037
rep1	ribo	Ara-1	ECB_00754	0	740	764	0
rep1	ribo	Ara-1	ECB_00755	2	983	1007	0.2377707182486309
rep1	ribo	Ara-1	ECB_00756	11	1268	1292	1.0138070884946555
rep1	ribo	Ara-1	ECB_00757	1	788	812	0.14830495941523109
rep1	ribo	Ara-1	ECB_00758	24	437	461	6.418177099452746
rep1	ribo	Ara-1	ECB_00759	10	1133	1157	1.0314590292956936
rep1	ribo	Ara-1	ECB_00760	40	1160	1184	4.029803724800072
rep1	ribo	Ara-1	ECB_00761	14	1763	1787	0.9280205968626372
rep1	ribo	Ara-1	ECB_00762	20	1025	1049	2.28027918086248
rep1	ribo	Ara-1	ECB_00763	13	698	722	2.176555880013793
rep1	ribo	Ara-1	ECB_00764	326	1391	1415	27.388759463882014
rep1	ribo	Ara-1	ECB_00765	11	509	533	2.5255547901988664
rep1	ribo	Ara-1	ECB_00766	72	2177	2201	3.86505749994605
rep1	ribo	Ara-1	ECB_00767	106	989	1013	12.52539600610255
rep1	ribo	Ara-1	ECB_00768	487	1112	1136	51.180681659488684
rep1	ribo	Ara-1	ECB_00769	135	287	311	54.9710159672205
rep1	ribo	Ara-1	ECB_00770	9	293	317	3.5896886422280505
rep1	ribo	Ara-1	ECB_00771	18	704	728	2.9880078754909625
rep1	ribo	Ara-1	ECB_00772	65	2309	2333	3.289813781398067
rep1	ribo	Ara-1	ECB_00773	4	287	311	1.6287708434731998
rep1	ribo	Ara-1	ECB_00774	62	953	977	7.602924551091847
rep1	ribo	Ara-1	ECB_00775	9	2252	2276	0.46704208355809007
rep1	ribo	Ara-1	ECB_00776	404	749	773	63.0349538581544
rep1	ribo	Ara-1	ECB_00777	176	686	710	29.982679608425027
rep1	ribo	Ara-1	ECB_00778	1592	773	797	240.68302505377713
rep1	ribo	Ara-1	ECB_00779	228	530	554	50.273702317694486
rep1	ribo	Ara-1	ECB_00780	26	914	938	3.324367624178615
rep1	ribo	Ara-1	ECB_00781	2734	542	566	589.4963434031339
rep1	ribo	Ara-1	ECB_00782	54	1610	1634	3.9196724428800693
rep1	ribo	Ara-1	ECB_00783	67	296	320	26.45239404488696
rep1	ribo	Ara-1	ECB_00784	34	494	518	8.043292454762897
rep1	ribo	Ara-1	ECB_00785	20	1145	1169	2.0412979566672855
rep1	ribo	Ara-1	ECB_00786	452	947	971	55.77895166280818
rep1	ribo	Ara-1	ECB_00787	419	1619	1643	30.244685027823145
rep1	ribo	Ara-1	ECB_00788	31	1292	1316	2.804019774454539
rep1	ribo	Ara-1	ECB_00789	88	842	866	12.213846918871477
rep1	ribo	Ara-1	ECB_00790	10	2459	2483	0.475251354287117
rep1	ribo	Ara-1	ECB_00791	2	953	977	0.24525563068038217
rep1	ribo	Ara-1	ECB_00792	21	689	713	3.561901986071472
rep1	ribo	Ara-1	ECB_00793	94	776	800	14.156243497171387
rep1	ribo	Ara-1	ECB_00794	326	1262	1286	30.188402863914327
rep1	ribo	Ara-1	ECB_00795	32	992	1016	3.7698163877161965
rep1	ribo	Ara-1	ECB_00796	51	1865	1889	3.1957531951631672
rep1	ribo	Ara-1	ECB_00797	344	1508	1532	26.658701564062014
rep1	ribo	Ara-1	ECB_00798	84	947	971	10.365999866539573
rep1	ribo	Ara-1	ECB_00799	107	938	962	13.331003153576358
rep1	ribo	Ara-1	ECB_00800	4	2123	2147	0.22018710884446932
rep1	ribo	Ara-1	ECB_00801	2	1355	1379	0.172493443570778
rep1	ribo	Ara-1	ECB_00802	497	1352	1376	42.9597345307274
rep1	ribo	Ara-1	ECB_00803	123	410	434	35.05929240576063
rep1	ribo	Ara-1	ECB_00804	3	1142	1166	0.30699905784378834
rep1	ribo	Ara-1	ECB_00805	311	653	677	55.6581926400794
rep1	ribo	Ara-1	ECB_00806	211	1229	1253	20.063766470343076
rep1	ribo	Ara-1	ECB_00807	51	785	809	7.592458227999117
rep1	ribo	Ara-1	ECB_00808	85	623	647	15.944568509842984
rep1	ribo	Ara-1	ECB_00809	72	1259	1283	6.683264636523075
rep1	ribo	Ara-1	ECB_00810	6	311	335	2.254616874968529
rep1	ribo	Ara-1	ECB_00811	76	842	866	10.548322339025367
rep1	ribo	Ara-1	ECB_00812	35	1235	1259	3.311943951961193
rep1	ribo	Ara-1	ECB_00813	3	563	587	0.6227227780774535
rep1	ribo	Ara-1	ECB_00814	44	359	383	14.32320209706098
rep1	ribo	Ara-1	ECB_00815	4	971	995	0.48141836465170784
rep1	ribo	Ara-1	ECB_00816	4	179	203	2.6114929166302145
rep1	ribo	Ara-1	ECB_00817	70	590	614	13.865256883634148
rep1	ribo	Ara-1	ECB_00818	0	248	272	0
rep1	ribo	Ara-1	ECB_00819	0	536	560	0
rep1	ribo	Ara-1	ECB_00820	0	266	290	0
rep1	ribo	Ara-1	ECB_00821	0	368	392	0
rep1	ribo	Ara-1	ECB_00822	0	260	284	0
rep1	ribo	Ara-1	ECB_00823	0	254	278	0
rep1	ribo	Ara-1	ECB_00824	0	884	908	0
rep1	ribo	Ara-1	ECB_00825	2	2441	2465	0.09575117412470471
rep1	ribo	Ara-1	ECB_00826	1	215	239	0.5435549210195446
rep1	ribo	Ara-1	ECB_00827	0	332	356	0
rep1	ribo	Ara-1	ECB_00828	25	362	386	8.070739504088543
rep1	ribo	Ara-1	ECB_00829	0	191	215	0
rep1	ribo	Ara-1	ECB_00830	135	950	974	16.607033244833982
rep1	ribo	Ara-1	ECB_00831	60	989	1013	7.089846795907103
rep1	ribo	Ara-1	ECB_00832	2	1055	1079	0.2215437118847433
rep1	ribo	Ara-1	ECB_00833	0	1793	1817	0
rep1	ribo	Ara-1	ECB_00834	0	779	803	0
rep1	ribo	Ara-1	ECB_00835	0	173	197	0
rep1	ribo	Ara-1	ECB_00836	0	455	479	0
rep1	ribo	Ara-1	ECB_00837	0	317	341	0
rep1	ribo	Ara-1	ECB_00838	0	458	482	0
rep1	ribo	Ara-1	ECB_00839	1	473	497	0.24707041864524756
rep1	ribo	Ara-1	ECB_00840	35	833	857	4.910265042823617
rep1	ribo	Ara-1	ECB_00841	0	848	872	0
rep1	ribo	Ara-1	ECB_00842	0	386	410	0
rep1	ribo	Ara-1	ECB_00843	0	935	959	0
rep1	ribo	Ara-1	ECB_00844	1	632	656	0.1849118797772185
rep1	ribo	Ara-1	ECB_00845	4	1649	1673	0.2834792189671367
rep1	ribo	Ara-1	ECB_00846	7	464	488	1.7630391296000316
rep1	ribo	Ara-1	ECB_00847	2	629	653	0.3715876248623278
rep1	ribo	Ara-1	ECB_00848	1	566	590	0.20647404243675282
rep1	ribo	Ara-1	ECB_00849	1	302	326	0.3869679073483513
rep1	ribo	Ara-1	ECB_00850	0	395	419	0
rep1	ribo	Ara-1	ECB_00851	0	278	302	0
rep1	ribo	Ara-1	ECB_00852	86	1712	1736	5.870520145824404
rep1	ribo	Ara-1	ECB_00853	1	404	428	0.28926808915644087
rep1	ribo	Ara-1	ECB_00854	9	284	308	3.703446380890207
rep1	ribo	Ara-1	ECB_00855	8	314	338	2.97743459921534
rep1	ribo	Ara-1	ECB_00856	172	749	773	26.836663523768706
rep1	ribo	Ara-1	ECB_00857	68	929	953	8.554115118735998
rep1	ribo	Ara-1	ECB_00858	71	503	527	16.495757195553377
rep1	ribo	Ara-1	ECB_00859	264	1139	1163	27.087074027277747
rep1	ribo	Ara-1	ECB_00860	77	1160	1184	7.757372170240139
rep1	ribo	Ara-1	ECB_00861	68	980	1004	8.10895198500586
rep1	ribo	Ara-1	ECB_00862	47	872	896	6.298878987273508
rep1	ribo	Ara-1	ECB_00863	10	515	539	2.269209864450526
rep1	ribo	Ara-1	ECB_00864	25	1154	1178	2.5317224440901667
rep1	ribo	Ara-1	ECB_00865	1254	758	782	193.33488424284883
rep1	ribo	Ara-1	ECB_00866	114	695	719	19.16910951681876
rep1	ribo	Ara-1	ECB_00867	52	743	767	8.178928690442138
rep1	ribo	Ara-1	ECB_00868	392	758	782	60.43642314449501
rep1	ribo	Ara-1	ECB_00869	181	755	779	28.016476492020633
rep1	ribo	Ara-1	ECB_00870	13	542	566	2.8030184580251425
rep1	ribo	Ara-1	ECB_00871	49	350	374	16.361003122688295
rep1	ribo	Ara-1	ECB_00872	16	857	881	2.1818307214786854
rep1	ribo	Ara-1	ECB_00873	54	1040	1064	6.067954454843186
rep1	ribo	Ara-1	ECB_00874	34	1457	1481	2.7271012166457593
rep1	ribo	Ara-1	ECB_00875	125	1028	1052	14.210154185214261
rep1	ribo	Ara-1	ECB_00876	43	1745	1769	2.879750856633633
rep1	ribo	Ara-1	ECB_00877	6	995	1019	0.7047093950906659
rep1	ribo	Ara-1	ECB_00878	4	1679	1703	0.278414075090416
rep1	ribo	Ara-1	ECB_00879	90	926	950	11.358302075300418
rep1	ribo	Ara-1	ECB_00880	10	722	746	1.6186192246426883
rep1	ribo	Ara-1	ECB_00881	44	1685	1709	3.051649586258096
rep1	ribo	Ara-1	ECB_00882	540	1019	1043	61.93005528004821
rep1	ribo	Ara-1	ECB_00883	34	1142	1166	3.4793226555629344
rep1	ribo	Ara-1	ECB_00884	37	1973	1997	2.1915759740042966
rep1	ribo	Ara-1	ECB_00885	42	251	275	19.55498381197804
rep1	ribo	Ara-1	ECB_00886	38	347	371	12.797820474725302
rep1	ribo	Ara-1	ECB_00887	440	2159	2183	23.816718632908255
rep1	ribo	Ara-1	ECB_00888	457	245	269	217.98770924398104
rep1	ribo	Ara-1	ECB_00889	17	731	755	2.7177746050977234
rep1	ribo	Ara-1	ECB_00890	148	1748	1772	9.894689694989651
rep1	ribo	Ara-1	ECB_00891	174	1793	1817	11.340986946648725
rep1	ribo	Ara-1	ECB_00892	601	992	1016	70.80186403179482
rep1	ribo	Ara-1	ECB_00893	1048	521	545	235.07446219601493
rep1	ribo	Ara-1	ECB_00894	409	4055	4079	11.787300118336292
rep1	ribo	Ara-1	ECB_00895	333	641	665	60.71109917378205
rep1	ribo	Ara-1	ECB_00896	114	1370	1394	9.724475265831416
rep1	ribo	Ara-1	ECB_00897	1365	1319	1343	120.93993968628573
rep1	ribo	Ara-1	ECB_00898	103	2471	2495	4.871316764863543
rep1	ribo	Ara-1	ECB_00899	25	644	668	4.536657920000081
rep1	ribo	Ara-1	ECB_00900	69	890	914	9.060266576769601
rep1	ribo	Ara-1	ECB_00901	9	653	677	1.6106872468190179
rep1	ribo	Ara-1	ECB_00902	32	1175	1199	3.1826875375442274
rep1	ribo	Ara-1	ECB_00903	2	1457	1481	0.16041771862622112
rep1	ribo	Ara-1	ECB_00904	4	935	959	0.49995425890567746
rep1	ribo	Ara-1	ECB_00905	12	617	641	2.272887676224352
rep1	ribo	Ara-1	ECB_00906	328	767	791	49.975870965186814
rep1	ribo	Ara-1	ECB_00907	19721	2309	2333	998.1295012761735
rep1	ribo	Ara-1	ECB_00908	47	884	908	6.213373842649885
rep1	ribo	Ara-1	ECB_00909	526	1787	1811	34.398783446055006
rep1	ribo	Ara-1	ECB_00910	9	719	743	1.4628355663043378
rep1	ribo	Ara-1	ECB_00911	3011	1115	1139	315.5860371711368
rep1	ribo	Ara-1	ECB_00912	908	1310	1334	81.0021310545309
rep1	ribo	Ara-1	ECB_00913	3	791	815	0.4432274640424858
rep1	ribo	Ara-1	ECB_00914	130	710	734	21.397690200698975
rep1	ribo	Ara-1	ECB_00915	9874	1700	1724	678.7753984597656
rep1	ribo	Ara-1	ECB_00916	561	311	335	210.80667780955747
rep1	ribo	Ara-1	ECB_00917	10	2291	2315	0.5101017373164649
rep1	ribo	Ara-1	ECB_00918	430	1775	1799	28.31079011169403
rep1	ribo	Ara-1	ECB_00919	110	1013	1037	12.690102548975549
rep1	ribo	Ara-1	ECB_00920	10	1259	1283	0.9282311995170937
rep1	ribo	Ara-1	ECB_00921	92	209	233	51.44266190318944
rep1	ribo	Ara-1	ECB_00922	163	773	797	24.642797163169394
rep1	ribo	Ara-1	ECB_00923	16	920	944	2.0324227481600365
rep1	ribo	Ara-1	ECB_00924	9	806	830	1.3049364419017604
rep1	ribo	Ara-1	ECB_00925	15	812	836	2.1588234240000386
rep1	ribo	Ara-1	ECB_00926	100	1349	1373	8.663032469918614
rep1	ribo	Ara-1	ECB_00927	42	704	728	6.97201837614558
rep1	ribo	Ara-1	ECB_00928	625	4487	4511	16.27817974415006
rep1	ribo	Ara-1	ECB_00929	86	1874	1898	5.363036547305966
rep1	ribo	Ara-1	ECB_00930	111	575	599	22.559892504576403
rep1	ribo	Ara-1	ECB_00931	196	674	698	33.9842794833288
rep1	ribo	Ara-1	ECB_00932	1788	1217	1241	171.6954665064366
rep1	ribo	Ara-1	ECB_00933	47297	1115	1139	4957.2476918243965
rep1	ribo	Ara-1	ECB_00934	1157	1427	1451	94.75263095880646
rep1	ribo	Ara-1	ECB_00935	132	1229	1253	12.551740161541641
rep1	ribo	Ara-1	ECB_00936	854	2639	2663	37.81815803273914
rep1	ribo	Ara-1	ECB_00937	18	794	818	2.649316806480652
rep1	ribo	Ara-1	ECB_00938	0	818	842	0
rep1	ribo	Ara-1	ECB_00939	4	1172	1196	0.3988542935808945
rep1	ribo	Ara-1	ECB_00940	1	986	1010	0.118523638964708
rep1	ribo	Ara-1	ECB_00941	2	602	626	0.3882535150139605
rep1	ribo	Ara-1	ECB_00942	2	566	590	0.41294808487350565
rep1	ribo	Ara-1	ECB_00943	0	728	752	0
rep1	ribo	Ara-1	ECB_00944	4	2627	2651	0.17794336965238233
rep1	ribo	Ara-1	ECB_00945	12	1097	1121	1.278369823364107
rep1	ribo	Ara-1	ECB_00946	1	569	593	0.20538542709877344
rep1	ribo	Ara-1	ECB_00947	4	542	566	0.86246721785389
rep1	ribo	Ara-1	ECB_00948	2	737	761	0.31713516423121324
rep1	ribo	Ara-1	ECB_00949	353	1037	1061	39.7811964616956
rep1	ribo	Ara-1	ECB_00950	92	569	593	18.895459293087157
rep1	ribo	Ara-1	ECB_00951	181	1136	1160	18.62010541503132
rep1	ribo	Ara-1	ECB_00952	450	2135	2159	24.631821362361098
rep1	ribo	Ara-1	ECB_00953	153	1934	1958	9.245211544435325
rep1	ribo	Ara-1	ECB_00954	32	1280	1304	2.9216077004800525
rep1	ribo	Ara-1	ECB_00955	97	1667	1691	6.800142698177926
rep1	ribo	Ara-1	ECB_00956	26	575	599	5.284299145216095
rep1	ribo	Ara-1	ECB_00957	172	194	218	103.61165453248846
rep1	ribo	Ara-1	ECB_00958	552	545	569	118.36531747999919
rep1	ribo	Ara-1	ECB_00959	181	1787	1811	11.83684373333832
rep1	ribo	Ara-1	ECB_00960	42	479	503	10.246974815879934
rep1	ribo	Ara-1	ECB_00961	7157	1067	1091	783.8780248298307
rep1	ribo	Ara-1	ECB_00962	18	536	560	3.9245476573612645
rep1	ribo	Ara-1	ECB_00963	8	656	680	1.42517448803905
rep1	ribo	Ara-1	ECB_00964	57	2180	2204	3.0556264023369355
rep1	ribo	Ara-1	ECB_00965	87	473	497	21.495126422136536
rep1	ribo	Ara-1	ECB_00966	52	2081	2105	2.9202037563664147
rep1	ribo	Ara-1	ECB_00967	240	485	509	57.82976066929588
rep1	ribo	Ara-1	ECB_00968	2	689	713	0.3392287605782354
rep1	ribo	Ara-1	ECB_00969	175	440	464	46.4801225076372
rep1	ribo	Ara-1	ECB_00970	43	344	368	14.60803850240026
rep1	ribo	Ara-1	ECB_00971	299	1130	1154	30.922502741364088
rep1	ribo	Ara-1	ECB_00972	20	305	329	7.663233312734564
rep1	ribo	Ara-1	ECB_00973	35	356	380	11.489468485033914
rep1	ribo	Ara-1	ECB_00974	503	686	710	85.68913547180561
rep1	ribo	Ara-1	ECB_00975	3	1145	1169	0.3061946935000928
rep1	ribo	Ara-1	ECB_00976	1	1820	1844	0.06421115825230883
rep1	ribo	Ara-1	ECB_00977	0	734	758	0
rep1	ribo	Ara-1	ECB_00978	1	614	638	0.19033274921694152
rep1	ribo	Ara-1	ECB_00979	0	425	449	0
rep1	ribo	Ara-1	ECB_00980	4	884	908	0.5287977738425435
rep1	ribo	Ara-1	ECB_00981	8	1571	1595	0.5951078702441862
rep1	ribo	Ara-1	ECB_00982	6	1163	1187	0.602911305344121
rep1	ribo	Ara-1	ECB_00983	4	1325	1349	0.3527979110013648
rep1	ribo	Ara-1	ECB_00984	7	2207	2231	0.37066160223580186
rep1	ribo	Ara-1	ECB_00985	0	473	497	0
rep1	ribo	Ara-1	ECB_00986	0	1166	1190	0
rep1	ribo	Ara-1	ECB_00987	9	2123	2147	0.49542099490005603
rep1	ribo	Ara-1	ECB_00988	0	773	797	0
rep1	ribo	Ara-1	ECB_00989	0	671	695	0
rep1	ribo	Ara-1	ECB_00990	0	332	356	0
rep1	ribo	Ara-1	ECB_00991	0	239	263	0
rep1	ribo	Ara-1	ECB_00992	53	239	263	25.915516004258205
rep1	ribo	Ara-1	ECB_00993	7	257	281	3.1830745374879945
rep1	ribo	Ara-1	ECB_00994	14	200	224	8.180501561344148
rep1	ribo	Ara-1	ECB_00995	3	1100	1124	0.31872084005236934
rep1	ribo	Ara-1	ECB_00996	8	2771	2795	0.33739244466027307
rep1	ribo	Ara-1	ECB_00997	6	1055	1079	0.6646311356542298
rep1	ribo	Ara-1	ECB_00998	15	719	743	2.4380592771738963
rep1	ribo	Ara-1	ECB_00999	1	1199	1223	0.09746814680500591
rep1	ribo	Ara-1	ECB_01000	3	2573	2597	0.13625842365239266
rep1	ribo	Ara-1	ECB_01001	2	626	650	0.37336839622748275
rep1	ribo	Ara-1	ECB_01002	12	332	356	4.224011133224172
rep1	ribo	Ara-1	ECB_01003	39	947	971	4.812785652321946
rep1	ribo	Ara-1	ECB_01004	2	1286	1310	0.18174853502208724
rep1	ribo	Ara-1	ECB_01005	58	1268	1292	5.345528284790001
rep1	ribo	Ara-1	ECB_01006	272	254	278	125.14603063473612
rep1	ribo	Ara-1	ECB_01007	35	623	647	6.565410562876522
rep1	ribo	Ara-1	ECB_01008	1	200	224	0.58432154009601045
rep1	ribo	Ara-1	ECB_01009	4	1355	1379	0.344986887141556
rep1	ribo	Ara-1	ECB_01010	2	521	545	0.4486153858702575
rep1	ribo	Ara-1	ECB_01011	3	617	641	0.568221919056088
rep1	ribo	Ara-1	ECB_01012	0	827	851	0
rep1	ribo	Ara-1	ECB_01013	2	413	437	0.5659288523932305
rep1	ribo	Ara-1	ECB_01014	1	719	743	0.1625372851449264
rep1	ribo	Ara-1	ECB_01015	2	1175	1199	0.1989179710965142
rep1	ribo	Ara-1	ECB_01016	48	665	689	8.435318473566468
rep1	ribo	Ara-1	ECB_01017	181	3989	4013	5.302692341808869
rep1	ribo	Ara-1	ECB_01018	406	1535	1559	30.9100384728313
rep1	ribo	Ara-1	ECB_01019	33	866	890	4.453258850616246
rep1	ribo	Ara-1	ECB_01020	349	1154	1178	35.34284531949873
rep1	ribo	Ara-1	ECB_01021	72	1298	1322	6.4824577637770044
rep1	ribo	Ara-1	ECB_01022	29	1091	1115	3.1063839895113294
rep1	ribo	Ara-1	ECB_01023	1	440	464	0.2656007000436411
rep1	ribo	Ara-1	ECB_01024	2	1352	1376	0.17287619529467763
rep1	ribo	Ara-1	ECB_01025	1	2045	2069	0.05714636088958537
rep1	ribo	Ara-1	ECB_01026	3	2450	2474	0.14309915267657397
rep1	ribo	Ara-1	ECB_01027	0	1385	1409	0
rep1	ribo	Ara-1	ECB_01028	0	842	866	0
rep1	ribo	Ara-1	ECB_01029	0	335	359	0
rep1	ribo	Ara-1	ECB_01030	218	965	989	26.40043435045187
rep1	ribo	Ara-1	ECB_01031	291	764	788	44.51245239998405
rep1	ribo	Ara-1	ECB_01032	176	581	605	35.40123616416449
rep1	ribo	Ara-1	ECB_01033	14	518	542	3.1584948113297866
rep1	ribo	Ara-1	ECB_01034	8	860	884	1.0871098420390892
rep1	ribo	Ara-1	ECB_01035	0	443	467	0
rep1	ribo	Ara-1	ECB_01036	1	416	440	0.28092381735385125
rep1	ribo	Ara-1	ECB_01037	1	677	701	0.1726208390239322
rep1	ribo	Ara-1	ECB_01038	0	482	506	0
rep1	ribo	Ara-1	ECB_01039	5	482	506	1.2122853528962874
rep1	ribo	Ara-1	ECB_01040	0	359	383	0
rep1	ribo	Ara-1	ECB_01041	3	338	362	1.0372571717680659
rep1	ribo	Ara-1	ECB_01042	28	560	584	5.843215400960105
rep1	ribo	Ara-1	ECB_01043	10	1448	1472	0.8070739504088542
rep1	ribo	Ara-1	ECB_01044	23	1184	1208	2.2701681456432836
rep1	ribo	Ara-1	ECB_01045	358	1562	1586	26.78452130017564
rep1	ribo	Ara-1	ECB_01046	303	2570	2594	13.778165497983748
rep1	ribo	Ara-1	ECB_01047	10	254	278	4.600957008630004
rep1	ribo	Ara-1	ECB_01048	23	401	425	6.702940360203611
rep1	ribo	Ara-1	ECB_01049	12	1253	1277	1.1192112499843776
rep1	ribo	Ara-1	ECB_01050	107	947	971	13.20430935380636
rep1	ribo	Ara-1	ECB_01051	70	1079	1103	7.581558444248513
rep1	ribo	Ara-1	ECB_01052	75	602	626	14.559506813023516
rep1	ribo	Ara-1	ECB_01053	5	593	617	0.9853651603642671
rep1	ribo	Ara-1	ECB_01054	1	167	191	0.6997862755640843
rep1	ribo	Ara-1	ECB_01055	83	1145	1169	8.471386520169235
rep1	ribo	Ara-1	ECB_01056	12	281	305	4.990646605802224
rep1	ribo	Ara-1	ECB_01057	10	272	296	4.296481912470665
rep1	ribo	Ara-1	ECB_01058	387	1073	1097	42.14956868912508
rep1	ribo	Ara-1	ECB_01059	179	587	611	35.636645886605066
rep1	ribo	Ara-1	ECB_01060	55	674	698	9.53640495705655
rep1	ribo	Ara-1	ECB_01061	59	1235	1259	5.582991233306012
rep1	ribo	Ara-1	ECB_01062	138	611	635	26.39488462626823
rep1	ribo	Ara-1	ECB_01063	153	674	698	26.52854469872095
rep1	ribo	Ara-1	ECB_01064	57	950	974	7.011858481152125
rep1	ribo	Ara-1	ECB_01065	94	1562	1586	7.032807268761201
rep1	ribo	Ara-1	ECB_01066	20	443	467	5.2760409940949025
rep1	ribo	Ara-1	ECB_01067	42	320	344	15.338440427520274
rep1	ribo	Ara-1	ECB_01068	34	686	710	5.792108560718471
rep1	ribo	Ara-1	ECB_01069	97	443	467	25.588798821360275
rep1	ribo	Ara-1	ECB_01070	39	431	455	10.574728567862833
rep1	ribo	Ara-1	ECB_01071	74	722	746	11.977782262355893
rep1	ribo	Ara-1	ECB_01072	254	1232	1256	24.09377778967316
rep1	ribo	Ara-1	ECB_01073	38	782	806	5.678828266917749
rep1	ribo	Ara-1	ECB_01074	76	809	833	10.978600011692656
rep1	ribo	Ara-1	ECB_01075	10	725	749	1.611921489920029
rep1	ribo	Ara-1	ECB_01076	21	1124	1148	2.1834078900384735
rep1	ribo	Ara-1	ECB_01077	8	968	992	0.9658207274314223
rep1	ribo	Ara-1	ECB_01078	30	1670	1694	2.099358826692253
rep1	ribo	Ara-1	ECB_01079	20	980	1004	2.3849858779428996
rep1	ribo	Ara-1	ECB_01080	851	3212	3236	30.962492566731314
rep1	ribo	Ara-1	ECB_01081	13	347	371	4.378201741353393
rep1	ribo	Ara-1	ECB_01082	49	986	1010	5.807658309270692
rep1	ribo	Ara-1	ECB_01083	20	611	635	3.825345598009889
rep1	ribo	Ara-1	ECB_01084	226	548	572	48.19586425609429
rep1	ribo	Ara-1	ECB_01085	762	200	224	445.25301355316003
rep1	ribo	Ara-1	ECB_01086	104	1097	1121	11.079205135822258
rep1	ribo	Ara-1	ECB_01087	578	980	1004	68.9260918725498
rep1	ribo	Ara-1	ECB_01088	615	956	980	75.17944501235282
rep1	ribo	Ara-1	ECB_01089	895	761	785	137.4422545035294
rep1	ribo	Ara-1	ECB_01090	2939	263	287	1305.947533340057
rep1	ribo	Ara-1	ECB_01091	1133	1268	1292	104.42213011494951
rep1	ribo	Ara-1	ECB_01092	19	836	860	2.656007000436411
rep1	ribo	Ara-1	ECB_01093	31	1049	1073	3.453568683122273
rep1	ribo	Ara-1	ECB_01094	78	668	692	13.645832373499646
rep1	ribo	Ara-1	ECB_01095	39	1031	1055	4.4206673256536195
rep1	ribo	Ara-1	ECB_01096	215	824	848	30.492507553553942
rep1	ribo	Ara-1	ECB_01097	3125	1460	1484	250.1376455890456
rep1	ribo	Ara-1	ECB_01098	188	2216	2240	9.914481005239166
rep1	ribo	Ara-1	ECB_01099	191	386	410	57.826639460278756
rep1	ribo	Ara-1	ECB_01100	30	404	428	8.678042674693224
rep1	ribo	Ara-1	ECB_01101	72	668	692	12.59615296015352
rep1	ribo	Ara-1	ECB_01102	13	851	875	1.7852361977081401
rep1	ribo	Ara-1	ECB_01103	145	1052	1076	16.107723063483178
rep1	ribo	Ara-1	ECB_01104	268	569	593	55.04329446247128
rep1	ribo	Ara-1	ECB_01105	1536	1331	1355	134.8636943031513
rep1	ribo	Ara-1	ECB_01106	2	566	590	0.41294808487350565
rep1	ribo	Ara-1	ECB_01107	13	659	683	2.305365712063167
rep1	ribo	Ara-1	ECB_01108	21	284	308	8.641374888743817
rep1	ribo	Ara-1	ECB_01109	26	989	1013	3.0722669448930784
rep1	ribo	Ara-1	ECB_01110	219	3473	3497	7.3692149312425155
rep1	ribo	Ara-1	ECB_01111	2	1100	1124	0.2124805600349129
rep1	ribo	Ara-1	ECB_01112	120	1226	1250	11.438594585892538
rep1	ribo	Ara-1	ECB_01113	184	728	752	29.537132796062064
rep1	ribo	Ara-1	ECB_01114	122	1271	1295	11.21750242198478
rep1	ribo	Ara-1	ECB_01116	16	302	326	6.191486517573621
rep1	ribo	Ara-1	ECB_01117	38	530	554	8.378950386282414
rep1	ribo	Ara-1	ECB_01118	10	866	890	1.34947237897462
rep1	ribo	Ara-1	ECB_01119	0	815	839	0
rep1	ribo	Ara-1	ECB_01120	1	434	458	0.26927259912258544
rep1	ribo	Ara-1	ECB_01121	571	1073	1097	62.18967369894164
rep1	ribo	Ara-1	ECB_01122	55	821	845	7.828912230275414
rep1	ribo	Ara-1	ECB_01123	77	854	878	10.536945805010026
rep1	ribo	Ara-1	ECB_01124	262	1163	1187	26.32712700002661
rep1	ribo	Ara-1	ECB_01125	75	1253	1277	6.995070312402359
rep1	ribo	Ara-1	ECB_01126	467	1148	1172	47.53974899387402
rep1	ribo	Ara-1	ECB_01127	73	1487	1511	5.7371180130475805
rep1	ribo	Ara-1	ECB_01128	332	698	722	55.58588862804454
rep1	ribo	Ara-1	ECB_01129	1249	1397	1421	104.48355097779772
rep1	ribo	Ara-1	ECB_01130	59	668	692	10.321847564570245
rep1	ribo	Ara-1	ECB_01131	564	1133	1157	58.17428925227713
rep1	ribo	Ara-1	ECB_01132	30	488	512	7.1842812306886525
rep1	ribo	Ara-1	ECB_01133	23	680	704	3.9527633594730114
rep1	ribo	Ara-1	ECB_01134	4164	1277	1301	381.0673285763176
rep1	ribo	Ara-1	ECB_01135	7	350	374	2.337286160384042
rep1	ribo	Ara-1	ECB_01136	2	431	455	0.5422937727109146
rep1	ribo	Ara-1	ECB_01137	57	758	782	8.787949283765858
rep1	ribo	Ara-1	ECB_01138	109	1238	1262	10.289345374873204
rep1	ribo	Ara-1	ECB_01139	4	263	287	1.7774039242464197
rep1	ribo	Ara-1	ECB_01140	0	299	323	0
rep1	ribo	Ara-1	ECB_01141	1	293	317	0.3988542935808945
rep1	ribo	Ara-1	ECB_01142	0	275	299	0
rep1	ribo	Ara-1	ECB_01143	1	1550	1574	0.07539632775432392
rep1	ribo	Ara-1	ECB_01144	0	245	269	0
rep1	ribo	Ara-1	ECB_01146	1	356	380	0.3282705281438261
rep1	ribo	Ara-1	ECB_01147	1	302	326	0.3869679073483513
rep1	ribo	Ara-1	ECB_01148	0	239	263	0
rep1	ribo	Ara-1	ECB_01149	104	293	317	41.48084653241303
rep1	ribo	Ara-1	ECB_01150	325	839	863	45.26924923270641
rep1	ribo	Ara-1	ECB_01151	60	722	746	9.71171534785613
rep1	ribo	Ara-1	ECB_01152	11	395	419	3.254449084079045
rep1	ribo	Ara-1	ECB_01153	534	428	452	145.80733757535964
rep1	ribo	Ara-1	ECB_01154	35	353	377	11.58711269312202
rep1	ribo	Ara-1	ECB_01155	14	686	710	2.3849858779428996
rep1	ribo	Ara-1	ECB_01156	47	473	497	11.612309676326635
rep1	ribo	Ara-1	ECB_01158	5	446	470	1.3101379822780503
rep1	ribo	Ara-1	ECB_01159	8	1295	1319	0.721941671161094
rep1	ribo	Ara-1	ECB_01160	101	557	581	21.190835026821205
rep1	ribo	Ara-1	ECB_01161	153	1568	1592	11.40321372891449
rep1	ribo	Ara-1	ECB_01162	310	746	770	48.56291620100891
rep1	ribo	Ara-1	ECB_01163	11	1559	1583	0.8245717692182316
rep1	ribo	Ara-1	ECB_01164	207	1325	1349	18.25729189432063
rep1	ribo	Ara-1	ECB_01165	111	1097	1121	11.824920866117987
rep1	ribo	Ara-1	ECB_01166	181	1763	1787	11.997980573724094
rep1	ribo	Ara-1	ECB_01167	27	941	965	3.353173556342674
rep1	ribo	Ara-1	ECB_01168	29	638	662	5.312014000872822
rep1	ribo	Ara-1	ECB_01169	1	761	785	0.15356676480841275
rep1	ribo	Ara-1	ECB_01170	0	281	305	0
rep1	ribo	Ara-1	ECB_01171	1	467	491	0.2502447709190623
rep1	ribo	Ara-1	ECB_01172	23	1724	1748	1.5590945965438794
rep1	ribo	Ara-1	ECB_01173	150	1445	1469	12.131243046975996
rep1	ribo	Ara-1	ECB_01174	112	659	683	19.86161228854421
rep1	ribo	Ara-1	ECB_01175	276	1097	1121	29.402505937374457
rep1	ribo	Ara-1	ECB_01176	9	1946	1970	0.5404824111884989
rep1	ribo	Ara-1	ECB_01177	10	2894	2918	0.40381585355633065
rep1	ribo	Ara-1	ECB_01178	348	1118	1142	36.376367791307985
rep1	ribo	Ara-1	ECB_01179	62	611	635	11.858571353830653
rep1	ribo	Ara-1	ECB_01180	46	305	329	17.6254366192895
rep1	ribo	Ara-1	ECB_01181	30	1706	1730	2.055058171498278
rep1	ribo	Ara-1	ECB_01182	719	974	998	86.26841628932885
rep1	ribo	Ara-1	ECB_01183	204	878	902	27.15298272883511
rep1	ribo	Ara-1	ECB_01184	176	650	674	31.643258786737796
rep1	ribo	Ara-1	ECB_01185	94	1283	1307	8.562155069216677
rep1	ribo	Ara-1	ECB_01186	455	1109	1133	47.94703349750853
rep1	ribo	Ara-1	ECB_01187	93	860	884	12.637651913704412
rep1	ribo	Ara-1	ECB_01188	7	419	443	1.9523870074807033
rep1	ribo	Ara-1	ECB_01189	94	836	860	13.140245160053825
rep1	ribo	Ara-1	ECB_01190	518	881	905	68.7124989261597
rep1	ribo	Ara-1	ECB_01191	6	134	158	5.232730209815019
rep1	ribo	Ara-1	ECB_01194	50	1127	1151	5.1847519085715215
rep1	ribo	Ara-1	ECB_01195	3	257	281	1.3641748017805693
rep1	ribo	Ara-1	ECB_01196	82	743	767	12.89754139646645
rep1	ribo	Ara-1	ECB_01197	111	380	404	34.1366794477143
rep1	ribo	Ara-1	ECB_01198	18	1280	1304	1.6434043315200295
rep1	ribo	Ara-1	ECB_01199	97	677	701	16.744221385321424
rep1	ribo	Ara-1	ECB_01200	23	1823	1847	1.4744262668357915
rep1	ribo	Ara-1	ECB_01201	202	1418	1442	16.64780692516137
rep1	ribo	Ara-1	ECB_01202	2063	3770	3794	63.949885263558066
rep1	ribo	Ara-1	ECB_01203	863	1565	1589	64.44338518886352
rep1	ribo	Ara-1	ECB_01204	210	737	761	33.29919224427739
rep1	ribo	Ara-1	ECB_01205	365	704	728	60.590159697455626
rep1	ribo	Ara-1	ECB_01206	26	593	617	5.12389883389419
rep1	ribo	Ara-1	ECB_01208	455	869	893	61.18902203537049
rep1	ribo	Ara-1	ECB_01209	89	485	509	21.445202914863888
rep1	ribo	Ara-1	ECB_01210	41	971	995	4.934538237680006
rep1	ribo	Ara-1	ECB_01211	27	1040	1064	3.033977227421593
rep1	ribo	Ara-1	ECB_01212	260	935	959	32.49702682886903
rep1	ribo	Ara-1	ECB_01213	2167	440	464	575.5567169945703
rep1	ribo	Ara-1	ECB_01214	20	644	668	3.629326336000065
rep1	ribo	Ara-1	ECB_01215	15050	2702	2726	650.9281405214624
rep1	ribo	Ara-1	ECB_01216	9	674	698	1.5605026293365265
rep1	ribo	Ara-1	ECB_01217	1012	1658	1682	71.33092865828257
rep1	ribo	Ara-1	ECB_01218	27	947	971	3.331928528530577
rep1	ribo	Ara-1	ECB_01219	30	935	959	3.7496569417925807
rep1	ribo	Ara-1	ECB_01220	75	1040	1064	8.427714520615535
rep1	ribo	Ara-1	ECB_01221	85	1031	1055	9.63478776103994
rep1	ribo	Ara-1	ECB_01222	95	356	380	31.18570017366348
rep1	ribo	Ara-1	ECB_01223	78	1487	1511	6.1300713016124835
rep1	ribo	Ara-1	ECB_01224	52	1280	1304	4.747612513280085
rep1	ribo	Ara-1	ECB_01225	219	323	347	79.23617169103794
rep1	ribo	Ara-1	ECB_01226	52	746	770	8.14603755629827
rep1	ribo	Ara-1	ECB_01227	35	425	449	9.62411948393429
rep1	ribo	Ara-1	ECB_01228	30	566	590	6.194221273102585
rep1	ribo	Ara-1	ECB_01229	23	770	794	3.490752057716426
rep1	ribo	Ara-1	ECB_01230	60	665	689	10.544148091958084
rep1	ribo	Ara-1	ECB_01231	3	533	557	0.6577728406334077
rep1	ribo	Ara-1	ECB_01232	4	527	551	0.887015620639105
rep1	ribo	Ara-1	ECB_01233	0	206	230	0
rep1	ribo	Ara-1	ECB_01234	723	833	857	101.43204645604216
rep1	ribo	Ara-1	ECB_01235	1679	1220	1244	160.83210915101665
rep1	ribo	Ara-1	ECB_01236	739	1385	1409	62.35575713082336
rep1	ribo	Ara-1	ECB_01237	298	1622	1646	21.470754494280037
rep1	ribo	Ara-1	ECB_01238	351	1589	1613	25.814582828659493
rep1	ribo	Ara-1	ECB_01239	19	70.9997	95	31.273679358713338
rep1	ribo	Ara-1	ECB_01240	34	908	932	4.37597629146792
rep1	ribo	Ara-1	ECB_01241	118	647	671	21.313737784027584
rep1	ribo	Ara-1	ECB_01243	0	302	326	0
rep1	ribo	Ara-1	ECB_01244	0	530	554	0
rep1	ribo	Ara-1	ECB_01245	547	902	926	70.87004045066912
rep1	ribo	Ara-1	ECB_01246	84	617	641	15.910213733570462
rep1	ribo	Ara-1	ECB_01247	64	785	809	9.527790717489086
rep1	ribo	Ara-1	ECB_01248	245	1076	1100	26.609438164223526
rep1	ribo	Ara-1	ECB_01249	112	278	302	47.08202337464257
rep1	ribo	Ara-1	ECB_01250	948	2624	2648	42.22079420815685
rep1	ribo	Ara-1	ECB_01251	85	1001	1025	9.923542638993185
rep1	ribo	Ara-1	ECB_01253	389	2702	2726	16.82465426331222
rep1	ribo	Ara-1	ECB_01254	163	617	641	30.873390935380783
rep1	ribo	Ara-1	ECB_01255	41	791	815	6.057442008580639
rep1	ribo	Ara-1	ECB_01256	23	335	359	8.023519655049697
rep1	ribo	Ara-1	ECB_01257	15	1196	1220	1.46568948184618
rep1	ribo	Ara-1	ECB_01258	166	764	788	25.391983156004645
rep1	ribo	Ara-1	ECB_01259	88	353	377	29.133311914135366
rep1	ribo	Ara-1	ECB_01260	17	245	269	8.10895198500586
rep1	ribo	Ara-1	ECB_01261	73	776	800	10.993678460569269
rep1	ribo	Ara-1	ECB_01262	56	2012	2036	3.2526845174330603
rep1	ribo	Ara-1	ECB_01263	1244	1961	1985	74.13523670366519
rep1	ribo	Ara-1	ECB_01264	50	1154	1178	5.063444888180333
rep1	ribo	Ara-1	ECB_01265	1541	815	839	220.96674681912936
rep1	ribo	Ara-1	ECB_01266	1	380	404	0.3075376526821108
rep1	ribo	Ara-1	ECB_01267	25	833	857	3.507332173445441
rep1	ribo	Ara-1	ECB_01268	24	1019	1043	2.752446901335476
rep1	ribo	Ara-1	ECB_01269	31	917	941	3.950701797813811
rep1	ribo	Ara-1	ECB_01270	39	992	1016	4.594463722529115
rep1	ribo	Ara-1	ECB_01271	43	1670	1694	3.009080984925563
rep1	ribo	Ara-1	ECB_01272	40	272	296	17.18592764988266
rep1	ribo	Ara-1	ECB_01273	31	1412	1436	2.565717810619876
rep1	ribo	Ara-1	ECB_01274	64	1445	1469	5.175997033376425
rep1	ribo	Ara-1	ECB_01275	34	791	815	5.023244592481506
rep1	ribo	Ara-1	ECB_01276	49	584	608	9.805395707090588
rep1	ribo	Ara-1	ECB_01277	20	1514	1538	1.5437821402800804
rep1	ribo	Ara-1	ECB_01278	42	1307	1331	3.7553947488955526
rep1	ribo	Ara-1	ECB_01279	24	1292	1316	2.1708540189325465
rep1	ribo	Ara-1	ECB_01280	10	1004	1028	1.1639871316653594
rep1	ribo	Ara-1	ECB_01281	75	695	719	12.611256261064973
rep1	ribo	Ara-1	ECB_01282	16	251	275	7.4495176426583
rep1	ribo	Ara-1	ECB_01283	28	386	410	8.477203690512068
rep1	ribo	Ara-1	ECB_01284	2	248	272	0.9424540969290491
rep1	ribo	Ara-1	ECB_01285	89	341	365	30.501241682431044
rep1	ribo	Ara-1	ECB_01286	0	1706	1730	0
rep1	ribo	Ara-1	ECB_01287	1	1319	1343	0.08860068841486132
rep1	ribo	Ara-1	ECB_01288	0	908	932	0
rep1	ribo	Ara-1	ECB_01289	4	869	893	0.5379254684428174
rep1	ribo	Ara-1	ECB_01290	0	1079	1103	0
rep1	ribo	Ara-1	ECB_01291	4	815	839	0.5735671559224643
rep1	ribo	Ara-1	ECB_01292	0	1082	1106	0
rep1	ribo	Ara-1	ECB_01293	3	2294	2318	0.15283039409660257
rep1	ribo	Ara-1	ECB_01294	0	686	710	0
rep1	ribo	Ara-1	ECB_01295	2	1109	1133	0.21075619119783964
rep1	ribo	Ara-1	ECB_01296	0	932	956	0
rep1	ribo	Ara-1	ECB_01297	15	1025	1049	1.71020938564686
rep1	ribo	Ara-1	ECB_01298	19	1424	1448	1.5592850086831738
rep1	ribo	Ara-1	ECB_01299	28	1088	1112	3.0075373387294655
rep1	ribo	Ara-1	ECB_01300	179	1568	1592	13.341014754743094
rep1	ribo	Ara-1	ECB_01301	2125	533	557	465.92242878199704
rep1	ribo	Ara-1	ECB_01302	159	992	1016	18.73127517646485
rep1	ribo	Ara-1	ECB_01303	86	815	839	12.33169385233298
rep1	ribo	Ara-1	ECB_01305	28	959	983	3.412096584502251
rep1	ribo	Ara-1	ECB_01306	10	926	950	1.2620335639222688
rep1	ribo	Ara-1	ECB_01308	5	1058	1082	0.5522887902608795
rep1	ribo	Ara-1	ECB_01309	475	284	308	195.45967010253872
rep1	ribo	Ara-1	ECB_01310	175	977	1001	20.932706144688193
rep1	ribo	Ara-1	ECB_01311	1010	779	803	151.5185508336253
rep1	ribo	Ara-1	ECB_01312	44	542	566	9.48713939639279
rep1	ribo	Ara-1	ECB_01313	59	1553	1577	4.439790195191837
rep1	ribo	Ara-1	ECB_01314	81	1472	1496	6.430712601600115
rep1	ribo	Ara-1	ECB_01315	281	1337	1361	24.56160849169468
rep1	ribo	Ara-1	ECB_01316	16	935	959	1.9998170356227098
rep1	ribo	Ara-1	ECB_01317	34	590	614	6.734553343479442
rep1	ribo	Ara-1	ECB_01318	17	1259	1283	1.577993039179059
rep1	ribo	Ara-1	ECB_01319	19	1010	1034	2.1984374775889504
rep1	ribo	Ara-1	ECB_01320	171	1400	1424	14.274140479488256
rep1	ribo	Ara-1	ECB_01321	218	962	986	26.482764187303594
rep1	ribo	Ara-1	ECB_01322	23	1262	1286	2.129856643773097
rep1	ribo	Ara-1	ECB_01323	0	242	266	0
rep1	ribo	Ara-1	ECB_01324	0	236	260	0
rep1	ribo	Ara-1	ECB_01325	0	221	245	0
rep1	ribo	Ara-1	ECB_01326	1	836	860	0.13978984212823214
rep1	ribo	Ara-1	ECB_01327	2	2627	2651	0.08897168482619117
rep1	ribo	Ara-1	ECB_01328	0	302	326	0
rep1	ribo	Ara-1	ECB_01329	0	197	221	0
rep1	ribo	Ara-1	ECB_01330	0	248	272	0
rep1	ribo	Ara-1	ECB_01331	0	515	539	0
rep1	ribo	Ara-1	ECB_01332	0	182	206	0
rep1	ribo	Ara-1	ECB_01333	0	161	185	0
rep1	ribo	Ara-1	ECB_01334	0	164	188	0
rep1	ribo	Ara-1	ECB_01335	0	371	395	0
rep1	ribo	Ara-1	ECB_01336	150	299	323	58.6275792738472
rep1	ribo	Ara-1	ECB_01337	0	560	584	0
rep1	ribo	Ara-1	ECB_01338	2	326	350	0.7169589449030803
rep1	ribo	Ara-1	ECB_01339	22	1484	1508	1.7324897415245593
rep1	ribo	Ara-1	ECB_01340	0	458	482	0
rep1	ribo	Ara-1	ECB_01341	2	863	887	0.27083269529363174
rep1	ribo	Ara-1	ECB_01342	8	2252	2276	0.4151485187183023
rep1	ribo	Ara-1	ECB_01343	3	305	329	1.1494849969101848
rep1	ribo	Ara-1	ECB_01344	0	320	344	0
rep1	ribo	Ara-1	ECB_01345	22	617	641	4.1669607397446455
rep1	ribo	Ara-1	ECB_01346	19	293	317	7.578231578036995
rep1	ribo	Ara-1	ECB_01347	25	461	485	6.337543818828747
rep1	ribo	Ara-1	ECB_01348	2	1160	1184	0.20149018624000362
rep1	ribo	Ara-1	ECB_01349	505	3551	3575	16.61967771041877
rep1	ribo	Ara-1	ECB_01350	78	293	317	31.110634899309773
rep1	ribo	Ara-1	ECB_01351	17	449	473	4.424706539702529
rep1	ribo	Ara-1	ECB_01352	220	1016	1040	25.30526354746502
rep1	ribo	Ara-1	ECB_01353	31	2666	2690	1.3588873025488617
rep1	ribo	Ara-1	ECB_01354	19	212	236	10.473687982853017
rep1	ribo	Ara-1	ECB_01355	12	353	377	3.97272435192755
rep1	ribo	Ara-1	ECB_01356	6	932	956	0.7523453305957216
rep1	ribo	Ara-1	ECB_01357	4	1526	1550	0.30632846138716147
rep1	ribo	Ara-1	ECB_01358	6	1745	1769	0.4018257009256232
rep1	ribo	Ara-1	ECB_01359	0	335	359	0
rep1	ribo	Ara-1	ECB_01360	0	893	917	0
rep1	ribo	Ara-1	ECB_01361	7	560	584	1.4608038502400262
rep1	ribo	Ara-1	ECB_01362	11	2333	2357	0.5510104535838933
rep1	ribo	Ara-1	ECB_01363	0	632	656	0
rep1	ribo	Ara-1	ECB_01364	2	923	947	0.25322710296685175
rep1	ribo	Ara-1	ECB_01365	6	1784	1808	0.39304139468341515
rep1	ribo	Ara-1	ECB_01366	5	1319	1343	0.44300344207430664
rep1	ribo	Ara-1	ECB_01367	137	632	656	25.332927529478933
rep1	ribo	Ara-1	ECB_01368	267	3872	3896	8.05856669450593
rep1	ribo	Ara-1	ECB_01369	84	827	851	11.87013527643649
rep1	ribo	Ara-1	ECB_01370	37	1466	1490	2.9495084561463014
rep1	ribo	Ara-1	ECB_01371	9	1028	1052	1.0231311013354267
rep1	ribo	Ara-1	ECB_01372	0	302	326	0
rep1	ribo	Ara-1	ECB_01373	0	530	554	0
rep1	ribo	Ara-1	ECB_01374	169	557	581	35.45793187656221
rep1	ribo	Ara-1	ECB_01375	12	200	224	7.011858481152125
rep1	ribo	Ara-1	ECB_01376	0	176	200	0
rep1	ribo	Ara-1	ECB_01377	11	194	218	6.62632674335682
rep1	ribo	Ara-1	ECB_01378	3	1667	1691	0.21031369169622452
rep1	ribo	Ara-1	ECB_01379	53	950	974	6.5197982368607486
rep1	ribo	Ara-1	ECB_01380	4	1370	1394	0.34120965845022505
rep1	ribo	Ara-1	ECB_01381	185	1652	1676	13.087104711593454
rep1	ribo	Ara-1	ECB_01382	0	230	254	0
rep1	ribo	Ara-1	ECB_01383	7	251	275	3.2591639686630063
rep1	ribo	Ara-1	ECB_01384	34	566	590	7.020117442849595
rep1	ribo	Ara-1	ECB_01385	0	1007	1031	0
rep1	ribo	Ara-1	ECB_01386	10	1019	1043	1.1468528755564484
rep1	ribo	Ara-1	ECB_01387	74	620	644	13.948320634549928
rep1	ribo	Ara-1	ECB_01388	109	695	719	18.328359099414428
rep1	ribo	Ara-1	ECB_01390	25	1235	1259	2.365674251400852
rep1	ribo	Ara-1	ECB_01391	10	1202	1226	0.9722488187953585
rep1	ribo	Ara-1	ECB_01392	2	563	587	0.4151485187183023
rep1	ribo	Ara-1	ECB_01393	215	1988	2012	12.638745585577691
rep1	ribo	Ara-1	ECB_01394	58	257	281	26.374046167757673
rep1	ribo	Ara-1	ECB_01395	6	464	488	1.5111763968000271
rep1	ribo	Ara-1	ECB_01396	23	1433	1457	1.8757006869795172
rep1	ribo	Ara-1	ECB_01397	3	1172	1196	0.2991407201856709
rep1	ribo	Ara-1	ECB_01398	2	1040	1064	0.22473905388308096
rep1	ribo	Ara-1	ECB_01399	1	968	992	0.12072759092892779
rep1	ribo	Ara-1	ECB_01400	1	821	845	0.14234385873228025
rep1	ribo	Ara-1	ECB_01401	13	1451	1475	1.0470268809439196
rep1	ribo	Ara-1	ECB_01402	34	200	224	19.866932363264354
rep1	ribo	Ara-1	ECB_01403	136	260	284	61.12902265619802
rep1	ribo	Ara-1	ECB_01404	18	476	500	4.419238538541255
rep1	ribo	Ara-1	ECB_01405	146	545	569	31.3067687537679
rep1	ribo	Ara-1	ECB_01406	67	1064	1088	7.358936689179079
rep1	ribo	Ara-1	ECB_01407	9	692	716	1.5199115204809521
rep1	ribo	Ara-1	ECB_01408	408	2129	2153	22.395790357836756
rep1	ribo	Ara-1	ECB_01409	460	1088	1112	49.409541993412645
rep1	ribo	Ara-1	ECB_01410	56	1526	1550	4.28859845942026
rep1	ribo	Ara-1	ECB_01411	2	644	668	0.3629326336000065
rep1	ribo	Ara-1	ECB_01412	2	239	263	0.9779440001606869
rep1	ribo	Ara-1	ECB_01413	3	2153	2177	0.16283925873553476
rep1	ribo	Ara-1	ECB_01414	6	4250	4274	0.16498490543887354
rep1	ribo	Ara-1	ECB_01415	13	509	533	2.984746570235024
rep1	ribo	Ara-1	ECB_01416	1	773	797	0.15118280468202083
rep1	ribo	Ara-1	ECB_01417	0	227	251	0
rep1	ribo	Ara-1	ECB_01418	0	818	842	0
rep1	ribo	Ara-1	ECB_01419	7	254	278	3.2206699060410027
rep1	ribo	Ara-1	ECB_01420	2	596	620	0.3921621074469869
rep1	ribo	Ara-1	ECB_01421	7	872	896	0.9381309129981821
rep1	ribo	Ara-1	ECB_01423	6	707	731	0.9917763056792257
rep1	ribo	Ara-1	ECB_01424	1	722	746	0.1618619224642688
rep1	ribo	Ara-1	ECB_01425	12	1571	1595	0.8926618053662795
rep1	ribo	Ara-1	ECB_01426	23	3767	3791	0.713533072588704
rep1	ribo	Ara-1	ECB_01427	0	1415	1439	0
rep1	ribo	Ara-1	ECB_01428	0	362	386	0
rep1	ribo	Ara-1	ECB_01429	0	983	1007	0
rep1	ribo	Ara-1	ECB_01430	0	317	341	0
rep1	ribo	Ara-1	ECB_01431	25	851	875	3.4331465340541154
rep1	ribo	Ara-1	ECB_01432	20	3074	3098	0.7603403254339759
rep1	ribo	Ara-1	ECB_01433	11	911	935	1.4110948278937685
rep1	ribo	Ara-1	ECB_01434	3	680	704	0.5155778294964798
rep1	ribo	Ara-1	ECB_01435	20	389	413	6.008447713069517
rep1	ribo	Ara-1	ECB_01436	22	1037	1061	2.4792813658847117
rep1	ribo	Ara-1	ECB_01437	487	1724	1748	33.01213341377693
rep1	ribo	Ara-1	ECB_01438	22	164	188	15.676919368429552
rep1	ribo	Ara-1	ECB_01439	0	242	266	0
rep1	ribo	Ara-1	ECB_01440	52	458	482	13.268436718337355
rep1	ribo	Ara-1	ECB_01441	2	953	977	0.24525563068038217
rep1	ribo	Ara-1	ECB_01442	2	1013	1037	0.23072913725410085
rep1	ribo	Ara-1	ECB_01443	3	923	947	0.37984065445027765
rep1	ribo	Ara-1	ECB_01444	2	1049	1073	0.22281088278208216
rep1	ribo	Ara-1	ECB_01445	16	1577	1601	1.185687335641873
rep1	ribo	Ara-1	ECB_01446	3	608	632	0.5766330987789576
rep1	ribo	Ara-1	ECB_01447	25	2426	2450	1.2042900661500626
rep1	ribo	Ara-1	ECB_01448	5	1070	1094	0.546094897285991
rep1	ribo	Ara-1	ECB_01449	26	1346	1370	2.2574086244422396
rep1	ribo	Ara-1	ECB_01450	8	1562	1586	0.5985367888307405
rep1	ribo	Ara-1	ECB_01451	0	1427	1451	0
rep1	ribo	Ara-1	ECB_01452	25	2822	2846	1.0352968463784735
rep1	ribo	Ara-1	ECB_01453	25	2399	2423	1.2178439768570455
rep1	ribo	Ara-1	ECB_01454	9	1712	1736	0.61435675944674
rep1	ribo	Ara-1	ECB_01455	4	1184	1208	0.3948118514162233
rep1	ribo	Ara-1	ECB_01456	26	1709	1733	1.7779239370972817
rep1	ribo	Ara-1	ECB_01457	0	788	812	0
rep1	ribo	Ara-1	ECB_01458	0	224	248	0
rep1	ribo	Ara-1	ECB_01459	6	2306	2330	0.3040701856527374
rep1	ribo	Ara-1	ECB_01460	0	941	965	0
rep1	ribo	Ara-1	ECB_01461	0	530	554	0
rep1	ribo	Ara-1	ECB_01462	0	557	581	0
rep1	ribo	Ara-1	ECB_01463	0	1175	1199	0
rep1	ribo	Ara-1	ECB_01464	0	1037	1061	0
rep1	ribo	Ara-1	ECB_01465	0	377	401	0
rep1	ribo	Ara-1	ECB_01466	0	308	332	0
rep1	ribo	Ara-1	ECB_01467	0	410	434	0
rep1	ribo	Ara-1	ECB_01468	0	563	587	0
rep1	ribo	Ara-1	ECB_01469	19	1349	1373	1.6459761692845367
rep1	ribo	Ara-1	ECB_01470	3	293	317	1.1965628807426836
rep1	ribo	Ara-1	ECB_01472	0	824	848	0
rep1	ribo	Ara-1	ECB_01473	0	1049	1073	0
rep1	ribo	Ara-1	ECB_01474	11	902	926	1.42517448803905
rep1	ribo	Ara-1	ECB_01475	1	317	341	0.3686571230889656
rep1	ribo	Ara-1	ECB_01476	15	785	809	2.233075949411505
rep1	ribo	Ara-1	ECB_01477	29	941	965	3.6015567827384283
rep1	ribo	Ara-1	ECB_01478	8	1478	1502	0.6325537646506203
rep1	ribo	Ara-1	ECB_01479	18	974	998	2.1597100044616404
rep1	ribo	Ara-1	ECB_01480	22	386	410	6.660660042545197
rep1	ribo	Ara-1	ECB_01481	51	953	977	6.254018582349745
rep1	ribo	Ara-1	ECB_01482	112	1415	1439	9.250037101166527
rep1	ribo	Ara-1	ECB_01483	10	908	932	1.2870518504317412
rep1	ribo	Ara-1	ECB_01484	1	1142	1166	0.10233301928126277
rep1	ribo	Ara-1	ECB_01485	37	1217	1241	3.552982248734986
rep1	ribo	Ara-1	ECB_01486	28	692	716	4.728613619274073
rep1	ribo	Ara-1	ECB_01487	12	311	335	4.509233749937058
rep1	ribo	Ara-1	ECB_01488	7	347	371	2.3574932453441346
rep1	ribo	Ara-1	ECB_01489	1	461	485	0.25350175275314984
rep1	ribo	Ara-1	ECB_01490	11	410	434	3.13538387368591
rep1	ribo	Ara-1	ECB_01491	1	245	269	0.47699717558857996
rep1	ribo	Ara-1	ECB_01492	87	926	950	10.97969200612374
rep1	ribo	Ara-1	ECB_01493	55	1214	1238	5.2945114835717595
rep1	ribo	Ara-1	ECB_01494	24	917	941	3.058607843468757
rep1	ribo	Ara-1	ECB_01495	2	419	443	0.557824859280201
rep1	ribo	Ara-1	ECB_01496	1	545	569	0.21442992297101304
rep1	ribo	Ara-1	ECB_01497	241	2072	2096	13.592808027329975
rep1	ribo	Ara-1	ECB_01498	642	773	797	97.05936060585735
rep1	ribo	Ara-1	ECB_01499	118	713	737	19.340797119587442
rep1	ribo	Ara-1	ECB_01500	39	230	254	19.816121794560352
rep1	ribo	Ara-1	ECB_01501	9	1487	1511	0.707315919416825
rep1	ribo	Ara-1	ECB_01502	1	1310	1334	0.08920939543450541
rep1	ribo	Ara-1	ECB_01503	19	293	317	7.578231578036995
rep1	ribo	Ara-1	ECB_01504	22	617	641	4.1669607397446455
rep1	ribo	Ara-1	ECB_01505	0	320	344	0
rep1	ribo	Ara-1	ECB_01506	2	731	755	0.31973818883502625
rep1	ribo	Ara-1	ECB_01507	0	308	332	0
rep1	ribo	Ara-1	ECB_01508	3	2405	2429	0.14577668359983628
rep1	ribo	Ara-1	ECB_01509	6	626	650	1.1201051886824482
rep1	ribo	Ara-1	ECB_01510	0	1346	1370	0
rep1	ribo	Ara-1	ECB_01511	21	335	359	7.325822293741027
rep1	ribo	Ara-1	ECB_01526	4	176	200	2.656007000436411
rep1	ribo	Ara-1	ECB_01527	17	551	575	3.6056138590316436
rep1	ribo	Ara-1	ECB_01528	5	407	431	1.4356794596953573
rep1	ribo	Ara-1	ECB_01529	0	605	629	0
rep1	ribo	Ara-1	ECB_01530	0	305	329	0
rep1	ribo	Ara-1	ECB_01531	0	278	302	0
rep1	ribo	Ara-1	ECB_01532	25	182	206	16.052789563077212
rep1	ribo	Ara-1	ECB_01533	3	116	140	3.0223527936000543
rep1	ribo	Ara-1	ECB_01534	107	806	830	15.51424436483204
rep1	ribo	Ara-1	ECB_01535	7	449	473	1.8219379869363357
rep1	ribo	Ara-1	ECB_01536	1	1046	1070	0.11172495986539396
rep1	ribo	Ara-1	ECB_01537	1	488	512	0.23947604102295514
rep1	ribo	Ara-1	ECB_01538	0	257	281	0
rep1	ribo	Ara-1	ECB_01539	16	434	458	4.308361585961367
rep1	ribo	Ara-1	ECB_01540	1	233	257	0.5015635537304811
rep1	ribo	Ara-1	ECB_01541	8	392	416	2.3849858779428996
rep1	ribo	Ara-1	ECB_01542	23	314	338	8.560124472744103
rep1	ribo	Ara-1	ECB_01543	0	215	239	0
rep1	ribo	Ara-1	ECB_01544	0	218	242	0
rep1	ribo	Ara-1	ECB_01545	7	2498	2522	0.32748204809223963
rep1	ribo	Ara-1	ECB_01546	0	278	302	0
rep1	ribo	Ara-1	ECB_01549	7	1046	1070	0.7820747190577579
rep1	ribo	Ara-1	ECB_01550	1	1241	1265	0.0941694665746995
rep1	ribo	Ara-1	ECB_01551	30	353	377	9.931810879818874
rep1	ribo	Ara-1	ECB_01552	27	368	392	8.574283468800155
rep1	ribo	Ara-1	ECB_01553	14	587	611	2.7872237006283296
rep1	ribo	Ara-1	ECB_01554	11	737	761	1.7442434032716732
rep1	ribo	Ara-1	ECB_01555	30	332	356	10.56002783306043
rep1	ribo	Ara-1	ECB_01556	3	2453	2477	0.14292414352124186
rep1	ribo	Ara-1	ECB_01557	51	2450	2474	2.432685595501758
rep1	ribo	Ara-1	ECB_01558	10	644	668	1.8146631680000325
rep1	ribo	Ara-1	ECB_01559	21	881	905	2.785641848357825
rep1	ribo	Ara-1	ECB_01560	132	641	665	24.065660933751445
rep1	ribo	Ara-1	ECB_01561	15	1283	1307	1.3663013408324485
rep1	ribo	Ara-1	ECB_01562	12	722	746	1.9423430695712263
rep1	ribo	Ara-1	ECB_01563	85	1247	1271	7.9658910839071195
rep1	ribo	Ara-1	ECB_01564	10	920	944	1.2702642176000227
rep1	ribo	Ara-1	ECB_01565	204	1280	1304	18.62524909056033
rep1	ribo	Ara-1	ECB_01566	22	335	359	7.674670974395362
rep1	ribo	Ara-1	ECB_01567	10	848	872	1.3781168398490815
rep1	ribo	Ara-1	ECB_01568	7	356	380	2.2978936970067827
rep1	ribo	Ara-1	ECB_01569	9	392	416	2.6831091126857625
rep1	ribo	Ara-1	ECB_01570	8	1061	1085	0.8811634911909676
rep1	ribo	Ara-1	ECB_01571	1387	1415	1439	114.55179874391045
rep1	ribo	Ara-1	ECB_01572	979	1559	1583	73.3868874604226
rep1	ribo	Ara-1	ECB_01573	485	971	995	58.37197671401958
rep1	ribo	Ara-1	ECB_01574	43	1409	1433	3.5664763980310075
rep1	ribo	Ara-1	ECB_01575	38	749	773	5.9290303133907605
rep1	ribo	Ara-1	ECB_01576	15	362	386	4.842443702453125
rep1	ribo	Ara-1	ECB_01577	172	755	779	26.62339202556657
rep1	ribo	Ara-1	ECB_01578	252	1328	1352	22.176058449426904
rep1	ribo	Ara-1	ECB_01579	22	956	980	2.689346000441889
rep1	ribo	Ara-1	ECB_01580	139	1430	1454	11.359537632635728
rep1	ribo	Ara-1	ECB_01581	313	1673	1697	21.86403371787822
rep1	ribo	Ara-1	ECB_01582	357	1202	1226	34.7092828309943
rep1	ribo	Ara-1	ECB_01583	509	1535	1559	38.75174774056929
rep1	ribo	Ara-1	ECB_01584	5	1292	1316	0.4522612539442805
rep1	ribo	Ara-1	ECB_01585	0	1400	1424	0
rep1	ribo	Ara-1	ECB_01586	2	1838	1862	0.12716464419934942
rep1	ribo	Ara-1	ECB_01587	101	617	641	19.13013794155496
rep1	ribo	Ara-1	ECB_01588	14	794	818	2.0605797383738405
rep1	ribo	Ara-1	ECB_01589	18	1055	1079	1.9938934069626895
rep1	ribo	Ara-1	ECB_01590	74	1619	1643	5.341543417801701
rep1	ribo	Ara-1	ECB_01591	36	1199	1223	3.5088532849802125
rep1	ribo	Ara-1	ECB_01592	146	1028	1052	16.59746008833026
rep1	ribo	Ara-1	ECB_01593	319	1067	1091	34.9388137376996
rep1	ribo	Ara-1	ECB_01594	13	152	176	9.9949737121686
rep1	ribo	Ara-1	ECB_01595	13	242	266	6.277834728304245
rep1	ribo	Ara-1	ECB_01596	21	467	491	5.255140189300308
rep1	ribo	Ara-1	ECB_01597	28	608	632	5.3819089219369385
rep1	ribo	Ara-1	ECB_01598	41	605	629	7.9197299649376625
rep1	ribo	Ara-1	ECB_01599	124	2249	2273	6.443385591098737
rep1	ribo	Ara-1	ECB_01600	43	1085	1109	4.63148870490847
rep1	ribo	Ara-1	ECB_01601	22	647	671	3.9737477224458213
rep1	ribo	Ara-1	ECB_01602	12	722	746	1.9423430695712263
rep1	ribo	Ara-1	ECB_01603	30	662	686	5.295965620205533
rep1	ribo	Ara-1	ECB_01604	40	1529	1553	3.05727424510666
rep1	ribo	Ara-1	ECB_01605	186	632	656	34.393609638562644
rep1	ribo	Ara-1	ECB_01606	125	890	914	16.413526407191306
rep1	ribo	Ara-1	ECB_01607	755	1301	1325	67.81902579131251
rep1	ribo	Ara-1	ECB_01608	134	683	707	22.927990153108464
rep1	ribo	Ara-1	ECB_01609	3	356	380	0.9848115844314783
rep1	ribo	Ara-1	ECB_01610	78	1136	1160	8.024133825262115
rep1	ribo	Ara-1	ECB_01611	1567	494	518	370.7011551945135
rep1	ribo	Ara-1	ECB_01612	163	461	485	41.32078569876342
rep1	ribo	Ara-1	ECB_01613	10	263	287	4.4435098106160495
rep1	ribo	Ara-1	ECB_01614	20	884	908	2.6439888692127167
rep1	ribo	Ara-1	ECB_01615	26	2039	2063	1.4901775421771721
rep1	ribo	Ara-1	ECB_01616	11	548	572	2.3458164018452976
rep1	ribo	Ara-1	ECB_01617	218	923	947	27.60175422338684
rep1	ribo	Ara-1	ECB_01618	2	266	290	0.8786790076631735
rep1	ribo	Ara-1	ECB_01619	7	542	566	1.5093176312443075
rep1	ribo	Ara-1	ECB_01620	288	1124	1148	29.943879634813346
rep1	ribo	Ara-1	ECB_01621	220	434	458	59.2399718069688
rep1	ribo	Ara-1	ECB_01622	152	674	698	26.355155517683556
rep1	ribo	Ara-1	ECB_01623	29	4643	4667	0.7299299876280122
rep1	ribo	Ara-1	ECB_01624	1547	374	398	483.3932740794269
rep1	ribo	Ara-1	ECB_01625	35	842	866	4.857780024551156
rep1	ribo	Ara-1	ECB_01626	1477	608	632	283.89569563217356
rep1	ribo	Ara-1	ECB_01627	91	1193	1217	8.914209580676774
rep1	ribo	Ara-1	ECB_01628	162	146	170	129.67135547336125
rep1	ribo	Ara-1	ECB_01629	294	1052	1076	32.65979710802796
rep1	ribo	Ara-1	ECB_01630	22	959	983	2.68093303068034
rep1	ribo	Ara-1	ECB_01631	25	1238	1262	2.3599415997415605
rep1	ribo	Ara-1	ECB_01632	805	1175	1199	80.06448336634696
rep1	ribo	Ara-1	ECB_01633	314	668	692	54.93322263178062
rep1	ribo	Ara-1	ECB_01634	41	1400	1424	3.4224547348480616
rep1	ribo	Ara-1	ECB_01635	156	1283	1307	14.209533944657464
rep1	ribo	Ara-1	ECB_01636	302	332	356	106.30428018614167
rep1	ribo	Ara-1	ECB_01637	11	1631	1655	0.7881712987193273
rep1	ribo	Ara-1	ECB_01638	3	839	863	0.41786999291728993
rep1	ribo	Ara-1	ECB_01639	1	812	836	0.14392156160000258
rep1	ribo	Ara-1	ECB_01640	3	695	719	0.504450250442599
rep1	ribo	Ara-1	ECB_01641	2	674	698	0.3467783620747837
rep1	ribo	Ara-1	ECB_01642	2	2129	2153	0.10978328606782724
rep1	ribo	Ara-1	ECB_01643	1	653	677	0.17896524964655758
rep1	ribo	Ara-1	ECB_01644	14	236	260	6.932628441817074
rep1	ribo	Ara-1	ECB_01646	39532	263	287	17566.082983327364
rep1	ribo	Ara-1	ECB_01647	36	1031	1055	4.080615992911033
rep1	ribo	Ara-1	ECB_01648	44	443	467	11.607290187008786
rep1	ribo	Ara-1	ECB_01649	230	1247	1271	21.554764109395734
rep1	ribo	Ara-1	ECB_01650	149	1298	1322	13.415086205594076
rep1	ribo	Ara-1	ECB_01651	183	773	797	27.66645325680981
rep1	ribo	Ara-1	ECB_01652	85	1514	1538	6.5610740961903415
rep1	ribo	Ara-1	ECB_01653	43	395	419	12.721937328672633
rep1	ribo	Ara-1	ECB_01654	448	296	320	176.87570943446804
rep1	ribo	Ara-1	ECB_01655	69	437	461	18.452259160926644
rep1	ribo	Ara-1	ECB_01656	780	3083	3107	29.566707834893812
rep1	ribo	Ara-1	ECB_01657	65	1139	1163	6.669165953685809
rep1	ribo	Ara-1	ECB_01658	0	383	407	0
rep1	ribo	Ara-1	ECB_01660	0	1292	1316	0
rep1	ribo	Ara-1	ECB_01661	3	893	917	0.39260125874312013
rep1	ribo	Ara-1	ECB_01662	110	785	809	16.375890295684368
rep1	ribo	Ara-1	ECB_01663	2	1622	1646	0.1440990234515439
rep1	ribo	Ara-1	ECB_01664	4	1178	1202	0.3968227776543365
rep1	ribo	Ara-1	ECB_01665	7	938	962	0.8721217016358366
rep1	ribo	Ara-1	ECB_01666	4	791	815	0.5909699520566477
rep1	ribo	Ara-1	ECB_01667	4	965	989	0.4844116394578325
rep1	ribo	Ara-1	ECB_01668	3	1316	1340	0.2664079970042601
rep1	ribo	Ara-1	ECB_01669	1	320	344	0.36520096256000656
rep1	ribo	Ara-1	ECB_01670	4	1727	1751	0.27067587265593995
rep1	ribo	Ara-1	ECB_01671	605	2405	2429	29.39829785930032
rep1	ribo	Ara-1	ECB_01673	365	1073	1097	39.75346917708179
rep1	ribo	Ara-1	ECB_01674	55	218	242	29.484114408514287
rep1	ribo	Ara-1	ECB_01675	83	1463	1487	6.630032512367583
rep1	ribo	Ara-1	ECB_01676	8	569	593	1.6430834167901875
rep1	ribo	Ara-1	ECB_01677	35	491	515	8.330449655136604
rep1	ribo	Ara-1	ECB_01678	27	776	800	4.066155047059866
rep1	ribo	Ara-1	ECB_01679	120	578	602	24.262486093951992
rep1	ribo	Ara-1	ECB_01680	29	1007	1031	3.365506387841967
rep1	ribo	Ara-1	ECB_01681	610	326	350	218.6724781954395
rep1	ribo	Ara-1	ECB_01682	1289	2414	2438	62.40186124140494
rep1	ribo	Ara-1	ECB_01683	304	1010	1034	35.174999641423206
rep1	ribo	Ara-1	ECB_01684	25	70.9997	95	41.149578103570185
rep1	ribo	Ara-1	ECB_01685	1560	383	407	476.0008368406142
rep1	ribo	Ara-1	ECB_01686	627	224	248	327.11571932160587
rep1	ribo	Ara-1	ECB_01687	1553	461	485	393.6882220256417
rep1	ribo	Ara-1	ECB_01688	3653	1955	1979	218.36589114790036
rep1	ribo	Ara-1	ECB_01690	5	149	173	3.9216210744698685
rep1	ribo	Ara-1	ECB_01691	130	785	809	19.35332489489971
rep1	ribo	Ara-1	ECB_01692	51	956	980	6.2343930010243795
rep1	ribo	Ara-1	ECB_01693	28	317	341	10.322399446491039
rep1	ribo	Ara-1	ECB_01694	21	887	911	2.766798724242665
rep1	ribo	Ara-1	ECB_01695	31	563	587	6.434802040133686
rep1	ribo	Ara-1	ECB_01696	104	695	719	17.487608682010094
rep1	ribo	Ara-1	ECB_01697	7	617	641	1.3258511444642054
rep1	ribo	Ara-1	ECB_01698	231	1418	1442	19.03783861243701
rep1	ribo	Ara-1	ECB_01699	1	821	845	0.14234385873228025
rep1	ribo	Ara-1	ECB_01700	23	290	314	9.268548567040167
rep1	ribo	Ara-1	ECB_01701	35	2288	2312	1.7876970195245077
rep1	ribo	Ara-1	ECB_01702	7	776	800	1.0541883455340395
rep1	ribo	Ara-1	ECB_01703	2	1379	1403	0.16949138218883553
rep1	ribo	Ara-1	ECB_01704	5	869	893	0.6724068355535219
rep1	ribo	Ara-1	ECB_01705	12	377	401	3.7198188228923743
rep1	ribo	Ara-1	ECB_01706	1	1385	1409	0.0843785617467163
rep1	ribo	Ara-1	ECB_01707	7	347	371	2.3574932453441346
rep1	ribo	Ara-1	ECB_01708	94	365	389	30.096561517273962
rep1	ribo	Ara-1	ECB_01709	604	854	878	82.65344501592278
rep1	ribo	Ara-1	ECB_01710	44	914	938	5.625852902456118
rep1	ribo	Ara-1	ECB_01711	1	602	626	0.19412675750698025
rep1	ribo	Ara-1	ECB_01712	16	512	536	3.652009625600065
rep1	ribo	Ara-1	ECB_01713	5	995	1019	0.5872578292422216
rep1	ribo	Ara-1	ECB_01714	3	1370	1394	0.2559072438376689
rep1	ribo	Ara-1	ECB_01715	8	1505	1529	0.6212056240223367
rep1	ribo	Ara-1	ECB_01716	5	1061	1085	0.5507271819943548
rep1	ribo	Ara-1	ECB_01717	5	1247	1271	0.4685818284651247
rep1	ribo	Ara-1	ECB_01718	178	833	857	24.97220507493154
rep1	ribo	Ara-1	ECB_01719	11	737	761	1.7442434032716732
rep1	ribo	Ara-1	ECB_01721	2	734	758	0.31843135700055064
rep1	ribo	Ara-1	ECB_01722	5	575	599	1.0162113740800183
rep1	ribo	Ara-1	ECB_01723	58	1193	1217	5.681584128343438
rep1	ribo	Ara-1	ECB_01724	15	1517	1541	1.1555468821938242
rep1	ribo	Ara-1	ECB_01725	31	680	704	5.327637571463625
rep1	ribo	Ara-1	ECB_01726	298	1334	1358	26.10611978240047
rep1	ribo	Ara-1	ECB_01727	24	647	671	4.3349975153954405
rep1	ribo	Ara-1	ECB_01728	13	434	458	3.5005437885936113
rep1	ribo	Ara-1	ECB_01729	1	299	323	0.3908505284923147
rep1	ribo	Ara-1	ECB_01730	2956	1370	1394	252.15393759471635
rep1	ribo	Ara-1	ECB_01732	90	1988	2012	5.290637686986011
rep1	ribo	Ara-1	ECB_01733	441	1070	1094	48.165569940624415
rep1	ribo	Ara-1	ECB_01734	826	578	602	167.0067792800362
rep1	ribo	Ara-1	ECB_01735	382	1883	1907	23.70800088334318
rep1	ribo	Ara-1	ECB_01736	108	1043	1067	12.101002172649881
rep1	ribo	Ara-1	ECB_01737	98	668	692	17.144763751320063
rep1	ribo	Ara-1	ECB_01738	1	1385	1409	0.0843785617467163
rep1	ribo	Ara-1	ECB_01739	28	785	809	4.168408438901476
rep1	ribo	Ara-1	ECB_01740	2	1007	1031	0.23210388881668736
rep1	ribo	Ara-1	ECB_01741	2	974	998	0.2399677782735156
rep1	ribo	Ara-1	ECB_01742	2	863	887	0.27083269529363174
rep1	ribo	Ara-1	ECB_01743	6	1070	1094	0.6553138767431893
rep1	ribo	Ara-1	ECB_01744	3	1406	1430	0.2493548535260358
rep1	ribo	Ara-1	ECB_01745	15	1103	1127	1.589269828003655
rep1	ribo	Ara-1	ECB_01746	201	299	323	78.56095622695526
rep1	ribo	Ara-1	ECB_01747	222	440	464	58.963355409688326
rep1	ribo	Ara-1	ECB_01748	12986	1022	1046	1484.931412854558
rep1	ribo	Ara-1	ECB_01749	510	911	935	65.42348747507471
rep1	ribo	Ara-1	ECB_01750	25	881	905	3.3162402956640773
rep1	ribo	Ara-1	ECB_01751	738	773	797	111.57290985533136
rep1	ribo	Ara-1	ECB_01752	2	1835	1859	0.12737254280022026
rep1	ribo	Ara-1	ECB_01753	3	1310	1334	0.26762818630351626
rep1	ribo	Ara-1	ECB_01754	1	1502	1526	0.07780579761598008
rep1	ribo	Ara-1	ECB_01755	5	1517	1541	0.3851822940646081
rep1	ribo	Ara-1	ECB_01756	122	530	554	26.900840713854066
rep1	ribo	Ara-1	ECB_01757	1	131	155	0.8920939543450541
rep1	ribo	Ara-1	ECB_01758	8	473	497	1.9765633491619805
rep1	ribo	Ara-1	ECB_01759	9	848	872	1.2403051558641731
rep1	ribo	Ara-1	ECB_01760	4	1208	1232	0.3869679073483513
rep1	ribo	Ara-1	ECB_01761	44	374	398	13.74874211990613
rep1	ribo	Ara-1	ECB_01762	21	281	305	8.733631560153894
rep1	ribo	Ara-1	ECB_01763	121	1052	1076	13.44161717711355
rep1	ribo	Ara-1	ECB_01764	276	275	299	117.28926913927192
rep1	ribo	Ara-1	ECB_01765	0	209	233	0
rep1	ribo	Ara-1	ECB_01766	0	251	275	0
rep1	ribo	Ara-1	ECB_01767	21	1139	1163	2.1546536158061844
rep1	ribo	Ara-1	ECB_01768	39	665	689	6.853696259772755
rep1	ribo	Ara-1	ECB_01769	12	950	974	1.4761807328741317
rep1	ribo	Ara-1	ECB_01770	11	1112	1136	1.156031823930956
rep1	ribo	Ara-1	ECB_01771	1	1472	1496	0.07939151360000142
rep1	ribo	Ara-1	ECB_01772	4	1151	1175	0.40613139189992037
rep1	ribo	Ara-1	ECB_01773	1	992	1016	0.11780676211613114
rep1	ribo	Ara-1	ECB_01774	107	1154	1178	10.835772060705914
rep1	ribo	Ara-1	ECB_01775	79	1712	1736	5.392687110699161
rep1	ribo	Ara-1	ECB_01776	93	608	632	17.87562606214769
rep1	ribo	Ara-1	ECB_01777	128	722	746	20.718326075426408
rep1	ribo	Ara-1	ECB_01778	75	1937	1961	4.52494739361908
rep1	ribo	Ara-1	ECB_01779	235	371	395	74.02456168332208
rep1	ribo	Ara-1	ECB_01780	38	386	410	11.504776437123523
rep1	ribo	Ara-1	ECB_01781	36	206	230	20.422888780054738
rep1	ribo	Ara-1	ECB_01782	121	1388	1412	10.18773866738001
rep1	ribo	Ara-1	ECB_01783	61	605	629	11.783012874663351
rep1	ribo	Ara-1	ECB_01784	234	1391	1415	19.65941630229568
rep1	ribo	Ara-1	ECB_01785	5	1625	1649	0.35958248621292954
rep1	ribo	Ara-1	ECB_01786	86	1583	1607	6.348913764782931
rep1	ribo	Ara-1	ECB_01787	1146	998	1022	134.19488676353265
rep1	ribo	Ara-1	ECB_01788	2014	827	851	284.6006243659891
rep1	ribo	Ara-1	ECB_01789	1248	887	911	164.42689561213552
rep1	ribo	Ara-1	ECB_01790	55	485	509	13.25265348671364
rep1	ribo	Ara-1	ECB_01791	20	593	617	3.9414606414570685
rep1	ribo	Ara-1	ECB_01792	115	836	860	16.0758318447467
rep1	ribo	Ara-1	ECB_01793	6288	236	260	3113.740545867554
rep1	ribo	Ara-1	ECB_01794	40	170	194	27.49748423981226
rep1	ribo	Ara-1	ECB_01795	262	314	338	97.5109831243024
rep1	ribo	Ara-1	ECB_01796	116	170	194	79.74270429545554
rep1	ribo	Ara-1	ECB_01797	41	266	290	18.012919657095058
rep1	ribo	Ara-1	ECB_01798	242	818	842	34.57354833819915
rep1	ribo	Ara-1	ECB_01799	21	1400	1424	1.7529646202880313
rep1	ribo	Ara-1	ECB_01800	174	908	932	22.394702197512295
rep1	ribo	Ara-1	ECB_01801	812	2075	2099	45.73196053570704
rep1	ribo	Ara-1	ECB_01802	538	725	749	86.72137615769755
rep1	ribo	Ara-1	ECB_01803	552	578	602	111.60743603217915
rep1	ribo	Ara-1	ECB_01804	27	1310	1334	2.4086536767316464
rep1	ribo	Ara-1	ECB_01805	164	2660	2684	7.205167862838024
rep1	ribo	Ara-1	ECB_01806	121	1466	1490	9.645689816046012
rep1	ribo	Ara-1	ECB_01807	26	263	287	11.553125507601727
rep1	ribo	Ara-1	ECB_01808	4	218	242	2.14429922971013
rep1	ribo	Ara-1	ECB_01809	3	683	707	0.5133132123830253
rep1	ribo	Ara-1	ECB_01810	140	368	392	44.4592476160008
rep1	ribo	Ara-1	ECB_01811	63	899	923	8.189601118142084
rep1	ribo	Ara-1	ECB_01812	85	401	425	24.771736113795956
rep1	ribo	Ara-1	ECB_01813	49	257	281	22.281521762415963
rep1	ribo	Ara-1	ECB_01814	8	683	707	1.3688352330214009
rep1	ribo	Ara-1	ECB_01815	64	689	713	10.855320338503534
rep1	ribo	Ara-1	ECB_01816	42	2087	2111	2.3518452021113982
rep1	ribo	Ara-1	ECB_01817	79	686	710	13.458134596963506
rep1	ribo	Ara-1	ECB_01818	76	395	419	22.48528458090977
rep1	ribo	Ara-1	ECB_01819	128	317	341	47.188111755387595
rep1	ribo	Ara-1	ECB_01820	935	1205	1229	90.67894439664228
rep1	ribo	Ara-1	ECB_01821	765	668	692	133.83412520163114
rep1	ribo	Ara-1	ECB_01822	90	1838	1862	5.722408988970723
rep1	ribo	Ara-1	ECB_01823	1134	1502	1526	88.23177449652141
rep1	ribo	Ara-1	ECB_01824	51	896	920	6.651874675200118
rep1	ribo	Ara-1	ECB_01825	961	1469	1493	76.45105514394365
rep1	ribo	Ara-1	ECB_01826	236	998	1022	27.635247186905502
rep1	ribo	Ara-1	ECB_01827	416	1286	1310	37.80369528459414
rep1	ribo	Ara-1	ECB_01828	10910	959	983	1329.499062032841
rep1	ribo	Ara-1	ECB_01829	260	782	806	38.855140773647754
rep1	ribo	Ara-1	ECB_01830	381	812	836	54.83411496960098
rep1	ribo	Ara-1	ECB_01831	83	1037	1061	9.353652425837776
rep1	ribo	Ara-1	ECB_01832	84	638	662	15.386523312873004
rep1	ribo	Ara-1	ECB_01833	1	629	653	0.1857938124311639
rep1	ribo	Ara-1	ECB_01834	62	548	572	13.221874264946223
rep1	ribo	Ara-1	ECB_01835	1030	767	791	156.93642406750737
rep1	ribo	Ara-1	ECB_01836	53	479	503	12.930706315277058
rep1	ribo	Ara-1	ECB_01837	1999	1799	1823	129.85644898854085
rep1	ribo	Ara-1	ECB_01838	25	593	617	4.9268258018213364
rep1	ribo	Ara-1	ECB_01839	3	845	869	0.41490286870722637
rep1	ribo	Ara-1	ECB_01840	8	422	446	2.2154371188474333
rep1	ribo	Ara-1	ECB_01841	55	770	794	8.347450572800149
rep1	ribo	Ara-1	ECB_01842	117	998	1022	13.700525088423493
rep1	ribo	Ara-1	ECB_01843	14	2456	2480	0.6661646222592953
rep1	ribo	Ara-1	ECB_01844	1	1127	1151	0.10369503817143044
rep1	ribo	Ara-1	ECB_01845	59	467	491	14.764441484224676
rep1	ribo	Ara-1	ECB_01846	94	593	617	18.524865014848224
rep1	ribo	Ara-1	ECB_01847	828	1760	1784	54.97934490903371
rep1	ribo	Ara-1	ECB_01848	2	515	539	0.4538419728901052
rep1	ribo	Ara-1	ECB_01849	1	395	419	0.2958590076435496
rep1	ribo	Ara-1	ECB_01850	47	2105	2129	2.6093218417589066
rep1	ribo	Ara-1	ECB_01851	19	1175	1199	1.8897207254168849
rep1	ribo	Ara-1	ECB_01852	8	671	695	1.3933151477699206
rep1	ribo	Ara-1	ECB_01853	15	416	440	4.213857260307767
rep1	ribo	Ara-1	ECB_01854	4	1076	1100	0.43443980676283306
rep1	ribo	Ara-1	ECB_01855	1	887	911	0.13175232020203168
rep1	ribo	Ara-1	ECB_01856	7	1628	1652	0.502487810893375
rep1	ribo	Ara-1	ECB_01857	1	1688	1712	0.06923240996398229
rep1	ribo	Ara-1	ECB_01858	15	530	554	3.307480415637795
rep1	ribo	Ara-1	ECB_01859	10	1991	2015	0.5869628730246212
rep1	ribo	Ara-1	ECB_01860	1	953	977	0.12262781534019108
rep1	ribo	Ara-1	ECB_01861	0	914	938	0
rep1	ribo	Ara-1	ECB_01862	84	605	629	16.225788220847893
rep1	ribo	Ara-1	ECB_01863	33	386	410	9.990990063817796
rep1	ribo	Ara-1	ECB_01864	11	455	479	2.825290963101589
rep1	ribo	Ara-1	ECB_01865	31	1451	1475	2.4967564084047313
rep1	ribo	Ara-1	ECB_01866	10	827	851	1.4131113424329154
rep1	ribo	Ara-1	ECB_01867	8	1016	1040	0.9201914017260008
rep1	ribo	Ara-1	ECB_01868	4	1541	1565	0.30334667882985616
rep1	ribo	Ara-1	ECB_01869	2	1016	1040	0.2300478504315002
rep1	ribo	Ara-1	ECB_01870	30	530	554	6.61496083127559
rep1	ribo	Ara-1	ECB_01871	25	278	302	10.509380217554144
rep1	ribo	Ara-1	ECB_01872	24	350	374	8.013552549888145
rep1	ribo	Ara-1	ECB_01873	1125	524	548	250.9014246595465
rep1	ribo	Ara-1	ECB_01874	71	266	290	31.193104772042663
rep1	ribo	Ara-1	ECB_01875	79	1238	1262	7.457415455183332
rep1	ribo	Ara-1	ECB_01876	278	692	716	46.948378077078296
rep1	ribo	Ara-1	ECB_01877	188	575	599	38.209547665408685
rep1	ribo	Ara-1	ECB_01878	57	1793	1817	3.7151508963159614
rep1	ribo	Ara-1	ECB_01879	228	536	560	49.71093699324268
rep1	ribo	Ara-1	ECB_01880	0	302	326	0
rep1	ribo	Ara-1	ECB_01881	0	530	554	0
rep1	ribo	Ara-1	ECB_01882	1	686	710	0.17035613413877856
rep1	ribo	Ara-1	ECB_01883	33	1385	1409	2.784492537641638
rep1	ribo	Ara-1	ECB_01884	13	698	722	2.176555880013793
rep1	ribo	Ara-1	ECB_01885	5	440	464	1.3280035002182056
rep1	ribo	Ara-1	ECB_01886	4	1031	1055	0.4534017769901148
rep1	ribo	Ara-1	ECB_01887	6	662	686	1.0591931240411068
rep1	ribo	Ara-1	ECB_01888	4906	677	701	846.8778362514113
rep1	ribo	Ara-1	ECB_01889	40	557	581	8.39240991161236
rep1	ribo	Ara-1	ECB_01890	25	824	848	3.5456404132039467
rep1	ribo	Ara-1	ECB_01891	35	7178	7202	0.5698315381265079
rep1	ribo	Ara-1	ECB_01893	89	1343	1367	7.744544611845858
rep1	ribo	Ara-1	ECB_01894	309	1481	1505	24.38289748678828
rep1	ribo	Ara-1	ECB_01895	1087	743	767	170.97106704828084
rep1	ribo	Ara-1	ECB_01896	28	1670	1694	1.9594015715794364
rep1	ribo	Ara-1	ECB_01897	70	977	1001	8.373082457875277
rep1	ribo	Ara-1	ECB_01898	67	944	968	8.294394742888285
rep1	ribo	Ara-1	ECB_01899	18	959	983	2.1934906614657326
rep1	ribo	Ara-1	ECB_01900	37	1106	1130	3.9095654581469055
rep1	ribo	Ara-1	ECB_01901	38	770	794	5.767329486661922
rep1	ribo	Ara-1	ECB_01902	6	572	596	1.2258493848168053
rep1	ribo	Ara-1	ECB_01904	2	932	956	0.25078177686524056
rep1	ribo	Ara-1	ECB_01906	0	434	458	0
rep1	ribo	Ara-1	ECB_01907	0	461	485	0
rep1	ribo	Ara-1	ECB_01908	0	437	461	0
rep1	ribo	Ara-1	ECB_01909	0	185	209	0
rep1	ribo	Ara-1	ECB_01910	1845	422	446	510.93518553418926
rep1	ribo	Ara-1	ECB_01911	12	1085	1109	1.2925084757884102
rep1	ribo	Ara-1	ECB_01912	52	500	524	12.153888033997017
rep1	ribo	Ara-1	ECB_01913	4	1193	1217	0.3918333881616164
rep1	ribo	Ara-1	ECB_01914	136	1454	1478	10.930911891754803
rep1	ribo	Ara-1	ECB_01915	28	254	278	12.88267962416401
rep1	ribo	Ara-1	ECB_01916	85	1085	1109	9.155268370167905
rep1	ribo	Ara-1	ECB_01917	980	1385	1409	82.69099051178198
rep1	ribo	Ara-1	ECB_01918	46	956	980	5.62317800092395
rep1	ribo	Ara-1	ECB_01919	679	851	875	93.24425986490978
rep1	ribo	Ara-1	ECB_01920	68	76.9997	101	103.20524554388838
rep1	ribo	Ara-1	ECB_01921	4663	926	950	588.4862508569538
rep1	ribo	Ara-1	ECB_01922	2307	1268	1292	212.6229957415609
rep1	ribo	Ara-1	ECB_01923	1446	1097	1121	154.04356371537486
rep1	ribo	Ara-1	ECB_01924	3575	1094	1118	381.8920486002262
rep1	ribo	Ara-1	ECB_01925	1446	617	641	273.8829649850344
rep1	ribo	Ara-1	ECB_01926	1587	764	788	242.75347752156247
rep1	ribo	Ara-1	ECB_01927	1195	803	827	173.9138830422746
rep1	ribo	Ara-1	ECB_01928	3839	638	662	703.2007499776126
rep1	ribo	Ara-1	ECB_01929	350	1010	1034	40.497532481901715
rep1	ribo	Ara-1	ECB_01930	3	1193	1217	0.2938750411212123
rep1	ribo	Ara-1	ECB_01931	993	1433	1457	80.98133835524611
rep1	ribo	Ara-1	ECB_01955	6	1463	1487	0.47927945872536737
rep1	ribo	Ara-1	ECB_01956	0	1250	1274	0
rep1	ribo	Ara-1	ECB_01957	2	506	530	0.4619142609454628
rep1	ribo	Ara-1	ECB_01958	0	992	1016	0
rep1	ribo	Ara-1	ECB_01959	3	1148	1172	0.305394533151225
rep1	ribo	Ara-1	ECB_01960	0	575	599	0
rep1	ribo	Ara-1	ECB_01961	1	773	797	0.15118280468202083
rep1	ribo	Ara-1	ECB_01962	3	1244	1268	0.28182710937106614
rep1	ribo	Ara-1	ECB_01963	2	1244	1268	0.18788473958071075
rep1	ribo	Ara-1	ECB_01964	1	515	539	0.2269209864450526
rep1	ribo	Ara-1	ECB_01965	0	866	890	0
rep1	ribo	Ara-1	ECB_01966	0	2189	2213	0
rep1	ribo	Ara-1	ECB_01967	0	470	494	0
rep1	ribo	Ara-1	ECB_01968	0	1166	1190	0
rep1	ribo	Ara-1	ECB_01969	86	1610	1634	6.242441297920111
rep1	ribo	Ara-1	ECB_01970	167	1880	1904	10.381031616599335
rep1	ribo	Ara-1	ECB_01971	212	608	632	40.74873898037967
rep1	ribo	Ara-1	ECB_01972	72	668	692	12.59615296015352
rep1	ribo	Ara-1	ECB_01973	78	3332	3356	2.735719095287444
rep1	ribo	Ara-1	ECB_01974	35	875	899	4.674572320768084
rep1	ribo	Ara-1	ECB_01975	207	1379	1403	17.54235805654448
rep1	ribo	Ara-1	ECB_01976	4	1967	1991	0.23764983837153453
rep1	ribo	Ara-1	ECB_01977	0	788	812	0
rep1	ribo	Ara-1	ECB_01978	3	686	710	0.5110684024163357
rep1	ribo	Ara-1	ECB_01979	25	1274	1298	2.293255651868173
rep1	ribo	Ara-1	ECB_01980	44	3149	3173	1.6329087179564596
rep1	ribo	Ara-1	ECB_01981	17	3104	3128	0.6400429240742381
rep1	ribo	Ara-1	ECB_01982	9	1442	1466	0.7293888850019549
rep1	ribo	Ara-1	ECB_01983	11	1430	1454	0.8989562155323239
rep1	ribo	Ara-1	ECB_01984	84	749	773	13.106277534863787
rep1	ribo	Ara-1	ECB_01985	3	359	383	0.9765819611632487
rep1	ribo	Ara-1	ECB_01986	74	1388	1412	6.230517862695212
rep1	ribo	Ara-1	ECB_01987	3	245	269	1.4309915267657398
rep1	ribo	Ara-1	ECB_01988	6	806	830	0.8699576279345068
rep1	ribo	Ara-1	ECB_01989	1	1217	1241	0.09602654726310772
rep1	ribo	Ara-1	ECB_01990	0	338	362	0
rep1	ribo	Ara-1	ECB_01991	2	173	197	1.3510324626497352
rep1	ribo	Ara-1	ECB_01993	3	1145	1169	0.3061946935000928
rep1	ribo	Ara-1	ECB_01994	10	2789	2813	0.4190186734284765
rep1	ribo	Ara-1	ECB_01995	1	557	581	0.20981024779030896
rep1	ribo	Ara-1	ECB_01996	2	896	920	0.26085783040000465
rep1	ribo	Ara-1	ECB_01997	0	374	398	0
rep1	ribo	Ara-1	ECB_01998	0	680	704	0
rep1	ribo	Ara-1	ECB_01999	9	812	836	1.2952940544000233
rep1	ribo	Ara-1	ECB_02000	1	977	1001	0.11961546368393253
rep1	ribo	Ara-1	ECB_02001	17	1994	2018	0.9963356250383327
rep1	ribo	Ara-1	ECB_02002	0	392	416	0
rep1	ribo	Ara-1	ECB_02003	46	1244	1268	4.3213490103563466
rep1	ribo	Ara-1	ECB_02004	0	2318	2342	0
rep1	ribo	Ara-1	ECB_02005	0	302	326	0
rep1	ribo	Ara-1	ECB_02006	3	251	275	1.3967845579984313
rep1	ribo	Ara-1	ECB_02007	0	329	353	0
rep1	ribo	Ara-1	ECB_02008	0	251	275	0
rep1	ribo	Ara-1	ECB_02009	1	518	542	0.2256067722378419
rep1	ribo	Ara-1	ECB_02010	1	302	326	0.3869679073483513
rep1	ribo	Ara-1	ECB_02011	34	398	422	9.983383097117766
rep1	ribo	Ara-1	ECB_02012	3	1040	1064	0.3371085808246214
rep1	ribo	Ara-1	ECB_02013	1	242	266	0.48291036371571117
rep1	ribo	Ara-1	ECB_02014	2	344	368	0.6794436512744308
rep1	ribo	Ara-1	ECB_02015	2	926	950	0.2524067127844538
rep1	ribo	Ara-1	ECB_02016	79	800	824	11.540350416896207
rep1	ribo	Ara-1	ECB_02017	37	1067	1091	4.052464289325659
rep1	ribo	Ara-1	ECB_02018	0	1382	1406	0
rep1	ribo	Ara-1	ECB_02019	0	311	335	0
rep1	ribo	Ara-1	ECB_02020	1	479	503	0.2439755908542841
rep1	ribo	Ara-1	ECB_02022	0	302	326	0
rep1	ribo	Ara-1	ECB_02023	0	530	554	0
rep1	ribo	Ara-1	ECB_02024	0	881	905	0
rep1	ribo	Ara-1	ECB_02025	74	1079	1103	8.014790355348428
rep1	ribo	Ara-1	ECB_02026	17	1304	1328	1.5235377579190454
rep1	ribo	Ara-1	ECB_02027	36	1031	1055	4.080615992911033
rep1	ribo	Ara-1	ECB_02028	25	992	1016	2.945169052903278
rep1	ribo	Ara-1	ECB_02029	11	773	797	1.663010851502229
rep1	ribo	Ara-1	ECB_02030	8	845	869	1.106407649885937
rep1	ribo	Ara-1	ECB_02031	168	827	851	23.74027055287298
rep1	ribo	Ara-1	ECB_02032	126	815	839	18.06736541155762
rep1	ribo	Ara-1	ECB_02033	19	272	296	8.163315633694264
rep1	ribo	Ara-1	ECB_02034	6	458	482	1.530973467500464
rep1	ribo	Ara-1	ECB_02035	7	692	716	1.1821534048185183
rep1	ribo	Ara-1	ECB_02036	14	290	314	5.6417252147201005
rep1	ribo	Ara-1	ECB_02037	0	278	302	0
rep1	ribo	Ara-1	ECB_02038	1	425	449	0.27497484239812253
rep1	ribo	Ara-1	ECB_02039	0	218	242	0
rep1	ribo	Ara-1	ECB_02040	0	530	554	0
rep1	ribo	Ara-1	ECB_02041	5	302	326	1.9348395367417568
rep1	ribo	Ara-1	ECB_02042	8	215	239	4.348439368156357
rep1	ribo	Ara-1	ECB_02043	498	1136	1160	51.2310082689812
rep1	ribo	Ara-1	ECB_02044	1418	2060	2084	80.44348969477115
rep1	ribo	Ara-1	ECB_02045	7	3821	3845	0.2140932101895877
rep1	ribo	Ara-1	ECB_02046	7	3659	3683	0.2235720568828682
rep1	ribo	Ara-1	ECB_02047	0	344	368	0
rep1	ribo	Ara-1	ECB_02048	0	1115	1139	0
rep1	ribo	Ara-1	ECB_02049	3	2306	2330	0.1520350928263687
rep1	ribo	Ara-1	ECB_02050	1	1163	1187	0.10048521755735347
rep1	ribo	Ara-1	ECB_02051	3	2027	2051	0.1729614820215127
rep1	ribo	Ara-1	ECB_02052	4	488	512	0.9579041640918206
rep1	ribo	Ara-1	ECB_02053	70	497	521	16.459761692845365
rep1	ribo	Ara-1	ECB_02054	297	746	770	46.52640681193434
rep1	ribo	Ara-1	ECB_02055	68	1712	1736	4.641806626930924
rep1	ribo	Ara-1	ECB_02056	8	758	782	1.2333963907039798
rep1	ribo	Ara-1	ECB_02057	44	134	158	38.37335487197681
rep1	ribo	Ara-1	ECB_02058	7	758	782	1.0792218418659825
rep1	ribo	Ara-1	ECB_02059	9	953	977	1.1036503380617197
rep1	ribo	Ara-1	ECB_02060	2	1184	1208	0.19740592570811166
rep1	ribo	Ara-1	ECB_02061	14	944	968	1.7331571104542685
rep1	ribo	Ara-1	ECB_02062	335	2324	2348	16.84575868607259
rep1	ribo	Ara-1	ECB_02063	1374	1742	1766	92.17655523443379
rep1	ribo	Ara-1	ECB_02064	115	959	983	14.01396811491996
rep1	ribo	Ara-1	ECB_02065	4	614	638	0.7613309968677661
rep1	ribo	Ara-1	ECB_02066	12	605	629	2.3179697458354136
[truncated: 226,385 more rows]
