# Supplementary material for: The landscape of transcriptional and translational changes over 22 years of bacterial adaptation
Source: eLife. 2022 Oct 10;11:e81979. doi: 10.7554/eLife.81979 (PMC9645810; doi:10.7554/eLife.81979)
Supplement: Supplementary file 3. — This table is supplied and is not generated from the code. [file elife-81979-supp3.csv]

NAME	ASSOCIATION	EXPERIMENT	line	repl	LOCATION	POSITION	SHAPE	SHAPE.area	SHAPE.length	SHAPE.perimeter	SHAPE.width.mean	ZSCORE	volume	mutator	age
b1	0	Lenski strains	Ara-1	1	(x=4.82 y=105.10)	1	1	3.757877	4.114437	9.222536	0.97797126	7.8404217	2.0604459358764737	FALSE	young
b2	0	Lenski strains	Ara-1	1	(x=18.18 y=100.41)	1	1	4.358836	3.6573741	8.694816	1.3199991	7.953618	3.336685526968202	FALSE	young
b3	0	Lenski strains	Ara-1	1	(x=19.35 y=50.90)	1	1	3.7586098	3.7684455	8.722535	1.0684808	8.003543	2.252653043045518	FALSE	young
b4	0	Lenski strains	Ara-1	1	(x=26.37 y=27.25)	1	1	3.8633504	3.3189921	8.019637	1.2938564	7.8225627	2.9092229019370373	FALSE	young
b5	0	Lenski strains	Ara-1	1	(x=32.93 y=43.78)	1	1	4.2855268	4.454953	9.957407	1.0301193	7.6305366	2.4752370497193703	FALSE	young
b6	0	Lenski strains	Ara-1	1	(x=40.12 y=43.73)	1	1	3.8642485	3.7393386	8.6989	1.1149777	7.6475616	2.434029165209562	FALSE	young
b7	0	Lenski strains	Ara-1	1	(x=55.18 y=38.22)	1	1	3.2078235	3.7216275	8.4210825	0.9212605	7.6276093	1.6538511742482325	FALSE	young
b8	0	Lenski strains	Ara-1	1	(x=58.85 y=39.98)	1	1	3.024622	3.3322647	7.689221	0.9834605	7.6048417	1.6875317700094727	FALSE	young
b9	0	Lenski strains	Ara-1	1	(x=64.31 y=72.95)	1	1	3.2206798	3.3446991	7.780777	1.0527728	7.847204	1.9409975496623983	FALSE	young
b10	0	Lenski strains	Ara-1	1	(x=64.91 y=31.80)	1	1	3.6085415	3.5769475	8.308127	1.0953802	7.633636	2.247196040683124	FALSE	young
b11	0	Lenski strains	Ara-1	1	(x=65.70 y=83.47)	1	1	3.3424358	3.2279856	7.662836	1.1399766	7.843785	2.1964538594410574	FALSE	young
b12	0	Lenski strains	Ara-1	1	(x=66.65 y=115.22)	1	1	3.3706062	3.785215	8.584548	0.9522105	7.692223	1.79702908807993	FALSE	young
b14	0	Lenski strains	Ara-1	1	(x=75.01 y=19.47)	1	1	4.0018387	3.8799992	8.982661	1.1061922	7.44877	2.4859445771303874	FALSE	young
b15	0	Lenski strains	Ara-1	1	(x=86.20 y=39.21)	1	1	4.37415	5.0114636	11.056935	0.91610205	7.4453964	2.202170357823247	FALSE	young
b16	0	Lenski strains	Ara-1	1	(x=89.81 y=33.07)	1	1	3.5928493	4.0349746	9.069498	0.9500183	7.508467	1.906792213073882	FALSE	young
b17	0	Lenski strains	Ara-1	1	(x=105.60 y=104.25)	1	1	3.079828	2.6784217	6.721878	1.3440037	7.1401734	2.533252651183862	FALSE	young
b18	0	Lenski strains	Ara-1	1	(x=110.61 y=64.28)	1	1	3.3222063	4.1112266	9.130596	0.8538855	7.364149	1.5695288914321082	FALSE	young
b19	0	Lenski strains	Ara-1	1	(x=126.90 y=48.87)	1	1	3.5946453	4.3712196	9.632692	0.8702542	7.019649	1.7333788899795892	FALSE	young
b20	0	Lenski strains	Ara-1	1	(x=2.90 y=117.66)	1	1	2.5534663	2.9033332	6.804319	0.9656675	7.6852655	1.4175903010770474	FALSE	young
b21	0	Lenski strains	Ara-1	1	(x=4.62 y=118.61)	1	1	2.9473662	2.972808	7.1234984	1.0949084	7.8674545	1.8660404711766356	FALSE	young
b22	0	Lenski strains	Ara-1	1	(x=10.11 y=110.27)	1	1	3.3585062	3.0400176	7.4822836	1.2162205	8.028901	2.35450360116143	FALSE	young
b23	0	Lenski strains	Ara-1	1	(x=12.54 y=110.38)	1	1	1.9688969	2.1565976	5.468681	1.061078	7.6034293	1.2713418991939702	FALSE	young
b24	0	Lenski strains	Ara-1	1	(x=29.15 y=65.83)	1	1	2.694046	2.9034722	6.871301	1.0263584	7.8465066	1.6014536607352352	FALSE	young
b25	0	Lenski strains	Ara-1	1	(x=32.17 y=66.22)	1	1	2.9699829	3.0856369	7.2442365	1.0666218	7.7417397	1.8380797613919615	FALSE	young
b26	0	Lenski strains	Ara-1	1	(x=29.76 y=30.10)	1	1	2.7133777	2.7320447	6.674501	1.1017265	7.317608	1.7363369785265708	FALSE	young
b27	0	Lenski strains	Ara-1	1	(x=31.77 y=31.89)	1	1	2.6458352	2.5483756	6.393492	1.1624871	7.3986073	1.8031769411585026	FALSE	young
b28	0	Lenski strains	Ara-1	1	(x=41.22 y=7.71)	1	1	2.5999167	2.6601765	6.434962	1.1094964	7.4883785	1.7145923026557066	FALSE	young
b29	0	Lenski strains	Ara-1	1	(x=43.20 y=9.59)	1	1	2.373006	2.5913174	6.189425	1.043265	7.346911	1.4767552004154676	FALSE	young
b30	0	Lenski strains	Ara-1	1	(x=45.97 y=77.57)	1	1	2.3434298	2.530851	6.2350793	1.0151844	7.6814456	1.3656992495163207	FALSE	young
b31	0	Lenski strains	Ara-1	1	(x=47.50 y=75.72)	1	1	2.0698562	2.2543344	5.658378	1.0330361	7.6271706	1.259644391645456	FALSE	young
b32	0	Lenski strains	Ara-1	1	(x=81.68 y=33.94)	1	1	2.1922743	2.580798	6.184597	0.93185717	7.452581	1.1734141962538842	FALSE	young
b33	0	Lenski strains	Ara-1	1	(x=83.69 y=35.76)	1	1	2.4082782	2.7420278	6.4749117	0.97403234	7.250565	1.362125831944439	FALSE	young
b34	0	Lenski strains	Ara-1	1	(x=24.21 y=76.96)	2	1	4.224696	4.582888	10.169331	0.9799695	8.778613	2.304427155972465	FALSE	young
b35	0	Lenski strains	Ara-1	1	(x=25.63 y=69.91)	2	1	3.4540772	3.9011476	8.801199	0.9455394	8.903949	1.826208101635609	FALSE	young
b36	0	Lenski strains	Ara-1	1	(x=26.73 y=67.80)	2	1	3.725382	4.0986667	9.202446	0.9707493	8.981518	2.0223457082413803	FALSE	young
b37	0	Lenski strains	Ara-1	1	(x=45.73 y=65.15)	2	1	4.1226025	4.642027	10.277564	0.93779045	8.394852	2.1375579430951563	FALSE	young
b38	0	Lenski strains	Ara-1	1	(x=75.47 y=89.43)	2	1	4.0916905	4.21155	9.5228370000000009	1.0388519	8.823335	2.37984055010199	FALSE	young
b39	0	Lenski strains	Ara-1	1	(x=84.18 y=32.09)	2	1	4.025235	4.201296	9.511783	1.0204182	8.737187	2.2905421866674667	FALSE	young
b40	0	Lenski strains	Ara-1	1	(x=93.14 y=77.00)	2	1	3.3864875	3.845813	8.666924	0.9433515	8.844108	1.7919829538826766	FALSE	young
b41	0	Lenski strains	Ara-1	1	(x=112.41 y=9.50)	2	1	2.6786847	3.305479	7.534661	0.8690545	8.334899	1.307154884581038	FALSE	young
b42	0	Lenski strains	Ara-1	1	(x=112.98 y=102.87)	2	1	2.6238093	3.0943503	7.163313	0.91886866	8.66565	1.367964974436897	FALSE	young
b43	0	Lenski strains	Ara-1	1	(x=123.45 y=68.15)	2	1	3.8436406	4.4566917	9.874182	0.912844	8.382345	1.944483870360735	FALSE	young
b45	0	Lenski strains	Ara-1	1	(x=13.81 y=96.24)	2	1	2.6396434	3.0743654	7.102508	0.9385727	8.404996	1.4180447678930708	FALSE	young
b46	0	Lenski strains	Ara-1	1	(x=15.42 y=99.01)	2	1	3.3107207	3.3670273	7.8222885	1.0815266	8.423059	2.062147237080108	FALSE	young
b47	0	Lenski strains	Ara-1	1	(x=16.59 y=60.00)	2	1	2.339034	2.637372	6.3767395	0.96619344	8.662953	1.2891343552748824	FALSE	young
b48	0	Lenski strains	Ara-1	1	(x=19.25 y=60.74)	2	1	2.2400124	2.8530414	6.6323466	0.84809726	8.223608	1.0744792085685873	FALSE	young
b49	0	Lenski strains	Ara-1	1	(x=17.29 y=53.93)	2	1	2.6524997	3.0658445	7.0723796	0.95203495	8.307363	1.4549716456065707	FALSE	young
b50	0	Lenski strains	Ara-1	1	(x=19.55 y=55.78)	2	1	2.5354226	2.6655495	6.487126	1.051314	8.495443	1.5425891409827401	FALSE	young
b51	0	Lenski strains	Ara-1	1	(x=39.88 y=45.42)	2	1	2.294179	2.653025	6.3227887	0.95018685	8.414581	1.2541745862354383	FALSE	young
b52	0	Lenski strains	Ara-1	1	(x=41.60 y=47.58)	2	1	2.5416617	2.7413664	6.4832773	1.0429343	8.511657	1.561275732296713	FALSE	young
b53	0	Lenski strains	Ara-1	1	(x=44.04 y=54.02)	2	1	2.4706688	2.5654283	6.3644605	1.0572546	8.735394	1.501473495701454	FALSE	young
b54	0	Lenski strains	Ara-1	1	(x=46.49 y=55.15)	2	1	2.4722757	2.8017952	6.6536226	0.9728185	8.423551	1.3883489978506875	FALSE	young
b55	0	Lenski strains	Ara-1	1	(x=56.70 y=116.73)	2	1	2.5164218	2.8358934	6.683845	0.9773084	8.706812	1.4182467182829064	FALSE	young
b56	0	Lenski strains	Ara-1	1	(x=58.78 y=114.91)	2	1	2.1382968	2.5685835	6.0540485	0.9392772	8.532838	1.1865331370683883	FALSE	young
b57	0	Lenski strains	Ara-1	1	(x=90.74 y=38.21)	2	1	2.7412171	3.0830777	7.22032	0.96112996	8.073579	1.4912392383650872	FALSE	young
b58	0	Lenski strains	Ara-1	1	(x=92.73 y=40.34)	2	1	2.6665375	2.704046	6.6139374	1.0905479	8.015754	1.6838453008410255	FALSE	young
b59	0	Lenski strains	Ara-1	1	(x=25.06 y=84.24)	3	1	4.0199413	4.647537	10.196582	0.9184862	7.731214	2.0528950585845336	FALSE	young
b60	0	Lenski strains	Ara-1	1	(x=36.22 y=120.29)	3	1	3.8710546	3.8527699	8.826861	1.0881517	8.151263	2.388639360280863	FALSE	young
b61	0	Lenski strains	Ara-1	1	(x=41.16 y=13.64)	3	1	2.4553783	2.6758006	6.409704	1.0251077	7.381903	1.4722832136732664	FALSE	young
b62	0	Lenski strains	Ara-1	1	(x=55.48 y=79.01)	3	1	3.515428	3.7265391	8.515232	1.0185285	8.100085	2.0241872087011226	FALSE	young
b63	0	Lenski strains	Ara-1	1	(x=70.09 y=35.58)	3	1	3.257736	3.6827285	8.355643	0.9507913	7.953237	1.743165907151579	FALSE	young
b64	0	Lenski strains	Ara-1	1	(x=71.66 y=26.53)	3	1	4.27839	4.868429	10.876721999999999	0.92199576	7.849201	2.166932138382547	FALSE	young
b65	0	Lenski strains	Ara-1	1	(x=126.87 y=39.91)	3	1	4.2539062	4.8785124	10.681143	0.92335564	8.159574	2.1778303613291445	FALSE	young
b66	0	Lenski strains	Ara-1	1	(x=3.49 y=49.38)	3	1	3.17103	3.5168467	8.003232	0.97137606	7.634948	1.7375081558225245	FALSE	young
b67	0	Lenski strains	Ara-1	1	(x=10.96 y=53.23)	3	1	3.6545546	3.5162446	8.150026	1.1558892	7.7971907	2.459858425126006	FALSE	young
b69	0	Lenski strains	Ara-1	1	(x=20.18 y=110.86)	3	1	3.2012062	3.2302067	7.5262275	1.1119647	7.924535	2.091273994592149	FALSE	young
b70	0	Lenski strains	Ara-1	1	(x=22.61 y=112.79)	3	1	3.1184914	2.9482567	7.1061273	1.1937338	7.999914	2.1997782222650253	FALSE	young
b71	0	Lenski strains	Ara-1	1	(x=33.46 y=38.28)	3	1	3.1777153	3.4385853	7.857458	1.0183666	7.5651593	1.8671822863857936	FALSE	young
b72	0	Lenski strains	Ara-1	1	(x=36.52 y=39.84)	3	1	3.271632	3.3002574	7.698445	1.0947167	7.7458105	2.0708561042663005	FALSE	young
b73	0	Lenski strains	Ara-1	1	(x=53.67 y=17.37)	3	1	2.9360461	3.4531808	7.8354726	0.9196539	7.7248125	1.5292087475745164	FALSE	young
b74	0	Lenski strains	Ara-1	1	(x=56.28 y=18.49)	3	1	3.2912474	3.6884043	8.437281	0.94983304	7.580066	1.7423351046866447	FALSE	young
b75	0	Lenski strains	Ara-1	1	(x=71.43 y=47.73)	3	1	2.3659282	2.8461509	6.66045	0.92291254	7.621778	1.269339042820329	FALSE	young
b76	0	Lenski strains	Ara-1	1	(x=72.93 y=49.78)	3	1	2.2727203	2.5675297	6.11841	0.958678	7.759534	1.2355479961448403	FALSE	young
b77	0	Lenski strains	Ara-1	1	(x=74.70 y=124.29)	3	1	2.7417843	2.8972843	6.881263	1.050178	8.249748	1.6730756076139808	FALSE	young
b78	0	Lenski strains	Ara-1	1	(x=76.68 y=126.48)	3	1	2.7383811	2.9516277	6.9604607	1.0249828	8.082989	1.6236535073678346	FALSE	young
b79	0	Lenski strains	Ara-1	1	(x=89.23 y=7.50)	3	1	2.684451	2.8715978	6.8424673	1.032524	8.157251	1.602959481257207	FALSE	young
b80	0	Lenski strains	Ara-1	1	(x=92.01 y=8.63)	3	1	2.6534922	3.0417938	7.08432	0.9514792	7.900758	1.4418729358875595	FALSE	young
b81	0	Lenski strains	Ara-1	1	(x=98.64 y=119.99)	3	1	2.5179343	2.664241	6.4686794	1.0456948	8.256412	1.5253939741544549	FALSE	young
b82	0	Lenski strains	Ara-1	1	(x=101.11 y=120.66)	3	1	2.4392843	2.4868698	6.1555448	1.1070952	8.170943	1.5959585448490952	FALSE	young
b83	0	Lenski strains	Ara-1	1	(x=117.32 y=110.26)	3	1	1.9987688	2.261867	5.563914	1.0048317	7.855442	1.1957829087915552	FALSE	young
b84	0	Lenski strains	Ara-1	1	(x=118.05 y=112.63)	3	1	2.5402439	2.7431607	6.6062393	1.0196959	7.835874	1.4934518277195248	FALSE	young
b85	0	Lenski strains	Ara-1	1	(x=122.66 y=70.05)	3	1	3.5868938	4.058951	9.131641	0.93790144	7.9806156	1.869505882922505	FALSE	young
b86	0	Lenski strains	Ara-1	1	(x=126.19 y=71.65)	3	1	3.2254062	3.684309	8.309835	0.9468467	7.9625835	1.7294738869673696	FALSE	young
b87	0	Lenski strains	Ara-1	1	(x=6.28 y=70.18)	4	1	3.6693487	4.0030994	9.041537	0.97867244	7.481499	2.0075654523118103	FALSE	young
b88	0	Lenski strains	Ara-1	1	(x=23.52 y=40.98)	4	1	3.8807914	3.8447933	8.841437	1.0888684	7.3471513	2.3868350552229165	FALSE	young
b89	0	Lenski strains	Ara-1	1	(x=25.96 y=7.12)	4	1	3.6743293	3.757466	8.6481	1.0530733	7.1775813	2.1817796421668136	FALSE	young
b90	0	Lenski strains	Ara-1	1	(x=27.38 y=33.73)	4	1	4.0473557	4.1274366	9.353845	1.0538206	7.1781907	2.4000064065222597	FALSE	young
b91	0	Lenski strains	Ara-1	1	(x=27.59 y=83.16)	4	1	3.3540633	3.440493	7.984093	1.0626433	7.619489	2.03420312677777	FALSE	young
b92	0	Lenski strains	Ara-1	1	(x=37.61 y=82.76)	4	1	3.8888266	3.8913689	8.937099	1.0734247	7.6465206	2.3477086211242604	FALSE	young
b93	0	Lenski strains	Ara-1	1	(x=43.96 y=24.03)	4	1	3.8800352	4.3459697	9.684899	0.94822377	7.1975584	2.046006421215047	FALSE	young
b94	0	Lenski strains	Ara-1	1	(x=56.75 y=126.42)	4	1	3.9128375	4.138967	9.356755	1.0082638	7.2581043	2.2031239709554433	FALSE	young
b95	0	Lenski strains	Ara-1	1	(x=60.71 y=79.23)	4	1	3.972014	4.494429	9.952444	0.9408919	7.505331	2.0833037997754977	FALSE	young
b96	0	Lenski strains	Ara-1	1	(x=71.15 y=14.88)	4	1	4.354771	4.9252067	10.853728	0.92900765	7.2925267	2.2256745736234413	FALSE	young
b97	0	Lenski strains	Ara-1	1	(x=79.34 y=74.98)	4	1	4.117781	4.3073106	9.698855	1.018424	7.1734233	2.339171493291164	FALSE	young
b98	0	Lenski strains	Ara-1	1	(x=92.44 y=10.61)	4	1	3.9843976	4.3058367	9.659874	0.9834914	7.185833	2.1807069649419604	FALSE	young
b99	0	Lenski strains	Ara-1	1	(x=103.87 y=46.24)	4	1	3.741736	4.3201866	9.696447	0.9129025	6.922013	1.8851673986567008	FALSE	young
b100	0	Lenski strains	Ara-1	1	(x=105.42 y=85.32)	4	1	3.0900376	3.7213774	8.386748	0.88376415	7.155783	1.521861389527873	FALSE	young
b101	0	Lenski strains	Ara-1	1	(x=124.82 y=104.08)	4	1	3.4416938	4.102281	9.135586	0.89242715	6.643489	1.7106831445542683	FALSE	young
b102	0	Lenski strains	Ara-1	1	(x=125.60 y=80.53)	4	1	3.0087407	3.5493152	8.069738	0.91037416	6.8714967	1.5402209833456333	FALSE	young
b103	0	Lenski strains	Ara-1	1	(x=5.55 y=117.27)	4	1	2.4734573	2.6719987	6.538332	1.009439	7.454545	1.425591261123668	FALSE	young
b104	0	Lenski strains	Ara-1	1	(x=8.13 y=117.71)	4	1	2.1846645	2.5567157	6.1731315	0.9352083	7.364346	1.1708405787783156	FALSE	young
b105	0	Lenski strains	Ara-1	1	(x=10.51 y=103.58)	4	1	2.2066903	2.2754312	5.8846736	1.0615315	7.4648485	1.3425426861950602	FALSE	young
b106	0	Lenski strains	Ara-1	1	(x=12.74 y=104.16)	4	1	2.411303	2.2451982	5.9155393	1.2158407	7.551849	1.7378274868597192	FALSE	young
b107	0	Lenski strains	Ara-1	1	(x=11.19 y=125.02)	4	1	2.2730513	2.2935767	5.9999814	1.0704557	7.682495	1.3760977617542227	FALSE	young
b108	0	Lenski strains	Ara-1	1	(x=13.21 y=126.17)	4	1	2.247717	2.190479	5.873792	1.1094786	7.528254	1.4118077966722642	FALSE	young
b109	0	Lenski strains	Ara-1	1	(x=38.50 y=79.05)	4	1	2.6090624	2.757686	6.5891695	1.0629901	7.594229	1.6315555925925467	FALSE	young
b110	0	Lenski strains	Ara-1	1	(x=41.23 y=80.07)	4	1	2.7364907	2.9822273	7.059832	0.9966776	7.326387	1.5511320066103769	FALSE	young
b111	0	Lenski strains	Ara-1	1	(x=40.30 y=3.76)	4	1	2.4146707	2.7992213	6.5973086	0.9488786	7.0775332	1.3196451340433466	FALSE	young
b112	0	Lenski strains	Ara-1	1	(x=41.95 y=5.88)	4	1	2.2420094	2.500183	6.0594544	0.9972088	7.046926	1.301795077038318	FALSE	young
b113	0	Lenski strains	Ara-1	1	(x=43.05 y=41.79)	4	1	2.905607	3.0024962	7.115701	1.0742489	6.892098	1.8142240676748498	FALSE	young
b114	0	Lenski strains	Ara-1	1	(x=43.60 y=38.65)	4	1	3.013467	3.2515771	7.5634804	1.0083859	6.844264	1.7311958702353718	FALSE	young
b115	0	Lenski strains	Ara-1	1	(x=45.69 y=110.74)	4	1	3.451714	3.79802	8.646499	0.97562915	7.3260617	1.8928901232920339	FALSE	young
b116	0	Lenski strains	Ara-1	1	(x=45.43 y=108.46)	4	1	3.2826922	3.7627747	8.53667	0.9294739	6.8891773	1.7020849662870057	FALSE	young
b117	0	Lenski strains	Ara-1	1	(x=48.77 y=64.42)	4	1	2.8469977	2.9952927	7.092939	1.0489136	6.9964204	1.7255093749055677	FALSE	young
b118	0	Lenski strains	Ara-1	1	(x=48.88 y=61.28)	4	1	2.5796633	2.9185784	6.7739816	0.98720527	6.9036684	1.4893093514898839	FALSE	young
b119	0	Lenski strains	Ara-1	1	(x=59.29 y=69.43)	4	1	2.583728	2.72021	6.709248	1.0179702	7.4305787	1.4759484337173936	FALSE	young
b120	0	Lenski strains	Ara-1	1	(x=61.71 y=70.02)	4	1	1.8755	2.1843243	5.550702	0.92685616	7.2149	0.9825177857751848	FALSE	young
b121	0	Lenski strains	Ara-1	1	(x=66.61 y=52.40)	4	1	2.7864032	3.1452913	7.270067	0.97079825	7.168407	1.5520920183219007	FALSE	young
b122	0	Lenski strains	Ara-1	1	(x=69.56 y=53.44)	4	1	2.8327234	3.1587303	7.3237853	0.9811182	6.992481	1.5920394781078062	FALSE	young
b123	0	Lenski strains	Ara-1	1	(x=106.78 y=34.45)	4	1	2.353072	2.9194596	6.705623	0.8835173	6.721292	1.193249353224337	FALSE	young
b124	0	Lenski strains	Ara-1	1	(x=108.71 y=37.26)	4	1	2.9503202	3.5662456	7.976249	0.90080553	6.6228313	1.5152069664078864	FALSE	young
b126	0	Lenski strains	Ara-1	1	(x=12.64 y=79.27)	5	1	4.2308407	4.2544384	9.656867	1.0604312	6.5229597	2.5049891914953673	FALSE	young
b127	0	Lenski strains	Ara-1	1	(x=15.00 y=31.33)	5	1	4.1902156	3.953606	9.111065	1.1486983	6.3592606	2.7315173671822848	FALSE	young
b128	0	Lenski strains	Ara-1	1	(x=20.44 y=2.48)	5	1	4.01894	4.207466	9.501999	1.02132	6.2316594	2.2979623591288094	FALSE	young
b129	0	Lenski strains	Ara-1	1	(x=21.15 y=12.09)	5	1	3.31566	3.5300388	8.13366	1.0159243	6.265395	1.9076592291877914	FALSE	young
b130	0	Lenski strains	Ara-1	1	(x=24.40 y=55.23)	5	1	3.584105	3.7808783	8.618875	1.0257324	6.5016174	2.082857068430191	FALSE	young
b132	0	Lenski strains	Ara-1	1	(x=40.48 y=102.34)	5	1	3.4199517	3.596014	8.290315	1.024883	6.5310526	1.9777371663939871	FALSE	young
b133	0	Lenski strains	Ara-1	1	(x=43.17 y=75.72)	5	1	4.263832	4.480298	10.0353565	1.0143764	6.379236	2.4138139720403693	FALSE	young
b134	0	Lenski strains	Ara-1	1	(x=55.58 y=42.94)	5	1	3.2306054	3.6358058	8.297603	0.950894	6.3597455	1.7213275295511767	FALSE	young
b135	0	Lenski strains	Ara-1	1	(x=58.96 y=54.57)	5	1	2.6883743	2.9188488	6.9522605	1.0009774	6.5096073	1.5312946497433424	FALSE	young
b136	0	Lenski strains	Ara-1	1	(x=60.54 y=108.24)	5	1	3.1826782	3.2561567	7.6065063	1.0769817	6.48195	1.977518553491206	FALSE	young
b137	0	Lenski strains	Ara-1	1	(x=63.44 y=92.47)	5	1	4.214959	4.228091	9.607798	1.0642315	6.542387	2.5073511883162474	FALSE	young
b138	0	Lenski strains	Ara-1	1	(x=68.70 y=97.06)	5	1	3.414847	3.3946266	7.915805	1.103532	6.478922	2.1645144768317794	FALSE	young
b139	0	Lenski strains	Ara-1	1	(x=74.56 y=94.50)	5	1	3.0507126	3.1123967	7.3875813	1.0721704	6.575518	1.8733597931354846	FALSE	young
b140	0	Lenski strains	Ara-1	1	(x=77.82 y=5.02)	5	1	3.8581157	4.554361	10.075696	0.89045095	6.246231	1.8908021059476674	FALSE	young
b141	0	Lenski strains	Ara-1	1	(x=77.76 y=107.21)	5	1	4.0293	4.2751303	9.627893	1.0027591	6.243947	2.2508222624166145	FALSE	young
b142	0	Lenski strains	Ara-1	1	(x=101.11 y=3.09)	5	1	4.1845913	4.646369	10.34373	0.9468786	6.2242737	2.181227287599494	FALSE	young
b143	0	Lenski strains	Ara-1	1	(x=101.84 y=123.09)	5	1	3.5294187	3.9948537	8.974432	0.94294095	6.299014	1.859809641436832	FALSE	young
b144	0	Lenski strains	Ara-1	1	(x=116.17 y=40.86)	5	1	3.8315406	4.826659	10.551941	0.8323118	6.1114197	1.750722621035778	FALSE	young
b145	0	Lenski strains	Ara-1	1	(x=116.12 y=32.42)	5	1	3.3358188	3.9253557	8.815499	0.9014827	6.219568	1.6702921219097695	FALSE	young
b146	0	Lenski strains	Ara-1	1	(x=116.33 y=118.86)	5	1	2.7459438	2.9283805	6.9163957	1.0423807	6.2724423	1.6660147876511564	FALSE	young
b147	0	Lenski strains	Ara-1	1	(x=121.78 y=100.76)	5	1	3.009875	3.5621786	8.056765	0.91103756	6.125235	1.548056749368997	FALSE	young
b148	0	Lenski strains	Ara-1	1	(x=123.74 y=56.23)	5	1	3.7547812	4.9912724	10.87655	0.7809208	5.8688564	1.5937634966732954	FALSE	young
b149	0	Lenski strains	Ara-1	1	(x=126.41 y=68.55)	5	1	3.599372	4.5726	10.020866	0.827891	6.0152116	1.6409983981914715	FALSE	young
b151	0	Lenski strains	Ara-1	1	(x=3.01 y=77.97)	5	1	2.5270448	2.9885423	6.9254236	0.92714214	6.2544603	1.345087916556016	FALSE	young
b152	0	Lenski strains	Ara-1	1	(x=5.79 y=77.24)	5	1	2.491643	2.7780063	6.6245666	0.97913873	6.2221003	1.3945057444408497	FALSE	young
b153	0	Lenski strains	Ara-1	1	(x=20.60 y=111.79)	5	1	3.3039618	3.4148974	7.9460564	1.0386147	6.470028	1.9287911842019627	FALSE	young
b154	0	Lenski strains	Ara-1	1	(x=23.15 y=113.39)	5	1	3.0242438	3.0137856	7.2002034	1.0829402	6.4074655	1.850631400815907	FALSE	young
b155	0	Lenski strains	Ara-1	1	(x=25.59 y=86.42)	5	1	3.2065	3.1644177	7.438947	1.1409916	6.254969	2.1570356439009637	FALSE	young
b156	0	Lenski strains	Ara-1	1	(x=26.52 y=89.45)	5	1	2.7645664	3.048115	7.110653	1.0029248	6.216411	1.6053388336046668	FALSE	young
b157	0	Lenski strains	Ara-1	1	(x=31.22 y=98.85)	5	1	2.3632812	2.6134326	6.3631015	0.9880643	6.5125885	1.33591966394325	FALSE	young
b158	0	Lenski strains	Ara-1	1	(x=33.56 y=100.17)	5	1	2.4587579	2.6747532	6.520416	0.99941254	6.4518642	1.3988525113489325	FALSE	young
b159	0	Lenski strains	Ara-1	1	(x=33.24 y=53.30)	5	1	3.4514306	3.2317126	7.682646	1.18913	6.1327167	2.3927097843866316	FALSE	young
b160	0	Lenski strains	Ara-1	1	(x=35.75 y=55.20)	5	1	3.0311446	3.06558	7.2987504	1.084471	6.1063304	1.8877616638250099	FALSE	young
b161	0	Lenski strains	Ara-1	1	(x=37.01 y=10.12)	5	1	2.0157018	2.2546887	5.574198	1.0359343	6.4011073	1.2669212959012763	FALSE	young
b162	0	Lenski strains	Ara-1	1	(x=39.10 y=10.81)	5	1	2.6544256	2.5123613	6.432046	1.174887	6.2388873	1.8158204969832663	FALSE	young
b163	0	Lenski strains	Ara-1	1	(x=46.07 y=103.53)	5	1	2.659542	3.0960205	7.199728	0.9261723	6.4273024	1.3905481316301214	FALSE	young
b164	0	Lenski strains	Ara-1	1	(x=48.39 y=105.44)	5	1	2.462539	2.757538	6.575021	0.9765916	6.342005	1.377038545800548	FALSE	young
b165	0	Lenski strains	Ara-1	1	(x=47.47 y=35.30)	5	1	3.724862	3.8435152	8.713847	1.0571296	6.135834	2.248970154266518	FALSE	young
b166	0	Lenski strains	Ara-1	1	(x=50.34 y=37.43)	5	1	3.0733054	3.1269555	7.352848	1.0933071	6.0859437	1.9570623407678525	FALSE	young
b167	0	Lenski strains	Ara-1	1	(x=55.82 y=35.79)	5	1	2.4751117	2.8999429	6.7776055	0.9322728	6.25953	1.3196965941193413	FALSE	young
b168	0	Lenski strains	Ara-1	1	(x=58.41 y=36.88)	5	1	2.518407	2.8037434	6.6173863	0.99693865	6.249703	1.4590620218108181	FALSE	young
b169	0	Lenski strains	Ara-1	1	(x=59.28 y=43.20)	5	1	2.2281961	2.4086165	5.9444137	1.049882	6.4146686	1.3901038918648536	FALSE	young
b170	0	Lenski strains	Ara-1	1	(x=61.67 y=44.06)	5	1	2.3469274	2.6427197	6.3856287	0.97212505	6.1529336	1.307657451920809	FALSE	young
b171	0	Lenski strains	Ara-1	1	(x=72.57 y=21.92)	5	1	3.000091	3.5298622	7.9949355	0.9166131	6.1949997	1.5528463781441917	FALSE	young
b172	0	Lenski strains	Ara-1	1	(x=75.41 y=19.99)	5	1	2.9810429	3.2717838	7.5573616	0.9944152	6.300567	1.6940207593316032	FALSE	young
b173	0	Lenski strains	Ara-1	1	(x=92.98 y=126.76)	5	1	2.2627	2.6066618	6.306334	0.94035244	6.2686296	1.206881475701478	FALSE	young
b174	0	Lenski strains	Ara-1	1	(x=95.06 y=128.54)	5	1	2.564822	2.825097	6.7667108	0.9877333	6.3127637	1.4431496803839277	FALSE	young
b175	0	Lenski strains	Ara-1	1	(x=103.07 y=45.74)	5	1	2.1768656	2.6234095	6.1559625	0.9278036	6.1699066	1.1824337461845085	FALSE	young
b176	0	Lenski strains	Ara-1	1	(x=105.50 y=47.29)	5	1	2.5215266	2.9607651	6.8777894999999996	0.93315524	6.066716	1.3499272786420382	FALSE	young
b180	0	Lenski strains	Ara-1	1	(x=5.10 y=77.50)	6	1	3.4409375	3.472771	8.094158	1.0764134	7.021011	2.1068468130808102	FALSE	young
b181	0	Lenski strains	Ara-1	1	(x=10.29 y=19.95)	6	1	3.4434426	3.6995986	8.455433	1.0002552	6.707818	1.938094121866788	FALSE	young
b182	0	Lenski strains	Ara-1	1	(x=25.55 y=88.93)	6	1	3.7462735	3.8678358	8.816641	1.0450065	6.985343	2.211590087491523	FALSE	young
b183	0	Lenski strains	Ara-1	1	(x=34.20 y=125.82)	6	1	4.175823	4.507979	10.038076	0.9852618	6.9193597	2.291309714384774	FALSE	young
b184	0	Lenski strains	Ara-1	1	(x=49.74 y=85.85)	6	1	3.0299156	3.037872	7.2032123	1.1090581	7.2391405	1.9564857515058696	FALSE	young
b185	0	Lenski strains	Ara-1	1	(x=52.04 y=37.88)	6	1	2.9379368	3.1209497	7.309043	1.0364765	6.969811	1.7555140561465188	FALSE	young
b186	0	Lenski strains	Ara-1	1	(x=61.10 y=125.58)	6	1	3.784275	3.889133	8.906571	1.044796	7.0123324	2.2228718196215147	FALSE	young
b187	0	Lenski strains	Ara-1	1	(x=61.70 y=96.02)	6	1	4.0996313	4.234587	9.606472	1.0292783	6.9321666	2.348958347221024	FALSE	young
b188	0	Lenski strains	Ara-1	1	(x=64.73 y=85.80)	6	1	4.432003	4.690331	10.446604	1.0027375	7.111755	2.4693157600110753	FALSE	young
b189	0	Lenski strains	Ara-1	1	(x=72.48 y=39.58)	6	1	4.3644133	4.326222	9.817794	1.0754194	6.841901	2.619769955070023	FALSE	young
b190	0	Lenski strains	Ara-1	1	(x=75.62 y=14.72)	6	1	3.4213696	3.8299973	8.652345	0.95857793	6.83853	1.8426885681703016	FALSE	young
b191	0	Lenski strains	Ara-1	1	(x=84.99 y=71.11)	6	1	4.104169	4.4428573	9.943145	0.9769091	6.929131	2.2200834377480274	FALSE	young
b192	0	Lenski strains	Ara-1	1	(x=95.04 y=126.15)	6	1	3.6893656	3.9470565	8.982609	0.99817646	6.920986	2.0591434976925163	FALSE	young
b194	0	Lenski strains	Ara-1	1	(x=111.69 y=29.24)	6	1	2.7553968	2.9626007	6.9830356	1.0302806	6.936007	1.6465798174722017	FALSE	young
b195	0	Lenski strains	Ara-1	1	(x=2.57 y=21.87)	6	1	3.4674566000000002	3.4792237	8.047067	1.0975161	6.6290493	2.1943342157177677	FALSE	young
b196	0	Lenski strains	Ara-1	1	(x=4.60 y=19.46)	6	1	3.187836	3.166489	7.4986	1.1190473	6.5888824	2.0762205889182273	FALSE	young
b197	0	Lenski strains	Ara-1	1	(x=3.41 y=55.73)	6	1	2.6451912	2.4000845	6.3312097	1.2148441	7.075425	1.8546683134273056	FALSE	young
b198	0	Lenski strains	Ara-1	1	(x=5.71 y=56.59)	6	1	2.795809	2.4474065	6.4082174	1.2293584	7.003784	1.9366973464578423	FALSE	young
b199	0	Lenski strains	Ara-1	1	(x=5.34 y=10.94)	6	1	2.5070708	2.5485697	6.422642	1.0664501	6.765988	1.5176660403711137	FALSE	young
b200	0	Lenski strains	Ara-1	1	(x=7.92 y=10.63)	6	1	2.6557786	2.6195762	6.567102	1.114946	6.569882	1.705050812044967	FALSE	young
b201	0	Lenski strains	Ara-1	1	(x=10.77 y=117.87)	6	1	3.7089808	3.8195179	8.719746	1.0523335	7.000463	2.214695197461799	FALSE	young
b202	0	Lenski strains	Ara-1	1	(x=14.12 y=118.08)	6	1	3.3338337	3.831946	8.626981	0.9327375	6.7100377	1.7455684263419657	FALSE	young
b203	0	Lenski strains	Ara-1	1	(x=11.15 y=38.08)	6	1	3.3962834	3.6626194	8.333154	1.0112519	6.3979206	1.961142335338953	FALSE	young
b204	0	Lenski strains	Ara-1	1	(x=13.40 y=41.08)	6	1	3.86673	3.8237875	8.7786665	1.0988463	6.5080957	2.4174988258038868	FALSE	young
b205	0	Lenski strains	Ara-1	1	(x=12.54 y=88.78)	6	1	2.6470168	2.8177428	6.725006	1.0430337	6.977093	1.6050798848024643	FALSE	young
b206	0	Lenski strains	Ara-1	1	(x=15.43 y=88.73)	6	1	2.9035747	2.942414	7.0294642	1.0948762	6.9440174	1.8468534340157738	FALSE	young
b207	0	Lenski strains	Ara-1	1	(x=13.33 y=11.13)	6	1	2.299514	2.4267452	6.0558977	1.0525101	6.729874	1.407587319363144	FALSE	young
b208	0	Lenski strains	Ara-1	1	(x=15.77 y=10.85)	6	1	2.4817998	2.5059965	6.2759595	1.0927819	6.571769	1.5669172748501747	FALSE	young
b209	0	Lenski strains	Ara-1	1	(x=14.09 y=17.07)	6	1	2.7643893	3.0874043	7.181033	0.97854847	6.429071	1.5479495828256984	FALSE	young
b210	0	Lenski strains	Ara-1	1	(x=16.91 y=17.34)	6	1	3.0484555	3.1945567	7.5311923	1.0346886	6.5278997	1.790723575944857	FALSE	young
b212	0	Lenski strains	Ara-1	1	(x=50.38 y=11.07)	6	1	2.787514	3.0022166	7.0821686	1.0183148	6.7637773	1.630064374118163	FALSE	young
b213	0	Lenski strains	Ara-1	1	(x=53.15 y=11.60)	6	1	2.7971797	2.8999493	6.8952847	1.078786	6.6702547	1.7670939132422432	FALSE	young
b214	0	Lenski strains	Ara-1	1	(x=68.61 y=62.85)	6	1	2.4406078	2.5916934	6.288624	1.0586936	6.7799582	1.5209776083057207	FALSE	young
b215	0	Lenski strains	Ara-1	1	(x=70.62 y=61.09)	6	1	2.52285	2.8750968	6.7265677	0.96521217	6.639439	1.4024799842299183	FALSE	young
b216	0	Lenski strains	Ara-1	1	(x=72.52 y=76.25)	6	1	2.404875	2.526686	6.210252	1.0622854	6.9592657000000004	1.492905511957579	FALSE	young
b217	0	Lenski strains	Ara-1	1	(x=74.98 y=75.13)	6	1	2.5190687	2.8935447	6.6856585	0.97256535	6.8082047	1.4330666969532735	FALSE	young
b218	0	Lenski strains	Ara-1	1	(x=73.49 y=3.19)	6	1	2.1668572	2.5322516	6.0723495	0.9510199	6.9168997	1.1991808532710881	FALSE	young
b219	0	Lenski strains	Ara-1	1	(x=75.94 y=2.09)	6	1	2.6457465	2.86456	6.7473555	1.0365633	6.867167	1.6115663934600175	FALSE	young
b220	0	Lenski strains	Ara-1	1	(x=83.52 y=127.17)	6	1	2.411303	2.6183755	6.4515004	0.9897804	6.897781	1.3430996933825778	FALSE	young
b221	0	Lenski strains	Ara-1	1	(x=85.76 y=128.64)	6	1	2.4967594	2.7204041	6.5748096	1.0034232	6.824457	1.4341689613515471	FALSE	young
b222	0	Lenski strains	Ara-1	1	(x=110.31 y=102.33)	6	1	2.5829718	3.0816476	7.1112814	0.9123828	6.6707525	1.3431848200488952	FALSE	young
b223	0	Lenski strains	Ara-1	1	(x=113.32 y=102.44)	6	1	2.4131937	2.8479345	6.6266284	0.93773526	6.633407	1.3112609009192402	FALSE	young
b224	0	Lenski strains	Ara-1	1	(x=27.35 y=61.16)	7	1	3.5151446	4.1971874	9.379409	0.8846347	7.8954277	1.7198276388291018	FALSE	young
b225	0	Lenski strains	Ara-1	1	(x=66.12 y=37.94)	7	1	3.2966828	3.3554945	7.798938	1.0818462	8.238094	2.056298702634754	FALSE	young
b226	0	Lenski strains	Ara-1	1	(x=78.82 y=52.17)	7	1	3.2635968	3.8297355	8.604816	0.90981114	7.934101	1.659854052683694	FALSE	young
b227	0	Lenski strains	Ara-1	1	(x=87.22 y=17.12)	7	1	3.32093	3.4829922	8.043279	1.037284	8.189483	1.9622145069118138	FALSE	young
b228	0	Lenski strains	Ara-1	1	(x=87.90 y=5.75)	7	1	3.4778047	4.1404843	9.214649	0.8895746	8.097352	1.715593975731232	FALSE	young
b229	0	Lenski strains	Ara-1	1	(x=103.17 y=104.89)	7	1	4.2754593	5.189792	11.299967	0.8604465	7.8196087	2.011853344327803	FALSE	young
b230	0	Lenski strains	Ara-1	1	(x=105.62 y=72.43)	7	1	3.8515813	4.293427	9.615798	0.94970936	8.06883	2.027608681126816	FALSE	young
b231	0	Lenski strains	Ara-1	1	(x=113.79 y=11.15)	7	1	3.0019343	3.3789854	7.7532663	0.96265334	8.007243	1.6395504380084058	FALSE	young
b232	0	Lenski strains	Ara-1	1	(x=115.10 y=35.60)	7	1	3.6048546	4.2765756	9.525661	0.89027745	7.787704	1.774784072058659	FALSE	young
b233	0	Lenski strains	Ara-1	1	(x=122.88 y=3.90)	7	1	3.1137412	3.3782237	7.7882977	1.0008565	7.895105	1.7718651029073553	FALSE	young
b234	0	Lenski strains	Ara-1	1	(x=122.10 y=49.32)	7	1	3.6447468	4.311392	9.658967	0.88905954	7.516946	1.7843408855804612	FALSE	young
b237	0	Lenski strains	Ara-1	1	(x=42.66 y=50.45)	7	1	2.5906289	2.7879376	6.654296	1.032172	7.8951216	1.5551984643759285	FALSE	young
b238	0	Lenski strains	Ara-1	1	(x=45.12 y=52.12)	7	1	2.5672796	2.980014	6.9173813	0.9475799	7.6175747	1.4010337798497323	FALSE	young
b239	0	Lenski strains	Ara-1	1	(x=47.46 y=75.33)	7	1	2.305239	2.7132728	6.4784694	0.9194601	7.730622	1.2010410712791038	FALSE	young
b240	0	Lenski strains	Ara-1	1	(x=48.79 y=77.76)	7	1	2.5691702	2.7034383	6.584602	1.0483131	7.9764977	1.5555970479035488	FALSE	young
b241	0	Lenski strains	Ara-1	1	(x=48.75 y=46.19)	7	1	2.545443	2.7799625	6.6151657	1.0128965	7.8265414	1.4933709565855582	FALSE	young
b242	0	Lenski strains	Ara-1	1	(x=50.84 y=44.17)	7	1	2.630143	2.9197176	6.798931	1.0158019	7.8708925	1.577456935031856	FALSE	young
b243	0	Lenski strains	Ara-1	1	(x=71.43 y=73.05)	7	1	2.2644017	2.4319744	6.070152	1.0189354	8.148842	1.3220592618489433	FALSE	young
b244	0	Lenski strains	Ara-1	1	(x=73.29 y=74.85)	7	1	2.2256436	2.6442926	6.306124	0.9213263	7.7557325	1.17526301468738	FALSE	young
b245	0	Lenski strains	Ara-1	1	(x=76.60 y=37.02)	7	1	2.4875898	2.7369277	6.576365	0.99242646	8.005155	1.4114276371690493	FALSE	young
b246	0	Lenski strains	Ara-1	1	(x=78.70 y=35.20)	7	1	2.379446	2.7099066	6.498508	0.956247	7.946341	1.2974574267574326	FALSE	young
b247	0	Lenski strains	Ara-1	1	(x=79.70 y=31.22)	7	1	2.397218	2.4528306	6.1782784	1.0728236	7.8400817	1.4781646601376737	FALSE	young
b248	0	Lenski strains	Ara-1	1	(x=80.02 y=28.90)	7	1	2.0951905	2.2032344	5.65094	1.062054	7.840917	1.301225375595181	FALSE	young
b249	0	Lenski strains	Ara-1	1	(x=92.97 y=21.04)	7	1	3.1295516	3.5312793	8.023005	0.96087986	7.869246	1.707138954023103	FALSE	young
b250	0	Lenski strains	Ara-1	1	(x=95.41 y=23.61)	7	1	2.835465	3.3773541	7.6507225	0.9140399	7.6744456	1.477425284985034	FALSE	young
b251	0	Lenski strains	Ara-1	1	(x=106.04 y=57.70)	7	1	2.377272	2.5665145	6.227437	1.036153	7.940332	1.44274680776607	FALSE	young
b252	0	Lenski strains	Ara-1	1	(x=108.69 y=57.40)	7	1	2.2851985	2.6427014	6.2388177	0.9667268	7.7788663	1.2931658701701325	FALSE	young
b256	0	Lenski strains	Ara-1	1	(x=14.04 y=25.75)	8	1	4.1988654	4.6464715	10.315189	0.95410275	7.3084774	2.2146861780186438	FALSE	young
b257	0	Lenski strains	Ara-1	1	(x=29.01 y=122.05)	8	1	4.4826717	4.729847	10.53335	1.0026295	8.059029	2.4895833563418477	FALSE	young
b258	0	Lenski strains	Ara-1	1	(x=31.38 y=108.93)	8	1	4.032325	4.103066	9.262972	1.0627295	8.214117	2.4263452497127544	FALSE	young
b259	0	Lenski strains	Ara-1	1	(x=35.50 y=107.49)	8	1	4.0911236	4.4054027	9.811424	0.9973269	8.103791	2.294348057728804	FALSE	young
b260	0	Lenski strains	Ara-1	1	(x=36.26 y=72.45)	8	1	3.8970509	4.0478845	9.190032	1.033331	8.05287	2.263109935705301	FALSE	young
b261	0	Lenski strains	Ara-1	1	(x=55.85 y=74.61)	8	1	3.2407203	3.3628564	7.8429003	1.0477082	8.28542	1.9328031770761858	FALSE	young
b262	0	Lenski strains	Ara-1	1	(x=56.57 y=72.16)	8	1	3.9888406	4.3902807	9.840937	0.95896095	8.205265	2.113940483569877	FALSE	young
b263	0	Lenski strains	Ara-1	1	(x=58.97 y=60.65)	8	1	3.9843032	4.41078	9.893191	0.9497527	7.8862	2.0832197905489567	FALSE	young
b264	0	Lenski strains	Ara-1	1	(x=60.19 y=50.79)	8	1	3.8859906	3.7734044	8.724142	1.114273	7.869728	2.453099637570996	FALSE	young
b265	0	Lenski strains	Ara-1	1	(x=61.73 y=54.44)	8	1	3.7167797	4.038127	9.166939	0.97688097	7.7685738	2.0177246269677136	FALSE	young
b266	0	Lenski strains	Ara-1	1	(x=66.66 y=57.84)	8	1	3.7111077	3.8349516	8.7474	1.0464213	7.960883	2.1987287331947494	FALSE	young
b268	0	Lenski strains	Ara-1	1	(x=100.28 y=97.66)	8	1	4.4520435	4.568241	10.283928	1.0331197	7.7140183	2.5529888349120813	FALSE	young
b270	0	Lenski strains	Ara-1	1	(x=4.87 y=7.53)	8	1	2.4633346	3.0253155	7.0790915	0.8648992	7.1577406	1.184950710160995	FALSE	young
b271	0	Lenski strains	Ara-1	1	(x=7.80 y=7.60)	8	1	2.4401057	2.7289186	6.582783	0.9688247	7.3119082	1.3411569633221598	FALSE	young
b272	0	Lenski strains	Ara-1	1	(x=13.67 y=56.74)	8	1	2.9073558	3.0953667	7.2652817	1.0315526	7.9658713	1.7246202632725263	FALSE	young
b273	0	Lenski strains	Ara-1	1	(x=16.66 y=56.94)	8	1	2.7193332	2.8221588	6.7445307	1.0766712	7.933612	1.7129562153237186	FALSE	young
b274	0	Lenski strains	Ara-1	1	(x=23.72 y=76.06)	8	1	2.2547593	2.3223226	5.9164276	1.0763271	8.307139	1.4086714777301779	FALSE	young
b275	0	Lenski strains	Ara-1	1	(x=26.09 y=76.59)	8	1	2.1517203	2.471194	6.0393147	0.9569901	7.882162	1.1850054650699808	FALSE	young
b276	0	Lenski strains	Ara-1	1	(x=40.65 y=64.18)	8	1	2.2519233	2.316717	5.9775567	1.0590818	8.166477	1.360600472971532	FALSE	young
b277	0	Lenski strains	Ara-1	1	(x=42.92 y=64.64)	8	1	2.3176227	2.3381295	5.963218	1.1168947	7.8961263	1.5271849792707923	FALSE	young
b278	0	Lenski strains	Ara-1	1	(x=69.20 y=35.71)	8	1	3.5411406	3.7207484	8.59104	1.0159804	7.858348	2.0109421884829186	FALSE	young
b279	0	Lenski strains	Ara-1	1	(x=72.43 y=36.37)	8	1	3.297061	3.3998027	7.9275813	1.0512437	7.7460566	1.9672481656539833	FALSE	young
b280	0	Lenski strains	Ara-1	1	(x=85.90 y=40.65)	8	1	3.7373874	4.252471	9.487629	0.9350885	7.3808036	1.946907933308015	FALSE	young
b281	0	Lenski strains	Ara-1	1	(x=88.77 y=39.61)	8	1	3.8313515	3.6386454	8.652464	1.130232	7.582624	2.433736495687931	FALSE	young
b282	0	Lenski strains	Ara-1	1	(x=99.09 y=2.06)	8	1	2.1021032	2.3794117	5.938547	0.9560866	7.826734	1.1388399087326535	FALSE	young
b283	0	Lenski strains	Ara-1	1	(x=101.25 y=3.33)	8	1	2.4322536	2.6367059	6.383203	1.025085	7.716199	1.4507082152228092	FALSE	young
b285	0	Lenski strains	Ara-1	1	(x=11.76 y=52.63)	9	1	3.0126636	2.9815836	7.127114	1.1264038	6.3179116	1.980768984617953	FALSE	young
b286	0	Lenski strains	Ara-1	1	(x=13.71 y=43.59)	9	1	2.9881802	3.378327	7.759483	0.9570154	5.873777	1.6200863361670692	FALSE	young
b287	0	Lenski strains	Ara-1	1	(x=20.71 y=107.09)	9	1	4.417729	5.00908	11.06992	0.92204654	5.994847	2.229781331785837	FALSE	young
b288	0	Lenski strains	Ara-1	1	(x=27.87 y=121.98)	9	1	4.064938	4.15888	9.419788	1.0467587	6.457702	2.385987532815002	FALSE	young
b289	0	Lenski strains	Ara-1	1	(x=34.69 y=82.54)	9	1	4.162967	4.4665766	9.980815	0.9887916	6.2307014	2.2865618083392616	FALSE	young
b290	0	Lenski strains	Ara-1	1	(x=38.87 y=95.59)	9	1	3.814903	4.355445	9.706908	0.92612785	6.1977954	1.9560188904944293	FALSE	young
b291	0	Lenski strains	Ara-1	1	(x=40.30 y=126.01)	9	1	3.1185858	3.1505544	7.4611783	1.0855688	6.5291185	1.9440181307048952	FALSE	young
b292	0	Lenski strains	Ara-1	1	(x=44.68 y=93.67)	9	1	3.4384797	3.4334626	8.080428	1.0843512	6.474959	2.113833966805115	FALSE	young
b293	0	Lenski strains	Ara-1	1	(x=48.34 y=107.71)	9	1	3.920778	4.0499954	9.196311	1.0386939	6.2212157	2.287854042695206	FALSE	young
b294	0	Lenski strains	Ara-1	1	(x=66.96 y=105.90)	9	1	4.232353	4.6610203	10.319218	0.96321124	6.3663673	2.2642412620433565	FALSE	young
b295	0	Lenski strains	Ara-1	1	(x=83.79 y=100.25)	9	1	4.1843314	4.5966244	10.183196	0.965897	6.425093	2.24542872823139	FALSE	young
b296	0	Lenski strains	Ara-1	1	(x=86.53 y=45.19)	9	1	3.3804376	3.5866766	8.279627	1.0123895	6.3364573	1.9248021989739563	FALSE	young
b297	0	Lenski strains	Ara-1	1	(x=89.98 y=30.41)	9	1	4.0123787	4.4488153	9.906144	0.9554393	6.2781014	2.1264207433915603	FALSE	young
b298	0	Lenski strains	Ara-1	1	(x=91.24 y=70.62)	9	1	3.6402094	3.9407368	8.915909	0.9885834	6.2086744	2.016520674973651	FALSE	young
b299	0	Lenski strains	Ara-1	1	(x=91.73 y=116.80)	9	1	3.457575	3.917646	8.845818	0.9379075	6.3010178	1.8044457519844548	FALSE	young
b300	0	Lenski strains	Ara-1	1	(x=97.83 y=96.88)	9	1	3.3112407	3.364932	7.8651133	1.0731632	6.3771343	2.0291140505792957	FALSE	young
b301	0	Lenski strains	Ara-1	1	(x=102.77 y=19.19)	9	1	4.4710445	5.0837173	11.181113	0.9252924	6.0940537	2.2789668309694946	FALSE	young
b302	0	Lenski strains	Ara-1	1	(x=111.03 y=80.03)	9	1	3.8050718	3.9274278	8.967615	1.0376164	6.1752033	2.214014633081673	FALSE	young
b303	0	Lenski strains	Ara-1	1	(x=122.22 y=95.44)	9	1	3.0155468	3.517633	8.018776	0.92268854	6.0892067	1.568048178853242	FALSE	young
b304	0	Lenski strains	Ara-1	1	(x=126.24 y=104.02)	9	1	2.8813126	3.4283404	7.7980742	0.9068611	6.0528555	1.476264257894585	FALSE	young
b305	0	Lenski strains	Ara-1	1	(x=130.20 y=72.74)	9	1	3.9347687	4.290405	9.532192	0.9927855	5.863614	2.214153691699026	FALSE	young
b306	0	Lenski strains	Ara-1	1	(x=131.25 y=81.68)	9	1	3.1947782	3.9027894	8.712509	0.8707851	5.983201	1.5495147601161177	FALSE	young
b307	0	Lenski strains	Ara-1	1	(x=11.82 y=64.90)	9	1	2.6551466	2.9252322	6.871404	1.0026711	6.1962814	1.5398412961611947	FALSE	young
b308	0	Lenski strains	Ara-1	1	(x=13.04 y=67.32)	9	1	2.2552793	2.6123388	6.2108965	0.967824	5.962323	1.2812117064672846	FALSE	young
b309	0	Lenski strains	Ara-1	1	(x=18.64 y=76.12)	9	1	2.2918155	2.8734043	6.6931114	0.86250126	5.8549676	1.1192183862727363	FALSE	young
b310	0	Lenski strains	Ara-1	1	(x=19.44 y=78.89)	9	1	2.5702574	2.8372152	6.844437	0.9740043	6.0962496	1.409329843655841	FALSE	young
b311	0	Lenski strains	Ara-1	1	(x=35.61 y=59.75)	9	1	2.3891828	2.649726	6.4292073	0.98929715	6.032975	1.3578540920249045	FALSE	young
b312	0	Lenski strains	Ara-1	1	(x=37.07 y=61.85)	9	1	2.3510866	2.4289193	6.069885	1.0800579	6.153823	1.4835622836996847	FALSE	young
b313	0	Lenski strains	Ara-1	1	(x=36.75 y=78.72)	9	1	2.9819882	2.9904885	7.131235	1.1048787	6.3353415	1.9114808943247243	FALSE	young
b314	0	Lenski strains	Ara-1	1	(x=38.90 y=80.68)	9	1	2.539771	2.7609727	6.520342	1.0428344	6.153882	1.5721407774501936	FALSE	young
b315	0	Lenski strains	Ara-1	1	(x=47.99 y=93.02)	9	1	3.784086	3.4616618	8.414741	1.1605096	6.315326	2.441072806314578	FALSE	young
b316	0	Lenski strains	Ara-1	1	(x=51.56 y=93.40)	9	1	3.9771187	3.952754	9.051029	1.0748496	6.3405128	2.391078351810779	FALSE	young
b317	0	Lenski strains	Ara-1	1	(x=48.82 y=77.17)	9	1	2.399203	2.7285862	6.510424	0.97524333	6.061394	1.3588210875584994	FALSE	young
b318	0	Lenski strains	Ara-1	1	(x=49.81 y=79.42)	9	1	2.431911	2.5889316	6.2270947	1.0512389	6.376051	1.4980352921891393	FALSE	young
b319	0	Lenski strains	Ara-1	1	(x=58.86 y=67.24)	9	1	3.439425	3.763775	8.502173	0.9885068	5.9922605	1.9256688176815728	FALSE	young
b320	0	Lenski strains	Ara-1	1	(x=62.04 y=69.28)	9	1	3.6613843	3.7908216	8.576961	1.0623361	6.1898084	2.240040386545642	FALSE	young
b321	0	Lenski strains	Ara-1	1	(x=62.99 y=60.04)	9	1	2.7635267	3.1649003000000002	7.278756	0.9572579	6.0679574	1.5185062163344962	FALSE	young
b322	0	Lenski strains	Ara-1	1	(x=65.52 y=61.78)	9	1	2.5718172	2.8552575	6.714181	1.004015	5.9922786	1.5070383558327267	FALSE	young
b324	0	Lenski strains	Ara-1	1	(x=65.68 y=102.12)	9	1	2.1451032	2.2174373	5.7568555	1.0597357	6.3856645	1.303902448352847	FALSE	young
b326	0	Lenski strains	Ara-1	1	(x=67.61 y=84.04)	9	1	2.8261063	3.1887531	7.2890797	0.9832513	6.1580186	1.6141674101218755	FALSE	young
b327	0	Lenski strains	Ara-1	1	(x=68.59 y=87.17)	9	1	2.9092937	3.1483364	7.295256	1.026333	6.126195	1.7364262363516114	FALSE	young
b329	0	Lenski strains	Ara-1	1	(x=75.22 y=64.29)	9	1	2.2600532	2.3945706	5.9024496	1.0445194	6.4230657	1.3679155596130244	FALSE	young
b330	0	Lenski strains	Ara-1	1	(x=77.10 y=65.42)	9	1	2.138864	2.32033	5.8376684	1.0325468	6.0780663	1.2952925499922336	FALSE	young
b331	0	Lenski strains	Ara-1	1	(x=92.33 y=93.71)	9	1	2.1946375	2.2739875	5.7328763	1.110614	6.500481	1.4686319865542214	FALSE	young
b332	0	Lenski strains	Ara-1	1	(x=94.55 y=94.32)	9	1	2.2282906	2.3754323	5.9934883	1.0244714	6.360417	1.3053920317045933	FALSE	young
b333	0	Lenski strains	Ara-1	1	(x=115.91 y=8.60)	9	1	2.9883218	3.196474	7.422958	1.0230203	6.209764	1.7516135726949396	FALSE	young
b334	0	Lenski strains	Ara-1	1	(x=118.65 y=9.82)	9	1	2.6745255	2.7535412	6.902003	1.0272557	6.1623197	1.5214136934923386	FALSE	young
b335	0	Lenski strains	Ara-1	1	(x=117.55 y=90.92)	9	1	2.6249437	3.0368629	7.014219	0.9541675	6.174003	1.4476815787185309	FALSE	young
b336	0	Lenski strains	Ara-1	1	(x=120.51 y=90.40)	9	1	2.4725595	3.0520425	6.991527	0.8848764	6.0889645	1.2512797727279195	FALSE	young
b340	0	Lenski strains	Ara-1	1	(x=11.20 y=100.54)	10	1	4.172231	4.9175935	10.746357	0.89626276	6.7556567	2.068340099521354	FALSE	young
b341	0	Lenski strains	Ara-1	1	(x=15.65 y=128.36)	10	1	2.8293204	3.0235806	7.115642	1.0333788	7.018978	1.6905937837451788	FALSE	young
b342	0	Lenski strains	Ara-1	1	(x=16.52 y=3.24)	10	1	4.1467624	4.394856	9.874002	1.001478	6.720834	2.3079484207849044	FALSE	young
b343	0	Lenski strains	Ara-1	1	(x=37.25 y=83.30)	10	1	3.4042594	3.7409525	8.511946	0.9759019	6.998858	1.8654909360354899	FALSE	young
b344	0	Lenski strains	Ara-1	1	(x=45.63 y=10.92)	10	1	4.101853	4.4442406	9.911254	0.9816619	6.9224215	2.242435995183549	FALSE	young
b346	0	Lenski strains	Ara-1	1	(x=57.88 y=80.24)	10	1	3.2976282	3.6662104	8.325073	0.9698218	6.8174334	1.8055099727174941	FALSE	young
b347	0	Lenski strains	Ara-1	1	(x=67.47 y=98.66)	10	1	2.976978	3.1602526	7.3998547	1.0324332	7.147073	1.763779713081971	FALSE	young
b348	0	Lenski strains	Ara-1	1	(x=75.05 y=118.91)	10	1	3.1618812	3.3654642	7.7850947	1.0269582	7.1282344	1.8584425119508514	FALSE	young
b349	0	Lenski strains	Ara-1	1	(x=77.98 y=18.53)	10	1	4.4736915	4.6141057	10.402663	1.0217929	6.7984896	2.5223881804079515	FALSE	young
b350	0	Lenski strains	Ara-1	1	(x=82.06 y=109.10)	10	1	3.6186562	4.0269127	9.064614	0.95963013	6.8193984	1.9416841587986242	FALSE	young
b351	0	Lenski strains	Ara-1	1	(x=89.92 y=95.80)	10	1	4.0345936	4.428843	9.878973	0.9652785	6.94339	2.1606985155863936	FALSE	young
b352	0	Lenski strains	Ara-1	1	(x=94.41 y=37.16)	10	1	3.8907173	4.479686	9.941505	0.91922975	6.9550433	1.9819575056934904	FALSE	young
b353	0	Lenski strains	Ara-1	1	(x=94.67 y=120.15)	10	1	3.2654874	3.5219126	8.091037	1.0039408	6.945185	1.8586319785584633	FALSE	young
b354	0	Lenski strains	Ara-1	1	(x=95.90 y=80.44)	10	1	4.4898562	5.1008415	11.195823	0.923667	6.7613025	2.278616860893876	FALSE	young
b356	0	Lenski strains	Ara-1	1	(x=96.37 y=72.53)	10	1	2.719475	3.1334467	7.2262545	0.9506495	6.904822	1.482729001626808	FALSE	young
b357	0	Lenski strains	Ara-1	1	(x=102.17 y=29.12)	10	1	4.097268	4.7220078	10.417013	0.9166039	6.773106	2.0772497911122794	FALSE	young
b358	0	Lenski strains	Ara-1	1	(x=102.42 y=79.06)	10	1	3.051847	3.578187	8.142417	0.9088097	6.708106	1.5474177112240506	FALSE	young
b359	0	Lenski strains	Ara-1	1	(x=103.77 y=59.00)	10	1	3.7107296	4.2054424	9.429559	0.93445164	6.854495	1.9227551022051637	FALSE	young
b360	0	Lenski strains	Ara-1	1	(x=107.18 y=52.58)	10	1	3.726989	3.9992487	9.049573	0.9968129	7.051078	2.080675406898001	FALSE	young
b361	0	Lenski strains	Ara-1	1	(x=118.38 y=39.22)	10	1	2.8801782	3.1981444	7.409666	0.98092747	7.0224667	1.6112780265553215	FALSE	young
b362	0	Lenski strains	Ara-1	1	(x=119.53 y=88.80)	10	1	3.830028	4.342339	9.656828	0.9371837	6.7561555	1.996971194984979	FALSE	young
b363	0	Lenski strains	Ara-1	1	(x=118.45 y=93.18)	10	1	2.9512656	3.27611	7.599058	0.97353673	6.825574	1.6257800144398074	FALSE	young
b364	0	Lenski strains	Ara-1	1	(x=120.09 y=108.82)	10	1	4.43465	4.2960525	9.793156	1.1054815	6.761313	2.7489773444095906	FALSE	young
b365	0	Lenski strains	Ara-1	1	(x=124.49 y=88.43)	10	1	4.3091125	4.9511433	10.873555	0.9161893	6.7107058	2.176078456430418	FALSE	young
b366	0	Lenski strains	Ara-1	1	(x=127.06 y=74.26)	10	1	4.128369	4.7532554	10.442216	0.9200331	6.7750244	2.1066708065901736	FALSE	young
b369	0	Lenski strains	Ara-1	1	(x=2.96 y=3.25)	10	1	2.2717378	2.407728	5.972491	1.0555981	6.861537	1.4047635998852315	FALSE	young
b370	0	Lenski strains	Ara-1	1	(x=4.92 y=1.54)	10	1	2.2766836	2.6464202	6.3274083	0.9397381	6.6269517	1.2236891095103533	FALSE	young
b371	0	Lenski strains	Ara-1	1	(x=62.39 y=27.00)	10	1	2.3871977	2.5888577	6.333611	1.0078331	6.898925	1.376841783409582	FALSE	young
b372	0	Lenski strains	Ara-1	1	(x=64.73 y=28.45)	10	1	2.601311	2.79445	6.7558403	1.0094637	6.650716	1.490995657581915	FALSE	young
b373	0	Lenski strains	Ara-1	1	(x=78.73 y=126.61)	10	1	2.559528	2.8040664	6.698808	0.9985925	7.1632037	1.4640756431940072	FALSE	young
b374	0	Lenski strains	Ara-1	1	(x=81.37 y=127.94)	10	1	2.640825	2.963813	6.9921045	0.9652512	7.0069323	1.445872911779879	FALSE	young
b375	0	Lenski strains	Ara-1	1	(x=91.01 y=112.59)	10	1	2.5304124	2.7862272	6.764208	0.98126245	6.9611416	1.4047062344566414	FALSE	young
b376	0	Lenski strains	Ara-1	1	(x=93.73 y=113.23)	10	1	2.3700874	2.7159832	6.554692	0.93928134	6.863336	1.2546341105009555	FALSE	young
b377	0	Lenski strains	Ara-1	1	(x=110.91 y=127.24)	10	1	2.3852124	2.5597088	6.2930837	1.0345479	6.9856644	1.434466435373278	FALSE	young
b378	0	Lenski strains	Ara-1	1	(x=113.34 y=127.96)	10	1	2.1855626	2.4141772	6.1142464	0.96772444	6.9010773	1.1837805090813476	FALSE	young
b379	0	Lenski strains	Ara-1	1	(x=114.63 y=115.41)	10	1	3.872	4.5919294	10.271819	0.87909126	6.59929	1.858068621375061	FALSE	young
b380	0	Lenski strains	Ara-1	1	(x=115.91 y=118.07)	10	1	3.6942813	4.4157405	9.76023	0.88859314	6.590114	1.8256103021063816	FALSE	young
b381	0	Lenski strains	Ara-1	1	(x=114.62 y=79.86)	10	1	2.3111	2.7143095	6.4097023	0.9371584	6.777934	1.2481994690060594	FALSE	young
b382	0	Lenski strains	Ara-1	1	(x=116.45 y=79.45)	10	1	2.6612437	3.1139808	7.2345066	0.92212677	6.6633277	1.3864231867516392	FALSE	young
b383	0	Lenski strains	Ara-1	1	(x=115.27 y=101.52)	10	1	2.5474281	2.893806	6.92182	0.9399906	6.8241916	1.338798004449304	FALSE	young
b384	0	Lenski strains	Ara-1	1	(x=118.03 y=102.40)	10	1	2.4880624	2.8522544	6.783332	0.946205	6.728817	1.3370798943253253	FALSE	young
b385	0	Lenski strains	Ara-1	1	(x=116.84 y=72.94)	10	1	2.6869562	3.3356025	7.5119457	0.8744885	6.5416713	1.3356144783718893	FALSE	young
b386	0	Lenski strains	Ara-1	1	(x=119.19 y=75.32)	10	1	2.7788405	3.2881768	7.449069	0.92884296	6.5514793	1.4853827316270543	FALSE	young
b2	0	Lenski strains	Ara-1	2	(x=33.51 y=35.38)	1	1	3.7904668	4.171153	9.3374	0.9702956	12.37837	2.0561882192527015	FALSE	young
b3	0	Lenski strains	Ara-1	2	(x=70.93 y=31.41)	1	1	3.2549946	3.4747384	7.996363	1.0203454	12.973802	1.8941534435429646	FALSE	young
b4	0	Lenski strains	Ara-1	2	(x=92.09 y=68.98)	1	1	3.2435563	3.9184885	8.776839	0.8780442	12.675529	1.5817941163021392	FALSE	young
b5	0	Lenski strains	Ara-1	2	(x=99.13 y=76.03)	1	1	3.8228438	3.9556642	9.04412	1.0310785	13.031953	2.201919823051982	FALSE	young
b7	0	Lenski strains	Ara-1	2	(x=113.23 y=66.00)	1	1	3.6345375	3.9049435	8.852183	0.99856657	13.049405	2.038766186797485	FALSE	young
b8	0	Lenski strains	Ara-1	2	(x=127.45 y=118.91)	1	1	2.7905624	3.3028688	7.544271	0.9154791	12.507534	1.449395180341473	FALSE	young
b9	0	Lenski strains	Ara-1	2	(x=20.90 y=54.90)	1	1	2.722311	3.228785	7.338027	0.9267711	12.720065	1.45205382191672	FALSE	young
b10	0	Lenski strains	Ara-1	2	(x=23.51 y=52.76)	1	1	2.8058293	3.3760164	7.675073	0.902002	12.442813	1.4381963127803037	FALSE	young
b11	0	Lenski strains	Ara-1	2	(x=48.04 y=107.81)	1	1	2.0912204	2.3369913	5.8778586	0.9659023	13.358435	1.1416214452345157	FALSE	young
b12	0	Lenski strains	Ara-1	2	(x=50.38 y=108.16)	1	1	2.0617266	2.3548706	5.8539567	0.95597976	13.153245	1.1268421016770362	FALSE	young
b16	0	Lenski strains	Ara-1	2	(x=6.26 y=76.04)	2	1	3.6823113	3.7921684	8.695274	1.0452757	10.854701	2.169441510629314	FALSE	young
b21	0	Lenski strains	Ara-1	2	(x=20.79 y=39.60)	2	1	3.8294137	4.3029976	9.610958	0.9442433	10.980479	2.0088039329922207	FALSE	young
b26	0	Lenski strains	Ara-1	2	(x=44.32 y=110.45)	2	1	2.601689	3.0515802	7.110004	0.9196601	11.265663	1.351381907369036	FALSE	young
b27	0	Lenski strains	Ara-1	2	(x=56.25 y=112.45)	2	1	2.9195032	3.5797656	8.101332	0.8686891	11.165666	1.414431621485154	FALSE	young
b28	0	Lenski strains	Ara-1	2	(x=120.23 y=87.02)	2	1	3.7895687	4.2931542	9.581754	0.93722355	11.870471	1.9745198105846276	FALSE	young
b29	0	Lenski strains	Ara-1	2	(x=28.34 y=23.88)	2	1	2.3076968	2.7252111	6.4441056	0.9277245	10.481291	1.2281087434248341	FALSE	young
b30	0	Lenski strains	Ara-1	2	(x=30.51 y=22.16)	2	1	2.1278512	2.7278652	6.374168	0.84475017	10.27765	1.0192438589201782	FALSE	young
b31	0	Lenski strains	Ara-1	2	(x=8.33 y=103.98)	3	1	3.7888834	4.144349	9.320994	0.97334844	7.874212	2.0558509138775283	FALSE	young
b32	0	Lenski strains	Ara-1	2	(x=7.79 y=114.53)	3	1	3.186365	3.5155296	8.0565195	0.9779831	7.6198816	1.7605650709805205	FALSE	young
b33	0	Lenski strains	Ara-1	2	(x=22.07 y=85.31)	3	1	3.6864352	4.1436195	9.311399	0.9442919	7.9632034	1.9345992687865439	FALSE	young
b34	0	Lenski strains	Ara-1	2	(x=39.54 y=53.69)	3	1	3.2860954000000002	3.4502552	8.016878	1.0279405	7.9787455	1.9089115068449356	FALSE	young
b35	0	Lenski strains	Ara-1	2	(x=45.05 y=86.82)	3	1	3.1908078	3.691368	8.353711	0.9272956	8.014796	1.66196687492905	FALSE	young
b36	0	Lenski strains	Ara-1	2	(x=45.78 y=38.90)	3	1	3.4090805	3.641035	8.327225	1.0133011	7.9407034	1.957494291344245	FALSE	young
b37	0	Lenski strains	Ara-1	2	(x=64.53 y=92.16)	3	1	3.7128093	4.36596	9.719488	0.8947016	7.830831	1.8299313724570427	FALSE	young
b38	0	Lenski strains	Ara-1	2	(x=70.18 y=73.60)	3	1	3.6290548	3.9515984	8.983736	0.9764323	8.066059	1.9726757133141393	FALSE	young
b39	0	Lenski strains	Ara-1	2	(x=79.00 y=112.01)	3	1	3.3116188	3.785364	8.551197	0.9355179	7.653004	1.7346444585597884	FALSE	young
b40	0	Lenski strains	Ara-1	2	(x=92.68 y=13.93)	3	1	3.9334927	4.119658	9.324415	1.0211759	7.8783264	2.2493700059826027	FALSE	young
b41	0	Lenski strains	Ara-1	2	(x=93.68 y=7.68)	3	1	3.6937377	3.8151734	8.660265	1.0569764	7.808235	2.2317394215404422	FALSE	young
b42	0	Lenski strains	Ara-1	2	(x=102.24 y=34.61)	3	1	3.5526733	3.8925643	8.80909	0.9768956	7.869746	1.945049797176381	FALSE	young
b43	0	Lenski strains	Ara-1	2	(x=127.32 y=93.99)	3	1	3.7404125	4.415742	9.805676	0.89223844	7.679568	1.84062015310103	FALSE	young
b44	0	Lenski strains	Ara-1	2	(x=2.94 y=55.34)	3	1	1.9424872	2.2244556	5.619939	0.95003027	8.060818	1.0512287989875662	FALSE	young
b45	0	Lenski strains	Ara-1	2	(x=4.83 y=56.54)	3	1	2.0141892	2.1648703	5.5970845	1.016974	7.9843473	1.1723308791014775	FALSE	young
b46	0	Lenski strains	Ara-1	2	(x=27.49 y=34.20)	3	1	2.1598973	2.3618457	5.9461617	1.0032072	7.827746	1.2446046659186787	FALSE	young
b47	0	Lenski strains	Ara-1	2	(x=29.61 y=35.02)	3	1	2.10039	2.3509665	5.8215637	0.9719159	7.608208	1.1627930759210985	FALSE	young
b48	0	Lenski strains	Ara-1	2	(x=30.80 y=124.70)	3	1	2.0821452	2.8090231	6.4639606	0.8017121	7.2802196	0.9453460406232245	FALSE	young
b49	0	Lenski strains	Ara-1	2	(x=31.09 y=121.87)	3	1	2.1984189	2.7690654	6.447807	0.8618997	7.389864	1.0770733851850511	FALSE	young
b50	0	Lenski strains	Ara-1	2	(x=38.15 y=17.30)	3	1	3.8417027	4.7508297	10.507615	0.84502167	7.4636426	1.7762487187957936	FALSE	young
b51	0	Lenski strains	Ara-1	2	(x=40.20 y=19.42)	3	1	3.883273	5.00085	10.73555	0.8243191	6.257352	1.7792344385662806	FALSE	young
b52	0	Lenski strains	Ara-1	2	(x=40.81 y=18.68)	3	1	3.5061877	4.180341	9.319184	0.88609	6.2486787	1.7185651575942076	FALSE	young
b53	0	Lenski strains	Ara-1	2	(x=46.84 y=48.78)	3	1	2.0715578	2.2658482	5.7558823	0.9970035	7.850677	1.1792959285780624	FALSE	young
b54	0	Lenski strains	Ara-1	2	(x=49.13 y=49.39)	3	1	2.315543	2.5006106	6.194931	1.022732	7.737502	1.3695200018030798	FALSE	young
b55	0	Lenski strains	Ara-1	2	(x=59.75 y=20.67)	3	1	1.9212059	2.0577483	5.4299846	1.013522	7.82367	1.1067696316804687	FALSE	young
b56	0	Lenski strains	Ara-1	2	(x=62.03 y=20.68)	3	1	2.2494657	2.3964162	6.04916	1.0167003	7.6977944	1.2970202973975293	FALSE	young
b57	0	Lenski strains	Ara-1	2	(x=65.95 y=30.43)	3	1	3.1200984	3.7333465	8.342754	0.90139323	7.729125	1.5882742897430384	FALSE	young
b58	0	Lenski strains	Ara-1	2	(x=69.56 y=30.21)	3	1	3.0392742	3.396403	7.8653617	0.959345	7.669366	1.636693926896625	FALSE	young
b59	0	Lenski strains	Ara-1	2	(x=79.63 y=51.65)	3	1	2.5188797	3.0051699	7.0174966	0.8998764	7.390644	1.2741876079135277	FALSE	young
b60	0	Lenski strains	Ara-1	2	(x=79.65 y=48.20)	3	1	1.814811	2.178476	5.358646	0.93493056	6.9842567	0.9970343330234154	FALSE	young
b61	0	Lenski strains	Ara-1	2	(x=80.33 y=45.88)	3	1	2.1889656	2.5255506	6.111341	0.9505911	7.540113	1.1949292280913937	FALSE	young
b62	0	Lenski strains	Ara-1	2	(x=80.50 y=49.07)	3	1	1.739375	2.3836284	5.6356583	0.7987537	6.3778996	0.7962747407963975	FALSE	young
b63	0	Lenski strains	Ara-1	2	(x=105.36 y=64.94)	3	1	2.2997563	2.8047767	6.58778	0.88553786	7.888629	1.151625255431934	FALSE	young
b64	0	Lenski strains	Ara-1	2	(x=108.14 y=64.21)	3	1	2.495247	2.8332646	6.727783	0.95831335	7.878824	1.3623880767976038	FALSE	young
b65	0	Lenski strains	Ara-1	2	(x=107.56 y=85.65)	3	1	2.0033062	2.1891725	5.607861	0.9975872	7.8822956	1.1407233790308704	FALSE	young
b66	0	Lenski strains	Ara-1	2	(x=109.82 y=86.21)	3	1	2.2608094	2.385861	6.0289245	1.0317092	7.8379645	1.3297143848177029	FALSE	young
b67	0	Lenski strains	Ara-1	2	(x=111.52 y=39.59)	3	1	2.1573923	2.3058836	5.8373337	1.0281485	7.9310875	1.2762850889181008	FALSE	young
b68	0	Lenski strains	Ara-1	2	(x=113.15 y=41.26)	3	1	1.9868578	2.2351503	5.599811	0.984556	7.734549	1.1344521974888098	FALSE	young
b69	0	Lenski strains	Ara-1	2	(x=11.87 y=47.22)	4	1	2.8627608	3.6015584	8.086128	0.84851885	7.0385504	1.357725807296945	FALSE	young
b70	0	Lenski strains	Ara-1	2	(x=14.51 y=85.83)	4	1	2.6912575	3.009384	7.058751	0.9743105	7.023966	1.4957912753506313	FALSE	young
b71	0	Lenski strains	Ara-1	2	(x=27.72 y=95.25)	4	1	3.95065	4.7338443	10.566899	0.86376077	6.7584324	1.8492666724840152	FALSE	young
b72	0	Lenski strains	Ara-1	2	(x=42.66 y=117.23)	4	1	3.1528063	3.9413033	8.798789	0.84466285	6.679891	1.4723303554461855	FALSE	young
b73	0	Lenski strains	Ara-1	2	(x=44.58 y=33.15)	4	1	3.2025769	3.496088	8.021189	0.98976755	7.2679	1.7932770906401772	FALSE	young
b74	0	Lenski strains	Ara-1	2	(x=54.66 y=58.00)	4	1	3.590675	4.0576534	9.1042795	0.9431157	7.091708	1.8897463659518965	FALSE	young
b75	0	Lenski strains	Ara-1	2	(x=58.89 y=41.10)	4	1	3.3396	3.8826723	8.760665	0.91613066	7.0953927	1.7062560149346913	FALSE	young
b76	0	Lenski strains	Ara-1	2	(x=63.90 y=14.78)	4	1	3.7888598	3.710469	8.626671	1.1022426	7.250085	2.3603793879683153	FALSE	young
b77	0	Lenski strains	Ara-1	2	(x=75.64 y=94.52)	4	1	2.9766	3.5603168	8.075254	0.8946757	7.097582	1.492170842333043	FALSE	young
b78	0	Lenski strains	Ara-1	2	(x=77.08 y=63.29)	4	1	3.0059047	3.1728902	7.406094	1.0419688	7.238164	1.8036949755901746	FALSE	young
b79	0	Lenski strains	Ara-1	2	(x=78.97 y=119.22)	4	1	3.0234876	3.989218	8.812882	0.80129015	6.8361664	1.341114939948281	FALSE	young
b80	0	Lenski strains	Ara-1	2	(x=78.53 y=89.66)	4	1	3.29725	3.8647172	8.677209	0.9137313	6.9497805	1.6894811332125579	FALSE	young
b81	0	Lenski strains	Ara-1	2	(x=87.77 y=25.92)	4	1	3.2165203	3.8698134	8.663687	0.8840198	7.1165376	1.5834801772996951	FALSE	young
b82	0	Lenski strains	Ara-1	2	(x=93.57 y=9.87)	4	1	3.4446952	3.8018754	8.62402	0.9719575	7.300015	1.880576706185722	FALSE	young
b83	0	Lenski strains	Ara-1	2	(x=102.49 y=4.97)	4	1	3.773144	4.072622	9.2014	0.98732054	7.288422	2.0786868535965115	FALSE	young
b84	0	Lenski strains	Ara-1	2	(x=103.29 y=117.98)	4	1	3.8769157	4.5209394	9.975491	0.9104261	6.887505	1.9620799825185313	FALSE	young
b85	0	Lenski strains	Ara-1	2	(x=106.38 y=96.80)	4	1	3.53925	4.7138186	10.311859	0.7808727	6.657731	1.5049842937527822	FALSE	young
b86	0	Lenski strains	Ara-1	2	(x=120.63 y=50.07)	4	1	3.66025	3.6079826	8.3301	1.1110379	7.278221	2.3319584317228674	FALSE	young
b87	0	Lenski strains	Ara-1	2	(x=124.42 y=111.65)	4	1	2.0191875	2.3805737	5.7430997	0.95207995	6.748576	1.1298663963638498	FALSE	young
b88	0	Lenski strains	Ara-1	2	(x=126.15 y=32.87)	4	1	3.29725	3.8510752	8.654714	0.9161353	7.193944	1.6923876848070691	FALSE	young
b89	0	Lenski strains	Ara-1	2	(x=26.07 y=17.30)	4	1	2.8108866	3.268404	7.5722685	0.9232545	7.083168	1.458737749498591	FALSE	young
b90	0	Lenski strains	Ara-1	2	(x=28.26 y=17.15)	4	1	2.7604542	3.017667	7.186387	0.9805911	6.868688	1.519308019912766	FALSE	young
b91	0	Lenski strains	Ara-1	2	(x=31.27 y=18.78)	4	1	3.498058	3.7398653	8.509425	1.0139197	6.9129925	2.0130831106795264	FALSE	young
b92	0	Lenski strains	Ara-1	2	(x=26.84 y=54.25)	4	1	2.3578458	2.9587538	6.822532	0.86567515	6.9398794	1.1609602567986914	FALSE	young
b93	0	Lenski strains	Ara-1	2	(x=29.49 y=55.36)	4	1	2.3003235	2.7024071	6.4333134	0.92985016	6.8852606	1.2234193237146518	FALSE	young
b94	0	Lenski strains	Ara-1	2	(x=27.68 y=89.31)	4	1	2.042442	2.517752	6.0264072	0.8809839	6.99372	1.023169334585714	FALSE	young
b95	0	Lenski strains	Ara-1	2	(x=30.14 y=90.05)	4	1	2.2091954	2.5504172	6.1629214	0.9491516	6.8873177	1.203042636523423	FALSE	young
b96	0	Lenski strains	Ara-1	2	(x=42.69 y=38.08)	4	1	3.3583171	3.9438977	8.833356	0.9078635	7.1614475	1.7020228079470359	FALSE	young
b97	0	Lenski strains	Ara-1	2	(x=46.18 y=36.38)	4	1	3.1691601	3.684711	8.245187	0.93650675	7.182796	1.692091629492403	FALSE	young
b98	0	Lenski strains	Ara-1	2	(x=44.95 y=6.23)	4	1	2.6239157	3.027232	7.053691	0.94312453	7.0399876	1.4098808420838373	FALSE	young
b99	0	Lenski strains	Ara-1	2	(x=47.48 y=7.93)	4	1	2.5150983	2.9608328	6.859703	0.9331206	6.9740005	1.3498579229607763	FALSE	young
b100	0	Lenski strains	Ara-1	2	(x=44.73 y=83.47)	4	1	2.1246843	2.5877302	6.228293	0.87980247	7.014996	1.0487886297495737	FALSE	young
b101	0	Lenski strains	Ara-1	2	(x=46.59 y=85.42)	4	1	2.3209312	2.7117987	6.5818644	0.9076936	6.746614	1.169861953932546	FALSE	young
b102	0	Lenski strains	Ara-1	2	(x=66.54 y=62.73)	4	1	2.3676298	2.782846	6.4946055	0.9463417	6.910228	1.3049195893441254	FALSE	young
b103	0	Lenski strains	Ara-1	2	(x=68.71 y=64.68)	4	1	2.5943155	2.9134414	6.787686	0.9922778	6.751019	1.50200528142426	FALSE	young
b104	0	Lenski strains	Ara-1	2	(x=77.40 y=124.76)	4	1	2.4460907	3.1441905	7.108007	0.84473675	6.779731	1.174762974839549	FALSE	young
b105	0	Lenski strains	Ara-1	2	(x=80.64 y=125.30)	4	1	2.4767187	3.2437377	7.2953153	0.8262216	6.808409	1.1594110625542235	FALSE	young
b106	0	Lenski strains	Ara-1	2	(x=109.38 y=36.55)	4	1	2.4856048	2.6130228	6.391139	1.0588179	7.3300586	1.533855228061822	FALSE	young
b107	0	Lenski strains	Ara-1	2	(x=111.83 y=36.98)	4	1	2.1054	2.343151	5.810225	0.99239063	7.1639123	1.2082706028731736	FALSE	young
b108	0	Lenski strains	Ara-1	2	(x=109.19 y=106.22)	4	1	2.29295	3.1098793	7.0216746	0.79646546	6.7324905	1.0329422683243636	FALSE	young
b109	0	Lenski strains	Ara-1	2	(x=110.70 y=109.12)	4	1	2.580703	3.2885506	7.4270487	0.844996	6.81103	1.2294544894425024	FALSE	young
b110	0	Lenski strains	Ara-1	2	(x=116.82 y=84.11)	4	1	2.1519094	2.6899366	6.279077	0.8776668	6.92584	1.0849257253082822	FALSE	young
b111	0	Lenski strains	Ara-1	2	(x=118.31 y=86.39)	4	1	2.057378	2.6177049	6.111984	0.86405236	6.7533436	1.0232916485624273	FALSE	young
b114	0	Lenski strains	Ara-1	2	(x=10.55 y=117.58)	5	1	3.3335028	3.4705162	8.031271	1.0449333	15.487154	1.9841286918052399	FALSE	young
b115	0	Lenski strains	Ara-1	2	(x=61.63 y=27.91)	5	1	2.907025	3.5024986	7.923089	0.8927054	15.098678	1.4614801340615033	FALSE	young
b116	0	Lenski strains	Ara-1	2	(x=82.63 y=7.67)	5	1	2.7617068	3.1824265	7.3374157	0.9427505	15.449229	1.4809846162017712	FALSE	young
b117	0	Lenski strains	Ara-1	2	(x=105.42 y=39.04)	5	1	3.769339	4.1672335	9.336139	0.96407586	15.165033	2.0280043160684804	FALSE	young
b119	0	Lenski strains	Ara-1	2	(x=126.11 y=11.27)	5	1	2.57626	2.984161	6.9456205	0.9432553	15.255139	1.3902067114591048	FALSE	young
b120	0	Lenski strains	Ara-1	2	(x=53.30 y=70.82)	5	1	2.9117515	3.084315	7.23968	1.0410416	15.254939	1.7502235243938102	FALSE	young
b121	0	Lenski strains	Ara-1	2	(x=55.66 y=68.94)	5	1	2.4389062	2.724138	6.4310255	1.0056014	14.74752	1.4423792476258643	FALSE	young
b124	0	Lenski strains	Ara-1	2	(x=38.03 y=101.29)	6	1	2.758989	3.3775063	7.694243	0.87275994	15.025348	1.347052113445502	FALSE	young
b125	0	Lenski strains	Ara-1	2	(x=48.94 y=52.11)	6	1	2.813061	3.1988323	7.434328	0.94922036	15.165882	1.5091214247280396	FALSE	young
b126	0	Lenski strains	Ara-1	2	(x=50.88 y=60.97)	6	1	3.4909446	3.9470146	8.866285	0.94672775	15.424482	1.8523266257130224	FALSE	young
b130	0	Lenski strains	Ara-1	2	(x=90.93 y=34.36)	6	1	3.4116328	3.8172724	8.637533	0.95642626	15.430017	1.82833072693137	FALSE	young
b132	0	Lenski strains	Ara-1	2	(x=101.99 y=81.35)	6	1	3.1841905	3.44176	7.922584	1.0016683	15.060458	1.8081192288271166	FALSE	young
b133	0	Lenski strains	Ara-1	2	(x=104.28 y=48.81)	6	1	3.2412875	4.717732	10.245577	0.7139375	13.10435	1.2590769602692562	FALSE	young
b134	0	Lenski strains	Ara-1	2	(x=25.23 y=56.25)	6	1	2.4666512	3.0160065	6.941545	0.88764393	15.178601	1.2442523527713327	FALSE	young
b135	0	Lenski strains	Ara-1	2	(x=28.21 y=56.64)	6	1	2.4592776	2.8922622	6.7125106	0.9386961	15.047592	1.334400853251065	FALSE	young
b136	0	Lenski strains	Ara-1	2	(x=4.64 y=94.42)	7	1	3.1340299	3.3945303	7.837952	1.0033721	9.5016	1.7893790710385225	FALSE	young
b137	0	Lenski strains	Ara-1	2	(x=32.03 y=91.57)	7	1	3.4784665	4.1897655	9.277194	0.88334024	9.781613	1.7117658914777327	FALSE	young
b138	0	Lenski strains	Ara-1	2	(x=44.05 y=19.57)	7	1	3.4886048	4.007509	8.962505	0.9304691	9.206254	1.8166741606040053	FALSE	young
b139	0	Lenski strains	Ara-1	2	(x=46.08 y=123.43)	7	1	2.2800937	2.923738	6.710709	0.84756565	9.125632	1.0997241680147718	FALSE	young
b140	0	Lenski strains	Ara-1	2	(x=47.40 y=122.05)	7	1	3.1212327	4.4630585	9.7230835	0.73149306	8.9414215	1.2504076499569141	FALSE	young
b141	0	Lenski strains	Ara-1	2	(x=91.86 y=17.89)	7	1	3.4700532	3.444063	8.037391	1.1017847	9.635979	2.1890878164435263	FALSE	young
b143	0	Lenski strains	Ara-1	2	(x=113.71 y=118.14)	7	1	3.6806688	4.1241474	9.252015	0.9515589	9.568995	1.955258364247712	FALSE	young
b144	0	Lenski strains	Ara-1	2	(x=115.50 y=38.30)	7	1	3.409742	4.1418586	9.171916	0.8746023	9.262408	1.6588805716278274	FALSE	young
b145	0	Lenski strains	Ara-1	2	(x=116.16 y=113.81)	7	1	3.209525	3.7287426	8.405032	0.92241305	9.433854	1.6611616792291004	FALSE	young
b146	0	Lenski strains	Ara-1	2	(x=123.08 y=76.94)	7	1	3.3592625	3.932513	8.835888	0.907392	9.642522	1.6953473091089641	FALSE	young
b148	0	Lenski strains	Ara-1	2	(x=21.78 y=110.80)	7	1	3.2263515	4.1391063	9.139812	0.8258534	8.787114	1.4781248710864645	FALSE	young
b149	0	Lenski strains	Ara-1	2	(x=21.77 y=112.47)	7	1	2.9859586	3.2684712	7.6679993	0.978222	9.124889	1.6376388643509678	FALSE	young
b150	0	Lenski strains	Ara-1	2	(x=43.87 y=121.56)	7	1	2.1590939	2.5397525	6.11305	0.9301937	9.52618	1.1506329497528696	FALSE	young
b151	0	Lenski strains	Ara-1	2	(x=45.92 y=120.03)	7	1	1.917661	2.500684	5.9477363	0.8268527	9.041587	0.895186935623017	FALSE	young
b152	0	Lenski strains	Ara-1	2	(x=90.00 y=38.32)	7	1	2.0577562	2.427627	5.9199862	0.9262554	9.152301	1.0905412239875074	FALSE	young
b153	0	Lenski strains	Ara-1	2	(x=90.18 y=35.76)	7	1	2.3398376	2.6250284	6.3872504	0.9631628	9.286268	1.2750641343321663	FALSE	young
b154	0	Lenski strains	Ara-1	2	(x=106.91 y=5.69)	7	1	3.0088825	3.4325867	7.845604	0.94632715	9.239473	1.6095435719832734	FALSE	young
b155	0	Lenski strains	Ara-1	2	(x=110.06 y=6.91)	7	1	2.9242532	3.234629	7.494261	0.9818691	9.20676	1.6327898187521281	FALSE	young
b156	0	Lenski strains	Ara-1	2	(x=114.41 y=8.82)	7	1	2.928531	3.252974	7.501749	0.98352456	9.371896	1.6475918427958771	FALSE	young
b157	0	Lenski strains	Ara-1	2	(x=117.61 y=9.96)	7	1	2.9662015	3.4254007	7.8059983	0.93748444	9.142653	1.5762973334157544	FALSE	young
b158	0	Lenski strains	Ara-1	2	(x=42.36 y=33.12)	8	1	2.3298645	2.6121416	6.258092	0.9907401	14.95491	1.3425016267278216	FALSE	young
b159	0	Lenski strains	Ara-1	2	(x=50.90 y=83.38)	8	1	3.63	3.7813163	8.644137	1.0358063	15.002294	2.124216243251229	FALSE	young
b160	0	Lenski strains	Ara-1	2	(x=93.86 y=77.84)	8	1	3.7131875	3.9664977	9.013285	0.99887675	15.037585	2.0721903084533624	FALSE	young
b162	0	Lenski strains	Ara-1	2	(x=121.94 y=95.48)	8	1	3.0696187	3.4816077	7.968731	0.9494468	14.508099	1.6433108650468646	FALSE	young
b163	0	Lenski strains	Ara-1	2	(x=17.48 y=73.68)	8	1	2.2815118	2.5869162	6.283889	0.95800245	15.243838	1.2431233450723482	FALSE	young
b164	0	Lenski strains	Ara-1	2	(x=19.46 y=75.45)	8	1	2.3133216	2.6844594	6.4854174	0.9242511	14.803058	1.2007024991994826	FALSE	young
b165	0	Lenski strains	Ara-1	2	(x=51.37 y=53.11)	8	1	2.9708335	3.4983032	7.9615993	0.9158957	14.534815	1.5365549986727405	FALSE	young
b166	0	Lenski strains	Ara-1	2	(x=50.86 y=51.23)	8	1	2.398825	3.275011	7.407394	0.7756734	13.859263	1.0317374204331051	FALSE	young
b167	0	Lenski strains	Ara-1	2	(x=35.21 y=56.57)	9	1	3.2966828	3.3040488	7.7442894	1.0953234	11.578192	2.075533785044523	FALSE	young
b168	0	Lenski strains	Ara-1	2	(x=54.43 y=62.08)	9	1	2.6330733	2.8479295	6.7843733	1.0183338	11.520299	1.5463513373827158	FALSE	young
b169	0	Lenski strains	Ara-1	2	(x=82.38 y=41.58)	9	1	3.0647032	3.325654	7.679521	1.0080875	11.539129	1.7695879201252307	FALSE	young
b170	0	Lenski strains	Ara-1	2	(x=83.24 y=82.79)	9	1	2.8987062	3.4782307	7.8674374	0.8970657	11.458715	1.465566431877406	FALSE	young
b171	0	Lenski strains	Ara-1	2	(x=91.79 y=13.35)	9	1	3.5892098	3.7445765	8.558171	1.0364993	11.543893	2.1063927728937433	FALSE	young
b172	0	Lenski strains	Ara-1	2	(x=98.48 y=25.51)	9	1	3.4778993	4.0634108	9.046166	0.9149854	11.299048	1.7812204863586776	FALSE	young
b173	0	Lenski strains	Ara-1	2	(x=99.18 y=109.43)	9	1	3.6738625	4.2769446	9.568141	0.9045908	11.139833	1.8324687626226317	FALSE	young
b174	0	Lenski strains	Ara-1	2	(x=111.95 y=81.81)	9	1	3.9540532	4.5477605	10.113294	0.9149526	10.960998	1.993395156856009	FALSE	young
b176	0	Lenski strains	Ara-1	2	(x=6.55 y=7.28)	9	1	2.0083697	2.19384	5.6206136	0.9999459	11.3424225	1.1485676527528987	FALSE	young
b177	0	Lenski strains	Ara-1	2	(x=8.33 y=8.83)	9	1	2.280466	2.4606273	6.083682	1.0178744	11.048144	1.334851162325258	FALSE	young
b178	0	Lenski strains	Ara-1	2	(x=22.83 y=26.37)	9	1	2.28085	2.4732985	6.0693665	1.0441322	11.230783	1.4118421218065103	FALSE	young
b179	0	Lenski strains	Ara-1	2	(x=25.20 y=27.20)	9	1	2.662378	2.698475	6.6664095	1.0844116	11.0178795	1.661519070683636	FALSE	young
b180	0	Lenski strains	Ara-1	2	(x=58.99 y=31.37)	9	1	3.0378563	3.156777	7.384136	1.0707507	11.089229	1.8950438337681323	FALSE	young
b181	0	Lenski strains	Ara-1	2	(x=61.56 y=33.16)	9	1	3.18939	3.0823529	7.3342333	1.1590706	11.068967	2.1682070996874647	FALSE	young
b182	0	Lenski strains	Ara-1	2	(x=3.75 y=80.79)	10	1	2.864486	3.1856523	7.4155197	0.9732754	9.229873	1.5800414786890629	FALSE	young
b183	0	Lenski strains	Ara-1	2	(x=7.11 y=39.32)	10	1	3.771454	4.0979514	9.270113	0.97772634	8.9001	2.0511624450703323	FALSE	young
b184	0	Lenski strains	Ara-1	2	(x=24.55 y=67.07)	10	1	3.1632519	3.6056879	8.180934	0.9467839	9.052684	1.6923433653412223	FALSE	young
b185	0	Lenski strains	Ara-1	2	(x=36.85 y=3.16)	10	1	2.6931982	2.9917002	7.0027556	0.9896591	8.955468	1.5342210516084096	FALSE	young
b186	0	Lenski strains	Ara-1	2	(x=39.02 y=91.78)	10	1	3.5885954	3.9999638	9.045538	0.953647	8.862429	1.9047148907974567	FALSE	young
b187	0	Lenski strains	Ara-1	2	(x=44.55 y=28.19)	10	1	3.9479558	4.420759	9.84016	0.9476508	8.703664	2.078701498895512	FALSE	young
b188	0	Lenski strains	Ara-1	2	(x=66.66 y=122.73)	10	1	3.382328	3.7174656	8.472961	0.9757003	8.439744	1.8530129641956259	FALSE	young
b189	0	Lenski strains	Ara-1	2	(x=71.39 y=24.00)	10	1	3.686057	4.066535	9.15867	0.96520716	8.81335	1.9836461634160665	FALSE	young
b190	0	Lenski strains	Ara-1	2	(x=80.37 y=51.28)	10	1	3.1898625	3.8524208	8.608531	0.88224036	8.703033	1.5700236145376345	FALSE	young
b191	0	Lenski strains	Ara-1	2	(x=85.17 y=98.65)	10	1	3.4326189	3.7978501	8.621751	0.9696772	8.753647	1.86978129100042	FALSE	young
b192	0	Lenski strains	Ara-1	2	(x=85.07 y=89.31)	10	1	3.5468125	4.435301	9.80822	0.83934224	8.535292	1.6360624605801264	FALSE	young
b193	0	Lenski strains	Ara-1	2	(x=96.90 y=126.58)	10	1	3.2318344	3.693384	8.380805	0.93973243	8.470784	1.7077783943311493	FALSE	young
b194	0	Lenski strains	Ara-1	2	(x=127.30 y=81.07)	10	1	3.4602218	4.0120783	8.995639	0.9163192	8.901246	1.7638497817006549	FALSE	young
b195	0	Lenski strains	Ara-1	2	(x=11.63 y=108.66)	10	1	2.2015383	2.8091567	6.5697107	0.8397568	8.643213	1.037245708059986	FALSE	young
b196	0	Lenski strains	Ara-1	2	(x=13.02 y=111.16)	10	1	2.2755089	2.8330843	6.6127887	0.8675451	8.5569105	1.1164576196826415	FALSE	young
b197	0	Lenski strains	Ara-1	2	(x=21.13 y=47.47)	10	1	3.14704	3.6979864	8.37312	0.91177326	8.568476	1.6096729077001535	FALSE	young
b198	0	Lenski strains	Ara-1	2	(x=22.46 y=47.74)	10	1	2.8511097	3.691579	8.218761	0.82647043	8.244582	1.3202781273652247	FALSE	young
b199	0	Lenski strains	Ara-1	2	(x=23.92 y=73.96)	10	1	2.1939757	2.4391992	6.0044427	1.0053163	9.111255	1.290777360686477	FALSE	young
b200	0	Lenski strains	Ara-1	2	(x=26.06 y=74.86)	10	1	2.0491538	2.2907772	5.6592207	1.0204718	9.005772	1.2490605440657205	FALSE	young
b201	0	Lenski strains	Ara-1	2	(x=56.04 y=53.15)	10	1	2.8536148	3.2079847	7.388881	0.9747739	8.651523	1.596021344463913	FALSE	young
b202	0	Lenski strains	Ara-1	2	(x=58.15 y=50.74)	10	1	2.6084952	3.057802	7.0256033	0.9417877	8.467915	1.4200839237784912	FALSE	young
b203	0	Lenski strains	Ara-1	2	(x=105.14 y=62.29)	10	1	3.7651796	4.710496	10.345553	0.8363827	8.432399	1.725342593878779	FALSE	young
b204	0	Lenski strains	Ara-1	2	(x=105.01 y=60.84)	10	1	2.9645	4.0607653	9.022439	0.76123	8.074304	1.2320782827011303	FALSE	young
b205	0	Lenski strains	Ara-1	2	(x=115.15 y=69.68)	10	1	2.1730843	2.533199	6.1766086	0.9252209	8.748885	1.135425907205555	FALSE	young
b206	0	Lenski strains	Ara-1	2	(x=117.65 y=70.23)	10	1	2.2521124	2.4928002	6.19343	0.97029114	8.9574585	1.2288255270580035	FALSE	young
b207	0	Lenski strains	Ara-1	2	(x=122.06 y=64.64)	10	1	2.0830905	2.5052576	6.073749	0.89613193	8.955572	1.0534038818383364	FALSE	young
b208	0	Lenski strains	Ara-1	2	(x=124.55 y=65.30)	10	1	2.178378	2.5544655	6.200421	0.9217143	8.912577	1.1362955732248097	FALSE	young
b209	0	Lenski strains	Ara-1	2	(x=127.49 y=114.87)	10	1	1.8921375	2.3551524	5.7213287	0.87110513	8.785811	0.9357477255982853	FALSE	young
b210	0	Lenski strains	Ara-1	2	(x=129.65 y=116.06)	10	1	2.066075	2.4838395	5.9514647	0.9110907	8.7466345	1.0795565053087999	FALSE	young
b211	0	Lenski strains	Ara-1	2	(x=3.31 y=49.86)	11	1	3.5629213	3.9158342	8.859195	0.97445697	9.007109	1.946920643665072	FALSE	young
b212	0	Lenski strains	Ara-1	2	(x=10.66 y=20.44)	11	1	3.2916076	3.567485	8.2142	0.98837376	8.780143	1.824749242097382	FALSE	young
b214	0	Lenski strains	Ara-1	2	(x=32.60 y=38.44)	11	1	3.6187508	4.10747	9.1618395	0.9431776	8.595436	1.9131982647775594	FALSE	young
b215	0	Lenski strains	Ara-1	2	(x=38.66 y=90.71)	11	1	3.4925516	3.9230149	8.861819	0.9488671	8.906308	1.8493936290804527	FALSE	young
b216	0	Lenski strains	Ara-1	2	(x=44.33 y=93.17)	11	1	3.3131313	3.7769048	8.557914	0.9361911	8.706398	1.7332598494813252	FALSE	young
b217	0	Lenski strains	Ara-1	2	(x=54.68 y=37.46)	11	1	3.4875414	4.2340417	9.393974	0.86981535	8.789027	1.6772889599323932	FALSE	young
b218	0	Lenski strains	Ara-1	2	(x=64.87 y=23.57)	11	1	3.8684077	4.5440745	10.037189	0.8993692	8.649994	1.9245096202960232	FALSE	young
b219	0	Lenski strains	Ara-1	2	(x=97.01 y=42.93)	11	1	3.7578063	4.0358214	9.135886	0.99342	8.794961	2.085433566361158	FALSE	young
b220	0	Lenski strains	Ara-1	2	(x=101.44 y=6.71)	11	1	3.777138	4.399418	9.765269	0.9082717	8.771014	1.9003142057309534	FALSE	young
b221	0	Lenski strains	Ara-1	2	(x=123.88 y=88.61)	11	1	2.7667406	3.2461061	7.4865856	0.9167739	8.95066	1.4285183204121779	FALSE	young
b222	0	Lenski strains	Ara-1	2	(x=128.35 y=40.57)	11	1	3.188161	3.5603511	8.123471	0.96541876	8.960081	1.7374924151187296	FALSE	young
b224	0	Lenski strains	Ara-1	2	(x=15.50 y=8.98)	11	1	1.4431908	1.5913224	4.5112853	1.003295	8.85623	0.8387143897452354	FALSE	young
b225	0	Lenski strains	Ara-1	2	(x=16.99 y=10.07)	11	1	1.8026046	2.0185292	5.2885695	0.9705298	8.6878050000000009	0.9955232526107739	FALSE	young
b226	0	Lenski strains	Ara-1	2	(x=54.00 y=120.15)	11	1	2.3190405	2.673061	6.41644	0.94091135	8.217316	1.239095861946519	FALSE	young
b227	0	Lenski strains	Ara-1	2	(x=54.64 y=122.80)	11	1	2.2937062	2.6895955	6.4117093	0.92587125	8.24038	1.2072210210964012	FALSE	young
b228	0	Lenski strains	Ara-1	2	(x=78.57 y=75.38)	11	1	2.2258327	2.559839	6.115449	0.98111165	8.812827	1.290173564693226	FALSE	young
b229	0	Lenski strains	Ara-1	2	(x=80.63 y=76.66)	11	1	2.0207	2.4748826	5.9364896	0.9073204	7.952202	1.0667792896842994	FALSE	young
b230	0	Lenski strains	Ara-1	2	(x=80.79 y=77.95)	11	1	1.1491219	1.4898391	3.9989223	0.925535	8.358615	0.6682264830647027	FALSE	young
b231	0	Lenski strains	Ara-1	2	(x=82.36 y=78.66)	11	1	1.7492063	2.0361023	5.2508345	0.93436795	8.721511	0.9307522251393583	FALSE	young
b232	0	Lenski strains	Ara-1	2	(x=92.36 y=95.56)	11	1	1.9401593	2.2774827	5.639142	0.93720394	8.529122	1.0474225519610791	FALSE	young
b233	0	Lenski strains	Ara-1	2	(x=93.18 y=97.82)	11	1	2.053975	2.4730532	5.913022	0.92617685	8.698315	1.110759213409168	FALSE	young
b234	0	Lenski strains	Ara-1	2	(x=106.93 y=106.81)	11	1	3.2817469	3.673646	8.280582	0.97033536	8.676921	1.8110883727385925	FALSE	young
b235	0	Lenski strains	Ara-1	2	(x=110.08 y=108.39)	11	1	3.0197062	3.2418275	7.474657	1.0345963	8.701042	1.816897244011294	FALSE	young
b236	0	Lenski strains	Ara-1	2	(x=107.49 y=56.23)	11	1	1.9318407	2.164237	5.56843	0.96853757	9.021928	1.0630076342543746	FALSE	young
b237	0	Lenski strains	Ara-1	2	(x=109.69 y=56.32)	11	1	2.011625	2.1278896	5.566757	1.0357021	9.057609	1.1951362737651223	FALSE	young
b238	0	Lenski strains	Ara-1	2	(x=115.75 y=11.77)	11	1	1.9992887	2.291763	5.7177815	0.9521818	8.786206	1.0879478495804527	FALSE	young
b239	0	Lenski strains	Ara-1	2	(x=117.52 y=13.56)	11	1	2.24455	2.5929081	6.2822266	0.93689066	8.552152	1.191690742455879	FALSE	young
b240	0	Lenski strains	Ara-1	2	(x=118.54 y=34.68)	11	1	1.9337312	2.2222927	5.4730515	0.9677819	8.620798	1.0898202488370319	FALSE	young
b241	0	Lenski strains	Ara-1	2	(x=119.13 y=36.70)	11	1	2.0921657	2.2366848	5.727094	1.043396	8.6528425	1.2749752187696433	FALSE	young
b242	0	Lenski strains	Ara-1	2	(x=124.74 y=68.85)	11	1	2.1662781	2.4551013	6.0753007	0.958761	9.150562	1.1816497243370576	FALSE	young
b243	0	Lenski strains	Ara-1	2	(x=127.06 y=69.31)	11	1	1.9806187	2.1925786	5.5800543	0.9945265	9.095167	1.1354983639639782	FALSE	young
b244	0	Lenski strains	Ara-1	2	(x=6.73 y=43.89)	12	1	3.959406	4.4497232	9.880673	0.94385695	11.399375	2.0756014932568343	FALSE	young
b245	0	Lenski strains	Ara-1	2	(x=30.04 y=93.35)	12	1	3.8722837	4.1221204	9.31191	1.0035378	11.643224	2.173635738771391	FALSE	young
b246	0	Lenski strains	Ara-1	2	(x=36.31 y=43.33)	12	1	3.0328934	3.7293816	8.320429	0.8711519	11.110901	1.4819147557259256	FALSE	young
b247	0	Lenski strains	Ara-1	2	(x=40.98 y=85.63)	12	1	3.5494595	3.60836	8.320325	1.0690509	11.493363	2.159261538936186	FALSE	young
b248	0	Lenski strains	Ara-1	2	(x=56.45 y=111.94)	12	1	3.3356297	3.4533834	8.014349	1.0468348	11.561255	1.9815257590504152	FALSE	young
b249	0	Lenski strains	Ara-1	2	(x=74.67 y=99.10)	12	1	3.7313375	4.097895	9.228329	0.9684958	11.446518	2.012588246134295	FALSE	young
b250	0	Lenski strains	Ara-1	2	(x=83.34 y=58.44)	12	1	3.1741703	3.508615	8.03878	0.9752131	11.591274	1.7471628675713187	FALSE	young
b251	0	Lenski strains	Ara-1	2	(x=85.32 y=93.94)	12	1	2.9637437	3.3171377	7.6270795	0.9708743	11.782627	1.6371487188216958	FALSE	young
b252	0	Lenski strains	Ara-1	2	(x=118.73 y=10.44)	12	1	3.0197535	3.5726635	8.072366	0.91070145	11.23404	1.5514678894087917	FALSE	young
b253	0	Lenski strains	Ara-1	2	(x=127.89 y=110.84)	12	1	3.33355	3.7377226	8.519246	0.94947374	11.393411	1.764296629120802	FALSE	young
b255	0	Lenski strains	Ara-1	2	(x=73.10 y=19.74)	12	1	1.3993933	1.5448737	4.4004617	1.0162761	11.542395	0.8354395415786583	FALSE	young
b256	0	Lenski strains	Ara-1	2	(x=74.62 y=19.20)	12	1	1.47015	1.5715225	4.59915	0.9891058	11.31403	0.8050163901240247	FALSE	young
b257	0	Lenski strains	Ara-1	2	(x=76.03 y=18.66)	12	1	1.2017285	1.399295	4.055588	0.969765	11.06718	0.6890344186093641	FALSE	young
b258	0	Lenski strains	Ara-1	2	(x=108.22 y=97.95)	12	1	2.5814593	2.929043	6.85554	0.96729034	11.456725	1.4349543033218735	FALSE	young
b259	0	Lenski strains	Ara-1	2	(x=111.37 y=98.91)	12	1	2.9845407	3.5235832	7.9654713	0.9164719	11.313873	1.5496066095491823	FALSE	young
b1	0	Lenski strains	Ara-2	1	(x=10.80 y=85.28)	1	1	4.431294	5.618642	12.0961685	0.8201653	8.487743	1.978940631582666	FALSE	young
b2	0	Lenski strains	Ara-2	1	(x=13.29 y=39.68)	1	1	6.850065	8.4676380000000009	17.839418	0.8301511	8.191551	3.0554501386771413	FALSE	young
b3	0	Lenski strains	Ara-2	1	(x=14.44 y=120.19)	1	1	8.336759	11.759764	24.412205	0.7181071	7.6854906	3.1752335142595833	FALSE	young
b4	0	Lenski strains	Ara-2	1	(x=21.97 y=85.83)	1	1	5.9534836	6.930978	14.8091955	0.8894844	8.542255	2.871242105337946	FALSE	young
b6	0	Lenski strains	Ara-2	1	(x=23.70 y=19.22)	1	1	4.413144	4.9968576	10.967186	0.9304421	8.469461	2.2650317864437595	FALSE	young
b7	0	Lenski strains	Ara-2	1	(x=24.93 y=97.31)	1	1	5.2342896	6.6920223	14.279968	0.8062179	8.2314205	2.2775130516816717	FALSE	young
b9	0	Lenski strains	Ara-2	1	(x=31.32 y=38.64)	1	1	6.732894	8.244472	17.388704	0.838689	8.175666	3.036430629484227	FALSE	young
b10	0	Lenski strains	Ara-2	1	(x=30.90 y=20.88)	1	1	3.6565397	4.3311634	9.634606	0.88860714	8.251886	1.7906998110571017	FALSE	young
b11	0	Lenski strains	Ara-2	1	(x=46.40 y=27.02)	1	1	6.2754097	8.158269	17.21907	0.78774804	8.057896	2.6507654778371803	FALSE	young
b13	0	Lenski strains	Ara-2	1	(x=69.34 y=20.96)	1	1	5.862308	6.898979	14.754773	0.87915665	8.299611	2.792003614999154	FALSE	young
b14	0	Lenski strains	Ara-2	1	(x=74.45 y=46.19)	1	1	4.697447	5.521683	11.961733	0.8903554	8.554509	2.291906448536418	FALSE	young
b15	0	Lenski strains	Ara-2	1	(x=77.21 y=7.29)	1	1	4.7086487	5.4908957	11.927783	0.8947618	8.42927	2.301742229466258	FALSE	young
b16	0	Lenski strains	Ara-2	1	(x=98.04 y=50.13)	1	1	8.069943	10.618803	22.127432	0.7732335	7.9851503	3.3242640189294406	FALSE	young
b17	0	Lenski strains	Ara-2	1	(x=121.74 y=106.92)	1	1	5.1220813	6.2503037	13.421425	0.84768265	8.453313	2.3516155916203263	FALSE	young
b19	0	Lenski strains	Ara-2	1	(x=53.60 y=15.79)	1	1	3.826058	4.6027145	10.190951	0.8682739	8.138928	1.8168796152859406	FALSE	young
b20	0	Lenski strains	Ara-2	1	(x=56.82 y=18.70)	1	1	3.1491196	3.9175851	8.71655	0.8529655	7.951387	1.492381967016496	FALSE	young
b21	0	Lenski strains	Ara-2	1	(x=75.40 y=21.42)	1	1	3.5002558	4.062492	9.051477	0.9217204	8.1975765	1.8071306020479054	FALSE	young
b22	0	Lenski strains	Ara-2	1	(x=79.19 y=22.69)	1	1	3.1926038	3.8654733	8.632519	0.88027010000000006	8.059104	1.5683146564434114	FALSE	young
b23	0	Lenski strains	Ara-2	1	(x=4.88 y=97.01)	2	1	4.8339324	6.081991	13.053514	0.8230144	6.981703	2.1570452882012026	FALSE	young
b25	0	Lenski strains	Ara-2	1	(x=11.78 y=57.94)	2	1	4.4212265	5.309808	11.556491	0.86871153	7.1610427	2.098111727473629	FALSE	young
b27	0	Lenski strains	Ara-2	1	(x=18.37 y=119.33)	2	1	3.766125	4.7269163	10.357008	0.83340394	6.7349105	1.719046534506235	FALSE	young
b28	0	Lenski strains	Ara-2	1	(x=24.17 y=103.70)	2	1	4.736961	5.8868856	12.663821	0.83589125	7.0620437	2.153692902234481	FALSE	young
b29	0	Lenski strains	Ara-2	1	(x=34.17 y=60.78)	2	1	4.1848984	5.2452354	11.328445	0.8367206	7.216008	1.9227575649692425	FALSE	young
b31	0	Lenski strains	Ara-2	1	(x=42.54 y=60.75)	2	1	3.889772	4.8382673	10.588056	0.84095836	6.890557	1.7915851953448991	FALSE	young
b33	0	Lenski strains	Ara-2	1	(x=52.58 y=111.37)	2	1	4.6180406	5.75345	12.422513	0.8326521	6.9739165	2.088594494903315	FALSE	young
b34	0	Lenski strains	Ara-2	1	(x=73.26 y=27.22)	2	1	4.566521	5.1757107	11.3373995	0.9250921	6.8075323	2.31920190947726	FALSE	young
b35	0	Lenski strains	Ara-2	1	(x=76.88 y=43.43)	2	1	5.77274	6.161674	13.316879	0.97978413	7.05479	3.0971207708618946	FALSE	young
b36	0	Lenski strains	Ara-2	1	(x=77.18 y=120.57)	2	1	4.9409595	5.838347	12.6119175	0.8826311	6.8521905	2.381480215193679	FALSE	young
b37	0	Lenski strains	Ara-2	1	(x=79.77 y=87.12)	2	1	5.840141	7.1028233	15.072701	0.8502505	7.0801563	2.6885828559591265	FALSE	young
b39	0	Lenski strains	Ara-2	1	(x=94.82 y=54.55)	2	1	6.9374595	8.2533245	17.45334	0.8643435	7.026444	3.228496232094689	FALSE	young
b41	0	Lenski strains	Ara-2	1	(x=95.21 y=8.38)	2	1	4.422479	5.1251993	11.230938	0.9032708	6.8926787	2.18950188057425	FALSE	young
b42	0	Lenski strains	Ara-2	1	(x=107.72 y=49.35)	2	1	5.2744656	6.3349156	13.5664625	0.8646252	7.0254774	2.4796776849915205	FALSE	young
b45	0	Lenski strains	Ara-2	1	(x=121.61 y=27.88)	2	1	5.9070687	6.970608	14.941277	0.87226343	6.7457933	2.776927954754428	FALSE	young
b46	0	Lenski strains	Ara-2	1	(x=125.09 y=69.95)	2	1	6.228475	7.278604	15.515153	0.8839107	6.825046	2.977580396144465	FALSE	young
b49	0	Lenski strains	Ara-2	1	(x=36.30 y=66.98)	2	1	3.1455274	4.051607	9.081333	0.80787057	6.7990403	1.3845527610641553	FALSE	young
b50	0	Lenski strains	Ara-2	1	(x=37.98 y=63.35)	2	1	2.7823384	3.8770354	8.656631	0.74454063	6.659328	1.1253178132462676	FALSE	young
b51	0	Lenski strains	Ara-2	1	(x=42.96 y=107.10)	2	1	4.098875	5.57583	11.918493	0.76473105	6.6552267	1.7073619339759634	FALSE	young
b52	0	Lenski strains	Ara-2	1	(x=42.80 y=123.57)	2	1	3.917186	5.3275447	11.504439	0.7607093	6.5786214	1.6142216807109162	FALSE	young
b53	0	Lenski strains	Ara-2	1	(x=42.84 y=115.40)	2	1	7.5604205	10.933096	22.59298	0.7048193	6.3610315	2.843788930957198	FALSE	young
b54	0	Lenski strains	Ara-2	1	(x=47.95 y=20.67)	2	1	2.7987394	3.690816	8.254848	0.8011678	6.5808516	1.2404177983376559	FALSE	young
b55	0	Lenski strains	Ara-2	1	(x=49.67 y=17.34)	2	1	2.8605628	3.739269	8.352257	0.80858916	6.75973	1.2800919341339845	FALSE	young
b56	0	Lenski strains	Ara-2	1	(x=109.10 y=68.64)	2	1	4.3420095	5.501856	11.8985195	0.82000417	6.5594683	1.9370461308116675	FALSE	young
b57	0	Lenski strains	Ara-2	1	(x=110.18 y=63.05)	2	1	4.537122	5.7999744	12.444592	0.81351686	6.596853	2.0098230147233203	FALSE	young
b58	0	Lenski strains	Ara-2	1	(x=117.89 y=59.44)	2	1	3.094953	4.0544853	9.011088	0.80159473	6.886073	1.364093247517419	FALSE	young
b59	0	Lenski strains	Ara-2	1	(x=121.93 y=59.85)	2	1	3.1331437	3.9433634	8.829059	0.83469576	6.9582753	1.4385396556367145	FALSE	young
b60	0	Lenski strains	Ara-2	1	(x=127.10 y=56.65)	2	1	5.4892406	6.338305	13.634675	0.89837176	6.945338	2.678452439384871	FALSE	young
b62	0	Lenski strains	Ara-2	1	(x=119.91 y=57.53)	2	1	2.0456562	2.545887	6.2526855	0.8353222	6.7823076	0.9301345850788821	FALSE	young
b63	0	Lenski strains	Ara-2	1	(x=122.50 y=56.51)	2	1	2.5194468	2.9415934	6.99326	0.91310346	6.811951	1.2841662200942465	FALSE	young
b65	0	Lenski strains	Ara-2	1	(x=2.51 y=21.52)	3	1	6.1127133	7.2676816	15.511931	0.86614496	6.6354966	2.8547999467580896	FALSE	young
b66	0	Lenski strains	Ara-2	1	(x=7.29 y=43.33)	3	1	5.444368	6.580329	14.056388	0.85721487	6.862428	2.5317780032484642	FALSE	young
b68	0	Lenski strains	Ara-2	1	(x=15.98 y=80.37)	3	1	5.0796366	6.112948	13.128594	0.8636426	6.9945173	2.387357378511872	FALSE	young
b69	0	Lenski strains	Ara-2	1	(x=17.45 y=89.92)	3	1	5.638364	7.2081337	15.3202915	0.8046112	6.6063313	2.443394561965129	FALSE	young
b70	0	Lenski strains	Ara-2	1	(x=20.22 y=107.01)	3	1	4.100482	5.405647	11.66078	0.78848916	6.622961	1.7596964523772238	FALSE	young
b71	0	Lenski strains	Ara-2	1	(x=46.84 y=48.57)	3	1	5.4404626	6.7073607	14.33605	0.8368955	6.5991297	2.459760083209467	FALSE	young
b72	0	Lenski strains	Ara-2	1	(x=71.07 y=36.00)	3	1	15.562869	18.408115	37.788906	0.8551494	6.7223783	7.0484225476583	FALSE	young
b73	0	Lenski strains	Ara-2	1	(x=65.58 y=59.53)	3	1	4.564725	5.2880855	11.521468	0.9052046	6.7452774	2.2687706496240656	FALSE	young
b74	0	Lenski strains	Ara-2	1	(x=70.95 y=57.58)	3	1	5.6484313	6.7372847	14.417709	0.8668532	6.504279	2.650785801240732	FALSE	young
b75	0	Lenski strains	Ara-2	1	(x=82.80 y=23.18)	3	1	3.8021414	4.6381044	10.186541	0.8606802	6.4244943	1.7989652179132438	FALSE	young
b76	0	Lenski strains	Ara-2	1	(x=85.99 y=126.89)	3	1	2.894925	4.3023252	9.279698	0.708787	5.9490876	1.1317052838440345	FALSE	young
b77	0	Lenski strains	Ara-2	1	(x=112.26 y=61.57)	3	1	5.2854314	6.4147415	13.732657	0.85405207	6.794215	2.449889416426602	FALSE	young
b78	0	Lenski strains	Ara-2	1	(x=124.47 y=46.29)	3	1	6.2604265	6.9970713	15.017657	0.9243738	6.74246	3.1304745454654928	FALSE	young
b79	0	Lenski strains	Ara-2	1	(x=126.41 y=101.70)	3	1	5.0929656	6.558677	14.009818	0.80011344	6.6920676	2.1984571077627395	FALSE	young
b80	0	Lenski strains	Ara-2	1	(x=128.37 y=11.77)	3	1	6.914725	9.130107	19.133194	0.77406156	6.1701837	2.864346090413328	FALSE	young
b81	0	Lenski strains	Ara-2	1	(x=1.75 y=128.78)	3	1	2.0864494	2.9252715	6.7103205	0.75650656	6.3131676	0.8765772577428071	FALSE	young
b82	0	Lenski strains	Ara-2	1	(x=4.80 y=128.09)	3	1	2.2685373	3.207176	7.3594327	0.7358678	6.093475	0.9093289435913751	FALSE	young
b84	0	Lenski strains	Ara-2	1	(x=1.84 y=42.51)	3	1	3.7778556	4.542481	10.022792	0.8735455	6.772838	1.8149422195377414	FALSE	young
b85	0	Lenski strains	Ara-2	1	(x=2.26 y=46.70)	3	1	3.289599	3.7709632	8.539522	0.9307775	6.862027	1.710577161588259	FALSE	young
b86	0	Lenski strains	Ara-2	1	(x=27.81 y=78.12)	3	1	4.3186603	5.0895033	11.089021	0.8934059	6.764472	2.127020399101419	FALSE	young
b87	0	Lenski strains	Ara-2	1	(x=31.21 y=74.52)	3	1	3.8200078	4.689239	10.198867	0.8643009	6.7162414	1.8341334065524488	FALSE	young
b90	0	Lenski strains	Ara-2	1	(x=57.15 y=49.84)	3	1	4.1019	5.119253	11.104858	0.8383969	6.4612765	1.8841025763326738	FALSE	young
b91	0	Lenski strains	Ara-2	1	(x=60.80 y=53.47)	3	1	4.1213737	5.064928	10.965513	0.8576946	6.4592094	1.950910067901046	FALSE	young
b92	0	Lenski strains	Ara-2	1	(x=78.37 y=93.24)	3	1	2.840097	3.9088688	8.637587	0.7642653	6.3840036	1.1954681209977835	FALSE	young
b93	0	Lenski strains	Ara-2	1	(x=79.17 y=97.54)	3	1	3.391025	4.7017493	10.166151	0.75375336	6.406499	1.3986743582862347	FALSE	young
b95	0	Lenski strains	Ara-2	1	(x=90.41 y=30.23)	3	1	5.485365	6.725789	14.31757	0.84463394	6.3909817	2.512342923632746	FALSE	young
b96	0	Lenski strains	Ara-2	1	(x=96.63 y=38.37)	3	1	10.922141	13.647877	28.212387	0.81260127	6.374708	4.718660325326172	FALSE	young
b98	0	Lenski strains	Ara-2	1	(x=54.06 y=30.52)	4	1	7.00798	8.334728	17.6157	0.8635673	7.0618525	3.254486178710905	FALSE	young
b99	0	Lenski strains	Ara-2	1	(x=66.66 y=31.60)	4	1	5.7752924	6.8387713	14.583745	0.87425566	6.858572	2.7368664641525275	FALSE	young
b100	0	Lenski strains	Ara-2	1	(x=70.63 y=44.39)	4	1	7.605228	9.388448	19.732647	0.82702994	6.8670287	3.3622878534474614	FALSE	young
b101	0	Lenski strains	Ara-2	1	(x=90.16 y=102.94)	4	1	9.608535	12.1827755	25.280602	0.80252254	7.2288375	4.108273438199367	FALSE	young
b102	0	Lenski strains	Ara-2	1	(x=103.88 y=81.68)	4	1	7.5038905	8.914022	18.786528	0.8630153	7.188841	3.476236492008428	FALSE	young
b103	0	Lenski strains	Ara-2	1	(x=105.94 y=17.77)	4	1	7.0462174	8.769346	18.395618	0.8257323	6.73958	3.130721057467158	FALSE	young
b104	0	Lenski strains	Ara-2	1	(x=105.69 y=74.95)	4	1	7.7103467	9.416311	19.782557	0.83588433	7.0241494	3.4448616413356166	FALSE	young
b105	0	Lenski strains	Ara-2	1	(x=105.74 y=113.88)	4	1	5.6960750000000004	7.840454	16.45496	0.74652416	7.1382747	2.2878501126155633	FALSE	young
b106	0	Lenski strains	Ara-2	1	(x=106.38 y=124.27)	4	1	5.568647	7.4407086	15.741063	0.76752025	6.9262195	2.2950523916521797	FALSE	young
b107	0	Lenski strains	Ara-2	1	(x=127.64 y=25.03)	4	1	4.7404585	5.7322497	12.407222	0.858309	6.9375167	2.211113598088377	FALSE	young
b108	0	Lenski strains	Ara-2	1	(x=4.49 y=80.06)	4	1	6.6099353	7.4767150000000004	15.928716	0.9130978	7.5561423	3.263954090348705	FALSE	young
b109	0	Lenski strains	Ara-2	1	(x=14.42 y=87.37)	4	1	14.2422905	17.37612	35.674843	0.8300741	7.3559446	6.268810704124554	FALSE	young
b110	0	Lenski strains	Ara-2	1	(x=5.65 y=17.73)	4	1	2.763813	3.3633258	7.6625423	0.88012654	7.0778656	1.3641363935440662	FALSE	young
b111	0	Lenski strains	Ara-2	1	(x=5.91 y=21.13)	4	1	2.6884747	3.394604	7.654572	0.85055673	6.878525	1.2858618499092118	FALSE	young
b112	0	Lenski strains	Ara-2	1	(x=27.84 y=26.65)	4	1	2.9201648	3.6323357	8.088175	0.86631733	6.9047937	1.4273767087487232	FALSE	young
b113	0	Lenski strains	Ara-2	1	(x=29.71 y=23.43)	4	1	2.8346848	3.6590002	8.082622	0.83622	6.766406	1.3396833392889813	FALSE	young
b114	0	Lenski strains	Ara-2	1	(x=53.40 y=121.63)	4	1	2.3825657	3.401817	7.555454	0.74671596	6.664707	0.9931627838673882	FALSE	young
b116	0	Lenski strains	Ara-2	1	(x=79.27 y=101.50)	4	1	3.3951843	4.575419	9.916768	0.7838972	6.800073	1.4721352774102077	FALSE	young
b117	0	Lenski strains	Ara-2	1	(x=81.27 y=97.21)	4	1	3.5766845	4.596172	10.036048	0.8207987	6.9210095	1.6213180393414939	FALSE	young
b118	0	Lenski strains	Ara-2	1	(x=88.68 y=23.02)	4	1	4.3114758	5.3025284	11.54422	0.8451285	6.760958	1.9830201198756237	FALSE	young
b119	0	Lenski strains	Ara-2	1	(x=91.36 y=27.49)	4	1	4.6484795	5.7621346	12.380979	0.84125626	6.742434	2.1352003851058026	FALSE	young
b120	0	Lenski strains	Ara-2	1	(x=105.81 y=57.90)	4	1	4.03743	4.6624293	10.341718	0.906142	7.3559756	2.0044877328578035	FALSE	young
b121	0	Lenski strains	Ara-2	1	(x=109.96 y=59.53)	4	1	3.6611953	4.200299	9.335436	0.9302292	7.3257995	1.9030875369049776	FALSE	young
b122	0	Lenski strains	Ara-2	1	(x=125.44 y=106.02)	4	1	3.3380876	4.64301	10.0716715	0.75140256	6.9569445	1.3725986962988952	FALSE	young
b123	0	Lenski strains	Ara-2	1	(x=127.07 y=110.25)	4	1	3.1664188	4.3361216	9.462138	0.76600236	6.921832	1.3321719668586696	FALSE	young
b127	0	Lenski strains	Ara-2	1	(x=19.09 y=73.67)	5	1	6.4273214	7.670789	16.27791	0.86258435	6.932836	2.9884211949870214	FALSE	young
b128	0	Lenski strains	Ara-2	1	(x=24.39 y=24.43)	5	1	5.5848827	6.670705	14.254085	0.8667712	6.6458626	2.624093484220715	FALSE	young
b129	0	Lenski strains	Ara-2	1	(x=30.21 y=58.32)	5	1	4.944457	6.401552	13.703286	0.7962096	6.7131305	2.124901089457581	FALSE	young
b130	0	Lenski strains	Ara-2	1	(x=38.05 y=13.99)	5	1	6.210183	7.267643	15.472823	0.8839832	6.674386	2.973584134162829	FALSE	young
b131	0	Lenski strains	Ara-2	1	(x=59.51 y=38.73)	5	1	7.0890875	8.365108	17.659327	0.87243503	6.7950454	3.3337756088926325	FALSE	young
b132	0	Lenski strains	Ara-2	1	(x=59.14 y=55.91)	5	1	5.187686	6.104272	13.18917	0.8799067	6.8983946	2.4746042168226308	FALSE	young
b133	0	Lenski strains	Ara-2	1	(x=67.50 y=129.27)	5	1	4.7345033	6.701142	14.189853	0.7269052	5.58446	1.8539712472961067	FALSE	young
b134	0	Lenski strains	Ara-2	1	(x=67.88 y=79.34)	5	1	4.2459655	5.9309306	12.694328	0.7372284	6.5251966	1.6878178618637585	FALSE	young
b136	0	Lenski strains	Ara-2	1	(x=103.53 y=70.85)	5	1	15.095128	18.636948	38.23583	0.8192105	6.8025107	6.5488408451167714	FALSE	young
b139	0	Lenski strains	Ara-2	1	(x=35.43 y=36.55)	5	1	2.9291925	3.4170375	7.8460727	0.9163149	6.705703	1.5022349592701398	FALSE	young
b140	0	Lenski strains	Ara-2	1	(x=36.86 y=33.03)	5	1	3.4654684	4.109798	9.148821	0.89167833	6.638257	1.7109429297416225	FALSE	young
b141	0	Lenski strains	Ara-2	1	(x=43.56 y=93.79)	5	1	3.5594797	5.1807737	11.1231165	0.712628	6.244871	1.3775869160020244	FALSE	young
b145	0	Lenski strains	Ara-2	1	(x=76.51 y=34.70)	5	1	2.1988914	2.8358111	6.645516	0.8264872	6.5619993	1.0142573983734984	FALSE	young
b146	0	Lenski strains	Ara-2	1	(x=77.48 y=32.09)	5	1	2.0199437	2.644809	6.255807	0.8181354	6.587018	0.9269222466961529	FALSE	young
b147	0	Lenski strains	Ara-2	1	(x=80.93 y=31.54)	5	1	5.1264296	6.0594153	12.985852	0.88510317	6.7877045	2.48551926605872	FALSE	young
b148	0	Lenski strains	Ara-2	1	(x=78.93 y=94.06)	5	1	3.0578969	4.450486	9.612315	0.7224398	6.1272182	1.216212293512416	FALSE	young
b149	0	Lenski strains	Ara-2	1	(x=81.01 y=89.91)	5	1	3.1966689	4.4326773	9.680028	0.75390846	6.3169274	1.3191736613325096	FALSE	young
b150	0	Lenski strains	Ara-2	1	(x=82.39 y=68.18)	5	1	2.8257282	3.4901347	7.914612	0.8605924	6.6957746	1.353430078206435	FALSE	young
b151	0	Lenski strains	Ara-2	1	(x=84.48 y=65.33)	5	1	2.87375	3.5091546	8.013876	0.86574197	6.737701	1.3771399223800465	FALSE	young
b153	0	Lenski strains	Ara-2	1	(x=97.88 y=87.98)	5	1	2.8726156	4.197244	9.101826	0.7206961	6.2880526	1.141477047080774	FALSE	young
b154	0	Lenski strains	Ara-2	1	(x=99.62 y=83.75)	5	1	3.4946313	4.885567	10.510185	0.74877596	6.4053845	1.4342253058863657	FALSE	young
b155	0	Lenski strains	Ara-2	1	(x=100.06 y=41.56)	5	1	3.786922	4.367013	9.68674	0.91978115	7.0056643	1.934425982590766	FALSE	young
b156	0	Lenski strains	Ara-2	1	(x=104.54 y=42.06)	5	1	3.6122282	4.4785194	9.791	0.8551468	6.863023	1.714803779178006	FALSE	young
b157	0	Lenski strains	Ara-2	1	(x=107.59 y=19.17)	5	1	4.639783	6.198171	13.36558	0.76701975	6.291513	1.909304822648466	FALSE	young
b158	0	Lenski strains	Ara-2	1	(x=110.01 y=14.35)	5	1	4.392489	5.711654	12.241655	0.80058944	6.2786546	1.916815126331822	FALSE	young
b159	0	Lenski strains	Ara-2	1	(x=115.55 y=115.93)	5	1	2.7467	3.9315367	8.563618	0.7411836	6.252494	1.1308696762240196	FALSE	young
b161	0	Lenski strains	Ara-2	1	(x=118.49 y=63.47)	5	1	2.9055126	3.6274474	8.166925	0.8506128	6.5159245	1.3742431260737753	FALSE	young
b162	0	Lenski strains	Ara-2	1	(x=119.45 y=67.08)	5	1	2.9213936	3.736278	8.325356	0.8328112	6.539048	1.3568471265115298	FALSE	young
b164	0	Lenski strains	Ara-2	1	(x=9.31 y=69.76)	6	1	5.4310565	6.7915006	14.490558	0.8243044	7.3392205	2.416237397060192	FALSE	young
b166	0	Lenski strains	Ara-2	1	(x=34.26 y=104.91)	6	1	6.2880297	8.294858	17.468643	0.7753817	7.0149827	2.611191190064482	FALSE	young
b167	0	Lenski strains	Ara-2	1	(x=36.20 y=22.72)	6	1	5.719566	6.882215	14.7164345	0.8577131	6.8999467	2.651007427387457	FALSE	young
b169	0	Lenski strains	Ara-2	1	(x=57.14 y=60.35)	6	1	6.972625	8.456082	17.813763	0.84743005	6.9406614	3.1796222562214473	FALSE	young
b170	0	Lenski strains	Ara-2	1	(x=78.66 y=25.57)	6	1	4.6662517	5.622913	12.150892	0.865329	6.7284784	2.2045629454184716	FALSE	young
b171	0	Lenski strains	Ara-2	1	(x=100.24 y=47.32)	6	1	8.109836	9.72048	20.368944	0.85357094	6.96089	3.7082207128139784	FALSE	young
b172	0	Lenski strains	Ara-2	1	(x=112.14 y=77.73)	6	1	14.806241	17.370596	35.7435	0.86264944	7.195608	6.768337889871107	FALSE	young
b173	0	Lenski strains	Ara-2	1	(x=107.04 y=89.56)	6	1	5.9365625	7.4427643	15.789283	0.81995726	6.9824505	2.6200846282034385	FALSE	young
b174	0	Lenski strains	Ara-2	1	(x=118.26 y=29.32)	6	1	9.979664	11.948709	24.972788	0.84985304	6.552964	4.51863509705202	FALSE	young
b178	0	Lenski strains	Ara-2	1	(x=8.45 y=44.36)	6	1	4.808651	5.7679434	12.42133	0.87010604	7.1018996	2.286461953580725	FALSE	young
b179	0	Lenski strains	Ara-2	1	(x=12.38 y=39.83)	6	1	5.1891985	6.17513	13.251978	0.8753273	7.099527	2.477340338882045	FALSE	young
b180	0	Lenski strains	Ara-2	1	(x=16.55 y=50.05)	6	1	3.5058095	4.1896224	9.350785	0.8848437	7.3202724	1.717539095152173	FALSE	young
b181	0	Lenski strains	Ara-2	1	(x=19.50 y=46.92)	6	1	3.543504	4.2828927	9.482571	0.87287813	7.142372	1.7086103827325607	FALSE	young
b182	0	Lenski strains	Ara-2	1	(x=16.23 y=78.86)	6	1	2.9577882	3.82926	8.464808	0.82624376	7.197785	1.3687680607732444	FALSE	young
b183	0	Lenski strains	Ara-2	1	(x=17.69 y=82.71)	6	1	3.2923343	4.301404	9.450016	0.80536425	7.0619187	1.4608093899552548	FALSE	young
b184	0	Lenski strains	Ara-2	1	(x=23.28 y=55.90)	6	1	2.5985222	3.3858607	7.651089	0.81747895	7.0185905	1.1847340368770667	FALSE	young
b185	0	Lenski strains	Ara-2	1	(x=23.42 y=52.26)	6	1	3.1313949	3.82936	8.528838	0.8744702	7.1970687	1.533256616080911	FALSE	young
b187	0	Lenski strains	Ara-2	1	(x=54.36 y=84.82)	6	1	3.4762921	4.496892	9.839676	0.8131905	6.8673534	1.5570253110789918	FALSE	young
b188	0	Lenski strains	Ara-2	1	(x=54.89 y=89.13)	6	1	3.2779655	4.076883	9.083422	0.8463037	6.99651	1.5289009467004684	FALSE	young
b189	0	Lenski strains	Ara-2	1	(x=68.10 y=119.86)	6	1	2.5667126	3.3609967	7.6019893	0.81333923	7.020058	1.1641532337204201	FALSE	young
b190	0	Lenski strains	Ara-2	1	(x=71.26 y=121.28)	6	1	2.4302094	3.4678152	7.679415	0.7459011	6.963995	1.0102225613350246	FALSE	young
b191	0	Lenski strains	Ara-2	1	(x=75.96 y=69.52)	6	1	2.9575047	3.77361	8.425707	0.832133	7.017459	1.3681733503448072	FALSE	young
b192	0	Lenski strains	Ara-2	1	(x=78.06 y=66.38)	6	1	2.8620281	3.6899104	8.192879	0.8307856	7.007161	1.3334979840864634	FALSE	young
b193	0	Lenski strains	Ara-2	1	(x=123.29 y=67.88)	6	1	4.359025	5.6063447	12.021682	0.8121102	6.8403964	1.9360133561709496	FALSE	young
b194	0	Lenski strains	Ara-2	1	(x=126.66 y=63.41)	6	1	4.2353783	5.448256	11.682028	0.815521	6.8679047	1.8972581438196083	FALSE	young
b195	0	Lenski strains	Ara-2	1	(x=46.87 y=63.59)	7	1	5.557776	6.33227	13.603517	0.9143498	6.8250337	2.771933423366439	FALSE	young
b196	0	Lenski strains	Ara-2	1	(x=58.47 y=99.40)	7	1	5.420422	6.8398833	14.531689	0.8198171	6.7565107	2.4070286510260996	FALSE	young
b197	0	Lenski strains	Ara-2	1	(x=77.78 y=78.44)	7	1	5.8751173	6.673017	14.301402	0.9143259	6.868628	2.9209417606677563	FALSE	young
b198	0	Lenski strains	Ara-2	1	(x=80.05 y=69.83)	7	1	9.658636	11.545255	24.027782	0.8533575	6.685349	4.402143256762549	FALSE	young
b200	0	Lenski strains	Ara-2	1	(x=100.13 y=57.30)	7	1	6.0399795	7.1744914	15.252294	0.87071174	6.4872327	2.8479905375892547	FALSE	young
b201	0	Lenski strains	Ara-2	1	(x=109.27 y=72.40)	7	1	7.039553	8.918826	18.68301	0.8090217	6.431137	3.056515868243871	FALSE	young
b204	0	Lenski strains	Ara-2	1	(x=119.21 y=97.37)	7	1	4.5938406	5.585363	12.084217	0.8567325	6.527643	2.1465475346451406	FALSE	young
b205	0	Lenski strains	Ara-2	1	(x=4.18 y=12.43)	7	1	3.0827703	3.6705005	8.329072	0.8928084	6.601239	1.5319353762386743	FALSE	young
b206	0	Lenski strains	Ara-2	1	(x=4.41 y=8.89)	7	1	2.7331924	3.3365965	7.6473007	0.87060153	6.51199	1.324162133275963	FALSE	young
b207	0	Lenski strains	Ara-2	1	(x=6.49 y=126.69)	7	1	2.325847	3.3448477	7.4820366	0.7353108	5.5794516	0.9469277848249192	FALSE	young
b208	0	Lenski strains	Ara-2	1	(x=9.30 y=128.64)	7	1	2.4312491	3.4385989	7.6801233	0.74715465	5.622374	1.0050811999313425	FALSE	young
b209	0	Lenski strains	Ara-2	1	(x=9.15 y=8.81)	7	1	4.0077796	4.916708	10.66715	0.85993737	6.4418464	1.9037358291476523	FALSE	young
b210	0	Lenski strains	Ara-2	1	(x=13.03 y=11.63)	7	1	4.25341	5.207109	11.249553	0.85905915	6.355915	2.0120623151087047	FALSE	young
b211	0	Lenski strains	Ara-2	1	(x=25.44 y=97.92)	7	1	20.63154	26.871006	54.625546	0.7739656	6.518432	8.428025962329787	FALSE	young
b213	0	Lenski strains	Ara-2	1	(x=28.40 y=16.11)	7	1	4.0915723	5.3879647	11.548833	0.7958298	6.257951	1.7867498682134768	FALSE	young
b214	0	Lenski strains	Ara-2	1	(x=30.49 y=11.08)	7	1	4.044732	5.3217416	11.42066	0.79714197	6.173414	1.770613441553682	FALSE	young
b216	0	Lenski strains	Ara-2	1	(x=47.90 y=3.74)	7	1	2.1204069	2.7259233	6.414899	0.8339497	6.1727276	0.9926404477646685	FALSE	young
b217	0	Lenski strains	Ara-2	1	(x=69.80 y=90.29)	7	1	3.1028938	3.8038769	8.650196	0.85256547	6.632646	1.4477066010803536	FALSE	young
b218	0	Lenski strains	Ara-2	1	(x=72.13 y=93.40)	7	1	3.0752907	3.863814	8.725763	0.83239365	6.2727547	1.4017557655132729	FALSE	young
b219	0	Lenski strains	Ara-2	1	(x=78.07 y=109.27)	7	1	2.7047281	3.6184902	8.137162	0.78565764	6.380637	1.1694797311881573	FALSE	young
b222	0	Lenski strains	Ara-2	1	(x=72.37 y=57.10)	7	1	5.581125	6.4559216	13.856347	0.8979514	6.3878675	2.725602593640974	FALSE	young
b223	0	Lenski strains	Ara-2	1	(x=76.25 y=51.97)	7	1	5.127942	6.2752542	13.44465	0.84855956	6.288004	2.3658903162056846	FALSE	young
b224	0	Lenski strains	Ara-2	1	(x=91.74 y=26.55)	7	1	3.5779133	4.5693135	9.948017	0.8292144	6.184797	1.6450657064569711	FALSE	young
b225	0	Lenski strains	Ara-2	1	(x=94.66 y=23.31)	7	1	3.289782	4.0506864	8.948741	0.8673618	6.2272096	1.5956139574013233	FALSE	young
b226	0	Lenski strains	Ara-2	1	(x=94.01 y=39.24)	7	1	2.8028517	3.7326424	8.281693	0.7989916	6.3048105	1.247669142811591	FALSE	young
b227	0	Lenski strains	Ara-2	1	(x=98.36 y=37.41)	7	1	4.8169346	5.6273794	12.272862	0.88774884	6.4441643	2.3221220678958185	FALSE	young
b228	0	Lenski strains	Ara-2	1	(x=101.86 y=95.51)	7	1	4.050475	5.108611	11.044879	0.83180785	6.241729	1.8507488393563074	FALSE	young
b229	0	Lenski strains	Ara-2	1	(x=103.50 y=91.20)	7	1	3.2065	4.0054827	8.878462	0.8498962	6.347205	1.5149045065888187	FALSE	young
b230	0	Lenski strains	Ara-2	1	(x=125.67 y=125.17)	7	1	2.6007438	3.4653947	7.8158426	0.7918612	6.3108997	1.137756843919321	FALSE	young
b231	0	Lenski strains	Ara-2	1	(x=126.93 y=121.95)	7	1	2.3330312	3.322468	7.4339943	0.74469477	6.110229	0.9647527755299043	FALSE	young
b233	0	Lenski strains	Ara-2	1	(x=128.70 y=117.83)	7	1	2.7542624	3.636846	8.167838	0.79747665	6.2213845	1.211042781839189	FALSE	young
b234	0	Lenski strains	Ara-2	1	(x=129.58 y=114.21)	7	1	2.8669438	3.693397	8.274944	0.82224786	6.4188848	1.3074651390782877	FALSE	young
b235	0	Lenski strains	Ara-2	1	(x=33.93 y=27.56)	8	1	5.0381846	5.7415757	12.466848	0.9141478	8.375889	2.5122482612571346	FALSE	young
b236	0	Lenski strains	Ara-2	1	(x=34.88 y=11.55)	8	1	5.5590754	6.870809	14.607575	0.83694685	8.221759	2.520009955421942	FALSE	young
b237	0	Lenski strains	Ara-2	1	(x=43.63 y=41.55)	8	1	5.5097537	6.6169553	14.140211	0.8626791	8.292248	2.5784301825745795	FALSE	young
b238	0	Lenski strains	Ara-2	1	(x=66.56 y=73.54)	8	1	3.8404264	4.4711785	9.88801	0.91013384	8.739474	1.9392381898404651	FALSE	young
b239	0	Lenski strains	Ara-2	1	(x=70.72 y=68.85)	8	1	4.7931123	5.9417043	12.782722	0.83645445	8.524515	2.1766783057301278	FALSE	young
b240	0	Lenski strains	Ara-2	1	(x=72.83 y=21.01)	8	1	6.6867623	8.229025	17.322021	0.8363092	8.201807	3.01356631490439	FALSE	young
b241	0	Lenski strains	Ara-2	1	(x=89.08 y=34.03)	8	1	5.2664304	6.14863	13.273941	0.8882224	8.399448	2.5399222634026146	FALSE	young
b242	0	Lenski strains	Ara-2	1	(x=117.00 y=54.27)	8	1	5.218125	5.392422	11.890274	1.0141591	8.549361	2.90398706773066	FALSE	young
b244	0	Lenski strains	Ara-2	1	(x=35.66 y=75.56)	8	1	3.7587516	4.5737395	10.073289	0.862072	9.022475	1.779742316853626	FALSE	young
b245	0	Lenski strains	Ara-2	1	(x=40.30 y=75.35)	8	1	3.7015603	4.590841	10.069857	0.8484824	8.831229	1.730519710850615	FALSE	young
b246	0	Lenski strains	Ara-2	1	(x=38.98 y=83.81)	8	1	3.7017493	4.70126	10.247742	0.8270706	8.668485	1.6838292865803757	FALSE	young
b247	0	Lenski strains	Ara-2	1	(x=42.19 y=86.87)	8	1	3.0059047	4.063654	8.8679905	0.7881767	8.470155	1.3217902055736663	FALSE	young
b248	0	Lenski strains	Ara-2	1	(x=45.04 y=36.64)	8	1	2.5736606	2.6991432	6.4733953	1.0821131	8.322313	1.6548927666449305	FALSE	young
b249	0	Lenski strains	Ara-2	1	(x=46.46 y=38.93)	8	1	2.3116672	2.5322385	6.1116514	1.0313946	8.188852	1.4104345449502378	FALSE	young
b250	0	Lenski strains	Ara-2	1	(x=69.42 y=86.34)	8	1	3.793161	4.5405765	10.06527	0.87409776	8.403231	1.8164758738487963	FALSE	young
b251	0	Lenski strains	Ara-2	1	(x=73.31 y=84.21)	8	1	3.4080405	4.191874	9.217765	0.86708546	8.621727	1.6501774562626972	FALSE	young
b252	0	Lenski strains	Ara-2	1	(x=81.42 y=6.54)	8	1	3.3420815	3.97559	8.906378	0.8914185	8.321391	1.6541066122627703	FALSE	young
b253	0	Lenski strains	Ara-2	1	(x=85.20 y=8.03)	8	1	3.2815578	4.0828123	8.99555	0.8576531	8.163505	1.5724663488607147	FALSE	young
b254	0	Lenski strains	Ara-2	1	(x=124.32 y=69.71)	8	1	4.0414	5.2230325	11.210051	0.815564	8.200535	1.8190198779909672	FALSE	young
b255	0	Lenski strains	Ara-2	1	(x=125.82 y=74.65)	8	1	3.6905	5.0786247	10.892902	0.76011056	7.918708	1.536378691088674	FALSE	young
b256	0	Lenski strains	Ara-2	1	(x=6.38 y=46.20)	9	1	5.288982	6.32329	13.587136	0.8662093	9.8627	2.4842048576229803	FALSE	young
b257	0	Lenski strains	Ara-2	1	(x=27.45 y=109.67)	9	1	12.6036625	17.844366	36.564983	0.712817	8.962405	4.747400180415267	FALSE	young
b260	0	Lenski strains	Ara-2	1	(x=60.94 y=79.20)	9	1	3.8980906	4.6221247	10.174709	0.8895962	10.094948	1.915252856026621	FALSE	young
b261	0	Lenski strains	Ara-2	1	(x=75.03 y=23.10)	9	1	5.595588	6.7217574	14.394181	0.8592478	9.672585	2.5984736308197354	FALSE	young
b262	0	Lenski strains	Ara-2	1	(x=73.42 y=37.81)	9	1	5.4610705	7.0851626	15.029411	0.79377824	9.422739	2.3374741808267028	FALSE	young
b263	0	Lenski strains	Ara-2	1	(x=91.81 y=46.96)	9	1	4.824308	5.901143	12.699866	0.8502742	9.421006	2.2338436039630656	FALSE	young
b264	0	Lenski strains	Ara-2	1	(x=95.16 y=103.29)	9	1	4.1820626	5.7166896	12.225908	0.75833875	9.522083	1.7213521683268762	FALSE	young
b265	0	Lenski strains	Ara-2	1	(x=116.95 y=38.60)	9	1	5.8732266	7.2729745	15.4634075	0.83115596	9.68512	2.6307267088960042	FALSE	young
b266	0	Lenski strains	Ara-2	1	(x=125.50 y=27.54)	9	1	6.643562	7.9467597	16.822649	0.8603438	9.547945	3.0798727245689164	FALSE	young
b267	0	Lenski strains	Ara-2	1	(x=28.89 y=67.98)	9	1	3.034264	3.810045	8.527686	0.8430722	10.101786	1.4179413418283122	FALSE	young
b268	0	Lenski strains	Ara-2	1	(x=32.91 y=68.10)	9	1	3.2875133	4.1153183	9.126243	0.84336543	10.030175	1.5326170190509223	FALSE	young
b269	0	Lenski strains	Ara-2	1	(x=82.27 y=34.55)	9	1	3.1970468	3.6937213	8.390741	0.9226404	9.857746	1.646370898049924	FALSE	young
b270	0	Lenski strains	Ara-2	1	(x=85.84 y=36.18)	9	1	3.255089	4.0440226	8.91818	0.85849756	9.613113	1.560595414900281	FALSE	young
b271	0	Lenski strains	Ara-2	1	(x=10.13 y=53.90)	10	1	4.59195	5.5389004	12.000703	0.8627839	7.7592506	2.158868764333351	FALSE	young
b272	0	Lenski strains	Ara-2	1	(x=22.77 y=46.54)	10	1	5.6370873	6.6920767	14.29632	0.87273145	7.5543203	2.668829229362199	FALSE	young
b273	0	Lenski strains	Ara-2	1	(x=21.02 y=119.94)	10	1	4.3264117	5.8574514	12.537583	0.7639129	7.090707	1.7897608504583147	FALSE	young
b276	0	Lenski strains	Ara-2	1	(x=33.69 y=95.19)	10	1	3.7502437	4.821752	10.475404	0.8172701	7.7474294	1.6862995049297251	FALSE	young
b277	0	Lenski strains	Ara-2	1	(x=37.64 y=80.50)	10	1	4.048017	4.9440174	10.839375	0.85271347	7.789427	1.882282739168311	FALSE	young
b278	0	Lenski strains	Ara-2	1	(x=47.90 y=70.27)	10	1	5.66488	7.375457	15.638686	0.7892052	7.1975546	2.405289934602912	FALSE	young
b279	0	Lenski strains	Ara-2	1	(x=55.08 y=20.77)	10	1	5.718006	6.652413	14.2586975	0.89059794	7.103554	2.762747524133109	FALSE	young
b280	0	Lenski strains	Ara-2	1	(x=60.38 y=114.93)	10	1	4.462631	5.693845	12.262625	0.8130819	7.5091395	1.9709374854006236	FALSE	young
b281	0	Lenski strains	Ara-2	1	(x=71.69 y=7.25)	10	1	5.379608	6.386129	13.707839	0.87314254	7.3344083	2.5492158200484467	FALSE	young
b282	0	Lenski strains	Ara-2	1	(x=75.92 y=40.13)	10	1	5.74145	6.527996	14.034623	0.9122369	7.4477663	2.8444203226733142	FALSE	young
b283	0	Lenski strains	Ara-2	1	(x=82.41 y=115.26)	10	1	5.6075935	7.06898	14.9826975	0.81975555	7.4334564	2.4872767286727755	FALSE	young
b284	0	Lenski strains	Ara-2	1	(x=87.52 y=89.89)	10	1	4.665306	5.848221	12.589218	0.8282248	7.3453817	2.1004814940524095	FALSE	young
b285	0	Lenski strains	Ara-2	1	(x=91.33 y=36.77)	10	1	4.512922	5.2903624	11.534285	0.8929518	7.2057157	2.208717028593668	FALSE	young
b286	0	Lenski strains	Ara-2	1	(x=91.17 y=25.58)	10	1	4.061157	5.162992	11.200662	0.82039475	7.109537	1.8194738552778955	FALSE	young
b287	0	Lenski strains	Ara-2	1	(x=93.45 y=75.69)	10	1	5.7059064	6.460848	13.9090395	0.91725254	7.4887156	2.8462037873721666	FALSE	young
b289	0	Lenski strains	Ara-2	1	(x=115.59 y=115.82)	10	1	5.0472126	5.987956	12.900007	0.87692994	7.686624	2.4110544515344596	FALSE	young
b290	0	Lenski strains	Ara-2	1	(x=33.78 y=31.23)	10	1	5.3625216	7.2326283	15.194371	0.76526535	7.1646185	2.2177820692905974	FALSE	young
b291	0	Lenski strains	Ara-2	1	(x=33.55 y=38.37)	10	1	5.4400373	7.1289487	15.047409	0.7879647	7.180677	2.317595483312112	FALSE	young
b292	0	Lenski strains	Ara-2	1	(x=45.51 y=58.54)	10	1	2.8004882	3.1920667	7.4108205	0.9489142	7.5668135	1.5049583165062685	FALSE	young
b293	0	Lenski strains	Ara-2	1	(x=48.29 y=60.47)	10	1	2.9717789	3.622971	8.103272	0.8902948	7.367702	1.5035959719862573	FALSE	young
b294	0	Lenski strains	Ara-2	1	(x=52.32 y=40.53)	10	1	3.5695946	3.9963186	9.0025625	0.95030636	7.3955183	1.889670130348185	FALSE	young
b295	0	Lenski strains	Ara-2	1	(x=55.23 y=38.16)	10	1	2.9567485	3.3714342	7.689932	0.9585556	7.4450455	1.6219890866417732	FALSE	young
b296	0	Lenski strains	Ara-2	1	(x=53.85 y=73.27)	10	1	2.8378282	3.7017674	8.209176	0.8202728	7.264257	1.3041404642013046	FALSE	young
b297	0	Lenski strains	Ara-2	1	(x=55.04 y=77.07)	10	1	3.1673641	4.117569	9.037474	0.8178718	7.324471	1.442148478375768	FALSE	young
b298	0	Lenski strains	Ara-2	1	(x=81.76 y=109.15)	10	1	3.9756062	4.867641	10.59537	0.85980093	7.4647455	1.8841391939446432	FALSE	young
b299	0	Lenski strains	Ara-2	1	(x=86.64 y=109.41)	10	1	4.0338373	4.841694	10.536763	0.8817651	7.5552144	1.9710687457156753	FALSE	young
b300	0	Lenski strains	Ara-2	1	(x=102.30 y=99.60)	10	1	3.1603687	3.964766	8.859719	0.8386916	7.1536098	1.4602283279344608	FALSE	young
b301	0	Lenski strains	Ara-2	1	(x=104.77 y=96.29)	10	1	3.457197	4.1607184	9.268748	0.8759658	7.345179	1.6716341960928918	FALSE	young
b303	0	Lenski strains	Ara-2	1	(x=17.45 y=33.06)	11	1	5.2725987	6.60616	14.064821	0.82761437	5.4997954	2.3692110847543177	FALSE	young
b304	0	Lenski strains	Ara-2	1	(x=18.61 y=120.71)	11	1	4.4950557	6.091284	13.031037	0.7605821	5.245719	1.845014022850423	FALSE	young
b305	0	Lenski strains	Ara-2	1	(x=27.58 y=125.06)	11	1	5.1303053	7.270768	15.371082	0.72237474	5.259678	1.9865706360177917	FALSE	young
b306	0	Lenski strains	Ara-2	1	(x=35.80 y=43.47)	11	1	5.4609284	7.012203	14.907998	0.8016454	5.429114	2.359487670205868	FALSE	young
b307	0	Lenski strains	Ara-2	1	(x=36.65 y=105.11)	11	1	4.936611	6.2112246	13.30318	0.82318056	5.643285	2.203768989047301	FALSE	young
b308	0	Lenski strains	Ara-2	1	(x=40.59 y=90.62)	11	1	6.906642	8.271299	17.502775	0.8573247	5.6514845	3.1831933225968334	FALSE	young
b309	0	Lenski strains	Ara-2	1	(x=41.48 y=81.19)	11	1	5.938737	7.063364	15.099737	0.8662345	5.7369103	2.7751161389114407	FALSE	young
b310	0	Lenski strains	Ara-2	1	(x=44.46 y=75.83)	11	1	8.561884	10.008223	20.964275	0.8763437	5.71257	4.0244314446979805	FALSE	young
b311	0	Lenski strains	Ara-2	1	(x=47.71 y=23.44)	11	1	6.227057	7.5153627	15.924863	0.85483444	5.4719257	2.8754948169681747	FALSE	young
b312	0	Lenski strains	Ara-2	1	(x=45.42 y=127.31)	11	1	3.1480796	4.316455	9.432073	0.76474714	5.4381676	1.321787264000964	FALSE	young
b313	0	Lenski strains	Ara-2	1	(x=56.29 y=128.38)	11	1	6.3041	8.438278	17.693348	0.7645408	5.3008313	2.5825800079153054	FALSE	young
b314	0	Lenski strains	Ara-2	1	(x=59.43 y=16.28)	11	1	7.8732715	9.112909	19.180883	0.88639325	5.395065	3.74894040043286	FALSE	young
b315	0	Lenski strains	Ara-2	1	(x=64.49 y=59.58)	11	1	6.0543485	7.083471	15.101098	0.88462144	5.593908	2.9024160320122836	FALSE	young
b316	0	Lenski strains	Ara-2	1	(x=63.79 y=76.06)	11	1	5.2428923	6.1470904	13.2579565	0.88427854	5.549789	2.5167866019071035	FALSE	young
b317	0	Lenski strains	Ara-2	1	(x=64.82 y=128.40)	11	1	4.231975	5.338211	11.551314	0.82641584	5.411603	1.9089371228094731	FALSE	young
b318	0	Lenski strains	Ara-2	1	(x=65.60 y=92.32)	11	1	4.686292	6.070098	13.00087	0.8003615	5.5380325	2.0359481052436506	FALSE	young
b319	0	Lenski strains	Ara-2	1	(x=71.37 y=115.42)	11	1	8.159938	10.8092	22.481245	0.76977867	5.4612484	3.3536977597193	FALSE	young
b320	0	Lenski strains	Ara-2	1	(x=103.46 y=21.72)	11	1	5.0621486000000004	5.938853	12.794571	0.8895597	5.4972534	2.4606587980220387	FALSE	young
b321	0	Lenski strains	Ara-2	1	(x=112.58 y=6.14)	11	1	15.97818	18.223316	37.471657	0.8879295	5.2807245	7.52286032215418	FALSE	young
b322	0	Lenski strains	Ara-2	1	(x=106.66 y=9.59)	11	1	6.46771	7.864781	16.604668	0.8486189	5.24622	2.9655869099832555	FALSE	young
b327	0	Lenski strains	Ara-2	1	(x=5.77 y=47.77)	11	1	3.7711706	4.334735	9.673829	0.9172454	5.7035503	1.9095553867440804	FALSE	young
b328	0	Lenski strains	Ara-2	1	(x=9.43 y=50.12)	11	1	3.639902	4.2397985	9.42994	0.91209227	5.6812983	1.8468064784760805	FALSE	young
b329	0	Lenski strains	Ara-2	1	(x=5.76 y=57.53)	11	1	3.643069	4.3438597	9.618179	0.8853906	5.8029723	1.782970779734544	FALSE	young
b330	0	Lenski strains	Ara-2	1	(x=9.81 y=59.54)	11	1	3.9078746	4.6386395	10.16539	0.89420855	5.7196665	1.9420789469562683	FALSE	young
b331	0	Lenski strains	Ara-2	1	(x=14.05 y=123.90)	11	1	2.8428855	4.167115	9.248544	0.7015967	5.0561786	1.074012122785794	FALSE	young
b333	0	Lenski strains	Ara-2	1	(x=28.14 y=77.51)	11	1	3.8478944	4.569075	10.029022	0.89435834	5.683436	1.9135950179638368	FALSE	young
b334	0	Lenski strains	Ara-2	1	(x=31.89 y=80.06)	11	1	3.6526875	4.308294	9.534316	0.9040541	5.5922666	1.843710778527197	FALSE	young
b335	0	Lenski strains	Ara-2	1	(x=44.35 y=70.96)	11	1	5.0383267	6.0318227	12.996913	0.86683965	5.6544023	2.3731474661200673	FALSE	young
b336	0	Lenski strains	Ara-2	1	(x=49.82 y=73.74)	11	1	5.073114	6.1487117	13.13149	0.8607469	5.5972066	2.385248806446541	FALSE	young
b337	0	Lenski strains	Ara-2	1	(x=46.37 y=55.48)	11	1	3.7908921	4.5240455	9.990568	0.88198185	5.617485	1.8426586172932464	FALSE	young
b338	0	Lenski strains	Ara-2	1	(x=50.78 y=56.98)	11	1	3.7026944	4.689786	10.214436	0.8310118	5.526139	1.6957664136849575	FALSE	young
b340	0	Lenski strains	Ara-2	1	(x=82.23 y=99.67)	11	1	4.145006	5.093446	11.076701	0.85223186	5.5312533	1.936983228347213	FALSE	young
b341	0	Lenski strains	Ara-2	1	(x=85.93 y=103.19)	11	1	3.9585905	4.9791007	10.767566	0.83805025	5.3770595	1.8310055133956595	FALSE	young
b342	0	Lenski strains	Ara-2	1	(x=95.14 y=71.39)	11	1	3.6651657	4.328961	9.607609	0.8963711	5.616573	1.8212014501495444	FALSE	young
b343	0	Lenski strains	Ara-2	1	(x=99.49 y=72.47)	11	1	3.8519595	4.5985203	10.066204	0.8869111	5.506302	1.8939866385250568	FALSE	young
b344	0	Lenski strains	Ara-2	1	(x=109.77 y=94.64)	11	1	6.1365905	7.5362983	15.897856	0.8416586	5.055545	2.7953013439302925	FALSE	young
b345	0	Lenski strains	Ara-2	1	(x=109.36 y=93.40)	11	1	3.1104562	4.356085	9.506618	0.7478158	4.483536	1.275511097128246	FALSE	young
b347	0	Lenski strains	Ara-2	1	(x=115.00 y=68.84)	11	1	3.8001564	4.795626	10.412036	0.8350413	5.4858994	1.7508939403052393	FALSE	young
b348	0	Lenski strains	Ara-2	1	(x=118.21 y=65.52)	11	1	3.4764812	4.467874	9.793022	0.81860024	5.423912	1.5676289476776304	FALSE	young
b350	0	Lenski strains	Ara-2	1	(x=7.66 y=122.57)	12	1	12.655335000000001	14.273519	29.559036	0.90079504	5.3061223	6.0643136077064055	FALSE	young
b351	0	Lenski strains	Ara-2	1	(x=7.50 y=92.01)	12	1	7.5184956	8.367021	17.79725	0.92341876	5.388478	3.7356559214258787	FALSE	young
b352	0	Lenski strains	Ara-2	1	(x=17.16 y=44.76)	12	1	7.340824	8.557932	18.03168	0.8832628	5.132209	3.4958060793918393	FALSE	young
b353	0	Lenski strains	Ara-2	1	(x=19.84 y=102.62)	12	1	6.486262	7.577194	16.165308	0.88089746	5.345474	3.078631753704572	FALSE	young
b354	0	Lenski strains	Ara-2	1	(x=32.07 y=127.70)	12	1	6.349664	7.747922	16.427767	0.84345347	5.192056	2.886065084627884	FALSE	young
b355	0	Lenski strains	Ara-2	1	(x=33.95 y=124.48)	12	1	6.3899345	7.8857913	16.71079	0.8320883	5.221372	2.8587931468152123	FALSE	young
b356	0	Lenski strains	Ara-2	1	(x=33.10 y=53.20)	12	1	5.397829	6.513831	13.926901	0.8589225	5.145125	2.5161878909993445	FALSE	young
b357	0	Lenski strains	Ara-2	1	(x=37.78 y=73.16)	12	1	5.4566274	6.590294	14.0708885	0.8583263	5.3082075	2.5421914373529746	FALSE	young
b358	0	Lenski strains	Ara-2	1	(x=39.49 y=60.53)	12	1	3.5302696	4.153001	9.269932	0.89804655	5.3373594	1.7537123305757962	FALSE	young
b359	0	Lenski strains	Ara-2	1	(x=44.64 y=46.31)	12	1	4.6842127	5.8553123	12.571741	0.8327867	5.057366	2.1262594033346263	FALSE	young
b360	0	Lenski strains	Ara-2	1	(x=53.91 y=67.05)	12	1	5.250833	5.882068	12.751716	0.93187886	5.2497163	2.674530670861192	FALSE	young
b362	0	Lenski strains	Ara-2	1	(x=58.58 y=86.21)	12	1	5.9959283	7.238227	15.380621	0.8553767	5.208818	2.7729730807732897	FALSE	young
b363	0	Lenski strains	Ara-2	1	(x=70.97 y=64.68)	12	1	7.777275	10.1670475	21.11795	0.7829828	4.9043655	3.263607471220971	FALSE	young
b364	0	Lenski strains	Ara-2	1	(x=81.32 y=2.64)	12	1	5.48392	6.6081834	14.082645	0.8618248	4.779201	2.5699145574347	FALSE	young
b365	0	Lenski strains	Ara-2	1	(x=99.26 y=88.58)	12	1	18.165125	21.236557	43.436703	0.8639934	5.2692575	8.30048711680001	FALSE	young
b366	0	Lenski strains	Ara-2	1	(x=94.45 y=117.73)	12	1	4.630897	5.7807794	12.429681	0.8332929	5.3110914	2.101746737099066	FALSE	young
b367	0	Lenski strains	Ara-2	1	(x=95.87 y=44.91)	12	1	5.5591936	6.8944373	14.657944	0.8343391	4.942837	2.5129430234970824	FALSE	young
b368	0	Lenski strains	Ara-2	1	(x=97.23 y=106.63)	12	1	3.6337812	4.307	9.602038	0.8861412	5.4007564	1.7708401171484873	FALSE	young
b369	0	Lenski strains	Ara-2	1	(x=112.66 y=95.66)	12	1	4.071272	4.6904583	10.380033	0.9127561	5.259896	2.046083672041287	FALSE	young
b370	0	Lenski strains	Ara-2	1	(x=115.32 y=62.10)	12	1	4.8037	5.5307474	12.052783	0.90491736	5.15491	2.3713752663102445	FALSE	young
b372	0	Lenski strains	Ara-2	1	(x=118.42 y=12.87)	12	1	5.377788	6.077973	13.140359	0.92114455	4.94447	2.70030588331012	FALSE	young
b373	0	Lenski strains	Ara-2	1	(x=125.76 y=59.78)	12	1	5.1016626	6.0009365	12.950729	0.88375044	5.1169105	2.4540134551422947	FALSE	young
b374	0	Lenski strains	Ara-2	1	(x=128.33 y=93.20)	12	1	4.958731	6.0646243	13.049501	0.84681404	5.0322456	2.2770817567932182	FALSE	young
b375	0	Lenski strains	Ara-2	1	(x=15.79 y=68.76)	12	1	3.9965923	4.907136	10.605617	0.86301863	5.160484	1.9136700443749637	FALSE	young
b376	0	Lenski strains	Ara-2	1	(x=17.54 y=73.68)	12	1	4.6283917	5.3550224	11.640804	0.9074581	5.2451987	2.3089422843353415	FALSE	young
b377	0	Lenski strains	Ara-2	1	(x=35.92 y=27.33)	12	1	3.2103758	4.3200274	9.462744	0.7813699	4.8013616	1.3810152623555239	FALSE	young
b379	0	Lenski strains	Ara-2	1	(x=48.06 y=80.68)	12	1	4.546386	5.254897	11.452351	0.90843165	5.2271976	2.2706350830231843	FALSE	young
b380	0	Lenski strains	Ara-2	1	(x=51.38 y=86.45)	12	1	6.9261155	7.9233217	16.750202	0.9058641	5.144772	3.4043327980992135	FALSE	young
b381	0	Lenski strains	Ara-2	1	(x=52.82 y=103.60)	12	1	3.212928	3.8561184	8.608267	0.89263016	5.299759	1.6087630977092322	FALSE	young
b382	0	Lenski strains	Ara-2	1	(x=56.19 y=105.71)	12	1	3.727178	4.471039	9.814548	0.88504523	5.40672	1.8337410703374661	FALSE	young
b383	0	Lenski strains	Ara-2	1	(x=60.21 y=39.14)	12	1	4.675988	5.676629	12.273875	0.85720277	4.8635607	2.1840182615931703	FALSE	young
b384	0	Lenski strains	Ara-2	1	(x=64.76 y=42.10)	12	1	4.389086	5.2236843	11.355276	0.8795876	4.8636913	2.116088079738311	FALSE	young
b385	0	Lenski strains	Ara-2	1	(x=80.57 y=63.19)	12	1	3.457197	4.3474784	9.524751	0.84297204	4.936501	1.617567435804871	FALSE	young
b386	0	Lenski strains	Ara-2	1	(x=83.08 y=66.75)	12	1	3.4675953	4.282383	9.434292	0.8569219	4.9387293	1.646518492529476	FALSE	young
b387	0	Lenski strains	Ara-2	1	(x=90.54 y=19.63)	12	1	3.2450688	4.1078777	9.014663	0.84345925	4.7898393	1.530186402249302	FALSE	young
b388	0	Lenski strains	Ara-2	1	(x=92.15 y=15.53)	12	1	3.5411406	4.5144377	9.838596	0.82900524	4.798316	1.624489234782905	FALSE	young
b389	0	Lenski strains	Ara-2	1	(x=94.66 y=3.79)	12	1	4.423058	5.1479597	11.20893	0.9048612	4.816207	2.206976421302525	FALSE	young
b390	0	Lenski strains	Ara-2	1	(x=99.72 y=3.63)	12	1	4.001969	4.8259807	10.57661	0.8679669	4.7661185	1.9036650223781957	FALSE	young
b391	0	Lenski strains	Ara-2	1	(x=97.67 y=18.30)	12	1	2.775343	3.5756483	8.062911	0.82135427	4.7556477	1.2630322967313183	FALSE	young
b392	0	Lenski strains	Ara-2	1	(x=99.57 y=15.31)	12	1	2.7901843	3.3444996	7.7451496	0.8803378	4.8599505	1.3571519364406248	FALSE	young
b393	0	Lenski strains	Ara-2	1	(x=99.59 y=72.73)	12	1	2.87375	3.7364289999999998	8.341803	0.8121293	5.000726	1.2903446187334378	FALSE	young
b394	0	Lenski strains	Ara-2	1	(x=102.32 y=75.36)	12	1	2.7822437	3.7294488	8.305072	0.7886697	4.88255	1.214600857685359	FALSE	young
b397	0	Lenski strains	Ara-2	1	(x=105.02 y=99.24)	12	1	5.030575	5.963417	12.872139	0.87572795	5.080869	2.3945958381391375	FALSE	young
b398	0	Lenski strains	Ara-2	1	(x=109.40 y=103.46)	12	1	5.6378436	6.10858	13.192085	0.96551	5.1992526	2.981621014512303	FALSE	young
b400	0	Lenski strains	Ara-2	1	(x=46.19 y=56.07)	13	1	6.6772146	8.4758415	17.83461	0.80743855	7.7219996	2.8933462529217087	FALSE	young
b401	0	Lenski strains	Ara-2	1	(x=57.37 y=32.92)	13	1	5.8373046	7.3138685	15.545802	0.8206272	7.652157	2.5789183088366188	FALSE	young
b402	0	Lenski strains	Ara-2	1	(x=63.87 y=7.07)	13	1	5.641649	6.9714823	14.818548	0.8367905	7.472824	2.555978718399567	FALSE	young
b403	0	Lenski strains	Ara-2	1	(x=100.85 y=92.81)	13	1	6.08025	7.2895913	15.532024	0.85908484	7.9008074	2.8169161034963115	FALSE	young
b404	0	Lenski strains	Ara-2	1	(x=26.26 y=87.48)	13	1	3.547096	4.449567	9.775838	0.84052515	8.062539	1.645954397555547	FALSE	young
b405	0	Lenski strains	Ara-2	1	(x=29.38 y=83.87)	13	1	3.941764	4.9322214	10.740438	0.8386907	8.009625	1.8165394756301179	FALSE	young
b406	0	Lenski strains	Ara-2	1	(x=34.77 y=56.32)	13	1	2.1617405	2.708027	6.4649305	0.8483595	8.105526	1.020496377350427	FALSE	young
b408	0	Lenski strains	Ara-2	1	(x=48.51 y=30.32)	13	1	4.692626	5.3946853	11.742607	0.91097873	7.9998016	2.344127400327594	FALSE	young
b409	0	Lenski strains	Ara-2	1	(x=53.83 y=31.57)	13	1	4.4275603	5.4221992	11.677224	0.85719764	7.7745767	2.0861043288557495	FALSE	young
b410	0	Lenski strains	Ara-2	1	(x=69.86 y=33.60)	13	1	6.8686404	8.501669	17.838829	0.83230895	7.4913077	3.0836987454637894	FALSE	young
b411	0	Lenski strains	Ara-2	1	(x=74.27 y=50.21)	13	1	20.751972	25.73367	52.215355	0.81543964	7.4522233	8.959504432611217	FALSE	young
b412	0	Lenski strains	Ara-2	1	(x=75.91 y=70.05)	13	1	3.2537656	4.1806054	9.251676	0.8189138	7.812824	1.467959855251735	FALSE	young
b413	0	Lenski strains	Ara-2	1	(x=76.27 y=65.91)	13	1	2.8875515	3.9957635	8.749607	0.76282257	7.340964	1.217434111690486	FALSE	young
b415	0	Lenski strains	Ara-2	1	(x=100.64 y=61.54)	13	1	3.6371844	4.6195827	10.112076	0.82834005	6.414449	1.6596583234889508	FALSE	young
b416	0	Lenski strains	Ara-2	1	(x=101.69 y=61.22)	13	1	4.9808517	6.1675487	13.183576	0.8420653	6.406649	2.2898274231037625	FALSE	young
b417	0	Lenski strains	Ara-2	1	(x=100.91 y=67.73)	13	1	5.4329	6.5764823	14.004217	0.8603512	7.593474	2.548847285684648	FALSE	young
b418	0	Lenski strains	Ara-2	1	(x=126.13 y=13.36)	13	1	3.126952	3.9432316	8.700351	0.8495407	7.5498915	1.4901132888164457	FALSE	young
b419	0	Lenski strains	Ara-2	1	(x=126.69 y=9.45)	13	1	2.8450599	3.695109	8.1975155	0.825321	7.5988526	1.3178672564075427	FALSE	young
b420	0	Lenski strains	Ara-2	1	(x=9.22 y=69.06)	14	1	5.7329893	6.467862	13.955091	0.9175416	8.2599125	2.8510897891183378	FALSE	young
b421	0	Lenski strains	Ara-2	1	(x=22.48 y=26.66)	14	1	6.4744453	7.5275526	15.969213	0.890426	7.562217	3.1249860760265573	FALSE	young
b422	0	Lenski strains	Ara-2	1	(x=25.72 y=71.38)	14	1	4.620404	5.837282	12.519631	0.8241368	7.93773	2.07590708445448	FALSE	young
b423	0	Lenski strains	Ara-2	1	(x=40.94 y=52.67)	14	1	5.288929	6.063046	13.070788	0.9089791	7.919134	2.6229939017002883	FALSE	young
b424	0	Lenski strains	Ara-2	1	(x=40.51 y=77.72)	14	1	6.349097	7.5383015	16.045116	0.8666176	7.663305	2.9643340003315273	FALSE	young
b425	0	Lenski strains	Ara-2	1	(x=64.41 y=116.40)	14	1	6.4818187	8.607503	18.037563	0.7713928	7.531605	2.6818035846584976	FALSE	young
b426	0	Lenski strains	Ara-2	1	(x=111.33 y=19.66)	14	1	7.5493603	8.298584	17.571608	0.9399907	7.4497523	3.8392795034759226	FALSE	young
b427	0	Lenski strains	Ara-2	1	(x=112.54 y=26.77)	14	1	4.1942573	5.1167154	11.14546	0.85734403	7.513044	1.969246761319599	FALSE	young
b428	0	Lenski strains	Ara-2	1	(x=116.87 y=102.95)	14	1	5.123594	6.916501	14.704653	0.76066065	7.223043	2.095400131221296	FALSE	young
b430	0	Lenski strains	Ara-2	1	(x=33.34 y=92.46)	14	1	3.130686	4.071615	8.964553	0.81561965	7.6969724	1.4182104743237243	FALSE	young
b431	0	Lenski strains	Ara-2	1	(x=33.92 y=96.78)	14	1	3.2885532	4.3972297	9.594832	0.78916454	7.6293936	1.4338803070123103	FALSE	young
b432	0	Lenski strains	Ara-2	1	(x=36.56 y=23.39)	14	1	2.9099083	3.9553866	8.674798	0.7819222	7.0652404	1.266235973082642	FALSE	young
b434	0	Lenski strains	Ara-2	1	(x=44.64 y=10.92)	14	1	3.4350765	4.32314	9.513703	0.838505	7.0925446	1.5915095005599622	FALSE	young
b435	0	Lenski strains	Ara-2	1	(x=46.50 y=14.93)	14	1	3.669585	4.44069	9.756995	0.87607884	7.1966004	1.7845776957120996	FALSE	young
b436	0	Lenski strains	Ara-2	1	(x=52.31 y=60.38)	14	1	5.221812	7.2871222	15.405334	0.73479974	6.848535	2.060120684513053	FALSE	young
b437	0	Lenski strains	Ara-2	1	(x=52.97 y=60.92)	14	1	5.8953466	6.9738483	14.915083	0.87291515	6.331915	2.7823719115212042	FALSE	young
b438	0	Lenski strains	Ara-2	1	(x=64.57 y=17.43)	14	1	3.188539	4.238539	9.250508	0.7994316	7.162102	1.4183304540892483	FALSE	young
b439	0	Lenski strains	Ara-2	1	(x=67.29 y=14.12)	14	1	3.4209442	4.2508516	9.387876	0.8494669	7.2812724	1.6060811612276553	FALSE	young
b440	0	Lenski strains	Ara-2	1	(x=89.76 y=96.09)	14	1	3.3399782	4.194774	9.265929	0.84008366	7.891184	1.5500734047270743	FALSE	young
b441	0	Lenski strains	Ara-2	1	(x=93.90 y=97.44)	14	1	3.3857312	4.373154	9.526473	0.8213466	7.797542	1.5447077339198343	FALSE	young
b442	0	Lenski strains	Ara-2	1	(x=113.95 y=67.15)	14	1	4.657366	5.8535204	12.57143	0.8270101	7.339627	2.096222535239768	FALSE	young
b443	0	Lenski strains	Ara-2	1	(x=116.71 y=62.35)	14	1	3.9616156	4.9666843	10.810152	0.8368196	7.4623837	1.8210793312642093	FALSE	young
b444	0	Lenski strains	Ara-2	1	(x=119.28 y=85.49)	14	1	5.4408407	6.7900524	14.44167	0.828861	7.782203	2.4425032994782834	FALSE	young
b445	0	Lenski strains	Ara-2	1	(x=124.83 y=82.80)	14	1	4.5662374	5.9070454	12.614954000000001	0.8061043	7.552612	2.009793358262322	FALSE	young
b446	0	Lenski strains	Ara-2	1	(x=5.98 y=17.44)	15	1	6.1827383	7.407242	15.789015	0.8575262	5.9481473	2.852002827524959	FALSE	young
b447	0	Lenski strains	Ara-2	1	(x=18.15 y=27.83)	15	1	5.5913343	5.9111667	12.825327	0.9922722	6.26228	3.04742816822308	FALSE	young
b448	0	Lenski strains	Ara-2	1	(x=20.04 y=95.81)	15	1	6.70945	8.398588	17.727459	0.81875813	6.239456	2.9479230999286266	FALSE	young
b449	0	Lenski strains	Ara-2	1	(x=26.63 y=24.25)	15	1	6.482339	7.9272275	16.825888	0.8386418	5.9829955	2.9192611937594277	FALSE	young
b450	0	Lenski strains	Ara-2	1	(x=32.63 y=111.99)	15	1	5.299233	6.7741547	14.427861	0.80676013	6.23095	2.3085675522247766	FALSE	young
b451	0	Lenski strains	Ara-2	1	(x=53.69 y=43.37)	15	1	4.8037944	5.792118	12.498916	0.8623639	6.2446804	2.255366675246708	FALSE	young
b452	0	Lenski strains	Ara-2	1	(x=58.70 y=59.11)	15	1	5.0099673	6.593088	14.011378	0.7854494	6.115949	2.129726914386497	FALSE	young
b453	0	Lenski strains	Ara-2	1	(x=68.16 y=37.52)	15	1	5.309159	6.798944	14.460411	0.80663955	6.1412487	2.3163229502262865	FALSE	young
b454	0	Lenski strains	Ara-2	1	(x=71.95 y=22.31)	15	1	5.69045	7.0226235	14.920875	0.8371896	6.031476	2.5771853688000292	FALSE	young
b455	0	Lenski strains	Ara-2	1	(x=75.36 y=78.53)	15	1	5.8148065	6.836157	14.6017685	0.88002443	6.597373	2.7720439250921403	FALSE	young
b456	0	Lenski strains	Ara-2	1	(x=74.78 y=116.29)	15	1	4.4520435	5.5410876	11.975301	0.8374129	6.2373405	2.0345713836380646	FALSE	young
b457	0	Lenski strains	Ara-2	1	(x=85.57 y=125.02)	15	1	7.121228	9.601363	20.00662	0.7571467	6.081656	2.8819840929300495	FALSE	young
b458	0	Lenski strains	Ara-2	1	(x=89.04 y=96.65)	15	1	5.655616	7.093767	15.034065	0.8248984	6.47843	2.5274144515646952	FALSE	young
b459	0	Lenski strains	Ara-2	1	(x=101.11 y=73.31)	15	1	6.7260876	8.213613	17.298487	0.8426816	6.50343	3.053935645336412	FALSE	young
b460	0	Lenski strains	Ara-2	1	(x=113.52 y=78.69)	15	1	7.061106	7.8729315	16.812757	0.9222391	6.5092626	3.5060827098708334	FALSE	young
b461	0	Lenski strains	Ara-2	1	(x=7.95 y=55.02)	15	1	3.0007763	3.7740939	8.514602	0.8354246	6.3208623	1.3791955346152431	FALSE	young
b462	0	Lenski strains	Ara-2	1	(x=9.09 y=51.27)	15	1	3.1355307	3.9801106	8.858159	0.8305223	6.277934	1.437461953899448	FALSE	young
b464	0	Lenski strains	Ara-2	1	(x=21.75 y=41.95)	15	1	3.0029743	3.650238	8.23043	0.87619025	6.354419	1.4672922934917516	FALSE	young
b465	0	Lenski strains	Ara-2	1	(x=24.96 y=43.73)	15	1	2.7993066	3.6235	8.147455	0.8183174	6.026414	1.2704876841518982	FALSE	young
b466	0	Lenski strains	Ara-2	1	(x=27.64 y=47.05)	15	1	5.8413696	7.2412944	15.335493	0.8343255	6.1095653	2.63928239881239	FALSE	young
b467	0	Lenski strains	Ara-2	1	(x=29.23 y=11.62)	15	1	2.5386958	3.4608085	7.767509	0.7774584	5.7126603	1.0952935029190314	FALSE	young
b468	0	Lenski strains	Ara-2	1	(x=31.73 y=13.93)	15	1	2.577229	3.2093182	7.4255805	0.8508269	5.8560553	1.2164487760871556	FALSE	young
b470	0	Lenski strains	Ara-2	1	(x=31.94 y=82.32)	15	1	2.8822577	3.4903715	7.8897424	0.8886956	6.5164604	1.4433655520849937	FALSE	young
b471	0	Lenski strains	Ara-2	1	(x=34.96 y=80.20)	15	1	3.0671608	3.7706387	8.399077	0.87109786	6.528289	1.4981228791395536	FALSE	young
b472	0	Lenski strains	Ara-2	1	(x=41.64 y=36.91)	15	1	3.8445387	4.7691493	10.346098	0.85472864	6.0880337	1.8242991405957627	FALSE	young
b473	0	Lenski strains	Ara-2	1	(x=42.17 y=32.41)	15	1	3.0218332	4.0346236	8.817265	0.80204725	6.0133166	1.358943982872612	FALSE	young
b474	0	Lenski strains	Ara-2	1	(x=45.96 y=77.28)	15	1	4.5877905	6.17171	13.113851	0.7724402	6.014092	1.9281191521925425	FALSE	young
b475	0	Lenski strains	Ara-2	1	(x=46.21 y=71.32)	15	1	4.3361483	5.4689307	11.757638	0.83133256	6.0358114	1.9790220057672536	FALSE	young
b476	0	Lenski strains	Ara-2	1	(x=48.44 y=116.81)	15	1	2.1330032	3.0302327	6.890983	0.7478225	6.007563	0.887302404363298	FALSE	young
b478	0	Lenski strains	Ara-2	1	(x=64.02 y=118.14)	15	1	3.6235719	4.866308	10.508796	0.7829098	6.091963	1.5617865340742407	FALSE	young
b479	0	Lenski strains	Ara-2	1	(x=66.14 y=123.04)	15	1	4.201347	5.885389	12.486785	0.7427691	5.878672	1.7001273430932242	FALSE	young
b480	0	Lenski strains	Ara-2	1	(x=69.59 y=58.50)	15	1	3.0597875	3.766447	8.426854	0.8652887	6.376614	1.4765649233778328	FALSE	young
b481	0	Lenski strains	Ara-2	1	(x=73.58 y=57.48)	15	1	3.850825	4.4801035	9.900452	0.9110128	6.3839083	1.9468640582280528	FALSE	young
b485	0	Lenski strains	Ara-2	1	(x=113.72 y=113.21)	15	1	6.654244	8.568431	18.082531	0.7925556	6.1810517	2.8181194929304927	FALSE	young
b486	0	Lenski strains	Ara-2	1	(x=118.53 y=120.41)	15	1	6.2488937	8.665114	18.249733	0.73289835	6.1491175	2.437027281561375	FALSE	young
b1	0	Lenski strains	Ara-2	2	(x=6.47 y=90.92)	1	1	4.9103312	5.8011975	12.580223	0.87831473	6.7752357	2.343239102520816	FALSE	young
b2	0	Lenski strains	Ara-2	2	(x=10.06 y=98.13)	1	1	6.197847	6.838677	14.71404	0.9373557	6.692554	3.146151004985501	FALSE	young
b4	0	Lenski strains	Ara-2	2	(x=19.57 y=80.54)	1	1	5.21855	6.4778194	13.917256	0.8301489	6.5461893	2.3374345098808718	FALSE	young
b5	0	Lenski strains	Ara-2	2	(x=33.03 y=79.57)	1	1	4.4303017	5.6401324	12.180801	0.8144745	6.6156044	1.9590382010862457	FALSE	young
b6	0	Lenski strains	Ara-2	2	(x=56.56 y=110.50)	1	1	6.1774282	7.5869904	16.098944	0.83723295	6.532536	2.7845869334486504	FALSE	young
b7	0	Lenski strains	Ara-2	2	(x=60.43 y=114.72)	1	1	4.361672	5.233341	11.425704	0.8679724	6.678855	2.064379260847468	FALSE	young
b8	0	Lenski strains	Ara-2	2	(x=62.16 y=67.69)	1	1	5.272953	6.316889	13.640696	0.86055154	6.288976	2.4493770264925945	FALSE	young
b9	0	Lenski strains	Ara-2	2	(x=66.75 y=113.37)	1	1	3.9998062	4.9768276	10.885687	0.8379059	6.525594	1.829539186718834	FALSE	young
b10	0	Lenski strains	Ara-2	2	(x=72.65 y=64.75)	1	1	4.4338937	5.1474967	11.29395	0.8990618	6.3344827	2.1785813929533036	FALSE	young
b11	0	Lenski strains	Ara-2	2	(x=83.23 y=109.89)	1	1	5.2926154	6.5049	13.915503	0.8431376	6.5731006	2.4212306409279307	FALSE	young
b12	0	Lenski strains	Ara-2	2	(x=88.59 y=70.34)	1	1	4.5632124	5.3561006	11.674474	0.8889152	6.6406026	2.2159911047136824	FALSE	young
b13	0	Lenski strains	Ara-2	2	(x=95.96 y=118.33)	1	1	6.1513376	7.4354215	15.845946	0.8493528	6.6189466	2.808539012284339	FALSE	young
b14	0	Lenski strains	Ara-2	2	(x=102.45 y=83.00)	1	1	6.333972	7.677558	16.315815	0.84687746	6.512424	2.88312104693766	FALSE	young
b15	0	Lenski strains	Ara-2	2	(x=106.72 y=73.66)	1	1	5.3773155	6.1584673	13.2878475	0.90759546	6.565667	2.656170149003175	FALSE	young
b19	0	Lenski strains	Ara-2	2	(x=110.29 y=123.28)	1	1	5.1689687	6.3449736	13.638352	0.83979934	6.6085176	2.343038904032386	FALSE	young
b22	0	Lenski strains	Ara-2	2	(x=120.00 y=77.90)	1	1	5.381475	6.1624365	13.327554	0.9065613	6.7207575	2.6518284812311372	FALSE	young
b23	0	Lenski strains	Ara-2	2	(x=118.64 y=93.84)	1	1	3.1898625	4.008018	8.946425	0.83774626	6.585396	1.472832235596601	FALSE	young
b24	0	Lenski strains	Ara-2	2	(x=121.37 y=116.10)	1	1	4.1737437	4.7532434	10.549254	0.9190807	6.6447616	2.1023061890371397	FALSE	young
b25	0	Lenski strains	Ara-2	2	(x=120.86 y=68.94)	1	1	3.8432624	4.86378	10.590702	0.82864785	6.4900455	1.7486889294816512	FALSE	young
b26	0	Lenski strains	Ara-2	2	(x=124.64 y=85.77)	1	1	5.4230685	6.061683	13.0999155	0.93351173	6.6127467	2.7658676963737667	FALSE	young
b27	0	Lenski strains	Ara-2	2	(x=52.58 y=89.18)	1	1	4.223656	5.1818833	11.269384	0.8509159	6.4640903	1.9645339032810858	FALSE	young
b28	0	Lenski strains	Ara-2	2	(x=56.13 y=85.57)	1	1	4.1493545	5.0436997	11.002878	0.8614215	6.3654943	1.9596533635282136	FALSE	young
b29	0	Lenski strains	Ara-2	2	(x=63.22 y=78.72)	1	1	4.6579328	5.5103	11.951522	0.8816883	6.5949855	2.242869585976698	FALSE	young
b30	0	Lenski strains	Ara-2	2	(x=68.42 y=77.03)	1	1	4.4388094	5.3726506	11.625868	0.86463547	6.6681266	2.103068001620227	FALSE	young
b31	0	Lenski strains	Ara-2	2	(x=16.89 y=28.44)	2	1	8.022028	9.037023	19.061148	0.91151476	7.584933	3.931437907827969	FALSE	young
b32	0	Lenski strains	Ara-2	2	(x=51.94 y=73.46)	2	1	5.883814	7.137913	15.20489	0.84982	7.7567253	2.6991297873240483	FALSE	young
b33	0	Lenski strains	Ara-2	2	(x=79.24 y=38.32)	2	1	6.8766756000000004	8.793843	18.425674	0.8022805	7.543844	2.963669720390987	FALSE	young
b34	0	Lenski strains	Ara-2	2	(x=97.98 y=125.25)	2	1	7.2618904	8.481873	17.836025	0.8840692	7.856688	3.4710662969681514	FALSE	young
b35	0	Lenski strains	Ara-2	2	(x=102.25 y=108.28)	2	1	5.1659436	6.050055	13.0946665	0.88388693	7.9205832	2.474864175679851	FALSE	young
b36	0	Lenski strains	Ara-2	2	(x=123.05 y=62.89)	2	1	3.7865438	4.7454534	10.358812	0.83822584	7.859714	1.7458158205284136	FALSE	young
b37	0	Lenski strains	Ara-2	2	(x=38.55 y=49.36)	2	1	5.232494	6.283824	13.46326	0.86443526	7.6130767	2.458598325622422	FALSE	young
b38	0	Lenski strains	Ara-2	2	(x=41.89 y=55.07)	2	1	5.623475	6.787716	14.476287	0.858067	7.5589843	2.6167647765592736	FALSE	young
b39	0	Lenski strains	Ara-2	2	(x=68.84 y=111.12)	2	1	4.543928	5.546124	12.023332	0.8501972	7.720038	2.099072980081116	FALSE	young
b40	0	Lenski strains	Ara-2	2	(x=73.72 y=103.84)	2	1	9.479593	11.903359	24.588942	0.81380117	7.5059752	4.127668147753669	FALSE	young
b41	0	Lenski strains	Ara-2	2	(x=75.74 y=95.14)	2	1	4.7753406	5.9695177	12.778396	0.8328808	7.707259	2.168221106793628	FALSE	young
b42	0	Lenski strains	Ara-2	2	(x=110.74 y=78.07)	2	1	4.619931	5.3407197	11.683087	0.9007445	7.979754	2.2688283775261504	FALSE	young
b43	0	Lenski strains	Ara-2	2	(x=115.71 y=76.06)	2	1	4.386628	5.2718625	11.431512	0.8720905	7.9762692	2.099354633650367	FALSE	young
b44	0	Lenski strains	Ara-2	2	(x=3.49 y=41.50)	3	1	5.1822934	5.767835	12.550844	0.9361712	7.354667	2.6468053477129563	FALSE	young
b45	0	Lenski strains	Ara-2	2	(x=17.30 y=68.83)	3	1	5.736298	6.766763	14.461815	0.8776163	7.2605224	2.7289083480831953	FALSE	young
b46	0	Lenski strains	Ara-2	2	(x=37.18 y=98.33)	3	1	8.952015	10.496425	21.963371	0.86986995	7.167088	4.158614712810711	FALSE	young
b47	0	Lenski strains	Ara-2	2	(x=57.69 y=115.62)	3	1	5.982505	7.137916	15.216139	0.8640241	7.1262608	2.7901128401696513	FALSE	young
b48	0	Lenski strains	Ara-2	2	(x=70.07 y=126.52)	3	1	6.630044	7.9683585	16.866333	0.854603	7.15906	3.0471673995554	FALSE	young
b49	0	Lenski strains	Ara-2	2	(x=90.06 y=88.74)	3	1	4.9027686	6.1924014	13.26693	0.81989837	7.014867	2.1796048644446957	FALSE	young
b50	0	Lenski strains	Ara-2	2	(x=92.54 y=77.87)	3	1	5.4223127	6.563595	14.065362	0.85365635	6.9228916	2.504416452911021	FALSE	young
b51	0	Lenski strains	Ara-2	2	(x=16.06 y=38.29)	3	1	18.34835	23.063976	47.04915	0.8029462	6.8664403	7.785843932103513	FALSE	young
b52	0	Lenski strains	Ara-2	2	(x=13.44 y=24.93)	3	1	3.118137	3.852813	8.726375	0.8519082	6.945603	1.464071039490309	FALSE	young
b54	0	Lenski strains	Ara-2	2	(x=19.22 y=28.36)	3	1	4.2894263	4.786967	10.638952	0.9377771	6.964588	2.2042370729883722	FALSE	young
b55	0	Lenski strains	Ara-2	2	(x=21.15 y=10.24)	3	1	2.7589064	3.3362992	7.6160755	0.8908495	7.103123	1.386348110373422	FALSE	young
b56	0	Lenski strains	Ara-2	2	(x=21.93 y=13.60)	3	1	3.0461278	3.4981692	8.001033	0.9340103	7.0980506	1.5978748643174663	FALSE	young
b57	0	Lenski strains	Ara-2	2	(x=23.75 y=57.42)	3	1	5.170812	6.010027	12.980747	0.8952638	6.9877324	2.5221859011020227	FALSE	young
b58	0	Lenski strains	Ara-2	2	(x=26.79 y=62.05)	3	1	4.4401803	5.124092	11.161923	0.91420287	7.1906977	2.24233606309991	FALSE	young
b59	0	Lenski strains	Ara-2	2	(x=42.44 y=89.81)	3	1	4.235	5.0962296	11.077301	0.8724002	7.0833917	2.0308559572840634	FALSE	young
b60	0	Lenski strains	Ara-2	2	(x=45.40 y=94.31)	3	1	4.643753	5.590421	12.037549	0.86990565	7.0774784	2.2150699231909763	FALSE	young
b61	0	Lenski strains	Ara-2	2	(x=51.03 y=65.32)	3	1	3.2042313	3.9580214	8.838763	0.8546758	7.0279055	1.5138385996470018	FALSE	young
b62	0	Lenski strains	Ara-2	2	(x=54.34 y=69.44)	3	1	6.0154014	7.264441	15.370687	0.85796976	6.963212	2.799914599924057	FALSE	young
b63	0	Lenski strains	Ara-2	2	(x=129.68 y=106.78)	3	1	2.7270374	3.4176602	7.80172	0.8455969	7.077607	1.2795411800330876	FALSE	young
b64	0	Lenski strains	Ara-2	2	(x=129.98 y=110.11)	3	1	2.3511813	3.1756928	7.2052636	0.7902831	6.7854824	1.038490424019641	FALSE	young
b65	0	Lenski strains	Ara-2	2	(x=16.91 y=16.32)	4	1	5.826847	7.0542645	15.043208	0.85171807	8.983025	2.679427956974791	FALSE	young
b66	0	Lenski strains	Ara-2	2	(x=27.75 y=79.59)	4	1	7.096839	8.916851	18.727776	0.8146362	9.070943	3.098400412790152	FALSE	young
b67	0	Lenski strains	Ara-2	2	(x=48.28 y=4.35)	4	1	6.415564	7.260693	15.488373	0.91474205	9.158488	3.1810755516878806	FALSE	young
b69	0	Lenski strains	Ara-2	2	(x=56.32 y=41.24)	4	1	5.1409874	6.055462	13.13559	0.8763963	8.853053	2.4352692006880288	FALSE	young
b71	0	Lenski strains	Ara-2	2	(x=84.97 y=39.92)	4	1	4.696218	5.868765	12.601287	0.833324	9.072788	2.133895372353224	FALSE	young
b72	0	Lenski strains	Ara-2	2	(x=114.38 y=104.19)	4	1	6.4977	7.5895987	16.148376	0.88156307	9.152613	3.088333645094471	FALSE	young
b73	0	Lenski strains	Ara-2	2	(x=76.99 y=121.38)	4	1	3.802803	4.8731966	10.569574	0.82018673	8.659239	1.7164771711112097	FALSE	young
b74	0	Lenski strains	Ara-2	2	(x=79.33 y=126.28)	4	1	4.5571623	5.812494	12.364401	0.82307667	8.6426525	2.0617771567337595	FALSE	young
b75	0	Lenski strains	Ara-2	2	(x=84.55 y=51.15)	4	1	5.4735484	6.6083	14.094889	0.8592253	8.542583	2.5544798762569085	FALSE	young
b76	0	Lenski strains	Ara-2	2	(x=85.74 y=45.90)	4	1	3.239964	4.0145807	8.966872	0.8497196	8.820725	1.517714511800883	FALSE	young
b77	0	Lenski strains	Ara-2	2	(x=127.04 y=31.65)	4	1	2.0503829	2.9249654	6.661958	0.74724877	8.841478	0.8551647149509009	FALSE	young
b78	0	Lenski strains	Ara-2	2	(x=127.93 y=34.59)	4	1	2.3922079	3.1513915	7.2015824	0.8065722	9.002108	1.0734639889972712	FALSE	young
b79	0	Lenski strains	Ara-2	2	(x=5.14 y=32.00)	5	1	5.561504	6.654112	14.31981	0.8597764	8.439995	2.575489412018535	FALSE	young
b80	0	Lenski strains	Ara-2	2	(x=9.13 y=83.47)	5	1	5.236511	6.6873	14.297634	0.80549073	8.422007	2.2718022341268944	FALSE	young
b81	0	Lenski strains	Ara-2	2	(x=18.79 y=11.36)	5	1	5.7096167	6.4028387	13.825098	0.924862	8.4143	2.86764281057693	FALSE	young
b83	0	Lenski strains	Ara-2	2	(x=47.89 y=8.00)	5	1	3.9295342	4.7058992	10.358598	0.8746581	8.345886	1.8850283556076406	FALSE	young
b84	0	Lenski strains	Ara-2	2	(x=62.19 y=83.99)	5	1	5.1277533	5.83372	12.666863	0.91492134	8.449817	2.556888074532985	FALSE	young
b85	0	Lenski strains	Ara-2	2	(x=83.30 y=91.55)	5	1	5.3345876	6.357052	13.730711	0.8646807	8.201303	2.488662003874895	FALSE	young
b86	0	Lenski strains	Ara-2	2	(x=92.19 y=119.54)	5	1	5.1262407	6.0276284	13.049144	0.8806047	8.406594	2.4474120325566715	FALSE	young
b87	0	Lenski strains	Ara-2	2	(x=99.71 y=53.20)	5	1	6.452514	7.666172	16.290518	0.86511964	8.613297	3.004204721188962	FALSE	young
b89	0	Lenski strains	Ara-2	2	(x=113.42 y=26.46)	5	1	7.3286295	8.691979	18.291576	0.866743	8.283071	3.418991148727965	FALSE	young
b90	0	Lenski strains	Ara-2	2	(x=114.73 y=118.67)	5	1	5.639356	6.6810923	14.306217	0.8726857	8.536097	2.664169260849385	FALSE	young
b91	0	Lenski strains	Ara-2	2	(x=124.90 y=75.46)	5	1	8.0544405	9.950107	20.79741	0.82734007	8.307618	3.56610799251794	FALSE	young
b92	0	Lenski strains	Ara-2	2	(x=109.03 y=39.61)	5	1	3.5025718	4.1120353	9.182576	0.903714	8.451693	1.7583991982499343	FALSE	young
b93	0	Lenski strains	Ara-2	2	(x=113.21 y=40.58)	5	1	3.648528	4.3613973	9.672507	0.87989205	8.55088	1.768003255062149	FALSE	young
b94	0	Lenski strains	Ara-2	2	(x=5.18 y=15.61)	6	1	5.385246	6.370956	13.6777725	0.8763666	7.1883545	2.561974854312115	FALSE	young
b95	0	Lenski strains	Ara-2	2	(x=8.35 y=102.64)	6	1	9.318726	11.080429	23.122362	0.8567526	7.085454	4.258592252833411	FALSE	young
b96	0	Lenski strains	Ara-2	2	(x=12.51 y=18.56)	6	1	6.2829547	7.2714705	15.487091	0.8932881	7.0858192	3.0381133001582685	FALSE	young
b97	0	Lenski strains	Ara-2	2	(x=26.72 y=91.88)	6	1	5.916427	6.9114633	14.794477	0.8835017	7.2434316	2.824772050970798	FALSE	young
b98	0	Lenski strains	Ara-2	2	(x=37.55 y=48.56)	6	1	5.7543063	6.51089	14.074689	0.91268706	6.9870086	2.839767383779176	FALSE	young
b99	0	Lenski strains	Ara-2	2	(x=73.98 y=37.45)	6	1	6.4761467	7.289959	15.582397	0.91746104	7.138745	3.2129130317225827	FALSE	young
b100	0	Lenski strains	Ara-2	2	(x=78.87 y=36.98)	6	1	4.9507904	6.0727596	13.069026	0.845016	7.1995854	2.270463768473966	FALSE	young
b101	0	Lenski strains	Ara-2	2	(x=114.44 y=87.29)	6	1	4.7023625	5.8868794	12.692656	0.82759315	7.1034446	2.1111424373411065	FALSE	young
b102	0	Lenski strains	Ara-2	2	(x=124.28 y=122.91)	6	1	6.555931	7.85828	16.6655	0.8564237	7.036993	3.0178904845700045	FALSE	young
b103	0	Lenski strains	Ara-2	2	(x=21.32 y=87.75)	6	1	3.141935	4.0274763	8.911808	0.82555	6.9192905	1.4372038742127238	FALSE	young
b104	0	Lenski strains	Ara-2	2	(x=21.42 y=83.86)	6	1	2.850968	3.6456342	8.140026	0.83504164	6.9056816	1.3310304071506007	FALSE	young
b105	0	Lenski strains	Ara-2	2	(x=65.54 y=71.08)	6	1	15.674227	18.411793	37.807575	0.8609719	7.1721745	7.146158765386626	FALSE	young
b106	0	Lenski strains	Ara-2	2	(x=78.77 y=65.62)	6	1	9.121698	10.427134	21.839424	0.8944559	6.9652905	4.367988067018076	FALSE	young
b107	0	Lenski strains	Ara-2	2	(x=60.11 y=32.59)	6	1	2.804175	3.149427	7.3217273	0.96597326	7.262514	1.5387227597643915	FALSE	young
b108	0	Lenski strains	Ara-2	2	(x=62.79 y=34.63)	6	1	3.0523195	3.5575602	7.993286	0.9353164	7.167615	1.6295510819290566	FALSE	young
b109	0	Lenski strains	Ara-2	2	(x=94.06 y=109.13)	6	1	2.5421343	3.2276382	7.3923254	0.83898616	7.235646	1.1895783802163304	FALSE	young
b110	0	Lenski strains	Ara-2	2	(x=96.90 y=110.77)	6	1	2.3334093	3.193626	7.1913447	0.784473	7.1899667	1.0290552173119492	FALSE	young
b111	0	Lenski strains	Ara-2	2	(x=98.21 y=104.58)	6	1	3.0026906	3.8551897999999998	8.642419	0.8173667	7.0592365	1.3485848211151663	FALSE	young
b114	0	Lenski strains	Ara-2	2	(x=12.04 y=72.77)	7	1	9.015398	10.160091	21.380568	0.9053454	5.2756443	4.360384816589331	FALSE	young
b115	0	Lenski strains	Ara-2	2	(x=15.27 y=13.91)	7	1	8.489261	8.964891	19.029663	0.9724922	5.019501	4.439314253190462	FALSE	young
b116	0	Lenski strains	Ara-2	2	(x=32.16 y=23.61)	7	1	4.8765597	6.002325	12.934417	0.8426114	4.472021	2.2313761680143833	FALSE	young
b117	0	Lenski strains	Ara-2	2	(x=35.49 y=123.87)	7	1	7.2911954	8.200868	17.433664	0.91355085	5.017174	3.583636043418444	FALSE	young
b118	0	Lenski strains	Ara-2	2	(x=40.10 y=76.90)	7	1	5.754968	6.30008	13.592115	0.9516639	5.155458	2.987527262865696	FALSE	young
b119	0	Lenski strains	Ara-2	2	(x=55.64 y=23.29)	7	1	31.992046	39.758095	80.46141	0.8091873	4.7733207	13.630830125385017	FALSE	young
b120	0	Lenski strains	Ara-2	2	(x=63.18 y=41.10)	7	1	6.4757686	7.416642	15.783517	0.9029453	5.0591345	3.166130577213994	FALSE	young
b121	0	Lenski strains	Ara-2	2	(x=62.58 y=106.65)	7	1	6.4708533	8.045766	16.98349	0.8265779	4.922088	2.878283703935825	FALSE	young
b122	0	Lenski strains	Ara-2	2	(x=82.13 y=116.65)	7	1	5.05175	6.0109158	12.954964	0.8728942	5.0710397	2.398073458483454	FALSE	young
b123	0	Lenski strains	Ara-2	2	(x=85.29 y=125.01)	7	1	7.092869	8.669778	18.261314	0.83905846	5.156819	3.1958842434159997	FALSE	young
b125	0	Lenski strains	Ara-2	2	(x=98.36 y=81.13)	7	1	4.8891563	5.7245903	12.439113	0.88663495	4.9965677	2.3563116251927556	FALSE	young
b127	0	Lenski strains	Ara-2	2	(x=114.13 y=34.26)	7	1	16.60914	19.588957	40.23295	0.85567284	4.8750534	7.5097491372908385	FALSE	young
b128	0	Lenski strains	Ara-2	2	(x=20.68 y=101.52)	7	1	5.411914	6.314999	13.558924	0.8906149	5.044603	2.622719357438318	FALSE	young
b129	0	Lenski strains	Ara-2	2	(x=23.13 y=95.94)	7	1	5.114991	5.936265	12.831055	0.897543	5.0139966	2.503931424645957	FALSE	young
b130	0	Lenski strains	Ara-2	2	(x=45.86 y=112.47)	7	1	3.0507126	3.781409	8.472964	0.855639	4.9239697	1.4495507293456746	FALSE	young
b131	0	Lenski strains	Ara-2	2	(x=45.79 y=116.20)	7	1	3.1422188	3.6020162	8.231934	0.92990375	4.99392	1.6308735234614855	FALSE	young
b133	0	Lenski strains	Ara-2	2	(x=80.78 y=92.66)	7	1	26.59164	30.431993	61.74105	0.8817582	5.138889	12.38876548325005	FALSE	young
b134	0	Lenski strains	Ara-2	2	(x=65.91 y=94.09)	7	1	9.461633	11.54098	24.075338	0.8329904	4.85312	4.1929656382303495	FALSE	young
b135	0	Lenski strains	Ara-2	2	(x=68.72 y=86.81)	7	1	3.1594234	4.0327396	8.958516	0.82625717	4.982769	1.4415485863258108	FALSE	young
b137	0	Lenski strains	Ara-2	2	(x=85.41 y=34.77)	7	1	2.4225523	3.143478	7.2266116	0.81807065	4.8248196	1.1015156477749706	FALSE	young
b138	0	Lenski strains	Ara-2	2	(x=86.39 y=31.60)	7	1	2.816842	3.3553095	7.813918	0.8788943	5.028367	1.3570770454359884	FALSE	young
b139	0	Lenski strains	Ara-2	2	(x=90.03 y=58.51)	7	1	3.1166954	3.7105463	8.463864	0.8842766	4.945925	1.5191922731269891	FALSE	young
b140	0	Lenski strains	Ara-2	2	(x=93.37 y=65.57)	7	1	2.8622172	3.36353	7.7757573	0.9031963	4.893021	1.436673984342191	FALSE	young
b145	0	Lenski strains	Ara-2	2	(x=3.30 y=57.20)	8	1	9.644406	11.540732	24.00902	0.8515645	5.347068	4.381946539575696	FALSE	young
b146	0	Lenski strains	Ara-2	2	(x=26.00 y=56.33)	8	1	4.915861	5.5339375	12.07007	0.92722774	5.522524	2.4911834167894837	FALSE	young
b147	0	Lenski strains	Ara-2	2	(x=43.26 y=75.32)	8	1	9.171043	10.593165	22.060787	0.88832897	5.6501474	4.376954280132612	FALSE	young
b148	0	Lenski strains	Ara-2	2	(x=39.13 y=6.42)	8	1	4.961821	6.0274105	12.920792	0.8583013	5.286202	2.32492492384683	FALSE	young
b149	0	Lenski strains	Ara-2	2	(x=56.53 y=48.16)	8	1	6.0569954	6.8986654	14.846548	0.9044394	5.2485723	2.95476298571326	FALSE	young
b150	0	Lenski strains	Ara-2	2	(x=62.46 y=33.12)	8	1	7.113571	8.407381	17.77905	0.8682986	5.5422773	3.3189258738200484	FALSE	young
b151	0	Lenski strains	Ara-2	2	(x=75.78 y=58.17)	8	1	9.134176	10.523256	22.054585	0.88513726	5.312745	4.316880270803579	FALSE	young
b152	0	Lenski strains	Ara-2	2	(x=116.60 y=91.61)	8	1	8.415928	10.306326	21.503077	0.8347645	5.2595296	3.7603688026693285	FALSE	young
b153	0	Lenski strains	Ara-2	2	(x=119.58 y=60.08)	8	1	6.008028	6.8647113	14.701825	0.9066811	5.5710797	2.9548131655822907	FALSE	young
b154	0	Lenski strains	Ara-2	2	(x=126.84 y=46.42)	8	1	6.3404	6.9483366	14.913858	0.9453024	5.57781	3.25103011332636	FALSE	young
b156	0	Lenski strains	Ara-2	2	(x=12.16 y=60.96)	8	1	6.5598307	7.5974894	16.183968	0.8919918	5.5716186	3.165121959605741	FALSE	young
b157	0	Lenski strains	Ara-2	2	(x=6.88 y=55.16)	8	1	3.0687797	3.7940054	8.498448	0.85793465	5.5154753	1.462193953470225	FALSE	young
b158	0	Lenski strains	Ara-2	2	(x=9.51 y=57.63)	8	1	2.6217532	3.277926	7.5853434	0.83974105	5.1657705	1.2102874640488395	FALSE	young
b159	0	Lenski strains	Ara-2	2	(x=39.56 y=16.60)	8	1	4.3335724	5.152453	11.18336	0.8845868	5.1711287	2.1110259409606345	FALSE	young
b160	0	Lenski strains	Ara-2	2	(x=39.99 y=22.02)	8	1	4.621538	5.527596	11.931849	0.87510055	5.17157	2.216413719633724	FALSE	young
b161	0	Lenski strains	Ara-2	2	(x=47.49 y=46.57)	8	1	3.4858398	4.16358	9.256636	0.888279	5.479842	1.7201421030032948	FALSE	young
b162	0	Lenski strains	Ara-2	2	(x=50.38 y=49.90)	8	1	3.5616539	4.6173563	10.010047	0.8165411	5.286391	1.6119371692325444	FALSE	young
b163	0	Lenski strains	Ara-2	2	(x=85.59 y=26.75)	8	1	2.7256196	3.234798	7.4607196	0.9013806	5.3861985	1.3761386788992225	FALSE	young
b165	0	Lenski strains	Ara-2	2	(x=85.37 y=21.51)	8	1	5.5653853	7.188501	15.38444	0.7894854	4.908083	2.3459846479035513	FALSE	young
b167	0	Lenski strains	Ara-2	2	(x=95.27 y=63.27)	8	1	3.0866344	3.868326	8.709834	0.8356595	5.4622035	1.4144265457225529	FALSE	young
b168	0	Lenski strains	Ara-2	2	(x=98.59 y=61.16)	8	1	3.351322	3.8936846	8.918458	0.896244	5.53515	1.6376154020582934	FALSE	young
b170	0	Lenski strains	Ara-2	2	(x=106.70 y=75.61)	8	1	4.6085873	5.1712813	11.324342	0.9356178	5.4705853	2.370247712279652	FALSE	young
b171	0	Lenski strains	Ara-2	2	(x=110.61 y=72.31)	8	1	4.182819	4.98651	10.870936	0.8820044	5.430413	2.031125787064383	FALSE	young
b173	0	Lenski strains	Ara-2	2	(x=110.81 y=77.16)	8	1	5.0116687	5.8522415	12.628307	0.89228374	5.2396793	2.4396460352087774	FALSE	young
b174	0	Lenski strains	Ara-2	2	(x=113.57 y=72.17)	8	1	4.21685	5.439887	11.656574	0.8137838	5.239899	1.8862818282236875	FALSE	young
b175	0	Lenski strains	Ara-2	2	(x=117.73 y=15.87)	8	1	4.8288455	6.267493	13.366714	0.7989422	5.0220003	2.0947066051284575	FALSE	young
b176	0	Lenski strains	Ara-2	2	(x=119.99 y=16.28)	8	1	5.634157	6.226905	13.5021515	0.93864334	5.148928	2.87257957637594	FALSE	young
b177	0	Lenski strains	Ara-2	2	(x=3.99 y=74.18)	9	1	4.18107	4.520932	10.114037	0.9751983	6.0146017	2.2511916445179896	FALSE	young
b178	0	Lenski strains	Ara-2	2	(x=7.09 y=57.82)	9	1	8.938107	9.952654	20.923523	0.9194769	5.7614903	4.405743147856353	FALSE	young
b180	0	Lenski strains	Ara-2	2	(x=29.04 y=41.05)	9	1	6.708977	7.4008794	15.817455	0.93702525	5.8917103	3.402393480492907	FALSE	young
b181	0	Lenski strains	Ara-2	2	(x=29.66 y=91.19)	9	1	5.885043	6.5460644	14.077231	0.9343268	5.9098067	2.9921027846635444	FALSE	young
b182	0	Lenski strains	Ara-2	2	(x=30.32 y=74.05)	9	1	5.740883	6.6086326	14.215233	0.8995642	5.643854	2.800106551030273	FALSE	young
b183	0	Lenski strains	Ara-2	2	(x=56.59 y=58.90)	9	1	8.252389	9.481284	19.946539	0.8914518	5.7630944	3.945131740797864	FALSE	young
b184	0	Lenski strains	Ara-2	2	(x=61.96 y=87.06)	9	1	5.26955	5.8918924	12.810711	0.9295504	5.9344687	2.665626599712182	FALSE	young
b185	0	Lenski strains	Ara-2	2	(x=73.86 y=104.14)	9	1	14.120322	16.277264	33.588978	0.87804776	5.7596836	6.570770644866041	FALSE	young
b186	0	Lenski strains	Ara-2	2	(x=94.01 y=102.70)	9	1	5.2982874	6.3912	13.817666	0.8517013	5.527078	2.427479945702459	FALSE	young
b187	0	Lenski strains	Ara-2	2	(x=96.52 y=125.29)	9	1	5.8163185	6.563506	14.153098	0.9165442	5.865768	2.8869637843077953	FALSE	young
b188	0	Lenski strains	Ara-2	2	(x=117.73 y=112.63)	9	1	6.0666375	7.201018	15.325421	0.868974	5.8582964	2.8471220421687105	FALSE	young
b189	0	Lenski strains	Ara-2	2	(x=125.72 y=75.31)	9	1	4.781769	5.359812	11.727126	0.93318313	6.066498	2.44389159143081	FALSE	young
b191	0	Lenski strains	Ara-2	2	(x=10.88 y=29.90)	9	1	4.044496	4.974722	10.838431	0.8519427	5.7131863	1.8905501859804839	FALSE	young
b192	0	Lenski strains	Ara-2	2	(x=13.26 y=34.10)	9	1	3.7268	4.5183926	9.967204	0.86683184	5.688811	1.7776747202793879	FALSE	young
b193	0	Lenski strains	Ara-2	2	(x=21.12 y=106.96)	9	1	3.9491374	4.8717184	10.60061	0.8534176	5.675897	1.857821520157902	FALSE	young
b194	0	Lenski strains	Ara-2	2	(x=24.85 y=110.65)	9	1	4.300888	5.6162357	12.083489	0.7952663	5.3776417	1.8598122617908153	FALSE	young
b195	0	Lenski strains	Ara-2	2	(x=23.86 y=53.10)	9	1	4.0960865	5.0290895	10.956358	0.85326344	5.7155347	1.917141914639227	FALSE	young
b196	0	Lenski strains	Ara-2	2	(x=25.50 y=48.30)	9	1	3.7630527	4.950509	10.686421	0.7987721	5.637991	1.6538428918745776	FALSE	young
b197	0	Lenski strains	Ara-2	2	(x=58.99 y=17.32)	9	1	4.740648	5.4042206	11.772603	0.9196786	5.5536666	2.393336989165007	FALSE	young
b198	0	Lenski strains	Ara-2	2	(x=64.26 y=26.65)	9	1	13.532905	16.16613	33.373516	0.84683335	5.4027915	6.070166384181596	FALSE	young
b199	0	Lenski strains	Ara-2	2	(x=84.44 y=11.52)	9	1	3.9460652	4.7520747	10.4290905	0.8712811	5.866795	1.8888543378849971	FALSE	young
b200	0	Lenski strains	Ara-2	2	(x=88.99 y=13.16)	9	1	4.2085314	4.796632	10.591522	0.92307836	5.8659444	2.1399920617603354	FALSE	young
b201	0	Lenski strains	Ara-2	2	(x=109.97 y=95.55)	9	1	3.971825	4.6640224	10.278014	0.89646524	5.8168135	1.9625745339045337	FALSE	young
b202	0	Lenski strains	Ara-2	2	(x=114.41 y=94.33)	9	1	3.7044907	4.606372	10.1038475	0.8439972	5.8017297	1.718065202021879	FALSE	young
b203	0	Lenski strains	Ara-2	2	(x=122.82 y=15.09)	9	1	12.275213	15.3097725	31.591534	0.8119786	5.4239573	5.285140369320035	FALSE	young
b204	0	Lenski strains	Ara-2	2	(x=128.46 y=6.75)	9	1	3.8535428	4.6251917	10.206526	0.87305814	5.6111207	1.845927720271412	FALSE	young
b205	0	Lenski strains	Ara-2	2	(x=3.79 y=115.42)	10	1	4.667575	5.256355	11.550617	0.92562693	6.5175586	2.3580622932768653	FALSE	young
b206	0	Lenski strains	Ara-2	2	(x=36.29 y=48.74)	10	1	6.533055	7.9678454	16.88958	0.8407179	6.0823846	2.9487646370163136	FALSE	young
b207	0	Lenski strains	Ara-2	2	(x=64.85 y=69.34)	10	1	6.477659	7.4029284	15.81863	0.90193045	6.2724204	3.1531764186681284	FALSE	young
b208	0	Lenski strains	Ara-2	2	(x=66.45 y=114.54)	10	1	4.3367157	5.0522523	11.069936	0.89961004	6.2086115	2.1408795806699494	FALSE	young
b209	0	Lenski strains	Ara-2	2	(x=80.81 y=115.47)	10	1	5.376181	6.1350636	13.272823	0.90879303	6.3883476	2.6530636338310964	FALSE	young
b210	0	Lenski strains	Ara-2	2	(x=82.66 y=83.25)	10	1	6.2296095	7.433389	15.781328	0.86457294	6.3088026	2.909301695730824	FALSE	young
b211	0	Lenski strains	Ara-2	2	(x=108.86 y=109.46)	10	1	7.686525	8.332368	17.671385	0.95102966	6.3464293	3.9459827998603467	FALSE	young
b212	0	Lenski strains	Ara-2	2	(x=113.56 y=127.01)	10	1	8.826194	9.697158	20.44438	0.9320776	6.3845234	4.411103379468276	FALSE	young
b213	0	Lenski strains	Ara-2	2	(x=119.85 y=73.22)	10	1	6.035253	7.0913334	15.174499	0.8759037	6.2175217	2.848651020234543	FALSE	young
b214	0	Lenski strains	Ara-2	2	(x=119.51 y=51.65)	10	1	5.7486343	6.6073074	14.185455	0.90145826	6.259518	2.811346524984711	FALSE	young
b215	0	Lenski strains	Ara-2	2	(x=125.13 y=128.43)	10	1	5.78985	6.790923	14.510606	0.8833003	6.28351	2.7742409908113745	FALSE	young
b216	0	Lenski strains	Ara-2	2	(x=127.81 y=56.12)	10	1	4.9678063	5.8077455	12.639839	0.8863021	6.124754	2.3887448070099877	FALSE	young
b217	0	Lenski strains	Ara-2	2	(x=12.77 y=14.29)	10	1	4.4290905	4.964863	10.904518	0.9399288	6.016123	2.29665523318301	FALSE	young
b218	0	Lenski strains	Ara-2	2	(x=18.05 y=13.10)	10	1	5.1824865	5.7326207	12.446359	0.9456893	6.032821	2.6844095818316176	FALSE	young
b219	0	Lenski strains	Ara-2	2	(x=25.88 y=112.18)	10	1	3.8709602	4.9665117	10.8009815	0.81449735	6.097615	1.7251602248232614	FALSE	young
b220	0	Lenski strains	Ara-2	2	(x=29.76 y=109.35)	10	1	3.9291914	4.733763	10.375002	0.872496	6.2635965	1.886826739492713	FALSE	young
b221	0	Lenski strains	Ara-2	2	(x=40.61 y=59.28)	10	1	5.4210835	5.9080625	12.820618	0.9582004	6.3697352	2.8402488908118966	FALSE	young
b222	0	Lenski strains	Ara-2	2	(x=46.80 y=58.47)	10	1	5.501624	6.4954443	13.886744	0.87965214	6.1911287	2.6316577758662847	FALSE	young
b223	0	Lenski strains	Ara-2	2	(x=51.04 y=118.66)	10	1	3.3116188	4.563342	9.921657	0.7603657	5.910199	1.3814229788533146	FALSE	young
b224	0	Lenski strains	Ara-2	2	(x=52.77 y=114.31)	10	1	3.7012765	4.6066403	10.068732	0.8468236	6.185544	1.7296922140389024	FALSE	young
b225	0	Lenski strains	Ara-2	2	(x=46.22 y=116.20)	10	1	2.6945188	3.2391295	7.501465	0.88224024	6.425459	1.3200812388175227	FALSE	young
b226	0	Lenski strains	Ara-2	2	(x=48.92 y=118.17)	10	1	2.5822155	3.3650455	7.5459566	0.82730615	6.156682	1.2059299152034952	FALSE	young
b228	0	Lenski strains	Ara-2	2	(x=81.28 y=48.83)	10	1	3.0512798	3.5096476	8.00491	0.9351687	6.2482123	1.6070968843235942	FALSE	young
b229	0	Lenski strains	Ara-2	2	(x=84.91 y=48.10)	10	1	3.2635968	3.850178	8.676907	0.90143895	6.1639495	1.6381439766862567	FALSE	young
b231	0	Lenski strains	Ara-2	2	(x=3.05 y=112.65)	11	1	7.1853204	8.855475	18.67756	0.8291107	6.206308	3.1873923318204436	FALSE	young
b232	0	Lenski strains	Ara-2	2	(x=19.29 y=13.63)	11	1	4.9359612	5.632834	12.299723	0.909721	6.468191	2.4408551937158878	FALSE	young
b233	0	Lenski strains	Ara-2	2	(x=77.56 y=33.55)	11	1	8.978294	10.623415	22.183836	0.8636607	6.4013653	4.14905398381808	FALSE	young
b234	0	Lenski strains	Ara-2	2	(x=87.81 y=59.88)	11	1	6.580509	7.7271333	16.437214	0.8747684	6.198793	3.096016019194683	FALSE	young
b235	0	Lenski strains	Ara-2	2	(x=100.68 y=100.43)	11	1	22.102919	24.031368	49.12279	0.9284218	6.2866344	10.845954424883864	FALSE	young
b236	0	Lenski strains	Ara-2	2	(x=115.40 y=71.91)	11	1	5.0566654	5.6059117	12.190814	0.9463937	6.5383043	2.6289877126646615	FALSE	young
b237	0	Lenski strains	Ara-2	2	(x=126.62 y=121.52)	11	1	6.282169	7.2665434	15.518645	0.89288944	6.359262	3.033345415501733	FALSE	young
b239	0	Lenski strains	Ara-2	2	(x=7.77 y=88.46)	11	1	7.6628685	8.579105	18.134027	0.9207281	6.544764	3.8080566543275154	FALSE	young
b241	0	Lenski strains	Ara-2	2	(x=14.80 y=83.70)	11	1	5.404399	6.1621976	13.356796	0.908087	6.189461	2.660658647025322	FALSE	young
b244	0	Lenski strains	Ara-2	2	(x=102.87 y=46.83)	11	1	7.10875	8.276443	17.43022	0.8876026	6.3849826	3.4141255064542766	FALSE	young
b245	0	Lenski strains	Ara-2	2	(x=100.98 y=51.25)	11	1	3.9491374	5.2515807	11.392524	0.7793616	5.9253902	1.6701930552660735	FALSE	young
b246	0	Lenski strains	Ara-2	2	(x=102.92 y=55.88)	11	1	3.5611813	4.7591443	10.524697	0.76739687	5.9077044	1.4674642922071297	FALSE	young
b247	0	Lenski strains	Ara-2	2	(x=104.07 y=62.18)	11	1	6.3231955	7.973976	16.92157	0.8105808	6.028859	2.7432549500666297	FALSE	young
b251	0	Lenski strains	Ara-2	2	(x=97.07 y=83.99)	11	1	5.0903187	6.222952	13.250626	0.85527194	5.8094106	2.3834361443232237	FALSE	young
b4	0	Lenski strains	Ara-3	1	(x=51.51 y=34.99)	1	1	4.80474	5.11121	11.27389	0.9888317	9.390325	2.616779376318715	FALSE	young
b7	0	Lenski strains	Ara-3	1	(x=80.60 y=51.42)	1	1	4.3819017	4.4192905	9.968523	1.055937	9.465653	2.5800444521256387	FALSE	young
b9	0	Lenski strains	Ara-3	1	(x=5.08 y=107.11)	1	1	4.5184283	5.0709457	11.058687	0.94380754	9.2085705	2.3651270086491696	FALSE	young
b10	0	Lenski strains	Ara-3	1	(x=5.40 y=101.77)	1	1	5.168449	5.4448614	11.880617	1.0061259	9.182923	2.885958683425095	FALSE	young
b11	0	Lenski strains	Ara-3	1	(x=35.65 y=21.41)	1	1	3.9587796	4.515026	9.9279	0.9376494	8.410304	2.078451227899634	FALSE	young
b12	0	Lenski strains	Ara-3	1	(x=39.80 y=20.76)	1	1	3.4412448	3.8093467	8.5647335000000009	0.9771616	8.476106	1.9045040788110816	FALSE	young
b14	0	Lenski strains	Ara-3	1	(x=82.61 y=88.31)	1	1	2.5247407	3.0454764	7.0674415	0.88970256	9.278842	1.2622446572459005	FALSE	young
b16	0	Lenski strains	Ara-3	1	(x=91.89 y=67.28)	1	1	5.0676312	5.61006	12.229033	0.9442085	9.314944	2.6187976340205714	FALSE	young
b17	0	Lenski strains	Ara-3	1	(x=97.78 y=73.98)	1	1	10.324703	12.103816	25.144913	0.87082154	9.251183	4.805950142747792	FALSE	young
b18	0	Lenski strains	Ara-3	1	(x=114.40 y=77.14)	1	1	2.7637157	3.679897	8.235486	0.7975879	9.240597	1.2257203565858543	FALSE	young
b23	0	Lenski strains	Ara-3	1	(x=36.18 y=68.69)	2	1	5.7630033	6.459184	13.928878	0.9278508	5.025497	2.9116057720146844	FALSE	young
b24	0	Lenski strains	Ara-3	1	(x=63.27 y=128.15)	2	1	3.6980624	4.5530047	9.996338	0.85589343	4.856828	1.7463693727740526	FALSE	young
b26	0	Lenski strains	Ara-3	1	(x=79.77 y=31.49)	2	1	7.2752194	7.8386607	16.68949	0.9605126	5.3454375	3.7865755049011147	FALSE	young
b27	0	Lenski strains	Ara-3	1	(x=82.99 y=87.49)	2	1	3.5577781	4.38223	9.708454	0.85177	4.8131022	1.6647095446702622	FALSE	young
b29	0	Lenski strains	Ara-3	1	(x=121.89 y=92.17)	2	1	3.8886375	4.489317	9.951026	0.9157161	4.296619	1.9710634063757415	FALSE	young
b30	0	Lenski strains	Ara-3	1	(x=5.58 y=78.83)	2	1	2.932182	3.6994343	8.33747	0.8367499	5.4288273	1.356204807224112	FALSE	young
b34	0	Lenski strains	Ara-3	1	(x=23.97 y=22.27)	2	1	2.6321518	3.4215398	7.64716	0.83422315	5.6157155	1.2467652626996393	FALSE	young
b36	0	Lenski strains	Ara-3	1	(x=28.64 y=121.58)	2	1	2.9057016	3.746715	8.352631	0.8247763	4.9390616	1.3345093695138193	FALSE	young
b37	0	Lenski strains	Ara-3	1	(x=32.37 y=121.82)	2	1	3.0331297	3.5997045	8.158755	0.9008986	4.9553747	1.5297388533115364	FALSE	young
b38	0	Lenski strains	Ara-3	1	(x=56.40 y=127.00)	2	1	2.6820407	3.1457965	7.2832084	0.9172671	4.708276	1.3858648530248885	FALSE	young
b39	0	Lenski strains	Ara-3	1	(x=59.55 y=126.97)	2	1	2.552722	3.0608087	7.1207204	0.89443356	4.7846093	1.282126809364394	FALSE	young
b40	0	Lenski strains	Ara-3	1	(x=72.88 y=122.52)	2	1	2.7761939	3.632795	8.100046	0.8194826	5.387422	1.2773766901700463	FALSE	young
b42	0	Lenski strains	Ara-3	1	(x=75.80 y=24.44)	2	1	5.5163713	5.43985	12.003093	1.0652962	5.5420537	3.232408964489284	FALSE	young
b44	0	Lenski strains	Ara-3	1	(x=79.08 y=117.38)	2	1	3.0004218	3.8096747	8.438856	0.8441431	4.9853168	1.4214077070458202	FALSE	young
b45	0	Lenski strains	Ara-3	1	(x=80.85 y=120.77)	2	1	3.0839875	3.7795136	8.402772	0.8778701	4.9507923	1.5250885109875538	FALSE	young
b47	0	Lenski strains	Ara-3	1	(x=96.02 y=62.74)	2	1	2.574086	2.9574177	6.9900556	0.9406301	5.0890117	1.3700898029388144	FALSE	young
b52	0	Lenski strains	Ara-3	1	(x=118.29 y=55.77)	2	1	3.5211	3.7516797	8.564455	1.0122281	5.4189196	2.0127097686865523	FALSE	young
b53	0	Lenski strains	Ara-3	1	(x=119.96 y=59.23)	2	1	3.342625	3.861696	8.659517	0.9314464	5.265477	1.7542538633829259	FALSE	young
b55	0	Lenski strains	Ara-3	1	(x=27.92 y=47.93)	3	1	5.906218	6.302882	13.650472	0.97740835	7.27859	3.152752571576727	FALSE	young
b56	0	Lenski strains	Ara-3	1	(x=74.67 y=99.54)	3	1	6.573325	6.8464036	14.793197	0.9978154	7.447364	3.5691230797231452	FALSE	young
b59	0	Lenski strains	Ara-3	1	(x=116.10 y=124.62)	3	1	8.035156	8.3028145	17.680702	1.0004735	7.578618	4.351461415204389	FALSE	young
b60	0	Lenski strains	Ara-3	1	(x=126.36 y=66.62)	3	1	8.218169	7.6173525	16.49987	1.120114	7.3989387	5.004113212185549	FALSE	young
b61	0	Lenski strains	Ara-3	1	(x=2.51 y=109.51)	3	1	3.3545122	3.286001	7.819806	1.1057928	7.7150784	2.103845431608398	FALSE	young
b65	0	Lenski strains	Ara-3	1	(x=46.09 y=100.89)	3	1	2.9183688	3.2817183	7.5595636	0.9655238	7.4997334	1.6018649109504943	FALSE	young
b66	0	Lenski strains	Ara-3	1	(x=47.64 y=103.82)	3	1	2.9062688	3.262817	7.4769897	0.97874355	7.454164	1.6365495717554825	FALSE	young
b67	0	Lenski strains	Ara-3	1	(x=72.93 y=22.73)	3	1	3.2528203	3.4893386	7.9848638	1.0213675	7.2596807	1.9059249966713936	FALSE	young
b68	0	Lenski strains	Ara-3	1	(x=76.40 y=20.90)	3	1	3.9670038	4.2184525	9.375994	1.0243546	7.188399	2.317674431505938	FALSE	young
b69	0	Lenski strains	Ara-3	1	(x=76.46 y=117.74)	3	1	4.9704533	5.2925844	11.650855	0.98518026	7.336681	2.689662681829408	FALSE	young
b70	0	Lenski strains	Ara-3	1	(x=79.16 y=122.19)	3	1	4.5582967	5.0756183	11.071876	0.9527433	7.465637	2.41234480730781	FALSE	young
b71	0	Lenski strains	Ara-3	1	(x=107.54 y=78.35)	3	1	4.159375	4.6314893	10.24561	0.95295894	7.363351	2.2022553042454356	FALSE	young
b73	0	Lenski strains	Ara-3	1	(x=126.48 y=25.34)	3	1	3.2941306	3.9514587	8.935949	0.8712572	6.844267	1.570539377011636	FALSE	young
b74	0	Lenski strains	Ara-3	1	(x=127.85 y=21.70)	3	1	2.8412313	3.7462904	8.325059	0.8076733	6.978267	1.2795919941046965	FALSE	young
b77	0	Lenski strains	Ara-3	1	(x=6.89 y=44.47)	4	1	4.215255	4.519415	10.113833	0.9849902	8.033397	2.2958561019220713	FALSE	young
b78	0	Lenski strains	Ara-3	1	(x=13.99 y=100.24)	4	1	5.8140974	6.0930033	13.232589	0.999261	8.2400055	3.1855755626383426	FALSE	young
b79	0	Lenski strains	Ara-3	1	(x=21.69 y=112.26)	4	1	7.4190016	7.3466163	15.720732	1.059396	8.166137	4.317204668305829	FALSE	young
b80	0	Lenski strains	Ara-3	1	(x=59.42 y=61.61)	4	1	15.812999	16.760466	34.526657	0.9585905	7.48519	8.064008056525358	FALSE	young
b82	0	Lenski strains	Ara-3	1	(x=19.06 y=7.85)	4	1	4.5135484	4.676428	10.556401	1.0114973	7.783879	2.50519957971455	FALSE	young
b83	0	Lenski strains	Ara-3	1	(x=23.43 y=7.53)	4	1	4.266739	3.9968898	9.352594	1.1336226	7.833111	2.6894147816475376	FALSE	young
b84	0	Lenski strains	Ara-3	1	(x=22.06 y=52.65)	4	1	2.942616	3.1436348	7.3501196	1.032923	7.9681807	1.756170210019779	FALSE	young
b85	0	Lenski strains	Ara-3	1	(x=23.71 y=55.44)	4	1	3.199552	3.35608	7.7569075	1.054179	8.064794	1.9528084607030138	FALSE	young
b86	0	Lenski strains	Ara-3	1	(x=33.65 y=122.30)	4	1	3.0060937	3.3083274	7.663534	0.9818077	8.022919	1.6697827560544463	FALSE	young
b89	0	Lenski strains	Ara-3	1	(x=64.57 y=37.69)	4	1	4.6136923	5.2083797	11.363862	0.9372506	7.414652	2.3955912276563103	FALSE	young
b90	0	Lenski strains	Ara-3	1	(x=68.61 y=76.71)	4	1	3.457197	3.6464155	8.48123	1.0094708	7.9269123	1.9455943585144897	FALSE	young
b94	0	Lenski strains	Ara-3	1	(x=3.20 y=80.57)	5	1	4.893694	5.3367157	11.667488	0.96526694	6.194941	2.603559779748345	FALSE	young
b95	0	Lenski strains	Ara-3	1	(x=6.13 y=67.02)	5	1	5.082709	5.3852725	11.809196	0.9933713	7.269661	2.7824638013037206	FALSE	young
b96	0	Lenski strains	Ara-3	1	(x=41.40 y=91.39)	5	1	4.2268705	5.0283685	10.992747	0.8813244	7.24741	2.0450188119855652	FALSE	young
b98	0	Lenski strains	Ara-3	1	(x=58.78 y=30.06)	5	1	3.5056913	3.9002593	8.790715	0.9649739	7.227309	1.9016178149954788	FALSE	young
b100	0	Lenski strains	Ara-3	1	(x=109.95 y=58.38)	5	1	3.472511	3.7071154	8.482664	1.0058857	7.362743	1.9639570959687949	FALSE	young
b101	0	Lenski strains	Ara-3	1	(x=114.22 y=19.73)	5	1	3.4065282	3.5095062	8.16746	1.0459243	7.3514533	2.0102271881527245	FALSE	young
b105	0	Lenski strains	Ara-3	1	(x=9.21 y=17.26)	5	1	3.0832784	3.8767161	8.644808	0.8432801	6.796731	1.4434652191206876	FALSE	young
b106	0	Lenski strains	Ara-3	1	(x=14.71 y=29.01)	5	1	21.856394	22.363943	45.829193	0.9884002	6.5772247	11.439647654007867	FALSE	young
b107	0	Lenski strains	Ara-3	1	(x=50.91 y=62.70)	5	1	5.6229076	6.109928	13.280283	0.9585171	6.599047	2.9392359105890122	FALSE	young
b108	0	Lenski strains	Ara-3	1	(x=53.74 y=68.55)	5	1	6.0205064	6.921828	14.884443	0.8975554	6.569982	2.919725036328954	FALSE	young
b109	0	Lenski strains	Ara-3	1	(x=56.22 y=74.09)	5	1	4.0701375	5.116774	11.08923	0.83222353	6.9518256	1.8555593040026004	FALSE	young
b110	0	Lenski strains	Ara-3	1	(x=53.15 y=81.42)	5	1	4.0979295	4.8877273	10.776563	0.87366676	6.0218077	1.9534271294359293	FALSE	young
b111	0	Lenski strains	Ara-3	1	(x=57.27 y=83.09)	5	1	2.9737642	3.9702919	8.778148	0.79082096	6.164945	1.3001019293713645	FALSE	young
b113	0	Lenski strains	Ara-3	1	(x=87.56 y=51.78)	5	1	3.258114	3.482474	7.9938903	1.0234648	6.8534074	1.9099954213070438	FALSE	young
b115	0	Lenski strains	Ara-3	1	(x=105.15 y=82.77)	5	1	3.3354406	4.385608	9.770452	0.7844208	6.6388855	1.4129494830142875	FALSE	young
b119	0	Lenski strains	Ara-3	1	(x=126.42 y=111.65)	5	1	2.8820686	3.6779006	8.242395	0.83143884	6.585675	1.3312487921038685	FALSE	young
b123	0	Lenski strains	Ara-3	1	(x=41.26 y=117.17)	6	1	21.830858	22.059378	45.266903	1.0015925	5.767847	11.587080192023873	FALSE	young
b124	0	Lenski strains	Ara-3	1	(x=52.26 y=54.75)	6	1	6.1101217	6.1978893	13.466375	1.0337307	6.123571	3.467825740463097	FALSE	young
b125	0	Lenski strains	Ara-3	1	(x=58.28 y=122.32)	6	1	6.3566594	6.4853277	14.0298195	1.0267054	6.177173	3.579498958411317	FALSE	young
b126	0	Lenski strains	Ara-3	1	(x=62.90 y=59.07)	6	1	8.241045	8.138478	17.362951	1.0507436000000001	6.140493	4.704736697797378	FALSE	young
b128	0	Lenski strains	Ara-3	1	(x=107.71 y=110.97)	6	1	5.868122	6.5024257	13.968433	0.9412951	6.1016674	3.016654803527585	FALSE	young
b129	0	Lenski strains	Ara-3	1	(x=19.15 y=38.76)	6	1	2.7345765	3.0200443	7.1122084	0.98550045	5.9488735	1.5357679133625877	FALSE	young
b130	0	Lenski strains	Ara-3	1	(x=20.16 y=41.69)	6	1	2.7046337	3.0778444	7.2011037	0.94886035	5.7934074	1.4509414277229142	FALSE	young
b132	0	Lenski strains	Ara-3	1	(x=57.19 y=19.20)	6	1	4.4715643	4.6910233	10.337557	1.0264616	5.581491	2.587924644977223	FALSE	young
b133	0	Lenski strains	Ara-3	1	(x=59.64 y=23.69)	6	1	4.83551	5.5005927	11.824892	0.93487686	5.534683	2.5171954091761997	FALSE	young
b134	0	Lenski strains	Ara-3	1	(x=61.96 y=41.79)	6	1	2.784607	3.224818	7.3803773	0.9470543	5.732193	1.514445301387662	FALSE	young
b135	0	Lenski strains	Ara-3	1	(x=63.32 y=44.85)	6	1	3.1633937	3.4796598	7.9662676	0.985486	5.6847835	1.7694419777206252	FALSE	young
b136	0	Lenski strains	Ara-3	1	(x=63.06 y=94.28)	6	1	2.5979078	2.8781028	6.8014326	0.98981494	6.233485	1.476430246260398	FALSE	young
b137	0	Lenski strains	Ara-3	1	(x=64.48 y=96.87)	6	1	2.583728	2.9078157	6.847408	0.9711915	6.089462	1.4360687935405752	FALSE	young
b138	0	Lenski strains	Ara-3	1	(x=77.16 y=116.96)	6	1	3.2753189	4.100211	9.203305	0.83104026	6.049229	1.482685213235012	FALSE	young
b139	0	Lenski strains	Ara-3	1	(x=81.23 y=116.39)	6	1	3.6670563	4.0146503	9.087578	0.9714981	6.13655	1.9839478634919354	FALSE	young
b141	0	Lenski strains	Ara-3	1	(x=75.59 y=74.41)	6	1	6.82043	6.8094926	14.748114	1.0412823	5.514842	3.865897606465759	FALSE	young
b143	0	Lenski strains	Ara-3	1	(x=95.60 y=29.55)	6	1	4.464522	4.833116	10.639186	0.9809562	5.306207	2.4351463889392417	FALSE	young
b144	0	Lenski strains	Ara-3	1	(x=98.58 y=33.36)	6	1	3.9963086	4.958941	10.820579	0.8436949	5.1324425	1.848240196500534	FALSE	young
b145	0	Lenski strains	Ara-3	1	(x=99.34 y=9.46)	6	1	4.592588	4.9135175	10.944132	0.9776096	5.4031086	2.458793434297442	FALSE	young
b146	0	Lenski strains	Ara-3	1	(x=100.81 y=4.36)	6	1	4.6689754	5.608924	12.200421	0.8624374	5.5595737	2.1844059006532848	FALSE	young
b147	0	Lenski strains	Ara-3	1	(x=109.82 y=68.02)	6	1	3.5430312	3.7940302	8.649376	1.0026577	5.989375	1.9971229046062178	FALSE	young
b148	0	Lenski strains	Ara-3	1	(x=111.93 y=71.28)	6	1	3.5021937	3.9050982	8.849144	0.9558577	5.8557224	1.8681728993825684	FALSE	young
b150	0	Lenski strains	Ara-3	1	(x=121.23 y=68.08)	6	1	2.8941689	3.1429462	7.338452	1.0115997	5.9486866	1.6840421334894085	FALSE	young
b151	0	Lenski strains	Ara-3	1	(x=122.94 y=71.27)	6	1	3.3059468	4.044906	9.030676	0.86419046	5.800956	1.5817068345329344	FALSE	young
b152	0	Lenski strains	Ara-3	1	(x=10.00 y=94.52)	7	1	4.388235	4.7049556	10.458781	0.985564	6.8708067	2.39289595038782	FALSE	young
b153	0	Lenski strains	Ara-3	1	(x=16.94 y=110.05)	7	1	4.9379344	5.5565014	12.0881605	0.93091106	6.7531576	2.5212530154824027	FALSE	young
b154	0	Lenski strains	Ara-3	1	(x=36.52 y=77.67)	7	1	4.581457	4.63396	10.357627	1.0543042	7.0378213	2.6970113628693393	FALSE	young
b156	0	Lenski strains	Ara-3	1	(x=91.29 y=4.94)	7	1	4.4469156	4.955866	10.883672	0.9468405	6.508327	2.326332722760393	FALSE	young
b157	0	Lenski strains	Ara-3	1	(x=103.06 y=114.48)	7	1	3.832675	4.027267	9.127025	1.020895	6.829096	2.197714124408645	FALSE	young
b159	0	Lenski strains	Ara-3	1	(x=119.16 y=84.09)	7	1	4.5662374	4.861371	10.746212	0.994631	6.376337	2.5181486876011623	FALSE	young
b160	0	Lenski strains	Ara-3	1	(x=122.18 y=27.75)	7	1	5.062621	5.8643165	12.639289	0.90517426	6.4550056	2.5158249217886843	FALSE	young
b161	0	Lenski strains	Ara-3	1	(x=1.47 y=35.61)	7	1	2.8487835	3.3391867	7.6750693	0.916991	6.591925	1.470176480271113	FALSE	young
b162	0	Lenski strains	Ara-3	1	(x=2.24 y=39.24)	7	1	3.175928	4.0174437	8.93966	0.83424014	6.145761	1.4639646376304436	FALSE	young
b163	0	Lenski strains	Ara-3	1	(x=4.15 y=43.86)	7	1	5.6334243	6.8494196	14.823051	0.83642304	6.632774	2.5090214210229225	FALSE	young
b165	0	Lenski strains	Ara-3	1	(x=54.09 y=128.08)	7	1	3.8950655	4.177007	9.438577	0.989915	6.325326	2.143184874376051	FALSE	young
b166	0	Lenski strains	Ara-3	1	(x=58.61 y=124.30)	7	1	7.003253	7.4804707	16.223848	0.954327	6.193897	3.567154918600326	FALSE	young
b167	0	Lenski strains	Ara-3	1	(x=64.18 y=121.23)	7	1	4.3684783	5.143648	11.472339	0.8690117	6.3790617	2.0338602572829023	FALSE	young
b169	0	Lenski strains	Ara-3	1	(x=70.20 y=118.40)	7	1	2.7130468	2.941976	7.0428734	0.99296427	6.7731647	1.518815395790772	FALSE	young
b170	0	Lenski strains	Ara-3	1	(x=58.05 y=39.26)	7	1	2.9712117	3.5683022	8.102795	0.89110935	6.39519	1.4836185375355948	FALSE	young
b171	0	Lenski strains	Ara-3	1	(x=59.20 y=43.00)	7	1	3.1680257	4.2033234	9.2617	0.7936001	6.230431	1.3861009321240927	FALSE	young
b174	0	Lenski strains	Ara-3	1	(x=73.92 y=44.73)	7	1	3.8804133	4.124589	9.260634	1.0144967	6.239944	2.222698614948941	FALSE	young
b175	0	Lenski strains	Ara-3	1	(x=75.15 y=41.37)	7	1	3.0301046	3.4851103	7.94865	0.93569195	6.2239056	1.5976473971778145	FALSE	young
b176	0	Lenski strains	Ara-3	1	(x=78.72 y=39.93)	7	1	4.0037766	4.302501	9.580222	1.0027199	6.387305	2.2650556171776706	FALSE	young
b177	0	Lenski strains	Ara-3	1	(x=82.51 y=37.39)	7	1	4.9155307	4.998143	11.028177	1.0497572	6.3150034	2.8839320517871307	FALSE	young
b178	0	Lenski strains	Ara-3	1	(x=100.56 y=12.01)	7	1	3.6653075	4.463185	9.814395	0.8694675	6.28805	1.7666487776286504	FALSE	young
b179	0	Lenski strains	Ara-3	1	(x=102.42 y=15.58)	7	1	3.294556	3.704552	8.363102	0.9672858	6.4477715	1.8148633987762726	FALSE	young
b180	0	Lenski strains	Ara-3	1	(x=110.38 y=3.31)	7	1	3.8856716	4.2029443	9.394586	0.99459827	6.543399	2.1769459972978904	FALSE	young
b181	0	Lenski strains	Ara-3	1	(x=113.88 y=6.31)	7	1	4.4634113	4.915434	10.768691	0.9649967	6.390399	2.3966915674439373	FALSE	young
b184	0	Lenski strains	Ara-3	1	(x=28.55 y=127.18)	8	1	28.057915	27.08328	55.41143	1.0455077	6.4041348	15.500808586625045	FALSE	young
b188	0	Lenski strains	Ara-3	1	(x=31.94 y=97.87)	8	1	6.717296	7.010761	15.063362	0.99640805	6.389769	3.644502390984653	FALSE	young
b189	0	Lenski strains	Ara-3	1	(x=42.64 y=49.81)	8	1	4.545913	5.262247	11.444922	0.9097725	6.311361	2.280528278015312	FALSE	young
b190	0	Lenski strains	Ara-3	1	(x=48.33 y=41.54)	8	1	5.4324274	5.6793756	12.464674	0.9980235	6.4921503	2.961970635414296	FALSE	young
b192	0	Lenski strains	Ara-3	1	(x=83.86 y=72.70)	8	1	4.8774343	5.110482	11.265548	1.0100429	6.4519677	2.729858432538181	FALSE	young
b193	0	Lenski strains	Ara-3	1	(x=8.81 y=103.01)	8	1	2.5256624	2.8165264	6.6711216	0.9862035	6.5585012	1.434318260910471	FALSE	young
b195	0	Lenski strains	Ara-3	1	(x=27.90 y=111.15)	8	1	3.1338055	3.7833204	8.560293	0.8743183	6.459855	1.5142963708701	FALSE	young
b196	0	Lenski strains	Ara-3	1	(x=31.19 y=109.96)	8	1	2.855978	3.1717625	7.3784146	0.9788073	6.507658	1.5910861003759051	FALSE	young
b198	0	Lenski strains	Ara-3	1	(x=47.74 y=130.12)	8	1	4.8390546	4.6824718	10.633211	1.0900422	6.332063	2.913133691456678	FALSE	young
b200	0	Lenski strains	Ara-3	1	(x=68.53 y=70.71)	8	1	2.7548296	2.9289327	6.9425383	1.04257	6.60095	1.6669342227249726	FALSE	young
b201	0	Lenski strains	Ara-3	1	(x=71.50 y=69.40)	8	1	3.3503766	3.5325797	8.098991	1.0349759	6.4275484	1.9813037680288978	FALSE	young
b202	0	Lenski strains	Ara-3	1	(x=80.72 y=123.46)	8	1	3.58765	3.7225049	8.503178	1.0457399	6.372204	2.131479980193279	FALSE	young
b203	0	Lenski strains	Ara-3	1	(x=84.17 y=121.66)	8	1	3.7377656	3.928261	8.912366	1.0241774	6.3317046	2.1574926959243435	FALSE	young
b204	0	Lenski strains	Ara-3	1	(x=104.50 y=77.12)	8	1	4.9144907	5.269993	11.5670185	0.9826769	6.212938	2.6645885349058545	FALSE	young
b205	0	Lenski strains	Ara-3	1	(x=108.61 y=76.51)	8	1	2.952778	3.800714	8.514358	0.81982046	5.8192606	1.3375231828465395	FALSE	young
b206	0	Lenski strains	Ara-3	1	(x=109.32 y=77.39)	8	1	4.095472	4.3765936	9.779191	1.0025104	6.125955	2.303099052125885	FALSE	young
b207	0	Lenski strains	Ara-3	1	(x=111.34 y=71.45)	8	1	4.1794157	4.179023	9.439631	1.0798141	6.1827188	2.5513578232571015	FALSE	young
b208	0	Lenski strains	Ara-3	1	(x=115.53 y=70.82)	8	1	4.546575	4.201158	9.64878	1.1647623	6.0733995	2.9842984136754356	FALSE	young
b210	0	Lenski strains	Ara-3	1	(x=15.12 y=81.84)	9	1	7.4913654	8.195663	17.368265	0.9438197	8.464876	3.822617031568067	FALSE	young
b211	0	Lenski strains	Ara-3	1	(x=16.86 y=29.93)	9	1	4.983073	5.5550094	12.132456	0.93684524	8.329989	2.552813745041438	FALSE	young
b214	0	Lenski strains	Ara-3	1	(x=32.44 y=23.35)	9	1	5.9631495	6.3212743	13.655143	0.9850208	8.264938	3.2113974710411095	FALSE	young
b215	0	Lenski strains	Ara-3	1	(x=35.95 y=65.63)	9	1	5.269928	6.04602	13.086469	0.90616906	8.256571	2.599481081669528	FALSE	young
b217	0	Lenski strains	Ara-3	1	(x=52.85 y=23.47)	9	1	4.1202865	4.714932	10.419756	0.9200741	8.298069	2.0898719018908145	FALSE	young
b220	0	Lenski strains	Ara-3	1	(x=77.66 y=118.80)	9	1	5.417775	5.7556643	12.547776	0.986385	8.277116	2.9321554882278935	FALSE	young
b221	0	Lenski strains	Ara-3	1	(x=82.90 y=16.62)	9	1	3.7329917	4.196155	9.351431	0.9500303	8.612294	1.9830107014065768	FALSE	young
b222	0	Lenski strains	Ara-3	1	(x=107.92 y=38.41)	9	1	8.985763	9.392827	19.859594	0.9866903	8.402827	4.788027799040909	FALSE	young
b224	0	Lenski strains	Ara-3	1	(x=121.90 y=58.97)	9	1	4.921297	5.31057	11.648628	0.9756377	8.1335945	2.646774290671409	FALSE	young
b227	0	Lenski strains	Ara-3	1	(x=116.53 y=103.76)	9	1	2.7720344	3.2467299	7.4553866	0.926082	8.390032	1.4579534869495046	FALSE	young
b228	0	Lenski strains	Ara-3	1	(x=118.94 y=106.00)	9	1	2.9444594	3.2110367	7.488081	0.9929858	8.355078	1.657791725392966	FALSE	young
b229	0	Lenski strains	Ara-3	1	(x=53.56 y=90.29)	10	1	4.5569735	4.7695756	10.623099	1.0102748	7.067068	2.5489270117847433	FALSE	young
b232	0	Lenski strains	Ara-3	1	(x=5.13 y=61.84)	10	1	3.5490222	4.4114366	9.768738	0.8482959	6.9511065	1.6621621949882486	FALSE	young
b233	0	Lenski strains	Ara-3	1	(x=7.43 y=65.12)	10	1	3.4932842	3.612871	8.434853	1.0291941	7.0906177	2.0037597711290993	FALSE	young
b234	0	Lenski strains	Ara-3	1	(x=40.85 y=17.25)	10	1	2.7683003	3.0667083	7.130828	0.996817	6.341692	1.5955189358691793	FALSE	young
b235	0	Lenski strains	Ara-3	1	(x=41.88 y=14.06)	10	1	3.2065945	3.5589757	8.058807	0.9845047	6.3775277	1.8061725291642459	FALSE	young
b236	0	Lenski strains	Ara-3	1	(x=59.76 y=23.93)	10	1	3.360775	3.9257169	8.73037	0.9254612	6.579982	1.7604918999258299	FALSE	young
b238	0	Lenski strains	Ara-3	1	(x=81.72 y=14.59)	10	1	2.9300435	3.8838513	8.701546	0.7866143	6.2930827	1.2583020109448853	FALSE	young
b239	0	Lenski strains	Ara-3	1	(x=83.41 y=18.39)	10	1	3.4098368	4.3314857	9.553731	0.8323607	6.2962294	1.5712983005487873	FALSE	young
b240	0	Lenski strains	Ara-3	1	(x=85.47 y=23.34)	10	1	6.0047197	6.556058	14.392675	0.9372512	6.378888	3.0154589423222475	FALSE	young
b241	0	Lenski strains	Ara-3	1	(x=88.26 y=28.59)	10	1	4.7025514	5.285315	11.653138	0.93305045	6.343054	2.40923826129554	FALSE	young
b242	0	Lenski strains	Ara-3	1	(x=95.43 y=42.24)	10	1	4.822606	5.27661	11.508147	0.9664426	6.626178	2.5805112014181253	FALSE	young
b246	0	Lenski strains	Ara-3	1	(x=104.12 y=87.19)	10	1	4.1003876	4.4853086	9.9160595	0.9778651	6.8053384	2.245685030785336	FALSE	young
b247	0	Lenski strains	Ara-3	1	(x=107.10 y=91.60)	10	1	5.004484	5.8398857	12.49528	0.9067361	6.5847073	2.5139971600968276	FALSE	young
b249	0	Lenski strains	Ara-3	1	(x=24.22 y=47.82)	11	1	5.6032925	6.1306744	13.286629	0.953715	6.145236	2.9197394656944833	FALSE	young
b250	0	Lenski strains	Ara-3	1	(x=68.66 y=9.66)	11	1	6.9182224	7.683012	16.341158	0.9326711	6.348312	3.4993483180420926	FALSE	young
b252	0	Lenski strains	Ara-3	1	(x=84.68 y=23.32)	11	1	4.611896	5.3628955	11.649855	0.9032026	6.2730823000000004	2.2907005231110107	FALSE	young
b253	0	Lenski strains	Ara-3	1	(x=102.63 y=23.67)	11	1	6.620969	7.4084	15.936832	0.9163167	6.331438	3.2569736786076695	FALSE	young
b254	0	Lenski strains	Ara-3	1	(x=114.47 y=99.65)	11	1	19.659098	21.437231	43.994095	0.9263943	5.920216	9.632944509496259	FALSE	young
b256	0	Lenski strains	Ara-3	1	(x=37.38 y=51.05)	11	1	6.3632765	6.5358715	14.088552	1.0214216	5.883622	3.5703615977521586	FALSE	young
b257	0	Lenski strains	Ara-3	1	(x=43.62 y=56.67)	11	1	9.726131	10.245714	21.469795	0.97359854	5.8258066	5.085113829599174	FALSE	young
b258	0	Lenski strains	Ara-3	1	(x=44.89 y=42.62)	11	1	3.1921313	3.409553	7.8583345	1.0225137	6.3167133	1.8665272691370904	FALSE	young
b259	0	Lenski strains	Ara-3	1	(x=48.33 y=40.33)	11	1	4.403833	4.6928515	10.347426	1.0085517	6.2313557	2.4993769798698926	FALSE	young
b260	0	Lenski strains	Ara-3	1	(x=47.97 y=70.02)	11	1	2.99475	3.8594787	8.661109	0.81518424	6.2163553	1.342884992746772	FALSE	young
b261	0	Lenski strains	Ara-3	1	(x=44.87 y=73.22)	11	1	2.5576375	2.8426127	6.834217	0.96917266	6.508007	1.398036863402939	FALSE	young
b263	0	Lenski strains	Ara-3	1	(x=62.34 y=70.68)	11	1	3.0335078	3.0737345	7.341893	1.078314	6.4017425	1.8713518963556226	FALSE	young
b264	0	Lenski strains	Ara-3	1	(x=65.58 y=70.38)	11	1	3.472889	3.3425376	7.967229	1.1252102	6.316893	2.2158596253386076	FALSE	young
b265	0	Lenski strains	Ara-3	1	(x=76.20 y=70.20)	11	1	3.7451391	5.0193024	10.936368	0.77303016	5.8020096	1.5704888618211668	FALSE	young
b266	0	Lenski strains	Ara-3	1	(x=77.81 y=75.66)	11	1	5.4155064	6.274966	13.385543	0.9081975	5.825127	2.7100081906263336	FALSE	young
b267	0	Lenski strains	Ara-3	1	(x=81.19 y=82.52)	11	1	8.660386	9.140613	19.2169	0.98272324	5.8274736	4.622068712517357	FALSE	young
b269	0	Lenski strains	Ara-3	1	(x=96.18 y=68.71)	11	1	3.4776156	4.7790556	10.43365	0.7549644	6.156797	1.4262434133976645	FALSE	young
b272	0	Lenski strains	Ara-3	1	(x=39.98 y=68.07)	12	1	5.117638	5.2038493	11.523302	1.0383526	8.236966	2.9377378779273977	FALSE	young
b273	0	Lenski strains	Ara-3	1	(x=53.49 y=57.48)	12	1	7.1616874	7.333249	15.729684	1.0157751	7.4949183	3.961778394657619	FALSE	young
b274	0	Lenski strains	Ara-3	1	(x=61.90 y=4.51)	12	1	7.223759	7.4901624	16.07898	0.9990014	7.763897	3.914011073967081	FALSE	young
b275	0	Lenski strains	Ara-3	1	(x=89.55 y=110.85)	12	1	3.9971595	4.6105866	10.161572	0.91847914	8.071049	2.0365421386648923	FALSE	young
b276	0	Lenski strains	Ara-3	1	(x=91.90 y=73.96)	12	1	4.7942467	5.001006	11.040652	1.017755	7.983817	2.712329748022895	FALSE	young
b277	0	Lenski strains	Ara-3	1	(x=107.19 y=123.63)	12	1	6.9227123	7.0209928	15.08976	1.0307996	8.164911	3.906120463687577	FALSE	young
b283	0	Lenski strains	Ara-3	1	(x=110.37 y=40.41)	12	1	6.917419	7.1993504	15.367184	1.0058528	7.4825273	3.813825273145298	FALSE	young
b284	0	Lenski strains	Ara-3	1	(x=114.46 y=45.96)	12	1	5.952633	6.558387	14.035184	0.9495215	7.539352	3.096030769717629	FALSE	young
b286	0	Lenski strains	Ara-3	1	(x=11.05 y=123.55)	13	1	3.807577	4.104934	9.203603	0.99587345	9.039	2.131636311254483	FALSE	young
b287	0	Lenski strains	Ara-3	1	(x=59.60 y=7.02)	13	1	4.1399016	4.77374	10.504519	0.91506934	8.21411	2.092981513888176	FALSE	young
b288	0	Lenski strains	Ara-3	1	(x=95.28 y=60.29)	13	1	4.691586	4.994133	11.004766	0.9986037	8.816937	2.607624591202345	FALSE	young
b289	0	Lenski strains	Ara-3	1	(x=118.88 y=56.39)	13	1	5.4898076	6.0738344	13.194317	0.93908316	8.359824	2.8045918947900144	FALSE	young
b291	0	Lenski strains	Ara-3	1	(x=34.73 y=110.61)	13	1	3.1382484	3.374457	7.772564	1.0244199	8.549834	1.854208353638967	FALSE	young
b292	0	Lenski strains	Ara-3	1	(x=35.60 y=113.87)	13	1	3.1061077	3.2745335	7.5810313	1.0476539	8.3770685	1.8818444745175846	FALSE	young
b294	0	Lenski strains	Ara-3	1	(x=51.90 y=56.15)	13	1	4.552814	5.53992	11.994722	0.8545258	8.294106	2.1181293334552933	FALSE	young
b295	0	Lenski strains	Ara-3	1	(x=56.02 y=58.08)	13	1	2.9905906	3.4847596	8.053926	0.9042664	8.382103	1.491984232403608	FALSE	young
b296	0	Lenski strains	Ara-3	1	(x=59.83 y=60.84)	13	1	5.060636	5.801115	12.728873	0.8980405	8.338738	2.4496381851702975	FALSE	young
b297	0	Lenski strains	Ara-3	1	(x=64.12 y=63.98)	13	1	3.59975	4.763125	10.596042	0.7711843	8.030753	1.4832247380192085	FALSE	young
b301	0	Lenski strains	Ara-3	1	(x=123.80 y=35.37)	13	1	3.7192376	3.6393604	8.4264345	1.1175315	8.304761	2.379815202356972	FALSE	young
b302	0	Lenski strains	Ara-3	1	(x=126.45 y=33.26)	13	1	2.8610828	2.9310846	6.957982	1.0976771	8.6151085	1.8491672103757042	FALSE	young
b303	0	Lenski strains	Ara-3	1	(x=73.59 y=28.67)	14	1	5.4629607	5.7596617	12.546106	0.9961147	6.8614016	2.992363137385362	FALSE	young
b304	0	Lenski strains	Ara-3	1	(x=78.40 y=64.85)	14	1	5.474683	5.2989874	11.733236	1.0937775	7.1800766	3.319322728849149	FALSE	young
b305	0	Lenski strains	Ara-3	1	(x=80.20 y=43.84)	14	1	4.2548513	4.479685	10.025644	1.0090917	7.1255302	2.388401674250567	FALSE	young
b306	0	Lenski strains	Ara-3	1	(x=107.32 y=20.45)	14	1	6.9703565	7.8233604	16.546757	0.92524284	6.6439447	3.50673885745497	FALSE	young
b307	0	Lenski strains	Ara-3	1	(x=28.59 y=38.97)	14	1	8.001597	7.346577	15.758352	1.1487658	7.022695	5.07629266306969	FALSE	young
b309	0	Lenski strains	Ara-3	1	(x=24.09 y=128.11)	14	1	2.589589	3.0953853	7.3052535	0.8828915	7.3318844	1.2633625807574749	FALSE	young
b311	0	Lenski strains	Ara-3	1	(x=34.70 y=71.54)	14	1	3.3544414	4.307435	9.514591	0.81596655	6.9510303	1.501626991002967	FALSE	young
b312	0	Lenski strains	Ara-3	1	(x=43.89 y=69.42)	14	1	13.468907	14.4728	29.917574	0.9483349	7.0484886	6.815137930573213	FALSE	young
b316	0	Lenski strains	Ara-3	1	(x=113.14 y=16.78)	14	1	2.778179	2.8747983	6.8962097	1.0665027	6.613907	1.7121031259592583	FALSE	young
b317	0	Lenski strains	Ara-3	1	(x=114.96 y=14.45)	14	1	2.642243	2.899765	6.8481946	1.0092896	6.5507116	1.5466534772974787	FALSE	young
b318	0	Lenski strains	Ara-3	1	(x=122.64 y=102.13)	14	1	2.507725	2.8789525	6.7703233	0.95227444000000006	7.0571694	1.3669649433813285	FALSE	young
b1	0	Lenski strains	Ara-3	2	(x=79.88 y=57.80)	1	1	5.7630033	5.5601077	12.1848	1.1019615	8.133876	3.535205541953682	FALSE	young
b2	0	Lenski strains	Ara-3	2	(x=86.67 y=74.42)	1	1	3.0851219	4.2865396	9.335046	0.7578472	8.259761	1.2890470319783587	FALSE	young
b4	0	Lenski strains	Ara-3	2	(x=88.65 y=71.54)	1	1	3.5105126	3.8901627	8.75534	0.97201365	7.848948	1.9244698664290354	FALSE	young
b5	0	Lenski strains	Ara-3	2	(x=14.19 y=5.25)	1	1	2.9444654	3.2566452	7.5840826	0.97449654	8.30718	1.6193087833059174	FALSE	young
b6	0	Lenski strains	Ara-3	2	(x=14.40 y=9.09)	1	1	3.3308086	4.3451085	9.5540495	0.8053336	7.8598742	1.4755396559496528	FALSE	young
b7	0	Lenski strains	Ara-3	2	(x=40.48 y=90.62)	1	1	3.5587234	4.2254567	9.314169	0.9029545	8.039096	1.8038649138884748	FALSE	young
b8	0	Lenski strains	Ara-3	2	(x=41.46 y=94.92)	1	1	3.726989	4.4163027	9.724224	0.8981652	7.9762244	1.8653911126285767	FALSE	young
b9	0	Lenski strains	Ara-3	2	(x=60.56 y=70.84)	1	1	3.5829234	3.7957494	8.623197	1.0244727	7.991179	2.085916570314983	FALSE	young
b10	0	Lenski strains	Ara-3	2	(x=60.74 y=74.22)	1	1	2.7126687	2.8908107	6.860915	1.0387185	8.220589	1.6331046265365383	FALSE	young
b11	0	Lenski strains	Ara-3	2	(x=61.55 y=47.98)	1	1	3.0379508	3.9684875	8.812347	0.80745864	7.586887	1.3547657570177603	FALSE	young
b12	0	Lenski strains	Ara-3	2	(x=62.05 y=44.23)	1	1	3.0834203	3.5114691	8.077635	0.9355835	8.074964	1.6093576966282135	FALSE	young
b14	0	Lenski strains	Ara-3	2	(x=89.32 y=77.61)	1	1	2.9508874	2.8720708	7.1062326	1.1055361	7.8064914	1.8379750893128326	FALSE	young
b15	0	Lenski strains	Ara-3	2	(x=112.10 y=32.81)	1	1	4.2365127	4.814336	10.581868	0.9297922	8.382659	2.1792488052063574	FALSE	young
b16	0	Lenski strains	Ara-3	2	(x=115.24 y=36.14)	1	1	3.3324156	4.2379785	9.433988	0.8195679	7.984916	1.4904837707925325	FALSE	young
b17	0	Lenski strains	Ara-3	2	(x=119.33 y=39.93)	1	1	6.1944437	6.839924	14.819595	0.93547785	8.034803	3.13412934816625	FALSE	young
b20	0	Lenski strains	Ara-3	2	(x=40.15 y=83.26)	2	1	5.471469	6.1482615	13.322873	0.9245277	8.796855	2.751634895893164	FALSE	young
b21	0	Lenski strains	Ara-3	2	(x=44.97 y=50.83)	2	1	6.4682064	7.042234	15.21162	0.94973505	8.5816770000000009	3.3259369036582247	FALSE	young
b22	0	Lenski strains	Ara-3	2	(x=72.97 y=110.23)	2	1	10.785259	12.706912	26.502748	0.8598817	8.527603	4.919444409999063	FALSE	young
b23	0	Lenski strains	Ara-3	2	(x=103.22 y=63.09)	2	1	6.046597	6.1636877	13.570438	1.0162201	8.791771	3.3328426441963246	FALSE	young
b24	0	Lenski strains	Ara-3	2	(x=108.46 y=124.98)	2	1	6.247381	6.7931466	14.649537	0.95234966	8.884572	3.225985949237475	FALSE	young
b25	0	Lenski strains	Ara-3	2	(x=112.47 y=87.44)	2	1	6.2594814	6.3808117	13.903948	1.0212022	8.720129	3.4841595500287568	FALSE	young
b26	0	Lenski strains	Ara-3	2	(x=129.52 y=20.77)	2	1	7.0622406	7.4217515	15.964945	0.9819936	8.49708	3.7473335031814403	FALSE	young
b27	0	Lenski strains	Ara-3	2	(x=4.16 y=118.59)	2	1	3.3296034	3.863797	8.6482	0.9273535	8.805756	1.7398169359063027	FALSE	young
b28	0	Lenski strains	Ara-3	2	(x=4.56 y=114.61)	2	1	3.3175032	3.9802415	8.867372	0.88976765	8.70627	1.6499138541729481	FALSE	young
b29	0	Lenski strains	Ara-3	2	(x=56.40 y=7.11)	2	1	2.8399787	3.1236691	7.254234	1.0030522	8.914256	1.6455486000341513	FALSE	young
b30	0	Lenski strains	Ara-3	2	(x=56.54 y=10.81)	2	1	3.57503	4.051522	9.011109	0.95372474	8.465968	1.9295805858863193	FALSE	young
b31	0	Lenski strains	Ara-3	2	(x=6.52 y=34.01)	3	1	7.1761093	7.0262074	15.142647	1.068376	8.026644	4.199212324721014	FALSE	young
b32	0	Lenski strains	Ara-3	2	(x=31.27 y=69.13)	3	1	8.837159	9.917091	20.799023	0.9172778	7.9745884	4.369026574679237	FALSE	young
b33	0	Lenski strains	Ara-3	2	(x=45.06 y=116.80)	3	1	7.6611905	8.314994	17.533323	0.95652056	8.445991	3.9833565457634736	FALSE	young
b34	0	Lenski strains	Ara-3	2	(x=54.74 y=118.55)	3	1	7.0679126	6.688494	14.641971	1.098295	8.164481	4.224399446795085	FALSE	young
b35	0	Lenski strains	Ara-3	2	(x=62.80 y=78.65)	3	1	8.596672	8.878488	18.96138	0.99634284	7.96587	4.614825064285113	FALSE	young
b36	0	Lenski strains	Ara-3	2	(x=73.02 y=6.56)	3	1	3.01381	3.7850485	8.485278	0.84431934	8.2194680000000009	1.412809302274687	FALSE	young
b37	0	Lenski strains	Ara-3	2	(x=93.62 y=63.55)	3	1	5.784745	5.8529162	12.714309	1.0484425	8.127781	3.3686831408291815	FALSE	young
b38	0	Lenski strains	Ara-3	2	(x=98.08 y=30.19)	3	1	6.3776455	7.54297	16.141628	0.8681759	8.171252	2.9768465934509862	FALSE	young
b39	0	Lenski strains	Ara-3	2	(x=119.37 y=58.00)	3	1	5.345175	6.188853	13.367135	0.89729375	8.039683	2.609024005619781	FALSE	young
b40	0	Lenski strains	Ara-3	2	(x=53.45 y=66.84)	3	1	3.9279625	4.31928	9.611625	0.97326654	7.92283	2.1422668460617555	FALSE	young
b41	0	Lenski strains	Ara-3	2	(x=54.32 y=70.75)	3	1	3.0195172	3.4788253	7.9017406	0.94122636	8.01335	1.6136873898606252	FALSE	young
b42	0	Lenski strains	Ara-3	2	(x=109.91 y=113.81)	3	1	3.015925	3.2703838	7.545599	1.0200268	8.291768	1.7816422789998514	FALSE	young
b43	0	Lenski strains	Ara-3	2	(x=111.35 y=117.20)	3	1	3.3509438	4.0756598	9.017676	0.88035375	8.134309	1.6539066184872282	FALSE	young
b45	0	Lenski strains	Ara-3	2	(x=5.30 y=46.84)	4	1	6.2586126	6.735113	14.5694065	0.96274483	7.477997	3.2686310290349154	FALSE	young
b46	0	Lenski strains	Ara-3	2	(x=12.06 y=40.41)	4	1	7.311496	7.7083025	16.534302	0.97734004	7.310032	3.8552163464120057	FALSE	young
b47	0	Lenski strains	Ara-3	2	(x=15.88 y=11.09)	4	1	7.3362336	7.2426414	15.698932	1.0483931	7.226133	4.168155503737654	FALSE	young
b49	0	Lenski strains	Ara-3	2	(x=42.82 y=121.85)	4	1	6.718714	7.0891914	15.215944	0.9851699	7.299443	3.6026128431116677	FALSE	young
b53	0	Lenski strains	Ara-3	2	(x=77.72 y=103.27)	4	1	7.389319	7.597188	16.397017	1.0026417	7.0994525	3.9989228171218945	FALSE	young
b54	0	Lenski strains	Ara-3	2	(x=80.34 y=3.82)	4	1	3.7241118	4.1770124	9.348818	0.9478854	7.7106614	1.9650610834219793	FALSE	young
b55	0	Lenski strains	Ara-3	2	(x=84.88 y=121.57)	4	1	5.262366	6.9302526	14.793256	0.7786776	7.4593782	2.2002045074278196	FALSE	young
b56	0	Lenski strains	Ara-3	2	(x=91.35 y=26.42)	4	1	8.083839	7.9666405	17.165411	1.0459998	7.063673	4.56390972151747	FALSE	young
b58	0	Lenski strains	Ara-3	2	(x=100.66 y=61.26)	4	1	4.1690173	4.532024	10.068391	0.9780087	7.4129095	2.2697407748827603	FALSE	young
b59	0	Lenski strains	Ara-3	2	(x=102.63 y=115.60)	4	1	5.7705655	6.6649055	14.375602	0.89417845	7.349111	2.790236505267298	FALSE	young
b60	0	Lenski strains	Ara-3	2	(x=104.91 y=49.16)	4	1	5.158192	5.892236	12.756727	0.91308486	7.3737187	2.57217811614831	FALSE	young
b61	0	Lenski strains	Ara-3	2	(x=117.79 y=76.51)	4	1	4.0051	4.2265434	9.516816	1.0124772	7.375417	2.2685818826002637	FALSE	young
b64	0	Lenski strains	Ara-3	2	(x=58.22 y=86.29)	4	1	4.149544	4.9778795	10.844578	0.8758588	7.092561	1.9994529882198235	FALSE	young
b65	0	Lenski strains	Ara-3	2	(x=58.36 y=81.65)	4	1	3.8215203	4.233002	9.429356	0.9667654	7.2853312	2.071520777626439	FALSE	young
b66	0	Lenski strains	Ara-3	2	(x=69.11 y=113.26)	4	1	2.610953	3.3243563	7.5308146	0.8425515	7.325028	1.2356603159088946	FALSE	young
b67	0	Lenski strains	Ara-3	2	(x=69.67 y=116.55)	4	1	2.9792469	3.332415	7.674777	0.9719507	7.436794	1.6483376431345682	FALSE	young
b68	0	Lenski strains	Ara-3	2	(x=94.15 y=5.69)	4	1	3.0998096	3.518435	7.9901752	0.9561614	7.1849	1.6842655638515027	FALSE	young
b69	0	Lenski strains	Ara-3	2	(x=94.63 y=9.31)	4	1	3.3179524	3.6346138	8.244463	0.9967077	7.227773	1.8905689471927631	FALSE	young
b70	0	Lenski strains	Ara-3	2	(x=47.54 y=96.21)	5	1	6.4876795	6.9865837	15.063014	0.9596675	7.871354	3.3690314347641896	FALSE	young
b71	0	Lenski strains	Ara-3	2	(x=56.03 y=73.75)	5	1	3.8213313	4.2818003	9.568343	0.9457371	7.9536967	2.0052378006782665	FALSE	young
b72	0	Lenski strains	Ara-3	2	(x=83.72 y=11.92)	5	1	4.302921	4.528958	10.159933	1.0037469	8.076307	2.389160629694723	FALSE	young
b73	0	Lenski strains	Ara-3	2	(x=86.72 y=117.22)	5	1	8.317994	9.30603	19.666977	0.9148835	7.7094274	4.078445477232436	FALSE	young
b74	0	Lenski strains	Ara-3	2	(x=87.15 y=21.49)	5	1	6.3992457	7.0417204	15.219029	0.93619424	7.70726	3.23153845793086	FALSE	young
b75	0	Lenski strains	Ara-3	2	(x=124.41 y=95.23)	5	1	4.4153657	4.9864016	10.982449	0.9290151	7.6484976	2.2533643621547643	FALSE	young
b76	0	Lenski strains	Ara-3	2	(x=12.26 y=64.94)	5	1	3.9613085	3.9807909	9.080141	1.072601	7.755294	2.3979735212477564	FALSE	young
b77	0	Lenski strains	Ara-3	2	(x=12.46 y=60.41)	5	1	4.7445235	4.7669	10.655411	1.0575205	7.569778	2.7913368792431563	FALSE	young
b78	0	Lenski strains	Ara-3	2	(x=19.77 y=114.37)	5	1	3.8277593	4.088235	9.218274	0.9992092	7.803438	2.1372106142109226	FALSE	young
b79	0	Lenski strains	Ara-3	2	(x=20.29 y=118.44)	5	1	3.7136602	3.9805171	9.034819	0.991943	7.7215414000000004	2.050744475593536	FALSE	young
b80	0	Lenski strains	Ara-3	2	(x=38.17 y=57.74)	5	1	3.6628969	4.1242166	9.208226	0.9504525	7.547303	1.9507468889555637	FALSE	young
b81	0	Lenski strains	Ara-3	2	(x=38.92 y=61.82)	5	1	3.9350524	3.9866529	8.987473	1.0837944	7.60336	2.4518892689093046	FALSE	young
b82	0	Lenski strains	Ara-3	2	(x=66.46 y=53.81)	5	1	4.752653	4.810303	10.661664	1.0589162	7.392176	2.824192144017439	FALSE	young
b83	0	Lenski strains	Ara-3	2	(x=67.02 y=58.44)	5	1	3.9228578	4.2510786	9.501516	0.9875235	7.4176197	2.170664160674096	FALSE	young
b84	0	Lenski strains	Ara-3	2	(x=72.21 y=79.89)	5	1	7.012328	7.1117225	15.317399	1.0259125	7.4481707	3.919169685460963	FALSE	young
b85	0	Lenski strains	Ara-3	2	(x=73.66 y=86.29)	5	1	6.085922	5.8925705	12.9509535	1.0839021	7.402951	3.6247956246522617	FALSE	young
b86	0	Lenski strains	Ara-3	2	(x=3.05 y=124.95)	6	1	6.0713406	6.5619197	14.267231	0.9570625	6.626887	3.147097033157321	FALSE	young
b87	0	Lenski strains	Ara-3	2	(x=26.64 y=32.12)	6	1	5.93635	6.9992566	14.909948	0.87867516	6.1503778	2.8294839585041065	FALSE	young
b89	0	Lenski strains	Ara-3	2	(x=32.81 y=105.23)	6	1	6.787722	6.7720838	14.708339	1.0410436	6.46695	3.8428973426882984	FALSE	young
b90	0	Lenski strains	Ara-3	2	(x=43.15 y=12.12)	6	1	7.464353	7.779272	16.596952	0.99361056	6.062995	4.021332428094991	FALSE	young
b95	0	Lenski strains	Ara-3	2	(x=87.96 y=92.96)	6	1	3.3759	3.6482139	8.378808	0.9966523	6.3144693	1.8974321836605759	FALSE	young
b96	0	Lenski strains	Ara-3	2	(x=107.69 y=45.11)	6	1	4.704064	4.8192964	10.784177	1.0295534	6.621191	2.6747304017736493	FALSE	young
b98	0	Lenski strains	Ara-3	2	(x=29.64 y=60.86)	6	1	6.283114	6.7277045	14.370631	0.9792527	6.2293224	3.3779645330733907	FALSE	young
b99	0	Lenski strains	Ara-3	2	(x=31.81 y=66.90)	6	1	5.9106607	5.964398	12.947454	1.046737	6.361412	3.4216878678014853	FALSE	young
b100	0	Lenski strains	Ara-3	2	(x=75.39 y=3.24)	6	1	5.1543694	4.827523	10.91718	1.1296312	6.682635	3.225494693589719	FALSE	young
b101	0	Lenski strains	Ara-3	2	(x=80.70 y=3.87)	6	1	5.71608	5.7536077	12.484787	1.0586834	6.540903	3.376533603128155	FALSE	young
b102	0	Lenski strains	Ara-3	2	(x=76.70 y=11.57)	6	1	3.9628446	4.776642	10.451408	0.8725673	6.146746	1.9042290326053188	FALSE	young
b103	0	Lenski strains	Ara-3	2	(x=78.03 y=16.32)	6	1	4.526487	4.95199	10.875621	0.96721417	6.267951	2.4256251236389255	FALSE	young
b104	0	Lenski strains	Ara-3	2	(x=81.80 y=54.31)	6	1	4.5503564	4.4823728	10.108505	1.0832428	6.2601824	2.7539637446244845	FALSE	young
b105	0	Lenski strains	Ara-3	2	(x=82.75 y=58.79)	6	1	4.0903673	4.484101	9.906841	0.97754693	6.2335753	2.2436196795262644	FALSE	young
b106	0	Lenski strains	Ara-3	2	(x=109.28 y=111.67)	6	1	4.2633595	4.6542726	10.259709	0.9769167	6.397941	2.325763262011259	FALSE	young
b107	0	Lenski strains	Ara-3	2	(x=109.94 y=116.59)	6	1	4.3276405	5.091409	11.069402	0.89879507	6.350085	2.153564935678205	FALSE	young
b108	0	Lenski strains	Ara-3	2	(x=116.81 y=74.61)	6	1	34.69278	39.452396	80.257095	0.8847443	6.0371885	16.1699081390932	FALSE	young
b109	0	Lenski strains	Ara-3	2	(x=116.69 y=94.98)	6	1	2.749347	3.9578016	8.651245	0.73288083	6.1519375	1.1130620252230203	FALSE	young
b112	0	Lenski strains	Ara-3	2	(x=54.14 y=23.37)	7	1	29.232489	31.143894	63.19723	0.9479949	6.301868	14.654922859788277	FALSE	young
b114	0	Lenski strains	Ara-3	2	(x=54.19 y=105.45)	7	1	7.468914	7.383062	15.967313	1.0472407	6.7051983	4.239632008980114	FALSE	young
b115	0	Lenski strains	Ara-3	2	(x=62.98 y=83.80)	7	1	8.600453	9.618893	20.38115	0.91570926	6.62631	4.223173539667995	FALSE	young
b116	0	Lenski strains	Ara-3	2	(x=63.60 y=120.49)	7	1	3.9767406	4.3677473000000004	9.784742	0.96452725	6.953112	2.127576232353619	FALSE	young
b117	0	Lenski strains	Ara-3	2	(x=78.58 y=77.24)	7	1	6.207489	6.4677906	14.000798	0.9996519	6.6650476	3.3841699490801362	FALSE	young
b121	0	Lenski strains	Ara-3	2	(x=122.82 y=102.85)	7	1	5.3349657	6.261074	13.441263	0.88453686	6.698455	2.564952516934821	FALSE	young
b122	0	Lenski strains	Ara-3	2	(x=6.57 y=69.00)	7	1	5.739843	6.2270203	13.520636	0.9567139	6.7109995	2.9843040718887126	FALSE	young
b123	0	Lenski strains	Ara-3	2	(x=9.80 y=81.03)	7	1	17.100468	18.708908	38.408848	0.92636627	6.5309477	8.40644795877579	FALSE	young
b125	0	Lenski strains	Ara-3	2	(x=35.88 y=101.82)	7	1	6.3995767	6.6664453	14.331016	1.0048381	6.863391	3.524399488816156	FALSE	young
b126	0	Lenski strains	Ara-3	2	(x=41.59 y=98.49)	7	1	6.592798	6.501395	14.178714	1.0561721	6.703334	3.7972969203462728	FALSE	young
b127	0	Lenski strains	Ara-3	2	(x=42.14 y=106.73)	7	1	3.4772375	3.7503452	8.419028	1.0220947	6.7726855	2.0514084449806216	FALSE	young
b129	0	Lenski strains	Ara-3	2	(x=66.38 y=47.65)	7	1	3.9847758	4.395095	9.726114	0.9743755	6.5050893	2.184839806933824	FALSE	young
b130	0	Lenski strains	Ara-3	2	(x=67.50 y=43.72)	7	1	3.3528345	3.6647208	8.311216	0.9957398	6.771082	1.90252883680449	FALSE	young
b131	0	Lenski strains	Ara-3	2	(x=11.08 y=65.50)	8	1	10.475315	9.53688	20.41308	1.1260291	6.6252475	6.33146439056266	FALSE	young
b134	0	Lenski strains	Ara-3	2	(x=30.05 y=30.91)	8	1	7.44046	6.9075246	15.077814	1.1191739	6.629425	4.530187835899424	FALSE	young
b137	0	Lenski strains	Ara-3	2	(x=52.33 y=82.88)	8	1	8.47189	9.040254	19.060537	0.9678476	6.5264893	4.433974693230988	FALSE	young
b138	0	Lenski strains	Ara-3	2	(x=61.20 y=8.94)	8	1	8.634827	8.514398	18.183926	1.0488204	6.4285035	4.904049231474365	FALSE	young
b139	0	Lenski strains	Ara-3	2	(x=66.80 y=125.34)	8	1	7.4524655	8.584682	18.154762	0.89139605	6.513146	3.5716117679059267	FALSE	young
b141	0	Lenski strains	Ara-3	2	(x=77.07 y=71.83)	8	1	4.552625	5.244069	11.485123	0.9071236	6.6758914	2.259435517087569	FALSE	young
b145	0	Lenski strains	Ara-3	2	(x=82.70 y=125.97)	8	1	6.373675	7.5877633	16.178217	0.8625637	6.4425154	2.9559341282499942	FALSE	young
b146	0	Lenski strains	Ara-3	2	(x=85.95 y=95.29)	8	1	6.309394	7.4518514	15.79985	0.87544525	6.5910063	2.9903415103699347	FALSE	young
b150	0	Lenski strains	Ara-3	2	(x=96.02 y=38.69)	8	1	9.260848	10.583368	22.246775	0.89286745	6.409595	4.41770286031361	FALSE	young
b151	0	Lenski strains	Ara-3	2	(x=98.44 y=107.49)	8	1	7.1613092	8.259703	17.550306	0.89003354	6.2894454	3.425908814947731	FALSE	young
b154	0	Lenski strains	Ara-3	2	(x=101.82 y=19.27)	8	1	10.06531	10.731245	22.57698	0.95819724	6.218019	5.158917272060852	FALSE	young
b157	0	Lenski strains	Ara-3	2	(x=122.81 y=27.29)	8	1	7.8892946	8.872603	18.826841	0.9100815	6.276945	3.8477801011987838	FALSE	young
b160	0	Lenski strains	Ara-3	2	(x=40.32 y=76.49)	8	1	5.8564	6.4508166	13.810142	0.9532325	6.572982	3.0690997168265404	FALSE	young
b161	0	Lenski strains	Ara-3	2	(x=42.02 y=82.27)	8	1	5.0203657	5.4769835	11.976078	0.9604097	6.587564	2.6451672091044447	FALSE	young
b163	0	Lenski strains	Ara-3	2	(x=51.58 y=99.76)	8	1	2.7499142	2.9575353	7.0341578	1.0126833	6.653986	1.5880927222996357	FALSE	young
b164	0	Lenski strains	Ara-3	2	(x=52.16 y=102.86)	8	1	2.827808	3.2156513	7.413487	0.9657195	6.5805674	1.5702527854324206	FALSE	young
b165	0	Lenski strains	Ara-3	2	(x=15.96 y=36.14)	9	1	3.3486042	3.8997028	8.735222	0.9208022	9.683446	1.7312621293017876	FALSE	young
b166	0	Lenski strains	Ara-3	2	(x=54.74 y=103.28)	9	1	8.05255	9.983579	20.97536	0.8234525	9.35437	3.5445571741658815	FALSE	young
b167	0	Lenski strains	Ara-3	2	(x=57.26 y=53.22)	9	1	5.3429065	5.7925053	12.573224	0.96759194	9.49393	2.839550169432116	FALSE	young
b168	0	Lenski strains	Ara-3	2	(x=75.09 y=24.83)	9	1	12.330136	13.652105	28.475962	0.9163667	9.421298	6.00256456257814	FALSE	young
b169	0	Lenski strains	Ara-3	2	(x=125.79 y=73.45)	9	1	6.700753	6.9573793	15.006826	0.99860394	9.410946	3.632711037822095	FALSE	young
b170	0	Lenski strains	Ara-3	2	(x=29.97 y=9.24)	9	1	4.294992	4.9072165	10.660394	0.9362699	9.117564	2.2523504483343877	FALSE	young
b171	0	Lenski strains	Ara-3	2	(x=30.42 y=13.71)	9	1	3.9554594	3.8647382	8.845386	1.1198617	9.522839	2.5377421067727943	FALSE	young
b172	0	Lenski strains	Ara-3	2	(x=34.35 y=68.06)	9	1	3.5025718	3.9964797	8.913672	0.94705486	9.317459	1.8768367893854363	FALSE	young
b173	0	Lenski strains	Ara-3	2	(x=34.76 y=62.82)	9	1	5.497654	6.2056565	13.368968	0.9241096	9.1789055	2.77481043219388	FALSE	young
b174	0	Lenski strains	Ara-3	2	(x=15.86 y=123.27)	10	1	5.441786	6.079212	13.209397	0.9286429	8.70781	2.7450066215118567	FALSE	young
b175	0	Lenski strains	Ara-3	2	(x=22.84 y=29.57)	10	1	5.2713223	5.8419247	12.666392	0.94515	9.0354395	2.7324741019301526	FALSE	young
b176	0	Lenski strains	Ara-3	2	(x=47.88 y=53.02)	10	1	6.3598733	6.942959	14.986133	0.94858676	8.710379	3.271126506724478	FALSE	young
b177	0	Lenski strains	Ara-3	2	(x=65.42 y=82.98)	10	1	7.422405	8.584849	18.16644	0.88743013	8.643393	3.5399703344578115	FALSE	young
b178	0	Lenski strains	Ara-3	2	(x=67.37 y=102.59)	10	1	19.299122	21.868416	44.779583	0.8912689	8.36846	9.095644004448326	FALSE	young
b179	0	Lenski strains	Ara-3	2	(x=81.02 y=27.52)	10	1	19.529259	23.176373	47.460114	0.8493239	8.496339	8.753682383373953	FALSE	young
b181	0	Lenski strains	Ara-3	2	(x=116.45 y=47.00)	10	1	2.5916688	3.0468607	7.109082	0.91871774	8.737364	1.3465281168537124	FALSE	young
b182	0	Lenski strains	Ara-3	2	(x=15.38 y=21.19)	11	1	3.9865718	4.704821	10.346331	0.8904795	9.664644	1.9533927835401035	FALSE	young
b183	0	Lenski strains	Ara-3	2	(x=17.15 y=37.74)	11	1	5.3179264	6.2264886	13.464186	0.88323915	9.633365	2.543304981159568	FALSE	young
b185	0	Lenski strains	Ara-3	2	(x=65.10 y=117.61)	11	1	4.893694	4.903727	11.02673	1.0465351	9.603836	2.812111290880861	FALSE	young
b191	0	Lenski strains	Ara-3	2	(x=91.61 y=73.29)	11	1	6.6173763	8.13082	17.173931	0.8365204	9.206085	2.979106588511399	FALSE	young
b192	0	Lenski strains	Ara-3	2	(x=95.62 y=123.64)	11	1	6.9106126	7.89549	16.771315	0.9054123	9.304563	3.3889915835723308	FALSE	young
b193	0	Lenski strains	Ara-3	2	(x=103.19 y=11.03)	11	1	8.7119055	9.85331	20.731335	0.9072731	8.934892	4.246751393534375	FALSE	young
b194	0	Lenski strains	Ara-3	2	(x=107.99 y=103.08)	11	1	6.982078	7.801945	16.701635	0.9211987	9.196215	3.4666351764711156	FALSE	young
b195	0	Lenski strains	Ara-3	2	(x=119.33 y=41.61)	11	1	7.883339	10.107296	21.10575	0.7968019	8.910208	3.3599617150007237	FALSE	young
b197	0	Lenski strains	Ara-3	2	(x=47.35 y=126.47)	12	1	3.8045046	4.0705905	9.1071615	1.0169669	9.602887	2.204294782490595	FALSE	young
b198	0	Lenski strains	Ara-3	2	(x=81.50 y=66.46)	12	1	4.2221437	4.7659807	10.532732	0.93238	9.337907	2.16938583387341	FALSE	young
b199	0	Lenski strains	Ara-3	2	(x=98.19 y=74.41)	12	1	5.1738844	5.582369	12.25637	0.9667867	9.167124	2.7319861740369444	FALSE	young
b200	0	Lenski strains	Ara-3	2	(x=111.65 y=123.81)	12	1	3.5453	3.7269974	8.546889	1.0239805	9.667454	2.0461670400308303	FALSE	young
b201	0	Lenski strains	Ara-3	2	(x=122.16 y=68.40)	12	1	7.0346375	8.262065	17.500217	0.8749031	8.79376	3.311365657615068	FALSE	young
b202	0	Lenski strains	Ara-3	2	(x=32.89 y=3.01)	12	1	3.831582	4.2264524	9.417801	0.9709007	9.280598	2.0860476903452856	FALSE	young
b203	0	Lenski strains	Ara-3	2	(x=33.51 y=7.07)	12	1	2.949127	3.774122	8.431405	0.82980174	8.812396	1.3607026777039295	FALSE	young
b204	0	Lenski strains	Ara-3	2	(x=34.66 y=11.25)	12	1	3.9974902	4.7946296	10.5907955	0.86924446	8.783202	1.8968699101700865	FALSE	young
b205	0	Lenski strains	Ara-3	2	(x=35.76 y=15.68)	12	1	3.9645224	4.271539	9.556897	0.9919341	9.095783	2.2006381572087808	FALSE	young
b206	0	Lenski strains	Ara-3	2	(x=37.90 y=81.99)	12	1	4.5755014	4.8697653	10.763096000000001	0.99673074	9.25076	2.533158462099805	FALSE	young
b207	0	Lenski strains	Ara-3	2	(x=38.60 y=86.64)	12	1	3.8640594	4.245811	9.4949465	0.9706518	9.379297	2.0945281843143806	FALSE	young
b208	0	Lenski strains	Ara-3	2	(x=76.48 y=125.62)	12	1	4.776853	5.511952	11.852529	0.9175966	8.931973	2.4300076488874254	FALSE	young
b209	0	Lenski strains	Ara-3	2	(x=76.05 y=120.72)	12	1	4.2009687	4.3125873	9.742044	1.036744	9.141865	2.4270548050229217	FALSE	young
b210	0	Lenski strains	Ara-3	2	(x=13.57 y=68.18)	13	1	15.116185	15.088327	31.42081	1.0174899	7.9095507	8.178994645768231	FALSE	young
b211	0	Lenski strains	Ara-3	2	(x=17.73 y=9.38)	13	1	5.5987906	5.412799	11.990242	1.089987	8.199466	3.3671553901920968	FALSE	young
b212	0	Lenski strains	Ara-3	2	(x=21.43 y=35.00)	13	1	5.772007	5.9714007	13.029417	1.0096598	7.900426	3.187314856239828	FALSE	young
b213	0	Lenski strains	Ara-3	2	(x=58.42 y=84.49)	13	1	7.2543283	7.550228	16.202406	0.9918074	7.8306417	3.8887800264208416	FALSE	young
b214	0	Lenski strains	Ara-3	2	(x=77.12 y=92.75)	13	1	6.7419686	7.799631	16.592333	0.888757	7.9081717	3.2258097312033085	FALSE	young
b216	0	Lenski strains	Ara-3	2	(x=83.35 y=40.36)	13	1	4.8038893	5.1166096	11.251583	0.99277306	7.9779363	2.640467770242385	FALSE	young
b217	0	Lenski strains	Ara-3	2	(x=93.85 y=10.61)	13	1	4.3641768	4.624354	10.308827	1.0015342	8.415639	2.4287413271435803	FALSE	young
b218	0	Lenski strains	Ara-3	2	(x=95.40 y=108.98)	13	1	8.123637	8.327995	17.59887	1.01738	7.649761	4.513417098223444	FALSE	young
b219	0	Lenski strains	Ara-3	2	(x=124.15 y=123.09)	13	1	5.066875	5.717087	12.422542	0.92716426	8.009209	2.573278479381742	FALSE	young
b220	0	Lenski strains	Ara-3	2	(x=56.92 y=101.30)	13	1	4.425386	4.563338	10.159873	1.0409192	8.289576	2.588900136476044	FALSE	young
b221	0	Lenski strains	Ara-3	2	(x=61.04 y=99.14)	13	1	4.4206595	4.6589627	10.315642	1.0167838	8.190741	2.5220000573256725	FALSE	young
b222	0	Lenski strains	Ara-3	2	(x=6.91 y=25.46)	14	1	7.9575167	9.08275	19.197733	0.8968023	9.185468	3.8248059796238865	FALSE	young
b223	0	Lenski strains	Ara-3	2	(x=25.77 y=113.72)	14	1	5.4208	5.9263077	12.916675	0.95208544	9.3489	2.8127728819386744	FALSE	young
b224	0	Lenski strains	Ara-3	2	(x=40.71 y=42.69)	14	1	5.5336704	6.9020762	14.733459999999999	0.8255229	9.038773	2.462842402324593	FALSE	young
b225	0	Lenski strains	Ara-3	2	(x=57.09 y=12.63)	14	1	3.0416374	3.3502326	7.703981	0.9869306	9.658863	1.7086252173120655	FALSE	young
b226	0	Lenski strains	Ara-3	2	(x=60.45 y=28.43)	14	1	8.604281	9.296701	19.62869	0.9508542	9.150983	4.4010402862807885	FALSE	young
b227	0	Lenski strains	Ara-3	2	(x=78.55 y=81.20)	14	1	7.018	7.6026087	16.219322	0.9559648	9.402107	3.63785230578719	FALSE	young
b229	0	Lenski strains	Ara-3	2	(x=91.24 y=110.68)	14	1	3.741925	4.592399	10.101494	0.86092997	9.616007	1.7822716082281664	FALSE	young
b230	0	Lenski strains	Ara-3	2	(x=120.30 y=62.00)	14	1	4.7689123	5.255889	11.5893135	0.9466406	9.820526	2.4661248566083165	FALSE	young
b231	0	Lenski strains	Ara-3	2	(x=62.46 y=46.79)	14	1	4.4180126	4.7943096	10.611883	0.9755333	9.209674	2.388960095929776	FALSE	young
b232	0	Lenski strains	Ara-3	2	(x=63.13 y=51.64)	14	1	4.2562695	4.6941957	10.390175	0.9597624	8.986925	2.2640565872463188	FALSE	young
b233	0	Lenski strains	Ara-3	2	(x=29.10 y=89.21)	15	1	4.87734	5.907979	12.722014	0.85876536	8.785185	2.2813220661629843	FALSE	young
b236	0	Lenski strains	Ara-3	2	(x=69.19 y=102.24)	15	1	5.590578	6.0647945	13.201525	0.959098	8.671163	2.9210613796922202	FALSE	young
b237	0	Lenski strains	Ara-3	2	(x=72.00 y=126.49)	15	1	6.0239096	6.765596	14.502323	0.9251034	8.576966	3.0316931141698995	FALSE	young
b238	0	Lenski strains	Ara-3	2	(x=34.32 y=20.08)	15	1	4.202127	4.926453	10.7328825	0.90378416	8.181791	2.1069897220219493	FALSE	young
b239	0	Lenski strains	Ara-3	2	(x=36.63 y=15.93)	15	1	4.22394	4.4314847	9.887521	1.0231864	8.252143	2.429167121814265	FALSE	young
b240	0	Lenski strains	Ara-3	2	(x=46.83 y=66.50)	15	1	3.3257985	3.7395077	8.442237	0.9655819	8.411587	1.8255397194079384	FALSE	young
b241	0	Lenski strains	Ara-3	2	(x=46.75 y=70.38)	15	1	3.4309173	3.8637974	8.6988735	0.95478326	8.373032	1.8442617549644102	FALSE	young
b242	0	Lenski strains	Ara-3	2	(x=52.21 y=33.72)	15	1	3.2917671	3.325689	7.805225	1.0771514	8.438079	2.0203832380855813	FALSE	young
b244	0	Lenski strains	Ara-3	2	(x=82.42 y=68.32)	15	1	5.189009	6.4343224	13.749838	0.83580196	8.243732	2.353467529680755	FALSE	young
b245	0	Lenski strains	Ara-3	2	(x=83.66 y=74.25)	15	1	4.8693047	5.475429	11.837217	0.9417964	8.335305	2.542909042797638	FALSE	young
b246	0	Lenski strains	Ara-3	2	(x=82.70 y=89.57)	15	1	2.9172344	3.4796784	7.8895903	0.9059002	8.6455145	1.4951970815533562	FALSE	young
b247	0	Lenski strains	Ara-3	2	(x=83.07 y=93.10)	15	1	2.7591782	3.4187615	7.710068	0.86962825	8.520125	1.3537382674635294	FALSE	young
b248	0	Lenski strains	Ara-3	2	(x=90.25 y=6.75)	15	1	3.3988237	3.9828985	8.880932	0.9142178	8.400047	1.7429992771028737	FALSE	young
b249	0	Lenski strains	Ara-3	2	(x=91.67 y=11.38)	15	1	4.3907876	5.4819493	11.748343	0.8428692	8.483786	2.0391726863377624	FALSE	young
b250	0	Lenski strains	Ara-3	2	(x=100.30 y=83.09)	15	1	4.250881	4.8198533	10.608582	0.93267125	8.141345	2.195278487621752	FALSE	young
b251	0	Lenski strains	Ara-3	2	(x=100.24 y=88.19)	15	1	4.6879935	5.1457515	11.341412	0.95625025	8.235756	2.463715495642496	FALSE	young
b252	0	Lenski strains	Ara-3	2	(x=16.03 y=79.87)	16	1	5.935617	6.362604	13.774397	0.9711276	8.489799	3.1418548036523783	FALSE	young
b254	0	Lenski strains	Ara-3	2	(x=43.79 y=60.27)	16	1	6.7432923	6.6961226	14.398404	1.0606171	7.957508	3.944021453128349	FALSE	young
b256	0	Lenski strains	Ara-3	2	(x=72.55 y=107.40)	16	1	8.053684	7.9166136	17.117762	1.0466887	8.249855	4.541226270541427	FALSE	young
b257	0	Lenski strains	Ara-3	2	(x=81.80 y=66.82)	16	1	5.003728	5.345421	11.77254	0.98171395	8.432278	2.697431733520756	FALSE	young
b258	0	Lenski strains	Ara-3	2	(x=97.14 y=69.03)	16	1	7.653061	8.263418	17.51722	0.9564633	8.265019	3.9581747616334346	FALSE	young
b259	0	Lenski strains	Ara-3	2	(x=111.46 y=94.66)	16	1	6.699619	6.980902	15.081856	0.99234533	8.376581	3.599447338867771	FALSE	young
b260	0	Lenski strains	Ara-3	2	(x=43.42 y=111.82)	16	1	3.012711	3.7482316	8.400972	0.8538306	8.215936	1.4307655361505183	FALSE	young
b261	0	Lenski strains	Ara-3	2	(x=43.36 y=108.18)	16	1	3.0594094	3.4259102	7.8982525	0.958678	8.3390045	1.6486183129964058	FALSE	young
b262	0	Lenski strains	Ara-3	2	(x=68.33 y=45.57)	16	1	4.5753126	4.7686615	10.558051	1.0243734	8.169285	2.6200628115267812	FALSE	young
b263	0	Lenski strains	Ara-3	2	(x=69.25 y=40.63)	16	1	4.7929235	5.0713673	11.104659	1.0094429	8.272863	2.705747113300869	FALSE	young
b264	0	Lenski strains	Ara-3	2	(x=121.09 y=14.05)	16	1	4.6617613	5.031411	11.036217	0.983756	8.307537	2.549548075007884	FALSE	young
b265	0	Lenski strains	Ara-3	2	(x=121.22 y=8.92)	16	1	4.308569	4.970792	10.840659	0.9180809	8.195774	2.1937448670106185	FALSE	young
b1	0	Lenski strains	Ara-4	1	(x=29.05 y=37.49)	1	1	28.064627	31.837255	64.54757	0.8913023	6.6921506	13.242936379825244	FALSE	young
b2	0	Lenski strains	Ara-4	1	(x=29.57 y=118.95)	1	1	5.865286	6.681958	14.269135	0.91589266	7.436692	2.9348879219788917	FALSE	young
b3	0	Lenski strains	Ara-4	1	(x=40.18 y=25.57)	1	1	20.606678	22.66627	46.290684	0.9221451	6.6001797	10.091999163617858	FALSE	young
b4	0	Lenski strains	Ara-4	1	(x=36.94 y=98.18)	1	1	7.4309125	8.546511	18.18287	0.8927703	7.2835913	3.5667029941956403	FALSE	young
b5	0	Lenski strains	Ara-4	1	(x=56.29 y=13.83)	1	1	5.2055287	5.739957	12.490883	0.9487846	6.8975763	2.7054687076558044	FALSE	young
b6	0	Lenski strains	Ara-4	1	(x=74.34 y=123.64)	1	1	6.322628	6.920618	14.931081	0.94284177	7.285286	3.2212255064640676	FALSE	young
b7	0	Lenski strains	Ara-4	1	(x=81.77 y=5.26)	1	1	7.0211844	6.900217	15.0202055	1.0586166	7.130486	4.048916035824076	FALSE	young
b8	0	Lenski strains	Ara-4	1	(x=86.72 y=62.06)	1	1	15.398195	14.610532	30.418564	1.0734651	6.804394	8.815369302848563	FALSE	young
b9	0	Lenski strains	Ara-4	1	(x=85.37 y=97.76)	1	1	6.6084905	7.2798514	15.644894	0.9359465	7.200917	3.3390520255532907	FALSE	young
b11	0	Lenski strains	Ara-4	1	(x=114.90 y=93.25)	1	1	4.6883717	4.8302083	10.787135	1.024575	7.3792386	2.654923377473945	FALSE	young
b13	0	Lenski strains	Ara-4	1	(x=12.51 y=14.44)	2	1	6.676358	6.6894107	14.531808	1.0384072	7.147254	3.776781536444001	FALSE	young
b20	0	Lenski strains	Ara-4	1	(x=28.45 y=110.11)	2	1	5.7872033	6.4200106	13.855413	0.937218	7.3385553	2.95267474459903	FALSE	young
b21	0	Lenski strains	Ara-4	1	(x=56.46 y=39.62)	2	1	15.7135515	14.450302	30.24262	1.1077037	7.156101	9.2837355005903	FALSE	young
b22	0	Lenski strains	Ara-4	1	(x=81.50 y=93.27)	2	1	43.765133	44.871937	90.83236	0.98097384	7.379493	22.60936117850885	FALSE	young
b23	0	Lenski strains	Ara-4	1	(x=84.08 y=29.54)	2	1	15.783883	17.402912	35.73946	0.9215844	6.7102485	7.739105656169819	FALSE	young
b24	0	Lenski strains	Ara-4	1	(x=83.28 y=17.34)	2	1	2.6454098	3.0804691	7.176918	0.9292934	7.101172	1.3929039967437529	FALSE	young
b27	0	Lenski strains	Ara-4	1	(x=90.01 y=112.45)	2	1	3.9177532	4.335222	9.593825	0.97132033	7.238941	2.1415830540751917	FALSE	young
b28	0	Lenski strains	Ara-4	1	(x=91.11 y=116.55)	2	1	3.3898907	3.8051841	8.586375	0.9605578	7.3613524	1.8383208019117054	FALSE	young
b31	0	Lenski strains	Ara-4	1	(x=12.78 y=116.22)	3	1	4.593935	5.817021	12.5720215	0.8186672	6.377177	2.0413338409908954	FALSE	young
b32	0	Lenski strains	Ara-4	1	(x=41.04 y=75.16)	3	1	5.337045	5.3025827	11.710744	1.0646204	6.8390117	3.1468470900095435	FALSE	young
b33	0	Lenski strains	Ara-4	1	(x=42.28 y=70.42)	3	1	4.881783	5.086791	11.211888	1.0177273	6.633454	2.758705656237214	FALSE	young
b34	0	Lenski strains	Ara-4	1	(x=57.00 y=103.64)	3	1	13.800995	17.38996	35.784046	0.8009769	6.418294	5.841672262974073	FALSE	young
b35	0	Lenski strains	Ara-4	1	(x=57.46 y=46.55)	3	1	24.267685	23.885225	49.029335	1.0264759	6.2829247	13.177270878707478	FALSE	young
b36	0	Lenski strains	Ara-4	1	(x=74.22 y=63.30)	3	1	6.093295	6.226323	13.560566	1.0219812	6.6899757	3.4049918945017255	FALSE	young
b37	0	Lenski strains	Ara-4	1	(x=86.22 y=21.51)	3	1	6.2986174	7.058406	15.282763	0.9206414	6.6197314	3.1324652292298705	FALSE	young
b38	0	Lenski strains	Ara-4	1	(x=97.67 y=80.10)	3	1	8.812203	10.916218	22.87698	0.82291234	6.646391	3.8705971461954145	FALSE	young
b39	0	Lenski strains	Ara-4	1	(x=101.25 y=8.60)	3	1	6.398773	7.1015854	15.235125	0.93480384	6.7353544	3.2493381664960035	FALSE	young
b40	0	Lenski strains	Ara-4	1	(x=107.40 y=127.44)	3	1	4.8029437	5.458147	11.839863	0.9256486	6.3904905	2.4487031931128143	FALSE	young
b42	0	Lenski strains	Ara-4	1	(x=9.09 y=6.45)	3	1	6.8925023	7.5128083	15.976353	0.9534646	5.7330713	3.576103471569916	FALSE	young
b43	0	Lenski strains	Ara-4	1	(x=10.06 y=6.77)	3	1	4.0653014	4.7586536	10.345995	0.9137162	4.8933873	2.08020130370443	FALSE	young
b44	0	Lenski strains	Ara-4	1	(x=35.22 y=41.81)	3	1	5.0620065	5.378837	11.811153	0.9874967	6.052114	2.746365355185743	FALSE	young
b45	0	Lenski strains	Ara-4	1	(x=35.83 y=42.64)	3	1	6.0341187	6.4159927	13.83745	0.98505557	5.9112024	3.259747384923522	FALSE	young
b46	0	Lenski strains	Ara-4	1	(x=71.68 y=43.25)	3	1	4.893032	5.2087526	11.414334	0.9948558	6.6395493	2.6993091384950416	FALSE	young
b47	0	Lenski strains	Ara-4	1	(x=72.35 y=37.55)	3	1	4.930466	6.0519757	12.859542	0.85742015	6.274784	2.329609716070524	FALSE	young
b49	0	Lenski strains	Ara-4	1	(x=12.55 y=102.32)	4	1	8.898416	9.306158	19.77798	0.98284084	8.2979555	4.7069049989205025	FALSE	young
b50	0	Lenski strains	Ara-4	1	(x=25.93 y=123.42)	4	1	4.625509	5.6620345	12.181289	0.8556924	8.316607	2.17073337245997	FALSE	young
b51	0	Lenski strains	Ara-4	1	(x=29.17 y=82.35)	4	1	6.1602235	6.3344774	13.746716	1.0150629	8.356684	3.4173961277910427	FALSE	young
b52	0	Lenski strains	Ara-4	1	(x=33.54 y=23.67)	4	1	6.75941	7.4716396	16.038193	0.93325305	7.6986547	3.4073235379940834	FALSE	young
b53	0	Lenski strains	Ara-4	1	(x=57.20 y=98.76)	4	1	5.5433125	5.897477	12.870972	0.9808173	8.787474	2.9705790447356843	FALSE	young
b54	0	Lenski strains	Ara-4	1	(x=76.24 y=8.27)	4	1	4.830405	6.3393927	13.595458	0.78459233	7.269791	2.0433106293416543	FALSE	young
b56	0	Lenski strains	Ara-4	1	(x=92.89 y=79.26)	4	1	8.480209	9.438187	19.834726	0.92436755	8.018633	4.222567321757781	FALSE	young
b57	0	Lenski strains	Ara-4	1	(x=124.25 y=9.56)	4	1	8.484368	8.545871	18.167038	1.0253891	7.90384	4.704704471936151	FALSE	young
b58	0	Lenski strains	Ara-4	1	(x=123.68 y=99.05)	4	1	12.104538	14.761301	30.497345	0.8312073	7.8331842	5.340008592406142	FALSE	young
b59	0	Lenski strains	Ara-4	1	(x=86.13 y=109.76)	4	1	4.5628343	5.5868607	12.0154505	0.85550123	7.935064	2.1409559997112635	FALSE	young
b60	0	Lenski strains	Ara-4	1	(x=89.02 y=104.88)	4	1	4.785172	5.3766685	11.649424	0.94532466	8.044654	2.515786934926345	FALSE	young
b63	0	Lenski strains	Ara-4	1	(x=22.24 y=38.77)	5	1	14.082651	14.360989	30.058311	0.9963679	7.9756937	7.4648730554985425	FALSE	young
b64	0	Lenski strains	Ara-4	1	(x=39.53 y=62.92)	5	1	7.8362627	8.911033	18.84515	0.9025646	7.9151134	3.800872188762267	FALSE	young
b65	0	Lenski strains	Ara-4	1	(x=49.86 y=93.33)	5	1	13.565613	16.144432	33.399815	0.85136986	8.034078	6.12714185293858	FALSE	young
b66	0	Lenski strains	Ara-4	1	(x=63.11 y=104.16)	5	1	4.125722	5.968249	12.633485	0.7194968	6.7688217	1.6177197577763573	FALSE	young
b67	0	Lenski strains	Ara-4	1	(x=64.03 y=97.49)	5	1	4.721836	6.199638	13.202037	0.7911787	7.19948	2.0319551945238463	FALSE	young
b69	0	Lenski strains	Ara-4	1	(x=88.32 y=99.21)	5	1	17.106752	20.196508	41.290085	0.8581766	7.743796	7.788041283920597	FALSE	young
b71	0	Lenski strains	Ara-4	1	(x=120.32 y=102.62)	5	1	4.0277877	5.198973	11.2525625	0.8118622	7.3253574	1.79424120831177	FALSE	young
b72	0	Lenski strains	Ara-4	1	(x=122.58 y=97.51)	5	1	3.892797	5.0365963	10.927001	0.8086462	7.4747477	1.7244589653735538	FALSE	young
b73	0	Lenski strains	Ara-4	1	(x=59.95 y=23.51)	5	1	4.918177	5.572713	12.060914	0.92940986	7.268597	2.520460237565493	FALSE	young
b74	0	Lenski strains	Ara-4	1	(x=61.89 y=17.26)	5	1	6.5116906	7.5809608	16.137104	0.88608193	7.2266865	3.1165251311071778	FALSE	young
b75	0	Lenski strains	Ara-4	1	(x=62.14 y=102.69)	5	1	2.5205812	3.413764	7.6946406	0.78042126	6.8509965	1.0886550716353014	FALSE	young
b77	0	Lenski strains	Ara-4	1	(x=99.26 y=76.26)	5	1	2.502053	3.1919572	7.2271523	0.85172033	7.9294534	1.2124105563772576	FALSE	young
b78	0	Lenski strains	Ara-4	1	(x=99.94 y=72.80)	5	1	2.9387875	3.5969903	8.096257	0.8749086	7.908702	1.4416613649140348	FALSE	young
b81	0	Lenski strains	Ara-4	1	(x=39.93 y=95.28)	6	1	5.6749	6.518878	13.964896	0.9079891	6.55757	2.8140560651560786	FALSE	young
b82	0	Lenski strains	Ara-4	1	(x=61.96 y=98.55)	6	1	28.738823	32.542007	66.33606	0.8885221	6.828009	13.451769756700777	FALSE	young
b83	0	Lenski strains	Ara-4	1	(x=97.57 y=57.19)	6	1	4.864011	5.6370273	12.280147	0.89693123	7.2974033	2.3744719968449113	FALSE	young
b85	0	Lenski strains	Ara-4	1	(x=8.91 y=70.65)	6	1	5.164077	5.704922	12.396871	0.94811314	7.3771	2.6851506970353634	FALSE	young
b86	0	Lenski strains	Ara-4	1	(x=10.36 y=64.55)	6	1	5.7310987	6.6475797	14.245357	0.8951829	7.2372274	2.7892390091940196	FALSE	young
b88	0	Lenski strains	Ara-4	1	(x=31.58 y=57.83)	6	1	5.893929	6.032006	13.1535425	1.0222702	7.569899	3.3005915923728484	FALSE	young
b89	0	Lenski strains	Ara-4	1	(x=36.24 y=59.18)	6	1	4.999191	5.4120502	11.835569	0.9725369	7.1698194	2.6802334020324876	FALSE	young
b90	0	Lenski strains	Ara-4	1	(x=38.99 y=61.62)	6	1	8.968653	8.81699	18.789957	1.0509229	6.684127	5.098714349150767	FALSE	young
b91	0	Lenski strains	Ara-4	1	(x=43.02 y=54.49)	6	1	7.639921	7.2115417	15.561602	1.1118163	6.8437314	4.667591228687342	FALSE	young
b92	0	Lenski strains	Ara-4	1	(x=116.97 y=21.71)	6	1	3.9446	4.8678317	10.570967	0.85600483	6.869526	1.8676117914074035	FALSE	young
b93	0	Lenski strains	Ara-4	1	(x=119.67 y=26.94)	6	1	5.7606397	6.8180246	14.464393	0.8796807	6.8818336	2.762531976287099	FALSE	young
b94	0	Lenski strains	Ara-4	1	(x=119.00 y=47.99)	6	1	6.474256	7.2301826	15.405977	0.9293464	7.002128	3.269664032024134	FALSE	young
b95	0	Lenski strains	Ara-4	1	(x=122.86 y=54.41)	6	1	6.4241548	7.4884543	15.86512	0.8908569	6.9381804	3.111764359273077	FALSE	young
b96	0	Lenski strains	Ara-4	1	(x=105.87 y=47.40)	7	1	3.5617485	4.336096	9.533894	0.8732549	10.406364	1.7313288803247384	FALSE	young
b97	0	Lenski strains	Ara-4	1	(x=75.56 y=73.90)	7	1	4.691208	5.2436147	11.451109	0.94374365	10.240713	2.4453300205291892	FALSE	young
b98	0	Lenski strains	Ara-4	1	(x=76.80 y=68.67)	7	1	4.927536	5.1962047	11.429604	1.0019367	10.345434	2.7312750853076304	FALSE	young
b99	0	Lenski strains	Ara-4	1	(x=90.00 y=76.82)	7	1	13.781711	14.190829	29.350483	0.9921935	10.729767	7.314744217705872	FALSE	young
b100	0	Lenski strains	Ara-4	1	(x=98.66 y=80.76)	7	1	4.760594	4.9728303	10.919653	1.0251352	10.576966	2.7363053119586778	FALSE	young
b101	0	Lenski strains	Ara-4	1	(x=101.86 y=82.04)	7	1	2.650278	3.045404	7.0371556	0.9582054	10.691705	1.4640663675487662	FALSE	young
b102	0	Lenski strains	Ara-4	1	(x=104.95 y=80.98)	7	1	3.287797	3.4652123	7.9495306	1.042901	11.149836	1.973397789408784	FALSE	young
b103	0	Lenski strains	Ara-4	1	(x=27.74 y=6.27)	8	1	3.9175346	4.546334	10.043687	0.9123527	10.756948	1.981460795342618	FALSE	young
b104	0	Lenski strains	Ara-4	1	(x=41.98 y=48.47)	8	1	8.25409	8.661054	18.504187	0.9774732	11.626764	4.332904195319723	FALSE	young
b105	0	Lenski strains	Ara-4	1	(x=50.27 y=14.77)	8	1	5.626429	6.7673616	14.483945	0.86256015	11.036134	2.6363118700035724	FALSE	young
b106	0	Lenski strains	Ara-4	1	(x=64.50 y=107.92)	8	1	4.8642	5.3528314	11.7424965	0.953998	11.6662	2.5508041521348925	FALSE	young
b107	0	Lenski strains	Ara-4	1	(x=74.17 y=123.06)	8	1	3.7574282	5.044459	10.825117	0.7863186	11.008691	1.6330907409180946	FALSE	young
b108	0	Lenski strains	Ara-4	1	(x=75.13 y=117.91)	8	1	3.754403	4.9787793	10.733035	0.79368377	10.9857	1.6421638844505089	FALSE	young
b109	0	Lenski strains	Ara-4	1	(x=1.19 y=98.74)	9	1	6.9703546	9.198368	19.40357	0.77099663	8.242637	2.862953948356745	FALSE	young
b110	0	Lenski strains	Ara-4	1	(x=36.53 y=96.43)	9	1	15.134831	15.033861	31.263065	1.0291305	7.2841406	8.337004803212812	FALSE	young
b112	0	Lenski strains	Ara-4	1	(x=28.91 y=43.97)	9	1	3.330714	4.208318	9.152875	0.8524713	7.6639457	1.6012778830559673	FALSE	young
b113	0	Lenski strains	Ara-4	1	(x=29.23 y=39.93)	9	1	3.1469927	3.5362673	7.9461374	0.98121804	7.9290714	1.7826855980210032	FALSE	young
b114	0	Lenski strains	Ara-4	1	(x=43.02 y=46.89)	9	1	3.2683234	4.0053515	8.865823	0.87340575	7.8241587	1.599820842618847	FALSE	young
b115	0	Lenski strains	Ara-4	1	(x=58.20 y=62.56)	9	1	38.983173	39.74479	80.60011	0.9875149	7.804634	20.29392930934079	FALSE	young
b116	0	Lenski strains	Ara-4	1	(x=128.53 y=63.50)	9	1	3.530175	3.9227662	8.83987	0.9651361	7.940316	1.9132343410332464	FALSE	young
b117	0	Lenski strains	Ara-4	1	(x=130.18 y=59.73)	9	1	3.7581844	4.1945543	9.336933	0.9632357	7.866777	2.0377438155427705	FALSE	young
b119	0	Lenski strains	Ara-4	1	(x=12.50 y=108.46)	10	1	4.4143257	5.355266	11.736329	0.85419464	7.407201	2.0459421686171235	FALSE	young
b121	0	Lenski strains	Ara-4	1	(x=31.33 y=59.64)	10	1	11.937595	12.857838	26.796452	0.94553375	7.7263026	6.018948708063623	FALSE	young
b124	0	Lenski strains	Ara-4	1	(x=50.77 y=36.23)	10	1	8.604991	9.984173	21.15675	0.8796838	7.6320443	4.0454227115942905	FALSE	young
b125	0	Lenski strains	Ara-4	1	(x=69.04 y=54.64)	10	1	6.022397	6.037207	13.231405	1.0415651	8.339515	3.429316176789965	FALSE	young
b127	0	Lenski strains	Ara-4	1	(x=71.12 y=80.63)	10	1	5.929756	7.5499754	16.038616	0.80679816	7.598802	2.573202454847366	FALSE	young
b135	0	Lenski strains	Ara-4	1	(x=35.67 y=14.72)	10	1	3.8239071	4.3182025	9.55969	0.9472934	7.795122	2.0289467534336985	FALSE	young
b136	0	Lenski strains	Ara-4	1	(x=38.36 y=11.89)	10	1	3.6546254	4.0327096	9.1838455	0.9546385	7.9209104	1.9243030217978552	FALSE	young
b137	0	Lenski strains	Ara-4	1	(x=73.82 y=27.07)	10	1	3.1633937	3.8962681	8.623412	0.8723087	7.671616	1.552343626813331	FALSE	young
b138	0	Lenski strains	Ara-4	1	(x=73.85 y=30.97)	10	1	2.977829	3.6599476	8.162749	0.8815831	7.674989	1.4893610851381731	FALSE	young
b140	0	Lenski strains	Ara-4	1	(x=93.98 y=47.36)	10	1	4.355811	5.1334753	11.323349	0.88186395	7.963834	2.0903224151196085	FALSE	young
b141	0	Lenski strains	Ara-4	1	(x=96.94 y=43.21)	10	1	5.821234	6.7692404	14.55553	0.88645643	7.8052597	2.785180521087667	FALSE	young
b142	0	Lenski strains	Ara-4	1	(x=95.70 y=98.06)	10	1	4.3843594	5.173876	11.310125	0.8848154	6.213747	2.120898983263226	FALSE	young
b143	0	Lenski strains	Ara-4	1	(x=96.56 y=97.86)	10	1	4.2663846	5.2834144	11.594771	0.8341648	6.177293	1.9249392014067446	FALSE	young
b144	0	Lenski strains	Ara-4	1	(x=120.94 y=53.35)	10	1	2.691872	3.6780834	8.117626	0.7823243	7.608447	1.1786743572133198	FALSE	young
b145	0	Lenski strains	Ara-4	1	(x=121.81 y=49.79)	10	1	2.8268626	3.5333095	7.874082	0.86647177	8.063655	1.3889580814383444	FALSE	young
b147	0	Lenski strains	Ara-4	1	(x=42.59 y=120.89)	11	1	4.879514	6.41566	13.710027	0.7843895	9.086251	2.0668240458649385	FALSE	young
b148	0	Lenski strains	Ara-4	1	(x=54.79 y=10.50)	11	1	5.6389546	6.187283	13.382198	0.9498152	8.488805	2.922650160674061	FALSE	young
b150	0	Lenski strains	Ara-4	1	(x=16.65 y=35.60)	11	1	39.31316	43.283623	87.43786	0.9151147	8.584176	18.978998498358806	FALSE	young
b152	0	Lenski strains	Ara-4	1	(x=17.16 y=70.93)	11	1	3.9200692	4.0688715	9.148685	1.0451372	9.054569	2.327122305472446	FALSE	young
b153	0	Lenski strains	Ara-4	1	(x=17.62 y=66.72)	11	1	3.6272585	4.302677	9.488319	0.89916533	8.745923	1.8214467257722262	FALSE	young
b154	0	Lenski strains	Ara-4	1	(x=109.86 y=112.49)	11	1	3.4137125	3.9285696	8.721458	0.94449216	8.782989	1.8349734656348096	FALSE	young
b155	0	Lenski strains	Ara-4	1	(x=110.37 y=116.53)	11	1	3.421275	3.9514058	8.817797	0.9314745	8.664301	1.7951146682236887	FALSE	young
b156	0	Lenski strains	Ara-4	1	(x=3.52 y=103.54)	12	1	6.0978355	6.7937965	14.637462	0.92728114	7.483905	3.058679763452693	FALSE	young
b157	0	Lenski strains	Ara-4	1	(x=33.42 y=33.35)	12	1	7.0335503	7.3591847	15.861508	0.98825145	7.040292	3.763251519896047	FALSE	young
b158	0	Lenski strains	Ara-4	1	(x=40.99 y=98.12)	12	1	5.470145	6.7412395	14.544503	0.8360472	7.289756	2.4671750962232113	FALSE	young
b159	0	Lenski strains	Ara-4	1	(x=50.38 y=68.72)	12	1	3.7370093	4.2324495	9.427835	0.94069284	7.539693	1.961038338131921	FALSE	young
b160	0	Lenski strains	Ara-4	1	(x=54.20 y=125.39)	12	1	3.2798562000000002	4.2267003	9.3020935	0.81950283	7.238851	1.4862812269800758	FALSE	young
b161	0	Lenski strains	Ara-4	1	(x=103.37 y=43.32)	12	1	9.168208	9.8781185	20.863895	0.94982797	7.2958794	4.666193696364405	FALSE	young
b162	0	Lenski strains	Ara-4	1	(x=119.58 y=71.00)	12	1	7.584431	7.664732	16.539997	1.0219026	7.286786	4.190970508432383	FALSE	young
b163	0	Lenski strains	Ara-4	1	(x=123.85 y=33.80)	12	1	54.000763	56.629475	114.47188	0.95764166	6.363595	27.192379913669633	FALSE	young
b164	0	Lenski strains	Ara-4	1	(x=129.02 y=99.42)	12	1	4.814666	5.728429	12.475323	0.8698197	6.998404	2.2693037771453772	FALSE	young
b165	0	Lenski strains	Ara-4	1	(x=8.91 y=47.53)	12	1	4.015463	4.398904	9.797678	0.97097579999999994	7.3236294	2.1715004236435704	FALSE	young
b166	0	Lenski strains	Ara-4	1	(x=9.73 y=43.37)	12	1	3.6345258	4.1108236	9.163361	0.95116174	7.2350445	1.9473149982430884	FALSE	young
b167	0	Lenski strains	Ara-4	1	(x=18.79 y=98.25)	12	1	4.27631	4.721719	10.467615	0.9566419	7.0490756	2.26254672738003	FALSE	young
b168	0	Lenski strains	Ara-4	1	(x=18.83 y=102.98)	12	1	3.8854234	4.434324	9.743704	0.94285595	7.112536	2.0640334760698877	FALSE	young
b170	0	Lenski strains	Ara-4	1	(x=5.94 y=99.65)	13	1	7.9794536	9.653727	20.252165	0.8453243	7.454663	3.6119384626311732	FALSE	young
b171	0	Lenski strains	Ara-4	1	(x=33.72 y=74.60)	13	1	49.022488	49.089043	99.403885	1.0050585	7.2881365	25.963657383107407	FALSE	young
b173	0	Lenski strains	Ara-4	1	(x=49.07 y=15.14)	13	1	6.4737835	7.305321	15.653403	0.9161653	7.046436	3.2105955811056637	FALSE	young
b174	0	Lenski strains	Ara-4	1	(x=74.07 y=119.01)	13	1	7.8358846	8.746775	18.476969	0.92075914	7.1323137	3.8827430814236443	FALSE	young
b175	0	Lenski strains	Ara-4	1	(x=98.69 y=40.57)	13	1	7.2195406	9.461351	19.832603	0.7779484	7.1572466	2.998150023151743	FALSE	young
b176	0	Lenski strains	Ara-4	1	(x=111.98 y=7.06)	13	1	4.4803085	5.162473	11.298444	0.9103513	7.1684914	2.2401363282673006	FALSE	young
b177	0	Lenski strains	Ara-4	1	(x=117.50 y=117.74)	13	1	5.2657685	6.370116	13.660595	0.85699356	7.1874113	2.4496333159689376	FALSE	young
b178	0	Lenski strains	Ara-4	1	(x=124.28 y=32.99)	13	1	11.481577	14.027232	29.009272	0.8305917	7.080802	5.066940169398629	FALSE	young
b179	0	Lenski strains	Ara-4	1	(x=118.19 y=70.25)	13	1	3.225028	3.711703	8.316454	0.9413906	7.4253645	1.722310919970997	FALSE	young
b182	0	Lenski strains	Ara-4	1	(x=13.80 y=57.83)	14	1	6.9218383	7.9734163	16.949657	0.89556557	8.172325	3.348403903232216	FALSE	young
b183	0	Lenski strains	Ara-4	1	(x=30.84 y=70.68)	14	1	7.6326423	8.721009	18.518736	0.899453	8.219934	3.6942161816641406	FALSE	young
b184	0	Lenski strains	Ara-4	1	(x=52.35 y=54.32)	14	1	3.2877023	4.5654397	9.903379	0.7552592	7.365736	1.3635569515379586	FALSE	young
b185	0	Lenski strains	Ara-4	1	(x=93.06 y=91.17)	14	1	10.573132	10.371588	21.939919	1.0442305	7.922419	5.921566718290198	FALSE	young
b186	0	Lenski strains	Ara-4	1	(x=104.26 y=36.57)	14	1	6.198603	5.979635	13.157605	1.085773	7.9486384	3.6910622799796715	FALSE	young
b187	0	Lenski strains	Ara-4	1	(x=126.81 y=46.09)	14	1	5.097503	5.5256085	12.109265	0.9636866	8.115494	2.6868930115576952	FALSE	young
b188	0	Lenski strains	Ara-4	1	(x=6.23 y=85.26)	14	1	5.964638	6.6914473	14.274965	0.9364209	8.158589	3.072280614549664	FALSE	young
b189	0	Lenski strains	Ara-4	1	(x=6.53 y=78.58)	14	1	6.0883327	6.8960576	14.7633705	0.9153958	8.210436	3.025640560955374	FALSE	young
b190	0	Lenski strains	Ara-4	1	(x=53.04 y=50.50)	14	1	5.606743	6.6226635	14.042955	0.8909313	7.320719	2.752451940958798	FALSE	young
b191	0	Lenski strains	Ara-4	1	(x=53.60 y=55.66)	14	1	2.6157742	3.3939686	7.7107553	0.81788725	6.737762	1.1887576327048976	FALSE	young
b192	0	Lenski strains	Ara-4	1	(x=53.74 y=59.58)	14	1	3.2541437	3.6726196	8.261809	0.96503437	7.9027615	1.7908537977827728	FALSE	young
b194	0	Lenski strains	Ara-4	1	(x=61.86 y=93.32)	14	1	4.114378	4.2686267	9.520716	1.0471635	8.256221	2.4508446898830605	FALSE	young
b195	0	Lenski strains	Ara-4	1	(x=63.93 y=97.00)	14	1	3.6403985	3.8919327	8.755009	1.0201089	8.312144	2.1205915049177784	FALSE	young
b197	0	Lenski strains	Ara-4	1	(x=46.27 y=13.69)	15	1	5.593154	5.567959	12.300739	1.0518798	11.782583	3.225721591704655	FALSE	young
b198	0	Lenski strains	Ara-4	1	(x=58.36 y=21.00)	15	1	5.692199	6.267942	13.583	0.94323653	11.667911	2.919878735313645	FALSE	young
b199	0	Lenski strains	Ara-4	1	(x=63.78 y=96.51)	15	1	3.0868235	3.917207	8.638775	0.84351695	11.841013	1.4593611212486892	FALSE	young
b200	0	Lenski strains	Ara-4	1	(x=64.93 y=100.53)	15	1	3.1408954	4.1631675	9.081128	0.80348486	11.74912	1.4072715324662595	FALSE	young
b201	0	Lenski strains	Ara-4	1	(x=84.88 y=26.38)	15	1	3.4489727	3.5198836	8.084962	1.0785718	11.831958	2.144001310942889	FALSE	young
b202	0	Lenski strains	Ara-4	1	(x=86.51 y=29.87)	15	1	3.7502437	3.9808903	8.94333	1.0284538	11.726105	2.2046944392692103	FALSE	young
b203	0	Lenski strains	Ara-4	1	(x=116.18 y=78.60)	15	1	4.385872	5.483847	11.779186	0.8380492	11.5643425	2.0166149543525598	FALSE	young
b204	0	Lenski strains	Ara-4	1	(x=118.30 y=73.94)	15	1	3.9109468	4.5141926	9.942909	0.92488915	11.839768	2.021892569521887	FALSE	young
b205	0	Lenski strains	Ara-4	1	(x=40.04 y=63.05)	16	1	51.98855	53.73126	108.52067	0.9735549	8.19673	26.66530411624169	FALSE	young
b206	0	Lenski strains	Ara-4	1	(x=59.81 y=80.13)	16	1	16.15142	18.772335000000002	38.574833	0.87010366	8.747045	7.441472977603519	FALSE	young
b207	0	Lenski strains	Ara-4	1	(x=91.51 y=60.30)	16	1	5.5521984	5.8681464	12.824899	0.98659337	9.253378	2.9907213274875533	FALSE	young
b208	0	Lenski strains	Ara-4	1	(x=7.81 y=71.27)	17	1	3.6376808	3.6882324	8.4772	1.0718488	8.450103	2.2186252589974376	FALSE	young
b209	0	Lenski strains	Ara-4	1	(x=9.40 y=75.04)	17	1	3.857915	3.8265724	8.75134	1.0981381	8.444911	2.4161421204241638	FALSE	young
b210	0	Lenski strains	Ara-4	1	(x=22.80 y=44.57)	17	1	27.125317	30.65166	62.5161	0.89026695	7.7626147	12.720176105481599	FALSE	young
b211	0	Lenski strains	Ara-4	1	(x=30.38 y=113.14)	17	1	6.790936	7.020727	15.153778	1.0027115	7.5045023	3.696006275082472	FALSE	young
b213	0	Lenski strains	Ara-4	1	(x=81.80 y=59.36)	17	1	5.212264	5.739855	12.512637	0.948444	8.166067	2.7034785656255793	FALSE	young
b214	0	Lenski strains	Ara-4	1	(x=90.50 y=8.91)	17	1	10.587418	12.234651	25.35142	0.8831772	7.568661	4.9967302592420815	FALSE	young
b215	0	Lenski strains	Ara-4	1	(x=107.97 y=42.48)	17	1	6.5443983	7.7266808	16.446148	0.8724681	7.9315825	3.079574446347174	FALSE	young
b216	0	Lenski strains	Ara-4	1	(x=114.51 y=80.60)	17	1	15.028956	16.820055	34.71347	0.9059046	7.6230564	7.2275476523362485	FALSE	young
b217	0	Lenski strains	Ara-4	1	(x=120.50 y=115.34)	17	1	5.8934565	6.366916	13.795572	0.9626303	8.194724	3.089205486766576	FALSE	young
b219	0	Lenski strains	Ara-4	1	(x=10.19 y=64.46)	18	1	6.6799564	7.820402	16.685726	0.8791952	6.054502	3.1651793025762687	FALSE	young
b223	0	Lenski strains	Ara-4	1	(x=51.29 y=10.37)	18	1	4.4472346	5.4106116	11.738726	0.85728097	5.7409673	2.082050927431883	FALSE	young
b224	0	Lenski strains	Ara-4	1	(x=67.76 y=32.45)	18	1	8.061625	8.281372	17.65492	1.0110041	5.858488	4.43207141415118	FALSE	young
b225	0	Lenski strains	Ara-4	1	(x=92.56 y=65.62)	18	1	114.080315	118.01028	237.5311	0.96870196	5.4732695	57.98275144818819	FALSE	young
b229	0	Lenski strains	Ara-4	1	(x=14.28 y=120.32)	18	1	13.408879	16.993702	34.82026	0.8012467	5.416392	5.7124068103875505	FALSE	young
b230	0	Lenski strains	Ara-4	1	(x=18.05 y=109.24)	18	1	4.970642	6.108634	12.878322	0.86238474	5.5700483	2.3787283765039717	FALSE	young
b231	0	Lenski strains	Ara-4	1	(x=21.62 y=101.67)	18	1	9.134555	10.498561	21.887276	0.8937081	5.604736	4.390558686328644	FALSE	young
b232	0	Lenski strains	Ara-4	1	(x=22.88 y=34.97)	18	1	5.126973	5.374582	11.776665	1.0067238	5.89863	2.8520950010383483	FALSE	young
b233	0	Lenski strains	Ara-4	1	(x=24.15 y=40.12)	18	1	5.110454	5.0444145	11.161542	1.0846504	5.9302144	3.107341241779759	FALSE	young
b1	0	Lenski strains	Ara-4	2	(x=16.33 y=49.45)	1	1	5.1994314	5.5017676	12.079972	0.9917689	9.982497	2.8334909819017264	FALSE	young
b2	0	Lenski strains	Ara-4	2	(x=57.07 y=9.65)	1	1	5.3429537	5.634293	12.31147	0.99774027	9.580601	2.9367910812960303	FALSE	young
b3	0	Lenski strains	Ara-4	2	(x=61.95 y=75.00)	1	1	4.6965017	5.667627	12.267586	0.86195767	9.9610195	2.2048129949011934	FALSE	young
b4	0	Lenski strains	Ara-4	2	(x=63.65 y=117.78)	1	1	4.6539626	5.8692136	12.662743	0.82042414	9.48431	2.068499396287452	FALSE	young
b5	0	Lenski strains	Ara-4	2	(x=81.79 y=68.91)	1	1	9.323428	10.957501	22.989462	0.86897373	9.646978	4.332349014744567	FALSE	young
b6	0	Lenski strains	Ara-4	2	(x=87.55 y=35.83)	1	1	5.626122	6.0708447	13.231552	0.9634371	9.794701	2.950492246493321	FALSE	young
b7	0	Lenski strains	Ara-4	2	(x=97.31 y=110.68)	1	1	7.489144	8.843038	18.619427	0.86998487	9.685791	3.5044794141123963	FALSE	young
b8	0	Lenski strains	Ara-4	2	(x=123.81 y=33.16)	1	1	7.231641	8.94932	18.900593	0.82873946	9.50437	3.2182864429842026	FALSE	young
b9	0	Lenski strains	Ara-4	2	(x=16.10 y=62.13)	2	1	6.7625294	7.4910502	16.025446	0.930987	9.94612	3.3996058124095625	FALSE	young
b10	0	Lenski strains	Ara-4	2	(x=19.67 y=98.66)	2	1	8.078357	8.98564	19.026182	0.9216257	9.6861925	3.996288110286022	FALSE	young
b11	0	Lenski strains	Ara-4	2	(x=35.52 y=34.97)	2	1	5.2096643	5.970563	12.8872595	0.9107578	9.807113	2.593102633905388	FALSE	young
b12	0	Lenski strains	Ara-4	2	(x=49.05 y=114.60)	2	1	7.4371514	9.291007	19.608894	0.8181967	9.301713	3.2566932699433653	FALSE	young
b13	0	Lenski strains	Ara-4	2	(x=69.19 y=27.90)	2	1	7.750334	8.86333	18.699171	0.8987523	9.493221	3.7486558489464437	FALSE	young
b14	0	Lenski strains	Ara-4	2	(x=125.66 y=121.70)	2	1	6.0726876	7.4776225	15.835829	0.8375443	9.868046	2.746488174613939	FALSE	young
b16	0	Lenski strains	Ara-4	2	(x=125.31 y=13.53)	2	1	3.5379739	4.5466566	10.056142	0.80932623	8.76508	1.5593299062892172	FALSE	young
b17	0	Lenski strains	Ara-4	2	(x=125.44 y=12.16)	2	1	3.2151024	3.632615	8.197981	0.9635399	9.316356	1.7658646026307117	FALSE	young
b18	0	Lenski strains	Ara-4	2	(x=15.14 y=10.26)	3	1	5.375927	6.335425	13.61533	0.88207906	5.348047	2.5810082989803638	FALSE	young
b19	0	Lenski strains	Ara-4	2	(x=42.49 y=25.72)	3	1	5.938689	7.113212	15.150141	0.8627478	5.349222	2.7722481084250834	FALSE	young
b20	0	Lenski strains	Ara-4	2	(x=41.05 y=75.60)	3	1	5.267754	6.009948	13.010768	0.91213715	5.812799	2.618120463528601	FALSE	young
b22	0	Lenski strains	Ara-4	2	(x=46.65 y=112.26)	3	1	6.101614	6.8037252	14.586311	0.9318039	5.6052537	3.0931033707399695	FALSE	young
b23	0	Lenski strains	Ara-4	2	(x=49.19 y=39.63)	3	1	6.7184305	7.518222	16.127033	0.9231875	5.5517573	3.3550082991770096	FALSE	young
b24	0	Lenski strains	Ara-4	2	(x=58.15 y=43.73)	3	1	6.2733774	7.5624204	16.013268	0.85707366	5.5362973	2.9086785983255954	FALSE	young
b25	0	Lenski strains	Ara-4	2	(x=59.39 y=115.06)	3	1	5.449159	5.8873253	12.830112	0.96541667	5.8900766	2.8730702330343205	FALSE	young
b26	0	Lenski strains	Ara-4	2	(x=61.41 y=73.81)	3	1	6.09632	6.4611554	13.9977255	0.9811613	5.6720552	3.256789047250674	FALSE	young
b27	0	Lenski strains	Ara-4	2	(x=67.43 y=26.73)	3	1	3.9890296	5.715329	12.356991	0.71392685	4.9242697	1.5252719686733984	FALSE	young
b28	0	Lenski strains	Ara-4	2	(x=79.74 y=67.88)	3	1	20.860022	21.497446	44.155327	0.9815098	5.414385	10.843631973554245	FALSE	young
b29	0	Lenski strains	Ara-4	2	(x=93.57 y=58.80)	3	1	11.080575	12.026258	25.119467	0.93919456	5.5344243	5.554439946787486	FALSE	young
b30	0	Lenski strains	Ara-4	2	(x=95.21 y=12.03)	3	1	6.2103724	7.3693094	15.66397	0.8698014	5.528133	2.91921187993271	FALSE	young
b31	0	Lenski strains	Ara-4	2	(x=110.86 y=33.49)	3	1	8.383977	8.53637	18.116215	1.0151919	5.601277	4.606468875226496	FALSE	young
b32	0	Lenski strains	Ara-4	2	(x=111.52 y=12.58)	3	1	4.375284	5.0633464	11.074303	0.9086276	5.5516005	2.18881023775683	FALSE	young
b33	0	Lenski strains	Ara-4	2	(x=113.49 y=84.35)	3	1	8.517265	10.171711	21.518364	0.8539953	5.5032773	3.884217993986616	FALSE	young
b34	0	Lenski strains	Ara-4	2	(x=122.70 y=16.80)	3	1	4.623807	5.6475983	12.174878	0.8550083	5.5692797	2.161738127535145	FALSE	young
b36	0	Lenski strains	Ara-4	2	(x=11.87 y=118.73)	3	1	4.023108	4.737828	10.337872	0.90421784	5.695587	2.028262004907718	FALSE	young
b37	0	Lenski strains	Ara-4	2	(x=14.13 y=114.65)	3	1	3.9658222	4.3400903	9.644404	0.98049927	5.845323	2.18470064643246	FALSE	young
b38	0	Lenski strains	Ara-4	2	(x=50.57 y=94.67)	3	1	8.549785	9.68797	20.528473	0.90183455	5.354989	4.125581268040322	FALSE	young
b39	0	Lenski strains	Ara-4	2	(x=47.42 y=91.34)	3	1	5.054775	5.280467	11.541817	1.0189573	5.09775	2.8706677162820182	FALSE	young
b40	0	Lenski strains	Ara-4	2	(x=47.91 y=90.14)	3	1	4.4301124	5.1540375	11.259818	0.90436816	4.536542	2.207174774249112	FALSE	young
b41	0	Lenski strains	Ara-4	2	(x=61.39 y=33.74)	3	1	7.643419	8.668439	18.254084	0.9124492	5.700015	3.7788261249694584	FALSE	young
b42	0	Lenski strains	Ara-4	2	(x=64.28 y=31.43)	3	1	3.3892288	4.8511667	10.490865	0.72762954	5.015921	1.3448240430421605	FALSE	young
b44	0	Lenski strains	Ara-4	2	(x=67.52 y=29.64)	3	1	4.72505	6.434332	13.646503	0.75894403	5.1594114	1.9405354746209806	FALSE	young
b45	0	Lenski strains	Ara-4	2	(x=68.97 y=51.22)	3	1	3.6411548	4.079858	9.1055975	0.96150655	5.637652	1.9749138894066731	FALSE	young
b46	0	Lenski strains	Ara-4	2	(x=69.07 y=46.68)	3	1	4.095472	4.53822	10.043021	0.9615024	5.5855403	2.196771638540735	FALSE	young
b47	0	Lenski strains	Ara-4	2	(x=98.00 y=109.36)	3	1	3.6284876	4.4637585	9.766318	0.8635529	5.4813957	1.742919008684317	FALSE	young
b49	0	Lenski strains	Ara-4	2	(x=128.00 y=123.79)	3	1	3.7411687	5.330008	11.367942	0.73475724	4.911841	1.5066564371581928	FALSE	young
b50	0	Lenski strains	Ara-4	2	(x=128.56 y=124.40)	3	1	3.161125	3.6866612	8.457615	0.90819067	4.6857777	1.5921571173385156	FALSE	young
b52	0	Lenski strains	Ara-4	2	(x=21.02 y=65.50)	4	1	7.787768	8.085155	17.248232	0.99450123	7.195858	4.186948525177654	FALSE	young
b53	0	Lenski strains	Ara-4	2	(x=24.11 y=9.40)	4	1	4.856165	5.822088	12.647377	0.8665479	6.740265	2.289088249415498	FALSE	young
b54	0	Lenski strains	Ara-4	2	(x=29.42 y=110.15)	4	1	5.213304	5.34927	11.785045	1.0297327	7.450824	2.9699022137776367	FALSE	young
b55	0	Lenski strains	Ara-4	2	(x=32.22 y=91.34)	4	1	5.03861	5.5299797	12.068104	0.95483327	7.270972	2.639837813527397	FALSE	young
b56	0	Lenski strains	Ara-4	2	(x=34.60 y=55.33)	4	1	7.677639	8.548673	18.23113	0.92353797	7.1745167	3.817744308743767	FALSE	young
b57	0	Lenski strains	Ara-4	2	(x=37.98 y=37.11)	4	1	5.0035863	5.9084845	12.791148	0.8789518	6.918637	2.390038201471657	FALSE	young
b58	0	Lenski strains	Ara-4	2	(x=45.50 y=45.12)	4	1	4.22999	4.8562984	10.673856	0.91830134	7.1406736	2.1442450833773252	FALSE	young
b59	0	Lenski strains	Ara-4	2	(x=47.73 y=100.99)	4	1	7.623567	8.787246	18.738043	0.89009535	7.0447397	3.6452261022054415	FALSE	young
b60	0	Lenski strains	Ara-4	2	(x=65.49 y=120.40)	4	1	5.4582343	6.3793716	13.772216	0.88432443	6.9444556	2.6121599627155647	FALSE	young
b61	0	Lenski strains	Ara-4	2	(x=76.96 y=40.98)	4	1	4.641957	5.6645265	12.196155	0.8567914	6.9756193	2.1772707212392843	FALSE	young
b62	0	Lenski strains	Ara-4	2	(x=87.94 y=66.73)	4	1	6.0728765	6.169972	13.443611	1.0286498	7.474893	3.418352990862897	FALSE	young
b63	0	Lenski strains	Ara-4	2	(x=88.24 y=76.14)	4	1	3.36985	4.3476815	9.585222	0.814077	6.8376493	1.5086458877423765	FALSE	young
b64	0	Lenski strains	Ara-4	2	(x=89.31 y=76.13)	4	1	3.4035032	4.423045	9.731737	0.8071938	6.3412566	1.5089526605021286	FALSE	young
b66	0	Lenski strains	Ara-4	2	(x=96.72 y=108.63)	4	1	3.73285	4.616328	10.066085	0.85602534	7.3422556	1.7712037488784504	FALSE	young
b67	0	Lenski strains	Ara-4	2	(x=97.79 y=118.32)	4	1	3.687853	4.714598	10.263333	0.8244155	6.7405953	1.6777822165096714	FALSE	young
b68	0	Lenski strains	Ara-4	2	(x=99.17 y=114.13)	4	1	2.7482126	3.5502868	7.8752065	0.8385964	6.864541	1.3072782855935088	FALSE	young
b70	0	Lenski strains	Ara-4	2	(x=102.72 y=49.99)	4	1	5.5953045	6.527002	13.964096	0.89173156	7.091078	2.717569394651415	FALSE	young
b71	0	Lenski strains	Ara-4	2	(x=116.01 y=128.09)	4	1	5.946394	7.0293164	14.974306	0.8779077	7.0496125	2.8366740167197353	FALSE	young
b72	0	Lenski strains	Ara-4	2	(x=121.14 y=73.20)	4	1	5.571672	6.460642	13.96224	0.89030147	7.0821657	2.6813189627403293	FALSE	young
b78	0	Lenski strains	Ara-4	2	(x=30.51 y=23.43)	4	1	2.9638147	3.7084074	8.194684	0.86732656	6.5186462	1.4606674559574535	FALSE	young
b79	0	Lenski strains	Ara-4	2	(x=31.77 y=19.62)	4	1	3.4108293	4.1491737	9.166968	0.8756204	6.725522	1.6656815716539375	FALSE	young
b82	0	Lenski strains	Ara-4	2	(x=15.18 y=39.52)	5	1	10.608793	11.241502	23.618132	0.96938664	7.237231	5.531170226151919	FALSE	young
b83	0	Lenski strains	Ara-4	2	(x=24.91 y=74.23)	5	1	5.4111576	6.0377793	13.079369	0.9343594	7.3303967	2.7599662710224138	FALSE	young
b84	0	Lenski strains	Ara-4	2	(x=32.11 y=97.20)	5	1	5.407471	6.252752	13.472902	0.8966367	7.3222594	2.63210280429508	FALSE	young
b85	0	Lenski strains	Ara-4	2	(x=38.34 y=51.42)	5	1	10.315439	10.192313	21.473848	1.0439192	7.3644257	5.815742175269998	FALSE	young
b86	0	Lenski strains	Ara-4	2	(x=57.79 y=74.71)	5	1	14.887159	17.019215	35.0429	0.8863791	6.892286	7.0012754032271305	FALSE	young
b87	0	Lenski strains	Ara-4	2	(x=74.92 y=22.85)	5	1	4.753551	5.705734	12.33809	0.86746114	7.160523	2.2480719182492686	FALSE	young
b88	0	Lenski strains	Ara-4	2	(x=77.61 y=76.43)	5	1	10.708689	12.682899	26.505806	0.86014086	6.8748593	4.9131080340023034	FALSE	young
b89	0	Lenski strains	Ara-4	2	(x=84.11 y=82.85)	5	1	5.7709436	6.7379336	14.506841	0.88329333	6.947681	2.752550218197683	FALSE	young
b90	0	Lenski strains	Ara-4	2	(x=87.69 y=71.40)	5	1	6.4303937	7.330195	15.654418	0.907027	7.139066	3.157581585295898	FALSE	young
b92	0	Lenski strains	Ara-4	2	(x=99.39 y=17.40)	5	1	4.989974	5.5596414	12.120876	0.9386605	7.1553516	2.564853049680455	FALSE	young
b93	0	Lenski strains	Ara-4	2	(x=114.29 y=30.81)	5	1	6.195578	7.2135324	15.357794	0.88806367	7.201479	2.9787552215825897	FALSE	young
b94	0	Lenski strains	Ara-4	2	(x=57.64 y=38.82)	5	1	3.2796671	4.3587503	9.509221	0.792855	6.75426	1.4346572298306781	FALSE	young
b95	0	Lenski strains	Ara-4	2	(x=58.97 y=38.15)	5	1	3.1258647	4.4594035	9.813249	0.7255057	6.260667	1.229014623532616	FALSE	young
b96	0	Lenski strains	Ara-4	2	(x=58.98 y=35.06)	5	1	2.7657008	3.41804	7.682846	0.8785757	6.90716	1.3814467133882113	FALSE	young
b97	0	Lenski strains	Ara-4	2	(x=107.87 y=77.50)	5	1	4.084884	4.756761	10.48743	0.9035276	5.75312	2.0332594544342344	FALSE	young
b98	0	Lenski strains	Ara-4	2	(x=108.83 y=76.90)	5	1	4.5397687	5.376942	11.691688	0.8837172	5.817601	2.198672729762218	FALSE	young
b99	0	Lenski strains	Ara-4	2	(x=121.00 y=70.48)	5	1	4.241428	5.174011	11.258293	0.85741323	7.0323367	1.9916193215590687	FALSE	young
b100	0	Lenski strains	Ara-4	2	(x=121.86 y=75.54)	5	1	3.629622	4.922231	10.587652	0.7738187	6.753299	1.543259840141483	FALSE	young
b101	0	Lenski strains	Ara-4	2	(x=6.35 y=87.17)	6	1	4.703615	5.2153754	11.459125	0.9444954	5.133684	2.436037058143649	FALSE	young
b102	0	Lenski strains	Ara-4	2	(x=11.96 y=51.67)	6	1	5.116362	5.598926	12.235108	0.9554853	4.803282	2.6764021471623782	FALSE	young
b104	0	Lenski strains	Ara-4	2	(x=29.52 y=123.74)	6	1	6.994367	7.9552402	16.882166	0.90675884	4.9704266	3.424802374850435	FALSE	young
b105	0	Lenski strains	Ara-4	2	(x=47.56 y=59.32)	6	1	4.1727986	4.901736	10.739859	0.8963036	4.8267236	2.061858326669909	FALSE	young
b106	0	Lenski strains	Ara-4	2	(x=59.95 y=87.44)	6	1	9.794761	10.7864275	22.813148	0.9281315	4.845204	4.865139260319192	FALSE	young
b107	0	Lenski strains	Ara-4	2	(x=59.25 y=53.41)	6	1	6.684399	7.642588	16.362654	0.9016839	4.781437	3.25347669964037	FALSE	young
b108	0	Lenski strains	Ara-4	2	(x=62.45 y=121.59)	6	1	4.6997156	4.974172	10.978092	0.9994098	5.043701	2.6013969592228863	FALSE	young
b109	0	Lenski strains	Ara-4	2	(x=78.33 y=98.69)	6	1	9.061387	10.813906	22.70478	0.857876	4.7721677	4.167064749437863	FALSE	young
b110	0	Lenski strains	Ara-4	2	(x=80.05 y=30.58)	6	1	5.4788423	6.6542463	14.218012	0.8524896	4.6482167	2.532069797960177	FALSE	young
b111	0	Lenski strains	Ara-4	2	(x=89.32 y=58.83)	6	1	8.231971	9.082237	19.176044	0.93144816	5.04955	4.125806266382925	FALSE	young
b112	0	Lenski strains	Ara-4	2	(x=96.24 y=110.34)	6	1	5.365972	6.2639422	13.350776	0.9020931	4.870741	2.669003147227066	FALSE	young
b113	0	Lenski strains	Ara-4	2	(x=97.44 y=114.54)	6	1	5.651078	6.4966545	14.014243	0.9035123	4.782114	2.77687628672483	FALSE	young
b114	0	Lenski strains	Ara-4	2	(x=109.75 y=86.47)	6	1	6.401656	7.2858944	15.58046	0.90778756	4.843184	3.143764089257573	FALSE	young
b115	0	Lenski strains	Ara-4	2	(x=115.06 y=117.05)	6	1	5.677925	6.8924804	14.750367	0.85025185	4.8347163	2.608971489459692	FALSE	young
b116	0	Lenski strains	Ara-4	2	(x=56.83 y=24.95)	6	1	38.774475	43.91324	88.86055	0.88825303	4.55642	18.141262139993252	FALSE	young
b119	0	Lenski strains	Ara-4	2	(x=8.42 y=116.88)	6	1	10.949318	12.391801	25.83961	0.9004628	4.7895513	5.26095521280117	FALSE	young
b120	0	Lenski strains	Ara-4	2	(x=12.87 y=106.67)	6	1	9.097262	9.993375	21.303223	0.9212759	4.7736645	4.441096681439929	FALSE	young
b121	0	Lenski strains	Ara-4	2	(x=42.12 y=47.90)	6	1	8.780157	11.33225	23.682585	0.78359914	4.5099025	3.643364904493724	FALSE	young
b123	0	Lenski strains	Ara-4	2	(x=18.76 y=44.08)	6	1	5.2021255	6.719614	14.439366	0.7924025	4.212649	2.209197904805846	FALSE	young
b124	0	Lenski strains	Ara-4	2	(x=18.66 y=40.96)	6	1	3.7920501	4.3778286	9.679686	0.92515033	4.447199	1.9619231538975759	FALSE	young
b127	0	Lenski strains	Ara-4	2	(x=54.35 y=71.97)	6	1	3.3590734	3.9027526	8.703531	0.92904866	4.8137717	1.7637887433316313	FALSE	young
b128	0	Lenski strains	Ara-4	2	(x=54.83 y=68.04)	6	1	3.1346562	3.776267	8.412492	0.89824295	4.7954397	1.595324189076187	FALSE	young
b129	0	Lenski strains	Ara-4	2	(x=75.79 y=17.12)	6	1	3.657934	4.3405976	9.565538	0.9006531	4.5770144	1.8435853340782997	FALSE	young
b130	0	Lenski strains	Ara-4	2	(x=75.95 y=21.86)	6	1	3.9795294	4.79153	10.42837	0.8845329	4.663142	1.9629119366137975	FALSE	young
b131	0	Lenski strains	Ara-4	2	(x=81.08 y=116.74)	6	1	3.76915	4.88538	10.649452	0.804987	4.45752	1.6575807945501793	FALSE	young
b132	0	Lenski strains	Ara-4	2	(x=81.90 y=117.27)	6	1	4.5692625	5.0975056	11.153135	0.95108914	4.149117	2.414341943553092	FALSE	young
b133	0	Lenski strains	Ara-4	2	(x=83.02 y=74.78)	6	1	4.5170813	5.733913	12.423505	0.8143962	4.625434	1.991228953900698	FALSE	young
b134	0	Lenski strains	Ara-4	2	(x=83.46 y=77.26)	6	1	2.6587858	3.964505	8.626875	0.70892954	4.2794714	1.0432628398390127	FALSE	young
b136	0	Lenski strains	Ara-4	2	(x=123.67 y=35.44)	6	1	4.8901014	5.6350937	12.16911	0.91282064	4.9317436	2.458502572649076	FALSE	young
b137	0	Lenski strains	Ara-4	2	(x=125.09 y=30.59)	6	1	4.238214	5.0668383	10.984862	0.88555795	4.762651	2.0805091947786916	FALSE	young
b138	0	Lenski strains	Ara-4	2	(x=11.66 y=71.94)	7	1	6.2269626	6.9051104	14.953361	0.9314061	6.392242	3.1365152586862237	FALSE	young
b139	0	Lenski strains	Ara-4	2	(x=12.26 y=115.80)	7	1	9.048389	9.698783	20.538061	0.95527095	6.2010517	4.634138472493172	FALSE	young
b142	0	Lenski strains	Ara-4	2	(x=22.14 y=24.93)	7	1	6.2292075	7.175547	15.270952	0.8996835	5.8883123	3.041117127137763	FALSE	young
b143	0	Lenski strains	Ara-4	2	(x=26.97 y=121.88)	7	1	9.327115	10.91164	22.872946	0.8752561	6.3195443	4.376822596337513	FALSE	young
b144	0	Lenski strains	Ara-4	2	(x=25.61 y=98.02)	7	1	5.041635	6.0067587	12.914002	0.8746318	6.3704543	2.405965166080179	FALSE	young
b146	0	Lenski strains	Ara-4	2	(x=43.86 y=84.04)	7	1	7.3732486	8.251762	17.674015	0.91751623	6.315241	3.637247267098515	FALSE	young
b148	0	Lenski strains	Ara-4	2	(x=51.64 y=61.78)	7	1	8.191794	9.739031	20.55146	0.8612947	6.1329474	3.782839542287005	FALSE	young
b149	0	Lenski strains	Ara-4	2	(x=59.77 y=70.94)	7	1	5.3523593	6.1740227	13.363103	0.8983127	6.2036386	2.6086866966631157	FALSE	young
b151	0	Lenski strains	Ara-4	2	(x=69.36 y=3.71)	7	1	4.7546115	5.1015053	11.226754	0.98234606	6.1593156	2.577662062464347	FALSE	young
b152	0	Lenski strains	Ara-4	2	(x=79.57 y=27.26)	7	1	4.559053	5.447634	11.857393	0.87220275	6.2614045	2.1699086314240152	FALSE	young
b154	0	Lenski strains	Ara-4	2	(x=103.56 y=93.29)	7	1	6.884522	7.610397	16.1983	0.937121	6.4483204	3.499429713606814	FALSE	young
b155	0	Lenski strains	Ara-4	2	(x=112.80 y=10.28)	7	1	5.452515	6.1870885	13.362729	0.91688627	6.2013106	2.7234279442117244	FALSE	young
b156	0	Lenski strains	Ara-4	2	(x=121.03 y=40.15)	7	1	9.2285185	9.036946	19.437017	1.0529385	6.6380024	5.245976258860758	FALSE	young
b157	0	Lenski strains	Ara-4	2	(x=119.89 y=109.16)	7	1	4.9110875	6.2386937	13.427886	0.8127265	6.0196495	2.1576506448657544	FALSE	young
b160	0	Lenski strains	Ara-4	2	(x=54.76 y=26.45)	7	1	3.5293243	4.095115	9.068249	0.934126	6.086109	1.8710080019936517	FALSE	young
b161	0	Lenski strains	Ara-4	2	(x=55.20 y=22.21)	7	1	3.5823562	4.189206	9.274121	0.91581357	6.0520654	1.839689323324019	FALSE	young
b162	0	Lenski strains	Ara-4	2	(x=74.17 y=84.28)	7	1	4.7902765	4.970354	10.953228	1.0297774	6.239516	2.759768519092679	FALSE	young
b163	0	Lenski strains	Ara-4	2	(x=76.43 y=89.17)	7	1	5.1258626	5.568437	12.0727005	0.9751955	6.112908	2.7727793434444328	FALSE	young
b164	0	Lenski strains	Ara-4	2	(x=90.12 y=43.85)	7	1	4.8326263	6.8936667	14.72811	0.7155155	5.577858	1.8479363002501472	FALSE	young
b165	0	Lenski strains	Ara-4	2	(x=91.70 y=40.66)	7	1	3.8648157	4.7837825	10.406952	0.8574663	5.7950954	1.8416375822684863	FALSE	young
b166	0	Lenski strains	Ara-4	2	(x=90.84 y=46.60)	7	1	2.7402718	3.430643	7.7704387	0.85431343	5.7585325	1.3110178848560061	FALSE	young
b168	0	Lenski strains	Ara-4	2	(x=94.43 y=76.51)	7	1	4.7511406	4.92794	10.905293	1.0263836	5.9903917	2.718212729212627	FALSE	young
b170	0	Lenski strains	Ara-4	2	(x=93.76 y=80.46)	7	1	2.598853	2.8686185	6.929147	0.9757114	5.733034	1.4299280174867253	FALSE	young
b174	0	Lenski strains	Ara-4	2	(x=54.96 y=39.46)	8	1	3.9180367	4.7339935	10.3584585	0.8720064	10.108161	1.8848015245963277	FALSE	young
b175	0	Lenski strains	Ara-4	2	(x=59.12 y=79.29)	8	1	7.2945986	8.359867	17.647598	0.902283	10.142592	3.5635556079309354	FALSE	young
b176	0	Lenski strains	Ara-4	2	(x=64.13 y=95.80)	8	1	5.602867	6.4755826	13.95028	0.8961282	10.11205	2.722812640986197	FALSE	young
b177	0	Lenski strains	Ara-4	2	(x=67.92 y=62.67)	8	1	4.85815	4.951596	11.014257	1.0380185	10.283237	2.793534332889107	FALSE	young
b180	0	Lenski strains	Ara-4	2	(x=107.54 y=63.63)	8	1	5.051372	5.835734	12.64967	0.9010314	10.172474	2.4806983752315297	FALSE	young
b182	0	Lenski strains	Ara-4	2	(x=39.33 y=56.98)	8	1	3.3119023	3.8254347	8.590281	0.93070394	10.223423	1.7350121489447268	FALSE	young
b183	0	Lenski strains	Ara-4	2	(x=41.48 y=53.82)	8	1	3.114521	3.5673747	8.051185	0.9522065	10.203773	1.6935952765628357	FALSE	young
b184	0	Lenski strains	Ara-4	2	(x=73.66 y=99.27)	8	1	4.220631	5.2624044	11.361311	0.84155214	10.026909	1.9513937019241017	FALSE	young
b185	0	Lenski strains	Ara-4	2	(x=74.24 y=94.33)	8	1	3.8856125	4.978114	10.760215	0.8209782	9.955872	1.7568177490435528	FALSE	young
b186	0	Lenski strains	Ara-4	2	(x=3.30 y=127.93)	9	1	5.455682	6.616231	14.202246	0.8513496	5.965839	2.5108753595626583	FALSE	young
b187	0	Lenski strains	Ara-4	2	(x=17.69 y=62.41)	9	1	7.0113826	7.9779844	17.003529	0.90456206	6.080238	3.4179723212065474	FALSE	young
b188	0	Lenski strains	Ara-4	2	(x=34.84 y=60.66)	9	1	9.486494	9.9896345	21.139126	0.97268367	5.8855047	4.948703914732973	FALSE	young
b189	0	Lenski strains	Ara-4	2	(x=36.97 y=49.94)	9	1	3.4703367	5.117694	11.0259905	0.7017938	5.6415014	1.3197509743377802	FALSE	young
b190	0	Lenski strains	Ara-4	2	(x=37.97 y=51.03)	9	1	2.799732	3.7300856	8.216396	0.8079888	5.4055834	1.2750526032227147	FALSE	young
b191	0	Lenski strains	Ara-4	2	(x=38.40 y=46.89)	9	1	3.4660828	4.1248484	9.163157	0.8968291	5.7403507	1.7371047075534556	FALSE	young
b193	0	Lenski strains	Ara-4	2	(x=51.82 y=52.85)	9	1	4.829602	5.2140145	11.425983	0.9772634	6.0425005	2.6073187336771557	FALSE	young
b194	0	Lenski strains	Ara-4	2	(x=52.40 y=73.61)	9	1	7.4664564	8.383258	17.797712	0.91710335	5.880319	3.691883720533825	FALSE	young
b195	0	Lenski strains	Ara-4	2	(x=64.08 y=104.24)	9	1	6.5657625	7.5820312	16.244896	0.8889588	5.817713	3.1372379254058953	FALSE	young
b196	0	Lenski strains	Ara-4	2	(x=67.41 y=114.17)	9	1	4.7178655	5.8798	12.625688	0.83481383	6.000847	2.1455589264315984	FALSE	young
b197	0	Lenski strains	Ara-4	2	(x=79.70 y=122.54)	9	1	4.3026843	5.6440167	12.139852	0.7921237	5.8418045	1.8542698088315213	FALSE	young
b198	0	Lenski strains	Ara-4	2	(x=84.81 y=73.29)	9	1	5.075761	5.423978	11.926921	0.9796361	6.063019	2.725499476889437	FALSE	young
b199	0	Lenski strains	Ara-4	2	(x=99.83 y=23.47)	9	1	4.222238	4.816306	10.576837	0.9272503	5.899543	2.1682365397249974	FALSE	young
b200	0	Lenski strains	Ara-4	2	(x=100.51 y=126.31)	9	1	3.736253	4.899855	10.620467	0.7995236	5.625738	1.6400021815913126	FALSE	young
b201	0	Lenski strains	Ara-4	2	(x=106.97 y=27.35)	9	1	6.2348084	6.379244	13.918178	1.0176688	6.029712	3.45924049348926	FALSE	young
b202	0	Lenski strains	Ara-4	2	(x=129.97 y=23.54)	9	1	11.071217	12.299256	25.598162	0.91841257	5.744691	5.431916705163005	FALSE	young
b203	0	Lenski strains	Ara-4	2	(x=129.66 y=14.13)	9	1	3.3023074	4.6359305	9.977715	0.7495818	5.487514	1.3638719744983463	FALSE	young
b212	0	Lenski strains	Ara-4	2	(x=20.37 y=41.90)	9	1	3.208438	3.7770333	8.453411	0.91634876	6.049492	1.6606229250073374	FALSE	young
b213	0	Lenski strains	Ara-4	2	(x=22.19 y=38.40)	9	1	3.207918	3.8889685	8.652329	0.8822586	5.980954	1.584983876389943	FALSE	young
b214	0	Lenski strains	Ara-4	2	(x=28.79 y=84.98)	9	1	3.6837883	4.4036593	9.719835	0.8863194	6.115443	1.8113102484191483	FALSE	young
b215	0	Lenski strains	Ara-4	2	(x=29.57 y=88.80)	9	1	3.4239218	4.036672	9.057658	0.89836293	6.0503964	1.705790653146051	FALSE	young
b216	0	Lenski strains	Ara-4	2	(x=43.38 y=23.12)	9	1	3.9820344	4.714144	10.363723	0.8893131	5.7234716	1.9521394870716409	FALSE	young
b217	0	Lenski strains	Ara-4	2	(x=45.78 y=18.78)	9	1	4.242255	4.9517174	10.831494	0.90412426	5.7137613	2.1193892084610177	FALSE	young
b218	0	Lenski strains	Ara-4	2	(x=57.25 y=61.41)	9	1	13.781049	15.938628	32.79074	0.87916577	5.9012313	6.450466114191274	FALSE	young
b219	0	Lenski strains	Ara-4	2	(x=63.99 y=69.46)	9	1	4.259011	5.035191	10.909369	0.8989701	5.9846983	2.1306154210301997	FALSE	young
b222	0	Lenski strains	Ara-4	2	(x=107.32 y=55.10)	9	1	3.41825	4.410168	9.582264	0.8264453	5.937808	1.5771826262165285	FALSE	young
b223	0	Lenski strains	Ara-4	2	(x=109.86 y=51.47)	9	1	3.618278	4.177087	9.307137	0.9240245	6.1638026	1.8674075744074523	FALSE	young
b225	0	Lenski strains	Ara-4	2	(x=10.08 y=99.57)	10	1	5.6490455	6.42634	13.9080925	0.9085241	6.766362	2.777379500572304	FALSE	young
b226	0	Lenski strains	Ara-4	2	(x=15.88 y=85.02)	10	1	4.7133284	5.224638	11.49021	0.9434382	6.958982	2.43490342741286	FALSE	young
b227	0	Lenski strains	Ara-4	2	(x=26.63 y=29.13)	10	1	6.102701	6.859033	14.729785	0.9246556	6.462856	3.0705878215128903	FALSE	young
b228	0	Lenski strains	Ara-4	2	(x=33.86 y=112.70)	10	1	10.005471	11.707603	24.420313	0.8703713	6.740042	4.643823805628302	FALSE	young
b229	0	Lenski strains	Ara-4	2	(x=31.23 y=54.55)	10	1	3.8906226	4.643816	10.219729	0.882712	6.8277836	1.894574497728772	FALSE	young
b230	0	Lenski strains	Ara-4	2	(x=37.10 y=94.89)	10	1	3.5776298	4.204481	9.653328	0.873695	6.9052234	1.6804698198117838	FALSE	young
b231	0	Lenski strains	Ara-4	2	(x=40.99 y=54.24)	10	1	5.7878647	6.5105853	14.013784	0.92301416	6.722983	2.9042592604655604	FALSE	young
b232	0	Lenski strains	Ara-4	2	(x=46.63 y=9.45)	10	1	11.548008	13.499476	28.135849	0.8706117	6.122811	5.35752901757732	FALSE	young
b233	0	Lenski strains	Ara-4	2	(x=51.70 y=79.26)	10	1	4.6870484	5.1250553	11.268128	0.9617961	7.1842837	2.4823510664000468	FALSE	young
b234	0	Lenski strains	Ara-4	2	(x=58.36 y=57.62)	10	1	4.9278197	5.2756224	11.58883	0.9816741	6.7536926	2.6619935065846265	FALSE	young
b235	0	Lenski strains	Ara-4	2	(x=72.44 y=47.25)	10	1	7.522797	8.105188	17.213474	0.96022135	6.9406853	3.9129511954397094	FALSE	young
b236	0	Lenski strains	Ara-4	2	(x=79.78 y=121.58)	10	1	3.6352937	4.6942587	10.184858	0.8185255	6.3745704	1.6467590912254428	FALSE	young
b237	0	Lenski strains	Ara-4	2	(x=80.03 y=116.84)	10	1	3.2416656	4.339419	9.4132395	0.79572284	6.327223	1.4386457149791845	FALSE	young
b238	0	Lenski strains	Ara-4	2	(x=83.93 y=31.02)	10	1	6.919593	7.7771163	16.619757	0.9167565	6.5161734	3.4223562197286492	FALSE	young
b239	0	Lenski strains	Ara-4	2	(x=84.91 y=20.40)	10	1	4.631795	4.72101	10.505196	1.0499365	6.5526104	2.7249567288797425	FALSE	young
b240	0	Lenski strains	Ara-4	2	(x=89.44 y=13.01)	10	1	8.178277	8.9378605	19.036161	0.9397606	6.509463	4.133011944185143	FALSE	young
b241	0	Lenski strains	Ara-4	2	(x=91.27 y=82.74)	10	1	5.332697	6.1358795	13.299737	0.90235573	6.6110864	2.615959435780136	FALSE	young
b242	0	Lenski strains	Ara-4	2	(x=114.91 y=21.09)	10	1	7.4027424	7.8528194	16.784735	0.975404	6.5478473	3.9119500101651528	FALSE	young
b243	0	Lenski strains	Ara-4	2	(x=118.54 y=85.46)	10	1	5.1685905	5.3363323	11.686776	1.0283089	6.9665484	2.9545318590153777	FALSE	young
b244	0	Lenski strains	Ara-4	2	(x=120.28 y=116.46)	10	1	7.6040936	8.652524	18.386112	0.90412563	6.7454076	3.7033861355141537	FALSE	young
b246	0	Lenski strains	Ara-4	2	(x=10.49 y=120.09)	11	1	3.9941344	4.8391304	10.599789	0.8651096	7.2604227	1.8963050875387897	FALSE	young
b247	0	Lenski strains	Ara-4	2	(x=20.85 y=110.44)	11	1	13.5643835	14.734025	30.538837	0.93483835	7.1887836	6.7420670167764385	FALSE	young
b248	0	Lenski strains	Ara-4	2	(x=23.95 y=92.59)	11	1	7.0380406	7.4966245	16.079626	0.97490394	7.5477915	3.7306802786317528	FALSE	young
b249	0	Lenski strains	Ara-4	2	(x=31.82 y=57.24)	11	1	7.6542897	9.186744	19.480438	0.8536375	7.180826	3.5051548361725975	FALSE	young
b250	0	Lenski strains	Ara-4	2	(x=35.83 y=120.74)	11	1	4.229328	5.229862	11.363034	0.84426755	7.1039643	1.9518617166756034	FALSE	young
b251	0	Lenski strains	Ara-4	2	(x=45.57 y=118.41)	11	1	4.284345	5.486272	11.848092	0.81186855	7.1406937	1.8934218909032725	FALSE	young
b252	0	Lenski strains	Ara-4	2	(x=47.81 y=83.35)	11	1	4.884997	5.4504104	11.870366	0.9413145	7.622542	2.5287000907435386	FALSE	young
b253	0	Lenski strains	Ara-4	2	(x=59.42 y=84.18)	11	1	4.7133284	4.9909086	11.052983	0.99489	7.2897277	2.5865946213810562	FALSE	young
[truncated: 5,016 more rows]
