# Supplementary material for: The landscape of transcriptional and translational changes over 22 years of bacterial adaptation
Source: eLife. 2022 Oct 10;11:e81979. doi: 10.7554/eLife.81979 (PMC9645810; doi:10.7554/eLife.81979)
Supplement: Supplementary file 5. — This table is supplied and is not generated from the code. [file elife-81979-supp5.csv]

repl	seqtype	line	target_id	est_counts	eff_length	length	tpm	subgroup	mix1.conc.attomols.ul	mix2.conc.attomols.ul	expected.fc.ratio	log2(mix1.over.mix2)	dilution	amount.added	molecules_of_seq
rep1	ribo	Ara-1	ERC_00002	31	1037	1061	2.963639795463369	D	15000	30000	0.5	-1	10	0.761	687427395.1500002
rep1	ribo	Ara-1	ERC_00003	4	999	1023	0.39695107596570944	D	937.5	1875	0.5	-1	10	0.761	42964212.19687501
rep1	ribo	Ara-1	ERC_00004	5	499	523	0.9933720563370335	A	7500	1875	4	2	10	0.761	343713697.5750001
rep1	ribo	Ara-1	ERC_00009	1	960	984	0.1032693033567041	B	937.5	937.5	1	0	10	0.761	42964212.19687501
rep1	ribo	Ara-1	ERC_00012	0	970	994	0	C	0.11444092	0.17166138	0.67	-0.58	10	0.761	5244.65490227797
rep1	ribo	Ara-1	ERC_00013	0	784	808	0	D	0.91552734	1.83105469	0.5	-1	10	0.761	41957.2383016539
rep1	ribo	Ara-1	ERC_00014	0	1933	1957	0	D	3.66210938	7.32421875	0.5	-1	10	0.761	167828.95412318545
rep1	ribo	Ara-1	ERC_00016	0	820	844	0	C	0.22888184	0.34332275	0.67	-0.58	10	0.761	10489.30980455594
rep1	ribo	Ara-1	ERC_00017	0	1112	1136	0	A	0.11444092	0.02861023	4	2	10	0.761	5244.65490227797
rep1	ribo	Ara-1	ERC_00019	0	620	644	0	A	29.296875	7.32421875	4	2	10	0.761	1342631.6311523442
rep1	ribo	Ara-1	ERC_00022	0	727	751	0	D	234.375	468.75	0.5	-1	10	0.761	10741053.049218753
rep1	ribo	Ara-1	ERC_00024	0	512	536	0	C	0.22888184	0.34332275	0.67	-0.58	10	0.761	10489.30980455594
rep1	ribo	Ara-1	ERC_00025	0	1970	1994	0	B	58.59375	58.59375	1	0	10	0.761	2685263.2623046883
rep1	ribo	Ara-1	ERC_00028	1	1106	1130	0.08963700833854968	A	3.66210938	0.91552734	4	2	10	0.761	167828.95412318545
rep1	ribo	Ara-1	ERC_00031	0	1114	1138	0	B	1.83105469	1.83105469	1	0	10	0.761	83914.47706159273
rep1	ribo	Ara-1	ERC_00033	0	1998	2022	0	A	1.83105469	0.45776367	4	2	10	0.761	83914.47706159273
rep1	ribo	Ara-1	ERC_00034	0	995	1019	0	B	7.32421875	7.32421875	1	0	10	0.761	335657.90778808604
rep1	ribo	Ara-1	ERC_00035	1	1106	1130	0.08963700833854968	B	117.1875	117.1875	1	0	10	0.761	5370526.524609377
rep1	ribo	Ara-1	ERC_00039	0	716	740	0	C	3.66210938	5.49316406	0.67	-0.58	10	0.761	167828.95412318545
rep1	ribo	Ara-1	ERC_00040	0	720	744	0	C	0.91552734	1.37329102	0.67	-0.58	10	0.761	41957.2383016539
rep1	ribo	Ara-1	ERC_00041	0	1098	1122	0	D	0.22888184	0.45776367	0.5	-1	10	0.761	10489.30980455594
rep1	ribo	Ara-1	ERC_00042	1	999	1023	0.09923776899142736	B	468.75	468.75	1	0	10	0.761	21482106.098437507
rep1	ribo	Ara-1	ERC_00043	0	999	1023	0	D	468.75	937.5	0.5	-1	10	0.761	21482106.098437507
rep1	ribo	Ara-1	ERC_00044	0	1132	1156	0	C	117.1875	175.78125	0.67	-0.58	10	0.761	5370526.524609377
rep1	ribo	Ara-1	ERC_00046	4	498	522	0.796293423473381	D	3750	7500	0.5	-1	10	0.761	171856848.78750005
rep1	ribo	Ara-1	ERC_00048	0	968	992	0	D	0.01430512	0.02861023	0.5	-1	10	0.761	655.5820919272113
rep1	ribo	Ara-1	ERC_00051	0	250	274	0	B	58.59375	58.59375	1	0	10	0.761	2685263.2623046883
rep1	ribo	Ara-1	ERC_00053	0	999	1023	0	B	29.296875	29.296875	1	0	10	0.761	1342631.6311523442
rep1	ribo	Ara-1	ERC_00054	0	250	274	0	C	14.6484375	21.9726563	0.67	-0.58	10	0.761	671315.8155761721
rep1	ribo	Ara-1	ERC_00057	0	997	1021	0	C	0.01430512	0.02145767	0.67	-0.58	10	0.761	655.5820919272113
rep1	ribo	Ara-1	ERC_00058	0	1112	1136	0	C	1.83105469	2.74658203	0.67	-0.58	10	0.761	83914.47706159273
rep1	ribo	Ara-1	ERC_00059	0	501	525	0	D	14.6484375	29.296875	0.5	-1	10	0.761	671315.8155761721
rep1	ribo	Ara-1	ERC_00060	1	499	523	0.19867441126740668	B	234.375	234.375	1	0	10	0.761	10741053.049218753
rep1	ribo	Ara-1	ERC_00061	0	1112	1136	0	D	0.05722046	0.11444092	0.5	-1	10	0.761	2622.327451138985
rep1	ribo	Ara-1	ERC_00062	1	999	1023	0.09923776899142736	A	58.59375	14.6484375	4	2	10	0.761	2685263.2623046883
rep1	ribo	Ara-1	ERC_00067	0	620	644	0	B	3.66210938	3.66210938	1	0	10	0.761	167828.95412318545
rep1	ribo	Ara-1	ERC_00069	0	1113	1137	0	D	1.83105469	3.66210938	0.5	-1	10	0.761	83914.47706159273
rep1	ribo	Ara-1	ERC_00071	0	618	642	0	C	58.59375	87.890625	0.67	-0.58	10	0.761	2685263.2623046883
rep1	ribo	Ara-1	ERC_00073	0	579	603	0	B	0.91552734	0.91552734	1	0	10	0.761	41957.2383016539
rep1	ribo	Ara-1	ERC_00074	12	498	522	2.388880270420143	C	15000	22500	0.67	-0.58	10	0.761	687427395.1500002
rep1	ribo	Ara-1	ERC_00075	0	999	1023	0	B	0.01430512	0.01430512	1	0	10	0.761	655.5820919272113
rep1	ribo	Ara-1	ERC_00076	2	618	642	0.32083667062277005	C	234.375	351.5625	0.67	-0.58	10	0.761	10741053.049218753
rep1	ribo	Ara-1	ERC_00077	0	249	273	0	D	3.66210938	7.32421875	0.5	-1	10	0.761	167828.95412318545
rep1	ribo	Ara-1	ERC_00078	0	969	993	0	D	29.296875	58.59375	0.5	-1	10	0.761	1342631.6311523442
rep1	ribo	Ara-1	ERC_00079	0	620	644	0	D	58.59375	117.1875	0.5	-1	10	0.761	2685263.2623046883
rep1	ribo	Ara-1	ERC_00081	0	510	534	0	D	0.22888184	0.45776367	0.5	-1	10	0.761	10489.30980455594
rep1	ribo	Ara-1	ERC_00083	0	998	1022	0	A	0.02861023	0.00715256	4	2	10	0.761	1311.1637255694925
rep1	ribo	Ara-1	ERC_00084	0	970	994	0	C	29.296875	43.9453125	0.67	-0.58	10	0.761	1342631.6311523442
rep1	ribo	Ara-1	ERC_00085	0	820	844	0	A	7.32421875	1.83105469	4	2	10	0.761	335657.90778808604
rep1	ribo	Ara-1	ERC_00086	0	996	1020	0	D	0.11444092	0.22888184	0.5	-1	10	0.761	5244.65490227797
rep1	ribo	Ara-1	ERC_00092	2	1100	1124	0.18025187494988354	A	234.375	58.59375	4	2	10	0.761	10741053.049218753
rep1	ribo	Ara-1	ERC_00095	1	497	521	0.19947390588015282	A	117.1875	29.296875	4	2	10	0.761	5370526.524609377
rep1	ribo	Ara-1	ERC_00096	31	1083	1107	2.837760358167603	B	15000	15000	1	0	10	0.761	687427395.1500002
rep1	ribo	Ara-1	ERC_00097	0	499	523	0	A	0.45776367	0.11444092	4	2	10	0.761	20978.61915082695
rep1	ribo	Ara-1	ERC_00098	0	1119	1143	0	C	0.05722046	0.08583069	0.67	-0.58	10	0.761	2622.327451138985
rep1	ribo	Ara-1	ERC_00099	0	1326	1350	0	C	14.6484375	21.9726563	0.67	-0.58	10	0.761	671315.8155761721
rep1	ribo	Ara-1	ERC_00104	0	1998	2022	0	B	0.22888184	0.22888184	1	0	10	0.761	10489.30980455594
rep1	ribo	Ara-1	ERC_00108	0	998	1022	0	A	937.5	234.375	4	2	10	0.761	42964212.19687501
rep1	ribo	Ara-1	ERC_00109	0	512	536	0	B	0.91552734	0.91552734	1	0	10	0.761	41957.2383016539
rep1	ribo	Ara-1	ERC_00111	0	970	994	0	C	468.75	703.125	0.67	-0.58	10	0.761	21482106.098437507
rep1	ribo	Ara-1	ERC_00112	0	1112	1136	0	D	117.1875	234.375	0.5	-1	10	0.761	5370526.524609377
rep1	ribo	Ara-1	ERC_00113	7	816	840	0.850453086466975	C	3750	5625	0.67	-0.58	10	0.761	171856848.78750005
rep1	ribo	Ara-1	ERC_00116	4	1967	1991	0.20160352053367758	A	468.75	117.1875	4	2	10	0.761	21482106.098437507
rep1	ribo	Ara-1	ERC_00117	0	1112	1136	0	B	0.05722046	0.05722046	1	0	10	0.761	2622.327451138985
rep1	ribo	Ara-1	ERC_00120	0	512	536	0	C	0.91552734	1.37329102	0.67	-0.58	10	0.761	41957.2383016539
rep1	ribo	Ara-1	ERC_00123	0	998	1022	0	A	0.22888184	0.05722046	4	2	10	0.761	10489.30980455594
rep1	ribo	Ara-1	ERC_00126	0	1094	1118	0	B	14.6484375	14.6484375	1	0	10	0.761	671315.8155761721
rep1	ribo	Ara-1	ERC_00130	68	1035	1059	6.513449394324294	A	30000	7500	4	2	10	0.761	1374854790.3000004
rep1	ribo	Ara-1	ERC_00131	0	747	771	0	A	117.1875	29.296875	4	2	10	0.761	5370526.524609377
rep1	ribo	Ara-1	ERC_00134	0	250	274	0	A	1.83105469	0.45776367	4	2	10	0.761	83914.47706159273
rep1	ribo	Ara-1	ERC_00136	1	1009	1033	0.09825424303511986	A	1875	468.75	4	2	10	0.761	85928424.39375003
rep1	ribo	Ara-1	ERC_00137	0	513	537	0	D	0.91552734	1.83105469	0.5	-1	10	0.761	41957.2383016539
rep1	ribo	Ara-1	ERC_00138	0	1000	1024	0	B	0.11444092	0.11444092	1	0	10	0.761	5244.65490227797
rep1	ribo	Ara-1	ERC_00142	0	469	493	0	B	0.22888184	0.22888184	1	0	10	0.761	10489.30980455594
rep1	ribo	Ara-1	ERC_00143	0	760	784	0	C	3.66210938	5.49316406	0.67	-0.58	10	0.761	167828.95412318545
rep1	ribo	Ara-1	ERC_00144	0	514	538	0	A	29.296875	7.32421875	4	2	10	0.761	1342631.6311523442
rep1	ribo	Ara-1	ERC_00145	1	1018	1042	0.09738559059178382	C	937.5	1406.25	0.67	-0.58	10	0.761	42964212.19687501
rep1	ribo	Ara-1	ERC_00147	0	999	1023	0	A	0.91552734	0.22888184	4	2	10	0.761	41957.2383016539
rep1	ribo	Ara-1	ERC_00148	0	470	494	0	B	14.6484375	14.6484375	1	0	10	0.761	671315.8155761721
rep1	ribo	Ara-1	ERC_00150	0	719	743	0	B	3.66210938	3.66210938	1	0	10	0.761	167828.95412318545
rep1	ribo	Ara-1	ERC_00154	0	513	537	0	A	7.32421875	1.83105469	4	2	10	0.761	335657.90778808604
rep1	ribo	Ara-1	ERC_00156	0	470	494	0	A	0.45776367	0.11444092	4	2	10	0.761	20978.61915082695
rep1	ribo	Ara-1	ERC_00157	0	995	1019	0	C	7.32421875	10.9863281	0.67	-0.58	10	0.761	335657.90778808604
rep1	ribo	Ara-1	ERC_00158	0	1003	1027	0	B	0.45776367	0.45776367	1	0	10	0.761	20978.61915082695
rep1	ribo	Ara-1	ERC_00160	0	719	743	0	D	7.32421875	14.6484375	0.5	-1	10	0.761	335657.90778808604
rep1	ribo	Ara-1	ERC_00162	0	499	523	0	C	58.59375	87.890625	0.67	-0.58	10	0.761	2685263.2623046883
rep1	ribo	Ara-1	ERC_00163	0	519	543	0	D	14.6484375	29.296875	0.5	-1	10	0.761	671315.8155761721
rep1	ribo	Ara-1	ERC_00164	0	998	1022	0	C	0.45776367	0.68664551	0.67	-0.58	10	0.761	20978.61915082695
rep1	ribo	Ara-1	ERC_00165	0	848	872	0	D	58.59375	117.1875	0.5	-1	10	0.761	2685263.2623046883
rep1	ribo	Ara-1	ERC_00168	0	1000	1024	0	D	0.45776367	0.91552734	0.5	-1	10	0.761	20978.61915082695
rep1	ribo	Ara-1	ERC_00170	0	999	1023	0	A	14.6484375	3.66210938	4	2	10	0.761	671315.8155761721
rep1	ribo	Ara-1	ERC_00171	4	481	505	0.8244368500826273	B	3750	3750	1	0	10	0.761	171856848.78750005
rep2	ribo	Ara-1	ERC_00002	577	1037	1061	76.5061840588438	D	15000	30000	0.5	-1	10	0.498	449853932.7000001
rep2	ribo	Ara-1	ERC_00003	31	999	1023	4.266735190892195	D	937.5	1875	0.5	-1	10	0.498	28115870.793750007
rep2	ribo	Ara-1	ERC_00004	75	499	523	20.666179725748123	A	7500	1875	4	2	10	0.498	224926966.35000005
rep2	ribo	Ara-1	ERC_00009	72	960	984	10.312423683148312	B	937.5	937.5	1	0	10	0.498	28115870.793750007
rep2	ribo	Ara-1	ERC_00012	0	970	994	0	C	0.11444092	0.17166138	0.67	-0.58	10	0.498	3432.1131949204055
rep2	ribo	Ara-1	ERC_00013	0	784	808	0	D	0.91552734	1.83105469	0.5	-1	10	0.498	27456.904959558007
rep2	ribo	Ara-1	ERC_00014	1	1933	1957	0.07113242754370279	D	3.66210938	7.32421875	0.5	-1	10	0.498	109827.62043803725
rep2	ribo	Ara-1	ERC_00016	0	820	844	0	C	0.22888184	0.34332275	0.67	-0.58	10	0.498	6864.226389840811
rep2	ribo	Ara-1	ERC_00017	0	1112	1136	0	A	0.11444092	0.02861023	4	2	10	0.498	3432.1131949204055
rep2	ribo	Ara-1	ERC_00019	1	620	644	0.22177255232577017	A	29.296875	7.32421875	4	2	10	0.498	878620.9623046877
rep2	ribo	Ara-1	ERC_00022	8	727	751	1.5130562029378543	D	234.375	468.75	0.5	-1	10	0.498	7028967.698437502
rep2	ribo	Ara-1	ERC_00024	0	512	536	0	C	0.22888184	0.34332275	0.67	-0.58	10	0.498	6864.226389840811
rep2	ribo	Ara-1	ERC_00025	7	1970	1994	0.48857506451464083	B	58.59375	58.59375	1	0	10	0.498	1757241.9246093754
rep2	ribo	Ara-1	ERC_00028	0	1106	1130	0	A	3.66210938	0.91552734	4	2	10	0.498	109827.62043803725
rep2	ribo	Ara-1	ERC_00031	0	1114	1138	0	B	1.83105469	1.83105469	1	0	10	0.498	54913.810219018626
rep2	ribo	Ara-1	ERC_00033	0	1998	2022	0	A	1.83105469	0.45776367	4	2	10	0.498	54913.810219018626
rep2	ribo	Ara-1	ERC_00034	2	995	1019	0.27637986420497995	B	7.32421875	7.32421875	1	0	10	0.498	219655.24057617193
rep2	ribo	Ara-1	ERC_00035	10	1106	1130	1.243209606166162	B	117.1875	117.1875	1	0	10	0.498	3514483.849218751
rep2	ribo	Ara-1	ERC_00039	0	716	740	0	C	3.66210938	5.49316406	0.67	-0.58	10	0.498	109827.62043803725
rep2	ribo	Ara-1	ERC_00040	0	720	744	0	C	0.91552734	1.37329102	0.67	-0.58	10	0.498	27456.904959558007
rep2	ribo	Ara-1	ERC_00041	0	1098	1122	0	D	0.22888184	0.45776367	0.5	-1	10	0.498	6864.226389840811
rep2	ribo	Ara-1	ERC_00042	21	999	1023	2.8903690002818094	B	468.75	468.75	1	0	10	0.498	14057935.396875003
rep2	ribo	Ara-1	ERC_00043	54	999	1023	7.432377429296082	D	468.75	937.5	0.5	-1	10	0.498	14057935.396875003
rep2	ribo	Ara-1	ERC_00044	7	1132	1156	0.8502587253479174	C	117.1875	175.78125	0.67	-0.58	10	0.498	3514483.849218751
rep2	ribo	Ara-1	ERC_00046	120	498	522	33.13228492577771	D	3750	7500	0.5	-1	10	0.498	112463483.17500003
rep2	ribo	Ara-1	ERC_00048	0	968	992	0	D	0.01430512	0.02861023	0.5	-1	10	0.498	429.01429931636164
rep2	ribo	Ara-1	ERC_00051	0	250	274	0	B	58.59375	58.59375	1	0	10	0.498	1757241.9246093754
rep2	ribo	Ara-1	ERC_00053	5	999	1023	0.6881830953051926	B	29.296875	29.296875	1	0	10	0.498	878620.9623046877
rep2	ribo	Ara-1	ERC_00054	0	250	274	0	C	14.6484375	21.9726563	0.67	-0.58	10	0.498	439310.48115234385
rep2	ribo	Ara-1	ERC_00057	0	997	1021	0	C	0.01430512	0.02145767	0.67	-0.58	10	0.498	429.01429931636164
rep2	ribo	Ara-1	ERC_00058	0	1112	1136	0	C	1.83105469	2.74658203	0.67	-0.58	10	0.498	54913.810219018626
rep2	ribo	Ara-1	ERC_00059	0	501	525	0	D	14.6484375	29.296875	0.5	-1	10	0.498	439310.48115234385
rep2	ribo	Ara-1	ERC_00060	9	499	523	2.479941567089775	B	234.375	234.375	1	0	10	0.498	7028967.698437502
rep2	ribo	Ara-1	ERC_00061	0	1112	1136	0	D	0.05722046	0.11444092	0.5	-1	10	0.498	1716.0565974602027
rep2	ribo	Ara-1	ERC_00062	0	999	1023	0	A	58.59375	14.6484375	4	2	10	0.498	1757241.9246093754
rep2	ribo	Ara-1	ERC_00067	0	620	644	0	B	3.66210938	3.66210938	1	0	10	0.498	109827.62043803725
rep2	ribo	Ara-1	ERC_00069	0	1113	1137	0	D	1.83105469	3.66210938	0.5	-1	10	0.498	54913.810219018626
rep2	ribo	Ara-1	ERC_00071	9	618	642	2.0024123656598665	C	58.59375	87.890625	0.67	-0.58	10	0.498	1757241.9246093754
rep2	ribo	Ara-1	ERC_00073	0	579	603	0	B	0.91552734	0.91552734	1	0	10	0.498	27456.904959558007
rep2	ribo	Ara-1	ERC_00074	180	498	522	49.698427388666566	C	15000	22500	0.67	-0.58	10	0.498	449853932.7000001
rep2	ribo	Ara-1	ERC_00075	0	999	1023	0	B	0.01430512	0.01430512	1	0	10	0.498	429.01429931636164
rep2	ribo	Ara-1	ERC_00076	19	618	642	4.227314994170829	C	234.375	351.5625	0.67	-0.58	10	0.498	7028967.698437502
rep2	ribo	Ara-1	ERC_00077	0	249	273	0	D	3.66210938	7.32421875	0.5	-1	10	0.498	109827.62043803725
rep2	ribo	Ara-1	ERC_00078	2	969	993	0.28379562939520636	D	29.296875	58.59375	0.5	-1	10	0.498	878620.9623046877
rep2	ribo	Ara-1	ERC_00079	0	620	644	0	D	58.59375	117.1875	0.5	-1	10	0.498	1757241.9246093754
rep2	ribo	Ara-1	ERC_00081	0	510	534	0	D	0.22888184	0.45776367	0.5	-1	10	0.498	6864.226389840811
rep2	ribo	Ara-1	ERC_00083	0	998	1022	0	A	0.02861023	0.00715256	4	2	10	0.498	858.0282987301014
rep2	ribo	Ara-1	ERC_00084	7	970	994	0.9922606980348893	C	29.296875	43.9453125	0.67	-0.58	10	0.498	878620.9623046877
rep2	ribo	Ara-1	ERC_00085	0	820	844	0	A	7.32421875	1.83105469	4	2	10	0.498	219655.24057617193
rep2	ribo	Ara-1	ERC_00086	0	996	1020	0	D	0.11444092	0.22888184	0.5	-1	10	0.498	3432.1131949204055
rep2	ribo	Ara-1	ERC_00092	19	1100	1124	2.3749824239977935	A	234.375	58.59375	4	2	10	0.498	7028967.698437502
rep2	ribo	Ara-1	ERC_00095	4	497	521	1.1066316494324147	A	117.1875	29.296875	4	2	10	0.498	3514483.849218751
rep2	ribo	Ara-1	ERC_00096	1046	1083	1107	132.80141794488318	B	15000	15000	1	0	10	0.498	449853932.7000001
rep2	ribo	Ara-1	ERC_00097	0	499	523	0	A	0.45776367	0.11444092	4	2	10	0.498	13728.452479779004
rep2	ribo	Ara-1	ERC_00098	0	1119	1143	0	C	0.05722046	0.08583069	0.67	-0.58	10	0.498	1716.0565974602027
rep2	ribo	Ara-1	ERC_00099	0	1326	1350	0	C	14.6484375	21.9726563	0.67	-0.58	10	0.498	439310.48115234385
rep2	ribo	Ara-1	ERC_00104	60	1998	2022	4.129098571831157	B	0.22888184	0.22888184	1	0	10	0.498	6864.226389840811
rep2	ribo	Ara-1	ERC_00108	146	998	1022	20.11508159972817	A	937.5	234.375	4	2	10	0.498	28115870.793750007
rep2	ribo	Ara-1	ERC_00109	0	512	536	0	B	0.91552734	0.91552734	1	0	10	0.498	27456.904959558007
rep2	ribo	Ara-1	ERC_00111	21	970	994	2.9767820941046677	C	468.75	703.125	0.67	-0.58	10	0.498	14057935.396875003
rep2	ribo	Ara-1	ERC_00112	13	1112	1136	1.6074521328648448	D	117.1875	234.375	0.5	-1	10	0.498	3514483.849218751
rep2	ribo	Ara-1	ERC_00113	177	816	840	29.82514692675247	C	3750	5625	0.67	-0.58	10	0.498	112463483.17500003
rep2	ribo	Ara-1	ERC_00116	68	1967	1991	4.7533964443591605	A	468.75	117.1875	4	2	10	0.498	14057935.396875003
rep2	ribo	Ara-1	ERC_00117	0	1112	1136	0	B	0.05722046	0.05722046	1	0	10	0.498	1716.0565974602027
rep2	ribo	Ara-1	ERC_00120	0	512	536	0	C	0.91552734	1.37329102	0.67	-0.58	10	0.498	27456.904959558007
rep2	ribo	Ara-1	ERC_00123	0	998	1022	0	A	0.22888184	0.05722046	4	2	10	0.498	6864.226389840811
rep2	ribo	Ara-1	ERC_00126	0	1094	1118	0	B	14.6484375	14.6484375	1	0	10	0.498	439310.48115234385
rep2	ribo	Ara-1	ERC_00130	1873	1035	1059	248.82666097953998	A	30000	7500	4	2	10	0.498	899707865.4000002
rep2	ribo	Ara-1	ERC_00131	2	747	771	0.3681364991753079	A	117.1875	29.296875	4	2	10	0.498	3514483.849218751
rep2	ribo	Ara-1	ERC_00134	0	250	274	0	A	1.83105469	0.45776367	4	2	10	0.498	54913.810219018626
rep2	ribo	Ara-1	ERC_00136	104	1009	1033	14.17234308618995	A	1875	468.75	4	2	10	0.498	56231741.58750001
rep2	ribo	Ara-1	ERC_00137	0	513	537	0	D	0.91552734	1.83105469	0.5	-1	10	0.498	27456.904959558007
rep2	ribo	Ara-1	ERC_00138	0	1000	1024	0	B	0.11444092	0.11444092	1	0	10	0.498	3432.1131949204055
rep2	ribo	Ara-1	ERC_00142	0	469	493	0	B	0.22888184	0.22888184	1	0	10	0.498	6864.226389840811
rep2	ribo	Ara-1	ERC_00143	0	760	784	0	C	3.66210938	5.49316406	0.67	-0.58	10	0.498	109827.62043803725
rep2	ribo	Ara-1	ERC_00144	3	514	538	0.8025232438247714	A	29.296875	7.32421875	4	2	10	0.498	878620.9623046877
rep2	ribo	Ara-1	ERC_00145	35	1018	1042	4.727371694959934	C	937.5	1406.25	0.67	-0.58	10	0.498	28115870.793750007
rep2	ribo	Ara-1	ERC_00147	0	999	1023	0	A	0.91552734	0.22888184	4	2	10	0.498	27456.904959558007
rep2	ribo	Ara-1	ERC_00148	0	470	494	0	B	14.6484375	14.6484375	1	0	10	0.498	439310.48115234385
rep2	ribo	Ara-1	ERC_00150	0	719	743	0	B	3.66210938	3.66210938	1	0	10	0.498	109827.62043803725
rep2	ribo	Ara-1	ERC_00154	0	513	537	0	A	7.32421875	1.83105469	4	2	10	0.498	219655.24057617193
rep2	ribo	Ara-1	ERC_00156	0	470	494	0	A	0.45776367	0.11444092	4	2	10	0.498	13728.452479779004
rep2	ribo	Ara-1	ERC_00157	2	995	1019	0.27637986420497995	C	7.32421875	10.9863281	0.67	-0.58	10	0.498	219655.24057617193
rep2	ribo	Ara-1	ERC_00158	0	1003	1027	0	B	0.45776367	0.45776367	1	0	10	0.498	13728.452479779004
rep2	ribo	Ara-1	ERC_00160	0	719	743	0	D	7.32421875	14.6484375	0.5	-1	10	0.498	219655.24057617193
rep2	ribo	Ara-1	ERC_00162	2	499	523	0.5510981260199498	C	58.59375	87.890625	0.67	-0.58	10	0.498	1757241.9246093754
rep2	ribo	Ara-1	ERC_00163	0	519	543	0	D	14.6484375	29.296875	0.5	-1	10	0.498	439310.48115234385
rep2	ribo	Ara-1	ERC_00164	0	998	1022	0	C	0.45776367	0.68664551	0.67	-0.58	10	0.498	13728.452479779004
rep2	ribo	Ara-1	ERC_00165	4	848	872	0.6485801058583844	D	58.59375	117.1875	0.5	-1	10	0.498	1757241.9246093754
rep2	ribo	Ara-1	ERC_00168	0	1000	1024	0	D	0.45776367	0.91552734	0.5	-1	10	0.498	13728.452479779004
rep2	ribo	Ara-1	ERC_00170	4	999	1023	0.5505464762441542	A	14.6484375	3.66210938	4	2	10	0.498	439310.48115234385
rep2	ribo	Ara-1	ERC_00171	149	481	505	42.5932398832737	B	3750	3750	1	0	10	0.498	112463483.17500003
rep1	rna	Ara-1	ERC_00002	6301	1037	1061	160.71865338482579	D	15000	30000	0.5	-1	100	3	270996345.00000006
rep1	rna	Ara-1	ERC_00003	167	999	1023	4.421672215705747	D	937.5	1875	0.5	-1	100	3	16937271.562500004
rep1	rna	Ara-1	ERC_00004	306	499	523	16.220208876530933	A	7500	1875	4	2	100	3	135498172.50000003
rep1	rna	Ara-1	ERC_00009	364	960	984	10.029186613213415	B	937.5	937.5	1	0	100	3	16937271.562500004
rep1	rna	Ara-1	ERC_00012	0	970	994	0	C	0.11444092	0.17166138	0.67	-0.58	100	3	2067.53806922916
rep1	rna	Ara-1	ERC_00013	0	784	808	0	D	0.91552734	1.83105469	0.5	-1	100	3	16540.304192504824
rep1	rna	Ara-1	ERC_00014	2	1933	1957	0.027367410301941637	D	3.66210938	7.32421875	0.5	-1	100	3	66161.21713134774
rep1	rna	Ara-1	ERC_00016	0	820	844	0	C	0.22888184	0.34332275	0.67	-0.58	100	3	4135.07613845832
rep1	rna	Ara-1	ERC_00017	0	1112	1136	0	A	0.11444092	0.02861023	4	2	100	3	2067.53806922916
rep1	rna	Ara-1	ERC_00019	5	620	644	0.21331130690989186	A	29.296875	7.32421875	4	2	100	3	529289.7363281251
rep1	rna	Ara-1	ERC_00022	55	727	751	2.0010771844916952	D	234.375	468.75	0.5	-1	100	3	4234317.890625001
rep1	rna	Ara-1	ERC_00024	0	512	536	0	C	0.22888184	0.34332275	0.67	-0.58	100	3	4135.07613845832
rep1	rna	Ara-1	ERC_00025	28	1970	1994	0.37594764344728154	B	58.59375	58.59375	1	0	100	3	1058579.4726562502
rep1	rna	Ara-1	ERC_00028	1	1106	1130	0.023915553396769068	A	3.66210938	0.91552734	4	2	100	3	66161.21713134774
rep1	rna	Ara-1	ERC_00031	0	1114	1138	0	B	1.83105469	1.83105469	1	0	100	3	33080.60856567387
rep1	rna	Ara-1	ERC_00033	2	1998	2022	0.026477079135962554	A	1.83105469	0.45776367	4	2	100	3	33080.60856567387
rep1	rna	Ara-1	ERC_00034	5	995	1019	0.1329175982755105	B	7.32421875	7.32421875	1	0	100	3	132322.43408203128
rep1	rna	Ara-1	ERC_00035	35	1106	1130	0.8370443688869175	B	117.1875	117.1875	1	0	100	3	2117158.9453125005
rep1	rna	Ara-1	ERC_00039	0	716	740	0	C	3.66210938	5.49316406	0.67	-0.58	100	3	66161.21713134774
rep1	rna	Ara-1	ERC_00040	0	720	744	0	C	0.91552734	1.37329102	0.67	-0.58	100	3	16540.304192504824
rep1	rna	Ara-1	ERC_00041	0	1098	1122	0	D	0.22888184	0.45776367	0.5	-1	100	3	4135.07613845832
rep1	rna	Ara-1	ERC_00042	86	999	1023	2.27702880569278	B	468.75	468.75	1	0	100	3	8468635.781250002
rep1	rna	Ara-1	ERC_00043	135	999	1023	3.574405683354945	D	468.75	937.5	0.5	-1	100	3	8468635.781250002
rep1	rna	Ara-1	ERC_00044	36	1132	1156	0.841185224422047	C	117.1875	175.78125	0.67	-0.58	100	3	2117158.9453125005
rep1	rna	Ara-1	ERC_00046	406	498	522	21.564145451950996	D	3750	7500	0.5	-1	100	3	67749086.25000001
rep1	rna	Ara-1	ERC_00048	0	968	992	0	D	0.01430512	0.02861023	0.5	-1	100	3	258.44234898576
rep1	rna	Ara-1	ERC_00051	2	250	274	0.21160481645461274	B	58.59375	58.59375	1	0	100	3	1058579.4726562502
rep1	rna	Ara-1	ERC_00053	3	999	1023	0.07943123740788766	B	29.296875	29.296875	1	0	100	3	529289.7363281251
rep1	rna	Ara-1	ERC_00054	0	250	274	0	C	14.6484375	21.9726563	0.67	-0.58	100	3	264644.86816406256
rep1	rna	Ara-1	ERC_00057	0	997	1021	0	C	0.01430512	0.02145767	0.67	-0.58	100	3	258.44234898576
rep1	rna	Ara-1	ERC_00058	2	1112	1136	0.04757302528206222	C	1.83105469	2.74658203	0.67	-0.58	100	3	33080.60856567387
rep1	rna	Ara-1	ERC_00059	6	501	525	0.3167736773272646	D	14.6484375	29.296875	0.5	-1	100	3	264644.86816406256
rep1	rna	Ara-1	ERC_00060	40	499	523	2.120288742030188	B	234.375	234.375	1	0	100	3	4234317.890625001
rep1	rna	Ara-1	ERC_00061	0	1112	1136	0	D	0.05722046	0.11444092	0.5	-1	100	3	1033.76903461458
rep1	rna	Ara-1	ERC_00062	6	999	1023	0.1588624748157753	A	58.59375	14.6484375	4	2	100	3	1058579.4726562502
rep1	rna	Ara-1	ERC_00067	0	620	644	0	B	3.66210938	3.66210938	1	0	100	3	66161.21713134774
rep1	rna	Ara-1	ERC_00069	0	1113	1137	0	D	1.83105469	3.66210938	0.5	-1	100	3	33080.60856567387
rep1	rna	Ara-1	ERC_00071	11	618	642	0.4708035964807322	C	58.59375	87.890625	0.67	-0.58	100	3	1058579.4726562502
rep1	rna	Ara-1	ERC_00073	0	579	603	0	B	0.91552734	0.91552734	1	0	100	3	16540.304192504824
rep1	rna	Ara-1	ERC_00074	733	498	522	38.93231186275882	C	15000	22500	0.67	-0.58	100	3	270996345.00000006
rep1	rna	Ara-1	ERC_00075	0	999	1023	0	B	0.01430512	0.01430512	1	0	100	3	258.44234898576
rep1	rna	Ara-1	ERC_00076	45	618	642	1.9260147128757226	C	234.375	351.5625	0.67	-0.58	100	3	4234317.890625001
rep1	rna	Ara-1	ERC_00077	1	249	273	0.10622731749729554	D	3.66210938	7.32421875	0.5	-1	100	3	66161.21713134774
rep1	rna	Ara-1	ERC_00078	3	969	993	0.08189040884466438	D	29.296875	58.59375	0.5	-1	100	3	529289.7363281251
rep1	rna	Ara-1	ERC_00079	13	620	644	0.554609397965719	D	58.59375	117.1875	0.5	-1	100	3	1058579.4726562502
rep1	rna	Ara-1	ERC_00081	0	510	534	0	D	0.22888184	0.45776367	0.5	-1	100	3	4135.07613845832
rep1	rna	Ara-1	ERC_00083	0	998	1022	0	A	0.02861023	0.00715256	4	2	100	3	516.88451730729
rep1	rna	Ara-1	ERC_00084	24	970	994	0.6544478859421011	C	29.296875	43.9453125	0.67	-0.58	100	3	529289.7363281251
rep1	rna	Ara-1	ERC_00085	2	820	844	0.06451366355323558	A	7.32421875	1.83105469	4	2	100	3	132322.43408203128
rep1	rna	Ara-1	ERC_00086	0	996	1020	0	D	0.11444092	0.22888184	0.5	-1	100	3	2067.53806922916
rep1	rna	Ara-1	ERC_00092	122	1100	1124	2.9336122281207673	A	234.375	58.59375	4	2	100	3	4234317.890625001
rep1	rna	Ara-1	ERC_00095	12	497	521	0.6386463273278049	A	117.1875	29.296875	4	2	100	3	2117158.9453125005
rep1	rna	Ara-1	ERC_00096	5466	1083	1107	133.4986065028755	B	15000	15000	1	0	100	3	270996345.00000006
rep1	rna	Ara-1	ERC_00097	0	499	523	0	A	0.45776367	0.11444092	4	2	100	3	8270.152096252412
rep1	rna	Ara-1	ERC_00098	0	1119	1143	0	C	0.05722046	0.08583069	0.67	-0.58	100	3	1033.76903461458
rep1	rna	Ara-1	ERC_00099	4	1326	1350	0.07979065477172426	C	14.6484375	21.9726563	0.67	-0.58	100	3	264644.86816406256
rep1	rna	Ara-1	ERC_00104	1	1998	2022	0.013238539567981277	B	0.22888184	0.22888184	1	0	100	3	4135.07613845832
rep1	rna	Ara-1	ERC_00108	613	998	1022	16.246712485806313	A	937.5	234.375	4	2	100	3	16937271.562500004
rep1	rna	Ara-1	ERC_00109	0	512	536	0	B	0.91552734	0.91552734	1	0	100	3	16540.304192504824
rep1	rna	Ara-1	ERC_00111	90	970	994	2.4541795722828796	C	468.75	703.125	0.67	-0.58	100	3	8468635.781250002
rep1	rna	Ara-1	ERC_00112	40	1112	1136	0.9514605056412443	D	117.1875	234.375	0.5	-1	100	3	2117158.9453125005
rep1	rna	Ara-1	ERC_00113	887	816	840	28.752063755398513	C	3750	5625	0.67	-0.58	100	3	67749086.25000001
rep1	rna	Ara-1	ERC_00116	442	1967	1991	5.943653334579234	A	468.75	117.1875	4	2	100	3	8468635.781250002
rep1	rna	Ara-1	ERC_00117	0	1112	1136	0	B	0.05722046	0.05722046	1	0	100	3	1033.76903461458
rep1	rna	Ara-1	ERC_00120	0	512	536	0	C	0.91552734	1.37329102	0.67	-0.58	100	3	16540.304192504824
rep1	rna	Ara-1	ERC_00123	0	998	1022	0	A	0.22888184	0.05722046	4	2	100	3	4135.07613845832
rep1	rna	Ara-1	ERC_00126	1	1094	1118	0.02417788122196215	B	14.6484375	14.6484375	1	0	100	3	264644.86816406256
rep1	rna	Ara-1	ERC_00130	8504	1035	1059	217.32939119927858	A	30000	7500	4	2	100	3	541992690.0000001
rep1	rna	Ara-1	ERC_00131	14	747	771	0.49572748165404595	A	117.1875	29.296875	4	2	100	3	2117158.9453125005
rep1	rna	Ara-1	ERC_00134	0	250	274	0	A	1.83105469	0.45776367	4	2	100	3	33080.60856567387
rep1	rna	Ara-1	ERC_00136	627	1009	1033	16.436598106670242	A	1875	468.75	4	2	100	3	33874543.12500001
rep1	rna	Ara-1	ERC_00137	0	513	537	0	D	0.91552734	1.83105469	0.5	-1	100	3	16540.304192504824
rep1	rna	Ara-1	ERC_00138	0	1000	1024	0	B	0.11444092	0.11444092	1	0	100	3	2067.53806922916
rep1	rna	Ara-1	ERC_00142	0	469	493	0	B	0.22888184	0.22888184	1	0	100	3	4135.07613845832
rep1	rna	Ara-1	ERC_00143	1	760	784	0.034803423758982356	C	3.66210938	5.49316406	0.67	-0.58	100	3	66161.21713134774
rep1	rna	Ara-1	ERC_00144	1	514	538	0.051460315285654853	A	29.296875	7.32421875	4	2	100	3	529289.7363281251
rep1	rna	Ara-1	ERC_00145	140	1018	1042	3.6376073555557205	C	937.5	1406.25	0.67	-0.58	100	3	16937271.562500004
rep1	rna	Ara-1	ERC_00147	1	999	1023	0.026477079135962554	A	0.91552734	0.22888184	4	2	100	3	16540.304192504824
rep1	rna	Ara-1	ERC_00148	2	470	494	0.11255575343330465	B	14.6484375	14.6484375	1	0	100	3	264644.86816406256
rep1	rna	Ara-1	ERC_00150	0	719	743	0	B	3.66210938	3.66210938	1	0	100	3	66161.21713134774
rep1	rna	Ara-1	ERC_00154	1	513	537	0.05156062779108497	A	7.32421875	1.83105469	4	2	100	3	132322.43408203128
rep1	rna	Ara-1	ERC_00156	0	470	494	0	A	0.45776367	0.11444092	4	2	100	3	8270.152096252412
rep1	rna	Ara-1	ERC_00157	6	995	1019	0.15950111793061258	C	7.32421875	10.9863281	0.67	-0.58	100	3	132322.43408203128
rep1	rna	Ara-1	ERC_00158	0	1003	1027	0	B	0.45776367	0.45776367	1	0	100	3	8270.152096252412
rep1	rna	Ara-1	ERC_00160	3	719	743	0.11036412541095936	D	7.32421875	14.6484375	0.5	-1	100	3	132322.43408203128
rep1	rna	Ara-1	ERC_00162	8	499	523	0.4240577484060375	C	58.59375	87.890625	0.67	-0.58	100	3	1058579.4726562502
rep1	rna	Ara-1	ERC_00163	4	519	543	0.20385820467689086	D	14.6484375	29.296875	0.5	-1	100	3	264644.86816406256
rep1	rna	Ara-1	ERC_00164	0	998	1022	0	C	0.45776367	0.68664551	0.67	-0.58	100	3	8270.152096252412
rep1	rna	Ara-1	ERC_00165	21	848	872	0.6550267018789604	D	58.59375	117.1875	0.5	-1	100	3	1058579.4726562502
rep1	rna	Ara-1	ERC_00168	0	1000	1024	0	D	0.45776367	0.91552734	0.5	-1	100	3	8270.152096252412
rep1	rna	Ara-1	ERC_00170	7	999	1023	0.18533955395173787	A	14.6484375	3.66210938	4	2	100	3	264644.86816406256
rep1	rna	Ara-1	ERC_00171	370	481	505	20.346616966789686	B	3750	3750	1	0	100	3	67749086.25000001
rep2	rna	Ara-1	ERC_00002	3584	1037	1061	178.0203475802742	D	15000	30000	0.5	-1	100	4	361328460.00000006
rep2	rna	Ara-1	ERC_00003	81	999	1023	4.176379263108056	D	937.5	1875	0.5	-1	100	4	22583028.750000004
rep2	rna	Ara-1	ERC_00004	92	499	523	9.496589854121458	A	7500	1875	4	2	100	4	180664230.00000003
rep2	rna	Ara-1	ERC_00009	253	960	984	13.574682736789761	B	937.5	937.5	1	0	100	4	22583028.750000004
rep2	rna	Ara-1	ERC_00012	0	970	994	0	C	0.11444092	0.17166138	0.67	-0.58	100	4	2756.7174256388803
rep2	rna	Ara-1	ERC_00013	0	784	808	0	D	0.91552734	1.83105469	0.5	-1	100	4	22053.738923339766
rep2	rna	Ara-1	ERC_00014	1	1933	1957	0.02664701374978411	D	3.66210938	7.32421875	0.5	-1	100	4	88214.95617513033
rep2	rna	Ara-1	ERC_00016	0	820	844	0	C	0.22888184	0.34332275	0.67	-0.58	100	4	5513.434851277761
rep2	rna	Ara-1	ERC_00017	0	1112	1136	0	A	0.11444092	0.02861023	4	2	100	4	2756.7174256388803
rep2	rna	Ara-1	ERC_00019	2	620	644	0.16615702444623448	A	29.296875	7.32421875	4	2	100	4	705719.6484375001
rep2	rna	Ara-1	ERC_00022	20	727	751	1.4170200159101152	D	234.375	468.75	0.5	-1	100	4	5645757.187500001
rep2	rna	Ara-1	ERC_00024	0	512	536	0	C	0.22888184	0.34332275	0.67	-0.58	100	4	5513.434851277761
rep2	rna	Ara-1	ERC_00025	16	1970	1994	0.4183445894686919	B	58.59375	58.59375	1	0	100	4	1411439.2968750002
rep2	rna	Ara-1	ERC_00028	1	1106	1130	0.046572041210065716	A	3.66210938	0.91552734	4	2	100	4	88214.95617513033
rep2	rna	Ara-1	ERC_00031	0	1114	1138	0	B	1.83105469	1.83105469	1	0	100	4	44107.47808756516
rep2	rna	Ara-1	ERC_00033	1	1998	2022	0.02578011890807442	A	1.83105469	0.45776367	4	2	100	4	44107.47808756516
rep2	rna	Ara-1	ERC_00034	6	995	1019	0.3106050909246192	B	7.32421875	7.32421875	1	0	100	4	176429.91210937503
rep2	rna	Ara-1	ERC_00035	30	1106	1130	1.3971612363019716	B	117.1875	117.1875	1	0	100	4	2822878.5937500005
rep2	rna	Ara-1	ERC_00039	0	716	740	0	C	3.66210938	5.49316406	0.67	-0.58	100	4	88214.95617513033
rep2	rna	Ara-1	ERC_00040	0	720	744	0	C	0.91552734	1.37329102	0.67	-0.58	100	4	22053.738923339766
rep2	rna	Ara-1	ERC_00041	0	1098	1122	0	D	0.22888184	0.45776367	0.5	-1	100	4	5513.434851277761
rep2	rna	Ara-1	ERC_00042	36	999	1023	1.856168561381358	B	468.75	468.75	1	0	100	4	11291514.375000002
rep2	rna	Ara-1	ERC_00043	65	999	1023	3.3514154580496744	D	468.75	937.5	0.5	-1	100	4	11291514.375000002
rep2	rna	Ara-1	ERC_00044	14	1132	1156	0.6370331149263759	C	117.1875	175.78125	0.67	-0.58	100	4	2822878.5937500005
rep2	rna	Ara-1	ERC_00046	269	498	522	27.82296037865762	D	3750	7500	0.5	-1	100	4	90332115.00000001
rep2	rna	Ara-1	ERC_00048	0	968	992	0	D	0.01430512	0.02861023	0.5	-1	100	4	344.5897986476801
rep2	rna	Ara-1	ERC_00051	2	250	274	0.4120694206266615	B	58.59375	58.59375	1	0	100	4	1411439.2968750002
rep2	rna	Ara-1	ERC_00053	3	999	1023	0.1546807134484465	B	29.296875	29.296875	1	0	100	4	705719.6484375001
rep2	rna	Ara-1	ERC_00054	0	250	274	0	C	14.6484375	21.9726563	0.67	-0.58	100	4	352859.82421875006
rep2	rna	Ara-1	ERC_00057	0	997	1021	0	C	0.01430512	0.02145767	0.67	-0.58	100	4	344.5897986476801
rep2	rna	Ara-1	ERC_00058	2	1112	1136	0.09264150643585016	C	1.83105469	2.74658203	0.67	-0.58	100	4	44107.47808756516
rep2	rna	Ara-1	ERC_00059	5	501	525	0.5140586584663941	D	14.6484375	29.296875	0.5	-1	100	4	352859.82421875006
rep2	rna	Ara-1	ERC_00060	17	499	523	1.7548046469572258	B	234.375	234.375	1	0	100	4	5645757.187500001
rep2	rna	Ara-1	ERC_00061	0	1112	1136	0	D	0.05722046	0.11444092	0.5	-1	100	4	1378.3587128194401
rep2	rna	Ara-1	ERC_00062	5	999	1023	0.2578011890807442	A	58.59375	14.6484375	4	2	100	4	1411439.2968750002
rep2	rna	Ara-1	ERC_00067	0	620	644	0	B	3.66210938	3.66210938	1	0	100	4	88214.95617513033
rep2	rna	Ara-1	ERC_00069	0	1113	1137	0	D	1.83105469	3.66210938	0.5	-1	100	4	44107.47808756516
rep2	rna	Ara-1	ERC_00071	4	618	642	0.3333894988888847	C	58.59375	87.890625	0.67	-0.58	100	4	1411439.2968750002
rep2	rna	Ara-1	ERC_00073	0	579	603	0	B	0.91552734	0.91552734	1	0	100	4	22053.738923339766
rep2	rna	Ara-1	ERC_00074	350	498	522	36.20087781609727	C	15000	22500	0.67	-0.58	100	4	361328460.00000006
rep2	rna	Ara-1	ERC_00075	0	999	1023	0	B	0.01430512	0.01430512	1	0	100	4	344.5897986476801
rep2	rna	Ara-1	ERC_00076	27	618	642	2.2503791174999717	C	234.375	351.5625	0.67	-0.58	100	4	5645757.187500001
rep2	rna	Ara-1	ERC_00077	0	249	273	0	D	3.66210938	7.32421875	0.5	-1	100	4	88214.95617513033
rep2	rna	Ara-1	ERC_00078	7	969	993	0.3720957100601948	D	29.296875	58.59375	0.5	-1	100	4	705719.6484375001
rep2	rna	Ara-1	ERC_00079	1	620	644	0.08307851222311724	D	58.59375	117.1875	0.5	-1	100	4	1411439.2968750002
rep2	rna	Ara-1	ERC_00081	0	510	534	0	D	0.22888184	0.45776367	0.5	-1	100	4	5513.434851277761
rep2	rna	Ara-1	ERC_00083	0	998	1022	0	A	0.02861023	0.00715256	4	2	100	4	689.1793564097201
rep2	rna	Ara-1	ERC_00084	18	970	994	0.9558311303195757	C	29.296875	43.9453125	0.67	-0.58	100	4	705719.6484375001
rep2	rna	Ara-1	ERC_00085	3	820	844	0.188446381384144	A	7.32421875	1.83105469	4	2	100	4	176429.91210937503
rep2	rna	Ara-1	ERC_00086	0	996	1020	0	D	0.11444092	0.22888184	0.5	-1	100	4	2756.7174256388803
rep2	rna	Ara-1	ERC_00092	66	1100	1124	3.090520654699961	A	234.375	58.59375	4	2	100	4	5645757.187500001
rep2	rna	Ara-1	ERC_00095	4	497	521	0.41455676119382445	A	117.1875	29.296875	4	2	100	4	2822878.5937500005
rep2	rna	Ara-1	ERC_00096	3028	1083	1107	144.01502835382396	B	15000	15000	1	0	100	4	361328460.00000006
rep2	rna	Ara-1	ERC_00097	0	499	523	0	A	0.45776367	0.11444092	4	2	100	4	11026.869461669883
rep2	rna	Ara-1	ERC_00098	0	1119	1143	0	C	0.05722046	0.08583069	0.67	-0.58	100	4	1378.3587128194401
rep2	rna	Ara-1	ERC_00099	1	1326	1350	0.03884515654474562	C	14.6484375	21.9726563	0.67	-0.58	100	4	352859.82421875006
rep2	rna	Ara-1	ERC_00104	1	1998	2022	0.02578011890807442	B	0.22888184	0.22888184	1	0	100	4	5513.434851277761
rep2	rna	Ara-1	ERC_00108	361	998	1022	18.63189639857525	A	937.5	234.375	4	2	100	4	22583028.750000004
rep2	rna	Ara-1	ERC_00109	0	512	536	0	B	0.91552734	0.91552734	1	0	100	4	22053.738923339766
rep2	rna	Ara-1	ERC_00111	52	970	994	2.7612899320343294	C	468.75	703.125	0.67	-0.58	100	4	11291514.375000002
rep2	rna	Ara-1	ERC_00112	24	1112	1136	1.1116980772302019	D	117.1875	234.375	0.5	-1	100	4	2822878.5937500005
rep2	rna	Ara-1	ERC_00113	547	816	840	34.528488523710756	C	3750	5625	0.67	-0.58	100	4	90332115.00000001
rep2	rna	Ara-1	ERC_00116	220	1967	1991	5.761011218725567	A	468.75	117.1875	4	2	100	4	11291514.375000002
rep2	rna	Ara-1	ERC_00117	0	1112	1136	0	B	0.05722046	0.05722046	1	0	100	4	1378.3587128194401
rep2	rna	Ara-1	ERC_00120	0	512	536	0	C	0.91552734	1.37329102	0.67	-0.58	100	4	22053.738923339766
rep2	rna	Ara-1	ERC_00123	0	998	1022	0	A	0.22888184	0.05722046	4	2	100	4	5513.434851277761
rep2	rna	Ara-1	ERC_00126	2	1094	1118	0.09416577253808535	B	14.6484375	14.6484375	1	0	100	4	352859.82421875006
rep2	rna	Ara-1	ERC_00130	5057	1035	1059	251.67090097935107	A	30000	7500	4	2	100	4	722656920.0000001
rep2	rna	Ara-1	ERC_00131	10	747	771	0.6895405298304242	A	117.1875	29.296875	4	2	100	4	2822878.5937500005
rep2	rna	Ara-1	ERC_00134	0	250	274	0	A	1.83105469	0.45776367	4	2	100	4	44107.47808756516
rep2	rna	Ara-1	ERC_00136	362	1009	1033	18.4798228774593	A	1875	468.75	4	2	100	4	45166057.50000001
rep2	rna	Ara-1	ERC_00137	0	513	537	0	D	0.91552734	1.83105469	0.5	-1	100	4	22053.738923339766
rep2	rna	Ara-1	ERC_00138	0	1000	1024	0	B	0.11444092	0.11444092	1	0	100	4	2756.7174256388803
rep2	rna	Ara-1	ERC_00142	0	469	493	0	B	0.22888184	0.22888184	1	0	100	4	5513.434851277761
rep2	rna	Ara-1	ERC_00143	1	760	784	0.06777457576096407	C	3.66210938	5.49316406	0.67	-0.58	100	4	88214.95617513033
rep2	rna	Ara-1	ERC_00144	1	514	538	0.10021143497730095	A	29.296875	7.32421875	4	2	100	4	705719.6484375001
rep2	rna	Ara-1	ERC_00145	70	1018	1042	3.5418540574492026	C	937.5	1406.25	0.67	-0.58	100	4	22583028.750000004
rep2	rna	Ara-1	ERC_00147	0	999	1023	0	A	0.91552734	0.22888184	4	2	100	4	22053.738923339766
rep2	rna	Ara-1	ERC_00148	1	470	494	0.10959293101772913	B	14.6484375	14.6484375	1	0	100	4	352859.82421875006
rep2	rna	Ara-1	ERC_00150	0	719	743	0	B	3.66210938	3.66210938	1	0	100	4	88214.95617513033
rep2	rna	Ara-1	ERC_00154	0	513	537	0	A	7.32421875	1.83105469	4	2	100	4	176429.91210937503
rep2	rna	Ara-1	ERC_00156	0	470	494	0	A	0.45776367	0.11444092	4	2	100	4	11026.869461669883
rep2	rna	Ara-1	ERC_00157	2	995	1019	0.10353503030820642	C	7.32421875	10.9863281	0.67	-0.58	100	4	176429.91210937503
rep2	rna	Ara-1	ERC_00158	0	1003	1027	0	B	0.45776367	0.45776367	1	0	100	4	11026.869461669883
rep2	rna	Ara-1	ERC_00160	3	719	743	0.21491798711404458	D	7.32421875	14.6484375	0.5	-1	100	4	176429.91210937503
rep2	rna	Ara-1	ERC_00162	5	499	523	0.5161190138109488	C	58.59375	87.890625	0.67	-0.58	100	4	1411439.2968750002
rep2	rna	Ara-1	ERC_00163	0	519	543	0	D	14.6484375	29.296875	0.5	-1	100	4	352859.82421875006
rep2	rna	Ara-1	ERC_00164	0	998	1022	0	C	0.45776367	0.68664551	0.67	-0.58	100	4	11026.869461669883
rep2	rna	Ara-1	ERC_00165	11	848	872	0.668155015756674	D	58.59375	117.1875	0.5	-1	100	4	1411439.2968750002
rep2	rna	Ara-1	ERC_00168	0	1000	1024	0	D	0.45776367	0.91552734	0.5	-1	100	4	11026.869461669883
rep2	rna	Ara-1	ERC_00170	5	999	1023	0.2578011890807442	A	14.6484375	3.66210938	4	2	100	4	352859.82421875006
rep2	rna	Ara-1	ERC_00171	232	481	505	24.844102283104334	B	3750	3750	1	0	100	4	90332115.00000001
rep1	ribo	Ara+1	ERC_00002	40	1037	1061	1.9261201132953185	D	15000	30000	0.5	-1	10	0.575	519409661.2500001
rep1	ribo	Ara+1	ERC_00003	2	999	1023	0.09996929717153379	D	937.5	1875	0.5	-1	10	0.575	32463103.828125007
rep1	ribo	Ara+1	ERC_00004	9	499	523	0.9006252012718039	A	7500	1875	4	2	10	0.575	259704830.62500006
rep1	ribo	Ara+1	ERC_00009	3	960	984	0.15604582480369103	B	937.5	937.5	1	0	10	0.575	32463103.828125007
rep1	ribo	Ara+1	ERC_00012	0	970	994	0	C	0.11444092	0.17166138	0.67	-0.58	10	0.575	3962.78129935589
rep1	ribo	Ara+1	ERC_00013	0	784	808	0	D	0.91552734	1.83105469	0.5	-1	10	0.575	31702.249702300913
rep1	ribo	Ara+1	ERC_00014	0	1933	1957	0	D	3.66210938	7.32421875	0.5	-1	10	0.575	126808.99950174983
rep1	ribo	Ara+1	ERC_00016	0	820	844	0	C	0.22888184	0.34332275	0.67	-0.58	10	0.575	7925.56259871178
rep1	ribo	Ara+1	ERC_00017	0	1112	1136	0	A	0.11444092	0.02861023	4	2	10	0.575	3962.78129935589
rep1	ribo	Ara+1	ERC_00019	0	620	644	0	A	29.296875	7.32421875	4	2	10	0.575	1014471.9946289065
rep1	ribo	Ara+1	ERC_00022	0	727	751	0	D	234.375	468.75	0.5	-1	10	0.575	8115775.957031252
rep1	ribo	Ara+1	ERC_00024	0	512	536	0	C	0.22888184	0.34332275	0.67	-0.58	10	0.575	7925.56259871178
rep1	ribo	Ara+1	ERC_00025	0	1970	1994	0	B	58.59375	58.59375	1	0	10	0.575	2028943.989257813
rep1	ribo	Ara+1	ERC_00028	0	1106	1130	0	A	3.66210938	0.91552734	4	2	10	0.575	126808.99950174983
rep1	ribo	Ara+1	ERC_00031	0	1114	1138	0	B	1.83105469	1.83105469	1	0	10	0.575	63404.499750874915
rep1	ribo	Ara+1	ERC_00033	0	1998	2022	0	A	1.83105469	0.45776367	4	2	10	0.575	63404.499750874915
rep1	ribo	Ara+1	ERC_00034	0	995	1019	0	B	7.32421875	7.32421875	1	0	10	0.575	253617.99865722662
rep1	ribo	Ara+1	ERC_00035	0	1106	1130	0	B	117.1875	117.1875	1	0	10	0.575	4057887.978515626
rep1	ribo	Ara+1	ERC_00039	0	716	740	0	C	3.66210938	5.49316406	0.67	-0.58	10	0.575	126808.99950174983
rep1	ribo	Ara+1	ERC_00040	0	720	744	0	C	0.91552734	1.37329102	0.67	-0.58	10	0.575	31702.249702300913
rep1	ribo	Ara+1	ERC_00041	0	1098	1122	0	D	0.22888184	0.45776367	0.5	-1	10	0.575	7925.56259871178
rep1	ribo	Ara+1	ERC_00042	0	999	1023	0	B	468.75	468.75	1	0	10	0.575	16231551.914062504
rep1	ribo	Ara+1	ERC_00043	2	999	1023	0.09996929717153379	D	468.75	937.5	0.5	-1	10	0.575	16231551.914062504
rep1	ribo	Ara+1	ERC_00044	0	1132	1156	0	C	117.1875	175.78125	0.67	-0.58	10	0.575	4057887.978515626
rep1	ribo	Ara+1	ERC_00046	8	498	522	0.8021632760992952	D	3750	7500	0.5	-1	10	0.575	129852415.31250003
rep1	ribo	Ara+1	ERC_00048	0	968	992	0	D	0.01430512	0.02861023	0.5	-1	10	0.575	495.3478355560401
rep1	ribo	Ara+1	ERC_00051	0	250	274	0	B	58.59375	58.59375	1	0	10	0.575	2028943.989257813
rep1	ribo	Ara+1	ERC_00053	0	999	1023	0	B	29.296875	29.296875	1	0	10	0.575	1014471.9946289065
rep1	ribo	Ara+1	ERC_00054	0	250	274	0	C	14.6484375	21.9726563	0.67	-0.58	10	0.575	507235.99731445324
rep1	ribo	Ara+1	ERC_00057	0	997	1021	0	C	0.01430512	0.02145767	0.67	-0.58	10	0.575	495.3478355560401
rep1	ribo	Ara+1	ERC_00058	0	1112	1136	0	C	1.83105469	2.74658203	0.67	-0.58	10	0.575	63404.499750874915
rep1	ribo	Ara+1	ERC_00059	0	501	525	0	D	14.6484375	29.296875	0.5	-1	10	0.575	507235.99731445324
rep1	ribo	Ara+1	ERC_00060	0	499	523	0	B	234.375	234.375	1	0	10	0.575	8115775.957031252
rep1	ribo	Ara+1	ERC_00061	0	1112	1136	0	D	0.05722046	0.11444092	0.5	-1	10	0.575	1981.390649677945
rep1	ribo	Ara+1	ERC_00062	0	999	1023	0	A	58.59375	14.6484375	4	2	10	0.575	2028943.989257813
rep1	ribo	Ara+1	ERC_00067	0	620	644	0	B	3.66210938	3.66210938	1	0	10	0.575	126808.99950174983
rep1	ribo	Ara+1	ERC_00069	0	1113	1137	0	D	1.83105469	3.66210938	0.5	-1	10	0.575	63404.499750874915
rep1	ribo	Ara+1	ERC_00071	0	618	642	0	C	58.59375	87.890625	0.67	-0.58	10	0.575	2028943.989257813
rep1	ribo	Ara+1	ERC_00073	0	579	603	0	B	0.91552734	0.91552734	1	0	10	0.575	31702.249702300913
rep1	ribo	Ara+1	ERC_00074	26	498	522	2.6070306473227096	C	15000	22500	0.67	-0.58	10	0.575	519409661.2500001
rep1	ribo	Ara+1	ERC_00075	0	999	1023	0	B	0.01430512	0.01430512	1	0	10	0.575	495.3478355560401
rep1	ribo	Ara+1	ERC_00076	2	618	642	0.16160085416563472	C	234.375	351.5625	0.67	-0.58	10	0.575	8115775.957031252
rep1	ribo	Ara+1	ERC_00077	0	249	273	0	D	3.66210938	7.32421875	0.5	-1	10	0.575	126808.99950174983
rep1	ribo	Ara+1	ERC_00078	0	969	993	0	D	29.296875	58.59375	0.5	-1	10	0.575	1014471.9946289065
rep1	ribo	Ara+1	ERC_00079	0	620	644	0	D	58.59375	117.1875	0.5	-1	10	0.575	2028943.989257813
rep1	ribo	Ara+1	ERC_00081	0	510	534	0	D	0.22888184	0.45776367	0.5	-1	10	0.575	7925.56259871178
rep1	ribo	Ara+1	ERC_00083	0	998	1022	0	A	0.02861023	0.00715256	4	2	10	0.575	990.6953248389725
rep1	ribo	Ara+1	ERC_00084	0	970	994	0	C	29.296875	43.9453125	0.67	-0.58	10	0.575	1014471.9946289065
rep1	ribo	Ara+1	ERC_00085	0	820	844	0	A	7.32421875	1.83105469	4	2	10	0.575	253617.99865722662
rep1	ribo	Ara+1	ERC_00086	0	996	1020	0	D	0.11444092	0.22888184	0.5	-1	10	0.575	3962.78129935589
rep1	ribo	Ara+1	ERC_00092	2	1100	1124	0.09079029806760204	A	234.375	58.59375	4	2	10	0.575	8115775.957031252
rep1	ribo	Ara+1	ERC_00095	0	497	521	0	A	117.1875	29.296875	4	2	10	0.575	4057887.978515626
rep1	ribo	Ara+1	ERC_00096	62	1083	1107	2.858678821888486	B	15000	15000	1	0	10	0.575	519409661.2500001
rep1	ribo	Ara+1	ERC_00097	0	499	523	0	A	0.45776367	0.11444092	4	2	10	0.575	15851.124851150456
rep1	ribo	Ara+1	ERC_00098	0	1119	1143	0	C	0.05722046	0.08583069	0.67	-0.58	10	0.575	1981.390649677945
rep1	ribo	Ara+1	ERC_00099	0	1326	1350	0	C	14.6484375	21.9726563	0.67	-0.58	10	0.575	507235.99731445324
rep1	ribo	Ara+1	ERC_00104	3	1998	2022	0.07497697287865035	B	0.22888184	0.22888184	1	0	10	0.575	7925.56259871178
rep1	ribo	Ara+1	ERC_00108	7	998	1022	0.35024313382792377	A	937.5	234.375	4	2	10	0.575	32463103.828125007
rep1	ribo	Ara+1	ERC_00109	1	512	536	0.09752864050230689	B	0.91552734	0.91552734	1	0	10	0.575	31702.249702300913
rep1	ribo	Ara+1	ERC_00111	0	970	994	0	C	468.75	703.125	0.67	-0.58	10	0.575	16231551.914062504
rep1	ribo	Ara+1	ERC_00112	0	1112	1136	0	D	117.1875	234.375	0.5	-1	10	0.575	4057887.978515626
rep1	ribo	Ara+1	ERC_00113	13	816	840	0.7955277342933267	C	3750	5625	0.67	-0.58	10	0.575	129852415.31250003
rep1	ribo	Ara+1	ERC_00116	3	1967	1991	0.07615861302061179	A	468.75	117.1875	4	2	10	0.575	16231551.914062504
rep1	ribo	Ara+1	ERC_00117	0	1112	1136	0	B	0.05722046	0.05722046	1	0	10	0.575	1981.390649677945
rep1	ribo	Ara+1	ERC_00120	0	512	536	0	C	0.91552734	1.37329102	0.67	-0.58	10	0.575	31702.249702300913
rep1	ribo	Ara+1	ERC_00123	0	998	1022	0	A	0.22888184	0.05722046	4	2	10	0.575	7925.56259871178
rep1	ribo	Ara+1	ERC_00126	0	1094	1118	0	B	14.6484375	14.6484375	1	0	10	0.575	507235.99731445324
rep1	ribo	Ara+1	ERC_00130	114	1035	1059	5.500049940906907	A	30000	7500	4	2	10	0.575	1038819322.5000002
rep1	ribo	Ara+1	ERC_00131	1	747	771	0.06684693967494126	A	117.1875	29.296875	4	2	10	0.575	4057887.978515626
rep1	ribo	Ara+1	ERC_00134	0	250	274	0	A	1.83105469	0.45776367	4	2	10	0.575	63404.499750874915
rep1	ribo	Ara+1	ERC_00136	7	1009	1033	0.34642482414298104	A	1875	468.75	4	2	10	0.575	64926207.656250015
rep1	ribo	Ara+1	ERC_00137	0	513	537	0	D	0.91552734	1.83105469	0.5	-1	10	0.575	31702.249702300913
rep1	ribo	Ara+1	ERC_00138	0	1000	1024	0	B	0.11444092	0.11444092	1	0	10	0.575	3962.78129935589
rep1	ribo	Ara+1	ERC_00142	0	469	493	0	B	0.22888184	0.22888184	1	0	10	0.575	7925.56259871178
rep1	ribo	Ara+1	ERC_00143	0	760	784	0	C	3.66210938	5.49316406	0.67	-0.58	10	0.575	126808.99950174983
rep1	ribo	Ara+1	ERC_00144	0	514	538	0	A	29.296875	7.32421875	4	2	10	0.575	1014471.9946289065
rep1	ribo	Ara+1	ERC_00145	7	1018	1042	0.3433621292340549	C	937.5	1406.25	0.67	-0.58	10	0.575	32463103.828125007
rep1	ribo	Ara+1	ERC_00147	0	999	1023	0	A	0.91552734	0.22888184	4	2	10	0.575	31702.249702300913
rep1	ribo	Ara+1	ERC_00148	0	470	494	0	B	14.6484375	14.6484375	1	0	10	0.575	507235.99731445324
rep1	ribo	Ara+1	ERC_00150	0	719	743	0	B	3.66210938	3.66210938	1	0	10	0.575	126808.99950174983
rep1	ribo	Ara+1	ERC_00154	0	513	537	0	A	7.32421875	1.83105469	4	2	10	0.575	253617.99865722662
rep1	ribo	Ara+1	ERC_00156	0	470	494	0	A	0.45776367	0.11444092	4	2	10	0.575	15851.124851150456
rep1	ribo	Ara+1	ERC_00157	1	995	1019	0.05018559189666445	C	7.32421875	10.9863281	0.67	-0.58	10	0.575	253617.99865722662
rep1	ribo	Ara+1	ERC_00158	0	1003	1027	0	B	0.45776367	0.45776367	1	0	10	0.575	15851.124851150456
rep1	ribo	Ara+1	ERC_00160	0	719	743	0	D	7.32421875	14.6484375	0.5	-1	10	0.575	253617.99865722662
rep1	ribo	Ara+1	ERC_00162	0	499	523	0	C	58.59375	87.890625	0.67	-0.58	10	0.575	2028943.989257813
rep1	ribo	Ara+1	ERC_00163	0	519	543	0	D	14.6484375	29.296875	0.5	-1	10	0.575	507235.99731445324
rep1	ribo	Ara+1	ERC_00164	0	998	1022	0	C	0.45776367	0.68664551	0.67	-0.58	10	0.575	15851.124851150456
rep1	ribo	Ara+1	ERC_00165	0	848	872	0	D	58.59375	117.1875	0.5	-1	10	0.575	2028943.989257813
rep1	ribo	Ara+1	ERC_00168	0	1000	1024	0	D	0.45776367	0.91552734	0.5	-1	10	0.575	15851.124851150456
rep1	ribo	Ara+1	ERC_00170	0	999	1023	0	A	14.6484375	3.66210938	4	2	10	0.575	507235.99731445324
rep1	ribo	Ara+1	ERC_00171	7	481	505	0.726699890977688	B	3750	3750	1	0	10	0.575	129852415.31250003
rep2	ribo	Ara+1	ERC_00002	266	1037	1061	51.90635036163969	D	15000	30000	0.5	-1	10	0.489	441724042.3500001
rep2	ribo	Ara+1	ERC_00003	21	999	1023	4.253744691403537	D	937.5	1875	0.5	-1	10	0.489	27607752.646875005
rep2	ribo	Ara+1	ERC_00004	32	499	523	12.976783118120837	A	7500	1875	4	2	10	0.489	220862021.17500004
rep2	ribo	Ara+1	ERC_00009	39	960	984	8.220741414770497	B	937.5	937.5	1	0	10	0.489	27607752.646875005
rep2	ribo	Ara+1	ERC_00012	0	970	994	0	C	0.11444092	0.17166138	0.67	-0.58	10	0.489	3370.087052843531
rep2	ribo	Ara+1	ERC_00013	0	784	808	0	D	0.91552734	1.83105469	0.5	-1	10	0.489	26960.695833782862
rep2	ribo	Ara+1	ERC_00014	0	1933	1957	0	D	3.66210938	7.32421875	0.5	-1	10	0.489	107842.78392409682
rep2	ribo	Ara+1	ERC_00016	0	820	844	0	C	0.22888184	0.34332275	0.67	-0.58	10	0.489	6740.174105687062
rep2	ribo	Ara+1	ERC_00017	0	1112	1136	0	A	0.11444092	0.02861023	4	2	10	0.489	3370.087052843531
rep2	ribo	Ara+1	ERC_00019	0	620	644	0	A	29.296875	7.32421875	4	2	10	0.489	862742.2702148439
rep2	ribo	Ara+1	ERC_00022	1	727	751	0.27834485797551145	D	234.375	468.75	0.5	-1	10	0.489	6901938.161718751
rep2	ribo	Ara+1	ERC_00024	0	512	536	0	C	0.22888184	0.34332275	0.67	-0.58	10	0.489	6740.174105687062
rep2	ribo	Ara+1	ERC_00025	4	1970	1994	0.41087657207755707	B	58.59375	58.59375	1	0	10	0.489	1725484.5404296878
rep2	ribo	Ara+1	ERC_00028	0	1106	1130	0	A	3.66210938	0.91552734	4	2	10	0.489	107842.78392409682
rep2	ribo	Ara+1	ERC_00031	0	1114	1138	0	B	1.83105469	1.83105469	1	0	10	0.489	53921.39196204841
rep2	ribo	Ara+1	ERC_00033	0	1998	2022	0	A	1.83105469	0.45776367	4	2	10	0.489	53921.39196204841
rep2	ribo	Ara+1	ERC_00034	0	995	1019	0	B	7.32421875	7.32421875	1	0	10	0.489	215685.56755371098
rep2	ribo	Ara+1	ERC_00035	3	1106	1130	0.5488880065502627	B	117.1875	117.1875	1	0	10	0.489	3450969.0808593757
rep2	ribo	Ara+1	ERC_00039	0	716	740	0	C	3.66210938	5.49316406	0.67	-0.58	10	0.489	107842.78392409682
rep2	ribo	Ara+1	ERC_00040	0	720	744	0	C	0.91552734	1.37329102	0.67	-0.58	10	0.489	26960.695833782862
rep2	ribo	Ara+1	ERC_00041	0	1098	1122	0	D	0.22888184	0.45776367	0.5	-1	10	0.489	6740.174105687062
rep2	ribo	Ara+1	ERC_00042	18	999	1023	3.6460668783458887	B	468.75	468.75	1	0	10	0.489	13803876.323437503
rep2	ribo	Ara+1	ERC_00043	17	999	1023	3.4435076073266733	D	468.75	937.5	0.5	-1	10	0.489	13803876.323437503
rep2	ribo	Ara+1	ERC_00044	0	1132	1156	0	C	117.1875	175.78125	0.67	-0.58	10	0.489	3450969.0808593757
rep2	ribo	Ara+1	ERC_00046	69	498	522	28.037375724147758	D	3750	7500	0.5	-1	10	0.489	110431010.58750002
rep2	ribo	Ara+1	ERC_00048	0	968	992	0	D	0.01430512	0.02861023	0.5	-1	10	0.489	421.26102884678886
rep2	ribo	Ara+1	ERC_00051	0	250	274	0	B	58.59375	58.59375	1	0	10	0.489	1725484.5404296878
rep2	ribo	Ara+1	ERC_00053	1	999	1023	0.20255927101921606	B	29.296875	29.296875	1	0	10	0.489	862742.2702148439
rep2	ribo	Ara+1	ERC_00054	0	250	274	0	C	14.6484375	21.9726563	0.67	-0.58	10	0.489	431371.13510742196
rep2	ribo	Ara+1	ERC_00057	0	997	1021	0	C	0.01430512	0.02145767	0.67	-0.58	10	0.489	421.26102884678886
rep2	ribo	Ara+1	ERC_00058	0	1112	1136	0	C	1.83105469	2.74658203	0.67	-0.58	10	0.489	53921.39196204841
rep2	ribo	Ara+1	ERC_00059	1	501	525	0.40390561227184996	D	14.6484375	29.296875	0.5	-1	10	0.489	431371.13510742196
rep2	ribo	Ara+1	ERC_00060	6	499	523	2.4331468346476575	B	234.375	234.375	1	0	10	0.489	6901938.161718751
rep2	ribo	Ara+1	ERC_00061	0	1112	1136	0	D	0.05722046	0.11444092	0.5	-1	10	0.489	1685.0435264217656
rep2	ribo	Ara+1	ERC_00062	2	999	1023	0.4051185420384321	A	58.59375	14.6484375	4	2	10	0.489	1725484.5404296878
rep2	ribo	Ara+1	ERC_00067	0	620	644	0	B	3.66210938	3.66210938	1	0	10	0.489	107842.78392409682
rep2	ribo	Ara+1	ERC_00069	0	1113	1137	0	D	1.83105469	3.66210938	0.5	-1	10	0.489	53921.39196204841
rep2	ribo	Ara+1	ERC_00071	2	618	642	0.6548760897999899	C	58.59375	87.890625	0.67	-0.58	10	0.489	1725484.5404296878
rep2	ribo	Ara+1	ERC_00073	0	579	603	0	B	0.91552734	0.91552734	1	0	10	0.489	26960.695833782862
rep2	ribo	Ara+1	ERC_00074	139	498	522	56.48109022690634	C	15000	22500	0.67	-0.58	10	0.489	441724042.3500001
rep2	ribo	Ara+1	ERC_00075	0	999	1023	0	B	0.01430512	0.01430512	1	0	10	0.489	421.26102884678886
rep2	ribo	Ara+1	ERC_00076	8	618	642	2.6195043591999596	C	234.375	351.5625	0.67	-0.58	10	0.489	6901938.161718751
rep2	ribo	Ara+1	ERC_00077	0	249	273	0	D	3.66210938	7.32421875	0.5	-1	10	0.489	107842.78392409682
rep2	ribo	Ara+1	ERC_00078	0	969	993	0	D	29.296875	58.59375	0.5	-1	10	0.489	862742.2702148439
rep2	ribo	Ara+1	ERC_00079	0	620	644	0	D	58.59375	117.1875	0.5	-1	10	0.489	1725484.5404296878
rep2	ribo	Ara+1	ERC_00081	0	510	534	0	D	0.22888184	0.45776367	0.5	-1	10	0.489	6740.174105687062
rep2	ribo	Ara+1	ERC_00083	0	998	1022	0	A	0.02861023	0.00715256	4	2	10	0.489	842.5217632108828
rep2	ribo	Ara+1	ERC_00084	2	970	994	0.4172303335014368	C	29.296875	43.9453125	0.67	-0.58	10	0.489	862742.2702148439
rep2	ribo	Ara+1	ERC_00085	0	820	844	0	A	7.32421875	1.83105469	4	2	10	0.489	215685.56755371098
rep2	ribo	Ara+1	ERC_00086	0	996	1020	0	D	0.11444092	0.22888184	0.5	-1	10	0.489	3370.087052843531
rep2	ribo	Ara+1	ERC_00092	14	1100	1124	2.5754490586134144	A	234.375	58.59375	4	2	10	0.489	6901938.161718751
rep2	ribo	Ara+1	ERC_00095	0	497	521	0	A	117.1875	29.296875	4	2	10	0.489	3450969.0808593757
rep2	ribo	Ara+1	ERC_00096	365	1083	1107	68.19963045991861	B	15000	15000	1	0	10	0.489	441724042.3500001
rep2	ribo	Ara+1	ERC_00097	1	499	523	0.40552447244127615	A	0.45776367	0.11444092	4	2	10	0.489	13480.347916891431
rep2	ribo	Ara+1	ERC_00098	0	1119	1143	0	C	0.05722046	0.08583069	0.67	-0.58	10	0.489	1685.0435264217656
rep2	ribo	Ara+1	ERC_00099	1	1326	1350	0.15260687160497502	C	14.6484375	21.9726563	0.67	-0.58	10	0.489	431371.13510742196
rep2	ribo	Ara+1	ERC_00104	2	1998	2022	0.20255927101921606	B	0.22888184	0.22888184	1	0	10	0.489	6740.174105687062
rep2	ribo	Ara+1	ERC_00108	30	998	1022	6.082867086619143	A	937.5	234.375	4	2	10	0.489	27607752.646875005
rep2	ribo	Ara+1	ERC_00109	0	512	536	0	B	0.91552734	0.91552734	1	0	10	0.489	26960.695833782862
rep2	ribo	Ara+1	ERC_00111	8	970	994	1.6689213340057472	C	468.75	703.125	0.67	-0.58	10	0.489	13803876.323437503
rep2	ribo	Ara+1	ERC_00112	1	1112	1136	0.181975460205213	D	117.1875	234.375	0.5	-1	10	0.489	3450969.0808593757
rep2	ribo	Ara+1	ERC_00113	78	816	840	19.34292097593058	C	3750	5625	0.67	-0.58	10	0.489	110431010.58750002
rep2	ribo	Ara+1	ERC_00116	36	1967	1991	3.7035290406380716	A	468.75	117.1875	4	2	10	0.489	13803876.323437503
rep2	ribo	Ara+1	ERC_00117	0	1112	1136	0	B	0.05722046	0.05722046	1	0	10	0.489	1685.0435264217656
rep2	ribo	Ara+1	ERC_00120	0	512	536	0	C	0.91552734	1.37329102	0.67	-0.58	10	0.489	26960.695833782862
rep2	ribo	Ara+1	ERC_00123	0	998	1022	0	A	0.22888184	0.05722046	4	2	10	0.489	6740.174105687062
rep2	ribo	Ara+1	ERC_00126	0	1094	1118	0	B	14.6484375	14.6484375	1	0	10	0.489	431371.13510742196
rep2	ribo	Ara+1	ERC_00130	693	1035	1059	135.49101569227093	A	30000	7500	4	2	10	0.489	883448084.7000002
rep2	ribo	Ara+1	ERC_00131	3	747	771	0.812677557221674	A	117.1875	29.296875	4	2	10	0.489	3450969.0808593757
rep2	ribo	Ara+1	ERC_00134	0	250	274	0	A	1.83105469	0.45776367	4	2	10	0.489	53921.39196204841
rep2	ribo	Ara+1	ERC_00136	56	1009	1033	11.230897777897942	A	1875	468.75	4	2	10	0.489	55215505.29375001
rep2	ribo	Ara+1	ERC_00137	0	513	537	0	D	0.91552734	1.83105469	0.5	-1	10	0.489	26960.695833782862
rep2	ribo	Ara+1	ERC_00138	0	1000	1024	0	B	0.11444092	0.11444092	1	0	10	0.489	3370.087052843531
rep2	ribo	Ara+1	ERC_00142	0	469	493	0	B	0.22888184	0.22888184	1	0	10	0.489	6740.174105687062
rep2	ribo	Ara+1	ERC_00143	0	760	784	0	C	3.66210938	5.49316406	0.67	-0.58	10	0.489	107842.78392409682
rep2	ribo	Ara+1	ERC_00144	0	514	538	0	A	29.296875	7.32421875	4	2	10	0.489	862742.2702148439
rep2	ribo	Ara+1	ERC_00145	9	1018	1042	1.7890082571058659	C	937.5	1406.25	0.67	-0.58	10	0.489	27607752.646875005
rep2	ribo	Ara+1	ERC_00147	0	999	1023	0	A	0.91552734	0.22888184	4	2	10	0.489	26960.695833782862
rep2	ribo	Ara+1	ERC_00148	0	470	494	0	B	14.6484375	14.6484375	1	0	10	0.489	431371.13510742196
rep2	ribo	Ara+1	ERC_00150	1	719	743	0.2814418800392167	B	3.66210938	3.66210938	1	0	10	0.489	107842.78392409682
rep2	ribo	Ara+1	ERC_00154	2	513	537	0.7889150555485257	A	7.32421875	1.83105469	4	2	10	0.489	215685.56755371098
rep2	ribo	Ara+1	ERC_00156	0	470	494	0	A	0.45776367	0.11444092	4	2	10	0.489	13480.347916891431
rep2	ribo	Ara+1	ERC_00157	0	995	1019	0	C	7.32421875	10.9863281	0.67	-0.58	10	0.489	215685.56755371098
rep2	ribo	Ara+1	ERC_00158	0	1003	1027	0	B	0.45776367	0.45776367	1	0	10	0.489	13480.347916891431
rep2	ribo	Ara+1	ERC_00160	0	719	743	0	D	7.32421875	14.6484375	0.5	-1	10	0.489	215685.56755371098
rep2	ribo	Ara+1	ERC_00162	2	499	523	0.8110489448825523	C	58.59375	87.890625	0.67	-0.58	10	0.489	1725484.5404296878
rep2	ribo	Ara+1	ERC_00163	2	519	543	0.7797946502820687	D	14.6484375	29.296875	0.5	-1	10	0.489	431371.13510742196
rep2	ribo	Ara+1	ERC_00164	0	998	1022	0	C	0.45776367	0.68664551	0.67	-0.58	10	0.489	13480.347916891431
rep2	ribo	Ara+1	ERC_00165	2	848	872	0.47725639563253974	D	58.59375	117.1875	0.5	-1	10	0.489	1725484.5404296878
rep2	ribo	Ara+1	ERC_00168	0	1000	1024	0	D	0.45776367	0.91552734	0.5	-1	10	0.489	13480.347916891431
rep2	ribo	Ara+1	ERC_00170	0	999	1023	0	A	14.6484375	3.66210938	4	2	10	0.489	431371.13510742196
rep2	ribo	Ara+1	ERC_00171	49	481	505	20.614301196801758	B	3750	3750	1	0	10	0.489	110431010.58750002
rep1	rna	Ara+1	ERC_00002	5772	1037	1061	129.5892543661574	D	15000	30000	0.5	-1	100	3	270996345.00000006
rep1	rna	Ara+1	ERC_00003	157	999	1023	3.6589425381895633	D	937.5	1875	0.5	-1	100	3	16937271.562500004
rep1	rna	Ara+1	ERC_00004	193	499	523	9.004885362581406	A	7500	1875	4	2	100	3	135498172.50000003
rep1	rna	Ara+1	ERC_00009	359	960	984	8.706520772550709	B	937.5	937.5	1	0	100	3	16937271.562500004
rep1	rna	Ara+1	ERC_00012	1	970	994	0.02400212486474078	C	0.11444092	0.17166138	0.67	-0.58	100	3	2067.53806922916
rep1	rna	Ara+1	ERC_00013	0	784	808	0	D	0.91552734	1.83105469	0.5	-1	100	3	16540.304192504824
rep1	rna	Ara+1	ERC_00014	4	1933	1957	0.048178088192030115	D	3.66210938	7.32421875	0.5	-1	100	3	66161.21713134774
rep1	rna	Ara+1	ERC_00016	0	820	844	0	C	0.22888184	0.34332275	0.67	-0.58	100	3	4135.07613845832
rep1	rna	Ara+1	ERC_00017	0	1112	1136	0	A	0.11444092	0.02861023	4	2	100	3	2067.53806922916
rep1	rna	Ara+1	ERC_00019	5	620	644	0.18775855740966577	A	29.296875	7.32421875	4	2	100	3	529289.7363281251
rep1	rna	Ara+1	ERC_00022	49	727	751	1.5692173243756935	D	234.375	468.75	0.5	-1	100	3	4234317.890625001
rep1	rna	Ara+1	ERC_00024	0	512	536	0	C	0.22888184	0.34332275	0.67	-0.58	100	3	4135.07613845832
rep1	rna	Ara+1	ERC_00025	29	1970	1994	0.34273084895693307	B	58.59375	58.59375	1	0	100	3	1058579.4726562502
rep1	rna	Ara+1	ERC_00028	1	1106	1130	0.021050688172512256	A	3.66210938	0.91552734	4	2	100	3	66161.21713134774
rep1	rna	Ara+1	ERC_00031	1	1114	1138	0.02089951626463066	B	1.83105469	1.83105469	1	0	100	3	33080.60856567387
rep1	rna	Ara+1	ERC_00033	0	1998	2022	0	A	1.83105469	0.45776367	4	2	100	3	33080.60856567387
rep1	rna	Ara+1	ERC_00034	3	995	1019	0.0701971692024077	B	7.32421875	7.32421875	1	0	100	3	132322.43408203128
rep1	rna	Ara+1	ERC_00035	39	1106	1130	0.820976838727978	B	117.1875	117.1875	1	0	100	3	2117158.9453125005
rep1	rna	Ara+1	ERC_00039	1	716	740	0.032516845137986805	C	3.66210938	5.49316406	0.67	-0.58	100	3	66161.21713134774
rep1	rna	Ara+1	ERC_00040	0	720	744	0	C	0.91552734	1.37329102	0.67	-0.58	100	3	16540.304192504824
rep1	rna	Ara+1	ERC_00041	0	1098	1122	0	D	0.22888184	0.45776367	0.5	-1	100	3	4135.07613845832
rep1	rna	Ara+1	ERC_00042	52	999	1023	1.2118790572347595	B	468.75	468.75	1	0	100	3	8468635.781250002
rep1	rna	Ara+1	ERC_00043	94	999	1023	2.190704449616681	D	468.75	937.5	0.5	-1	100	3	8468635.781250002
rep1	rna	Ara+1	ERC_00044	42	1132	1156	0.8638220556444695	C	117.1875	175.78125	0.67	-0.58	100	3	2117158.9453125005
rep1	rna	Ara+1	ERC_00046	368	498	522	17.20441464200375	D	3750	7500	0.5	-1	100	3	67749086.25000001
rep1	rna	Ara+1	ERC_00048	0	968	992	0	D	0.01430512	0.02861023	0.5	-1	100	3	258.44234898576
rep1	rna	Ara+1	ERC_00051	2	250	274	0.18625648895038846	B	58.59375	58.59375	1	0	100	3	1058579.4726562502
rep1	rna	Ara+1	ERC_00053	0	999	1023	0	B	29.296875	29.296875	1	0	100	3	529289.7363281251
rep1	rna	Ara+1	ERC_00054	0	250	274	0	C	14.6484375	21.9726563	0.67	-0.58	100	3	264644.86816406256
rep1	rna	Ara+1	ERC_00057	0	997	1021	0	C	0.01430512	0.02145767	0.67	-0.58	100	3	258.44234898576
rep1	rna	Ara+1	ERC_00058	1	1112	1136	0.020937105322660573	C	1.83105469	2.74658203	0.67	-0.58	100	3	33080.60856567387
rep1	rna	Ara+1	ERC_00059	4	501	525	0.18588471951136568	D	14.6484375	29.296875	0.5	-1	100	3	264644.86816406256
rep1	rna	Ara+1	ERC_00060	33	499	523	1.5396954246900847	B	234.375	234.375	1	0	100	3	4234317.890625001
rep1	rna	Ara+1	ERC_00061	0	1112	1136	0	D	0.05722046	0.11444092	0.5	-1	100	3	1033.76903461458
rep1	rna	Ara+1	ERC_00062	5	999	1023	0.1165268324264192	A	58.59375	14.6484375	4	2	100	3	1058579.4726562502
rep1	rna	Ara+1	ERC_00067	0	620	644	0	B	3.66210938	3.66210938	1	0	100	3	66161.21713134774
rep1	rna	Ara+1	ERC_00069	0	1113	1137	0	D	1.83105469	3.66210938	0.5	-1	100	3	33080.60856567387
rep1	rna	Ara+1	ERC_00071	5	618	642	0.1883661902815417	C	58.59375	87.890625	0.67	-0.58	100	3	1058579.4726562502
rep1	rna	Ara+1	ERC_00073	0	579	603	0	B	0.91552734	0.91552734	1	0	100	3	16540.304192504824
rep1	rna	Ara+1	ERC_00074	595	498	522	27.816920413022373	C	15000	22500	0.67	-0.58	100	3	270996345.00000006
rep1	rna	Ara+1	ERC_00075	0	999	1023	0	B	0.01430512	0.01430512	1	0	100	3	258.44234898576
rep1	rna	Ara+1	ERC_00076	48	618	642	1.8083154267028003	C	234.375	351.5625	0.67	-0.58	100	3	4234317.890625001
rep1	rna	Ara+1	ERC_00077	0	249	273	0	D	3.66210938	7.32421875	0.5	-1	100	3	66161.21713134774
rep1	rna	Ara+1	ERC_00078	3	969	993	0.07208068457832371	D	29.296875	58.59375	0.5	-1	100	3	529289.7363281251
rep1	rna	Ara+1	ERC_00079	9	620	644	0.33796540333739844	D	58.59375	117.1875	0.5	-1	100	3	1058579.4726562502
rep1	rna	Ara+1	ERC_00081	0	510	534	0	D	0.22888184	0.45776367	0.5	-1	100	3	4135.07613845832
rep1	rna	Ara+1	ERC_00083	0	998	1022	0	A	0.02861023	0.00715256	4	2	100	3	516.88451730729
rep1	rna	Ara+1	ERC_00084	39	970	994	0.9360828697248904	C	29.296875	43.9453125	0.67	-0.58	100	3	529289.7363281251
rep1	rna	Ara+1	ERC_00085	3	820	844	0.08517827238584838	A	7.32421875	1.83105469	4	2	100	3	132322.43408203128
rep1	rna	Ara+1	ERC_00086	0	996	1020	0	D	0.11444092	0.22888184	0.5	-1	100	3	2067.53806922916
rep1	rna	Ara+1	ERC_00092	112	1100	1124	2.3705371320958526	A	234.375	58.59375	4	2	100	3	4234317.890625001
rep1	rna	Ara+1	ERC_00095	9	497	521	0.4216067405818652	A	117.1875	29.296875	4	2	100	3	2117158.9453125005
rep1	rna	Ara+1	ERC_00096	5184	1083	1107	111.44432579857036	B	15000	15000	1	0	100	3	270996345.00000006
rep1	rna	Ara+1	ERC_00097	0	499	523	0	A	0.45776367	0.11444092	4	2	100	3	8270.152096252412
rep1	rna	Ara+1	ERC_00098	0	1119	1143	0	C	0.05722046	0.08583069	0.67	-0.58	100	3	1033.76903461458
rep1	rna	Ara+1	ERC_00099	6	1326	1350	0.10534869284524234	C	14.6484375	21.9726563	0.67	-0.58	100	3	264644.86816406256
rep1	rna	Ara+1	ERC_00104	2	1998	2022	0.02330536648528384	B	0.22888184	0.22888184	1	0	100	3	4135.07613845832
rep1	rna	Ara+1	ERC_00108	499	998	1022	11.641030559399278	A	937.5	234.375	4	2	100	3	16937271.562500004
rep1	rna	Ara+1	ERC_00109	0	512	536	0	B	0.91552734	0.91552734	1	0	100	3	16540.304192504824
rep1	rna	Ara+1	ERC_00111	74	970	994	1.7761572399908179	C	468.75	703.125	0.67	-0.58	100	3	8468635.781250002
rep1	rna	Ara+1	ERC_00112	43	1112	1136	0.9002955288744047	D	117.1875	234.375	0.5	-1	100	3	2117158.9453125005
rep1	rna	Ara+1	ERC_00113	777	816	840	22.16931555062068	C	3750	5625	0.67	-0.58	100	3	67749086.25000001
rep1	rna	Ara+1	ERC_00116	356	1967	1991	4.213733481592418	A	468.75	117.1875	4	2	100	3	8468635.781250002
rep1	rna	Ara+1	ERC_00117	0	1112	1136	0	B	0.05722046	0.05722046	1	0	100	3	1033.76903461458
rep1	rna	Ara+1	ERC_00120	0	512	536	0	C	0.91552734	1.37329102	0.67	-0.58	100	3	16540.304192504824
rep1	rna	Ara+1	ERC_00123	0	998	1022	0	A	0.22888184	0.05722046	4	2	100	3	4135.07613845832
rep1	rna	Ara+1	ERC_00126	1	1094	1118	0.021281591516269245	B	14.6484375	14.6484375	1	0	100	3	264644.86816406256
rep1	rna	Ara+1	ERC_00130	7650	1035	1059	172.08479957372847	A	30000	7500	4	2	100	3	541992690.0000001
rep1	rna	Ara+1	ERC_00131	21	747	771	0.6545157744240558	A	117.1875	29.296875	4	2	100	3	2117158.9453125005
rep1	rna	Ara+1	ERC_00134	0	250	274	0	A	1.83105469	0.45776367	4	2	100	3	33080.60856567387
rep1	rna	Ara+1	ERC_00136	495	1009	1033	11.421823839252017	A	1875	468.75	4	2	100	3	33874543.12500001
rep1	rna	Ara+1	ERC_00137	0	513	537	0	D	0.91552734	1.83105469	0.5	-1	100	3	16540.304192504824
rep1	rna	Ara+1	ERC_00138	0	1000	1024	0	B	0.11444092	0.11444092	1	0	100	3	2067.53806922916
rep1	rna	Ara+1	ERC_00142	0	469	493	0	B	0.22888184	0.22888184	1	0	100	3	4135.07613845832
rep1	rna	Ara+1	ERC_00143	1	760	784	0.030634290945787575	C	3.66210938	5.49316406	0.67	-0.58	100	3	66161.21713134774
rep1	rna	Ara+1	ERC_00144	5	514	538	0.22647919376263187	A	29.296875	7.32421875	4	2	100	3	529289.7363281251
rep1	rna	Ara+1	ERC_00145	133	1018	1042	3.0417624055011863	C	937.5	1406.25	0.67	-0.58	100	3	16937271.562500004
rep1	rna	Ara+1	ERC_00147	0	999	1023	0	A	0.91552734	0.22888184	4	2	100	3	16540.304192504824
rep1	rna	Ara+1	ERC_00148	0	470	494	0	B	14.6484375	14.6484375	1	0	100	3	264644.86816406256
rep1	rna	Ara+1	ERC_00150	0	719	743	0	B	3.66210938	3.66210938	1	0	100	3	66161.21713134774
rep1	rna	Ara+1	ERC_00154	2	513	537	0.09076826946900021	A	7.32421875	1.83105469	4	2	100	3	132322.43408203128
rep1	rna	Ara+1	ERC_00156	0	470	494	0	A	0.45776367	0.11444092	4	2	100	3	8270.152096252412
rep1	rna	Ara+1	ERC_00157	3	995	1019	0.0701971692024077	C	7.32421875	10.9863281	0.67	-0.58	100	3	132322.43408203128
rep1	rna	Ara+1	ERC_00158	0	1003	1027	0	B	0.45776367	0.45776367	1	0	100	3	8270.152096252412
rep1	rna	Ara+1	ERC_00160	5	719	743	0.1619058492266937	D	7.32421875	14.6484375	0.5	-1	100	3	132322.43408203128
rep1	rna	Ara+1	ERC_00162	4	499	523	0.18662974844728297	C	58.59375	87.890625	0.67	-0.58	100	3	1058579.4726562502
rep1	rna	Ara+1	ERC_00163	2	519	543	0.08971892531328923	D	14.6484375	29.296875	0.5	-1	100	3	264644.86816406256
rep1	rna	Ara+1	ERC_00164	0	998	1022	0	C	0.45776367	0.68664551	0.67	-0.58	100	3	8270.152096252412
rep1	rna	Ara+1	ERC_00165	17	848	872	0.46673943280610314	D	58.59375	117.1875	0.5	-1	100	3	1058579.4726562502
rep1	rna	Ara+1	ERC_00168	0	1000	1024	0	D	0.45776367	0.91552734	0.5	-1	100	3	8270.152096252412
rep1	rna	Ara+1	ERC_00170	5	999	1023	0.1165268324264192	A	14.6484375	3.66210938	4	2	100	3	264644.86816406256
rep1	rna	Ara+1	ERC_00171	348	481	505	16.844401807363614	B	3750	3750	1	0	100	3	67749086.25000001
rep2	rna	Ara+1	ERC_00002	3196	1037	1061	139.33164347933425	D	15000	30000	0.5	-1	100	4	361328460.00000006
rep2	rna	Ara+1	ERC_00003	107	999	1023	4.8421700263540925	D	937.5	1875	0.5	-1	100	4	22583028.750000004
rep2	rna	Ara+1	ERC_00004	130	499	523	11.777810224610079	A	7500	1875	4	2	100	4	180664230.00000003
rep2	rna	Ara+1	ERC_00009	217	960	984	10.219043465957157	B	937.5	937.5	1	0	100	4	22583028.750000004
rep2	rna	Ara+1	ERC_00012	0	970	994	0	C	0.11444092	0.17166138	0.67	-0.58	100	4	2756.7174256388803
rep2	rna	Ara+1	ERC_00013	0	784	808	0	D	0.91552734	1.83105469	0.5	-1	100	4	22053.738923339766
rep2	rna	Ara+1	ERC_00014	0	1933	1957	0	D	3.66210938	7.32421875	0.5	-1	100	4	88214.95617513033
rep2	rna	Ara+1	ERC_00016	0	820	844	0	C	0.22888184	0.34332275	0.67	-0.58	100	4	5513.434851277761
rep2	rna	Ara+1	ERC_00017	0	1112	1136	0	A	0.11444092	0.02861023	4	2	100	4	2756.7174256388803
rep2	rna	Ara+1	ERC_00019	1	620	644	0.0729172121846207	A	29.296875	7.32421875	4	2	100	4	705719.6484375001
rep2	rna	Ara+1	ERC_00022	27	727	751	1.6790015570433985	D	234.375	468.75	0.5	-1	100	4	5645757.187500001
rep2	rna	Ara+1	ERC_00024	0	512	536	0	C	0.22888184	0.34332275	0.67	-0.58	100	4	5513.434851277761
rep2	rna	Ara+1	ERC_00025	24	1970	1994	0.5507655417802824	B	58.59375	58.59375	1	0	100	4	1411439.2968750002
rep2	rna	Ara+1	ERC_00028	1	1106	1130	0.040875833231885025	A	3.66210938	0.91552734	4	2	100	4	88214.95617513033
rep2	rna	Ara+1	ERC_00031	0	1114	1138	0	B	1.83105469	1.83105469	1	0	100	4	44107.47808756516
rep2	rna	Ara+1	ERC_00033	1	1998	2022	0.022626962739972393	A	1.83105469	0.45776367	4	2	100	4	44107.47808756516
rep2	rna	Ara+1	ERC_00034	1	995	1019	0.045435850808507386	B	7.32421875	7.32421875	1	0	100	4	176429.91210937503
rep2	rna	Ara+1	ERC_00035	28	1106	1130	1.1445233304927809	B	117.1875	117.1875	1	0	100	4	2822878.5937500005
rep2	rna	Ara+1	ERC_00039	1	716	740	0.0631406027296995	C	3.66210938	5.49316406	0.67	-0.58	100	4	88214.95617513033
rep2	rna	Ara+1	ERC_00040	0	720	744	0	C	0.91552734	1.37329102	0.67	-0.58	100	4	22053.738923339766
rep2	rna	Ara+1	ERC_00041	0	1098	1122	0	D	0.22888184	0.45776367	0.5	-1	100	4	5513.434851277761
rep2	rna	Ara+1	ERC_00042	47	999	1023	2.126934497557405	B	468.75	468.75	1	0	100	4	11291514.375000002
rep2	rna	Ara+1	ERC_00043	69	999	1023	3.12252085811619	D	468.75	937.5	0.5	-1	100	4	11291514.375000002
rep2	rna	Ara+1	ERC_00044	21	1132	1156	0.8386767691199308	C	117.1875	175.78125	0.67	-0.58	100	4	2822878.5937500005
rep2	rna	Ara+1	ERC_00046	226	498	522	20.516385082949906	D	3750	7500	0.5	-1	100	4	90332115.00000001
rep2	rna	Ara+1	ERC_00048	0	968	992	0	D	0.01430512	0.02861023	0.5	-1	100	4	344.5897986476801
rep2	rna	Ara+1	ERC_00051	0	250	274	0	B	58.59375	58.59375	1	0	100	4	1411439.2968750002
rep2	rna	Ara+1	ERC_00053	0	999	1023	0	B	29.296875	29.296875	1	0	100	4	705719.6484375001
rep2	rna	Ara+1	ERC_00054	0	250	274	0	C	14.6484375	21.9726563	0.67	-0.58	100	4	352859.82421875006
rep2	rna	Ara+1	ERC_00057	0	997	1021	0	C	0.01430512	0.02145767	0.67	-0.58	100	4	344.5897986476801
rep2	rna	Ara+1	ERC_00058	0	1112	1136	0	C	1.83105469	2.74658203	0.67	-0.58	100	4	44107.47808756516
rep2	rna	Ara+1	ERC_00059	0	501	525	0	D	14.6484375	29.296875	0.5	-1	100	4	352859.82421875006
rep2	rna	Ara+1	ERC_00060	15	499	523	1.3589781028396244	B	234.375	234.375	1	0	100	4	5645757.187500001
rep2	rna	Ara+1	ERC_00061	0	1112	1136	0	D	0.05722046	0.11444092	0.5	-1	100	4	1378.3587128194401
rep2	rna	Ara+1	ERC_00062	3	999	1023	0.13576177643983436	A	58.59375	14.6484375	4	2	100	4	1411439.2968750002
rep2	rna	Ara+1	ERC_00067	0	620	644	0	B	3.66210938	3.66210938	1	0	100	4	88214.95617513033
rep2	rna	Ara+1	ERC_00069	0	1113	1137	0	D	1.83105469	3.66210938	0.5	-1	100	4	44107.47808756516
rep2	rna	Ara+1	ERC_00071	8	618	642	0.5852255217406452	C	58.59375	87.890625	0.67	-0.58	100	4	1411439.2968750002
rep2	rna	Ara+1	ERC_00073	0	579	603	0	B	0.91552734	0.91552734	1	0	100	4	22053.738923339766
rep2	rna	Ara+1	ERC_00074	394	498	522	35.767503197709125	C	15000	22500	0.67	-0.58	100	4	361328460.00000006
rep2	rna	Ara+1	ERC_00075	0	999	1023	0	B	0.01430512	0.01430512	1	0	100	4	344.5897986476801
rep2	rna	Ara+1	ERC_00076	29	618	642	2.1214425163098385	C	234.375	351.5625	0.67	-0.58	100	4	5645757.187500001
rep2	rna	Ara+1	ERC_00077	0	249	273	0	D	3.66210938	7.32421875	0.5	-1	100	4	88214.95617513033
rep2	rna	Ara+1	ERC_00078	2	969	993	0.09330995160880255	D	29.296875	58.59375	0.5	-1	100	4	705719.6484375001
rep2	rna	Ara+1	ERC_00079	11	620	644	0.8020893340308278	D	58.59375	117.1875	0.5	-1	100	4	1411439.2968750002
rep2	rna	Ara+1	ERC_00081	0	510	534	0	D	0.22888184	0.45776367	0.5	-1	100	4	5513.434851277761
rep2	rna	Ara+1	ERC_00083	0	998	1022	0	A	0.02861023	0.00715256	4	2	100	4	689.1793564097201
rep2	rna	Ara+1	ERC_00084	15	970	994	0.699103168368013	C	29.296875	43.9453125	0.67	-0.58	100	4	705719.6484375001
rep2	rna	Ara+1	ERC_00085	0	820	844	0	A	7.32421875	1.83105469	4	2	100	4	176429.91210937503
rep2	rna	Ara+1	ERC_00086	0	996	1020	0	D	0.11444092	0.22888184	0.5	-1	100	4	2756.7174256388803
rep2	rna	Ara+1	ERC_00092	54	1100	1124	2.219334785401001	A	234.375	58.59375	4	2	100	4	5645757.187500001
rep2	rna	Ara+1	ERC_00095	6	497	521	0.545778731039817	A	117.1875	29.296875	4	2	100	4	2822878.5937500005
rep2	rna	Ara+1	ERC_00096	3018	1083	1107	125.98316782213749	B	15000	15000	1	0	100	4	361328460.00000006
rep2	rna	Ara+1	ERC_00097	0	499	523	0	A	0.45776367	0.11444092	4	2	100	4	11026.869461669883
rep2	rna	Ara+1	ERC_00098	0	1119	1143	0	C	0.05722046	0.08583069	0.67	-0.58	100	4	1378.3587128194401
rep2	rna	Ara+1	ERC_00099	1	1326	1350	0.0340940207801394	C	14.6484375	21.9726563	0.67	-0.58	100	4	352859.82421875006
rep2	rna	Ara+1	ERC_00104	0	1998	2022	0	B	0.22888184	0.22888184	1	0	100	4	5513.434851277761
rep2	rna	Ara+1	ERC_00108	308	998	1022	13.952175189153477	A	937.5	234.375	4	2	100	4	22583028.750000004
rep2	rna	Ara+1	ERC_00109	0	512	536	0	B	0.91552734	0.91552734	1	0	100	4	22053.738923339766
rep2	rna	Ara+1	ERC_00111	35	970	994	1.63124072619203	C	468.75	703.125	0.67	-0.58	100	4	11291514.375000002
rep2	rna	Ara+1	ERC_00112	24	1112	1136	0.975726724197083	D	117.1875	234.375	0.5	-1	100	4	2822878.5937500005
rep2	rna	Ara+1	ERC_00113	476	816	840	26.371725073437826	C	3750	5625	0.67	-0.58	100	4	90332115.00000001
rep2	rna	Ara+1	ERC_00116	189	1967	1991	4.343893708080251	A	468.75	117.1875	4	2	100	4	11291514.375000002
rep2	rna	Ara+1	ERC_00117	0	1112	1136	0	B	0.05722046	0.05722046	1	0	100	4	1378.3587128194401
rep2	rna	Ara+1	ERC_00120	0	512	536	0	C	0.91552734	1.37329102	0.67	-0.58	100	4	22053.738923339766
rep2	rna	Ara+1	ERC_00123	0	998	1022	0	A	0.22888184	0.05722046	4	2	100	4	5513.434851277761
rep2	rna	Ara+1	ERC_00126	0	1094	1118	0	B	14.6484375	14.6484375	1	0	100	4	352859.82421875006
rep2	rna	Ara+1	ERC_00130	4409	1035	1059	192.5845728344304	A	30000	7500	4	2	100	4	722656920.0000001
rep2	rna	Ara+1	ERC_00131	16	747	771	0.9683249596672522	A	117.1875	29.296875	4	2	100	4	2822878.5937500005
rep2	rna	Ara+1	ERC_00134	0	250	274	0	A	1.83105469	0.45776367	4	2	100	4	44107.47808756516
rep2	rna	Ara+1	ERC_00136	329	1009	1033	14.740984084657018	A	1875	468.75	4	2	100	4	45166057.50000001
rep2	rna	Ara+1	ERC_00137	0	513	537	0	D	0.91552734	1.83105469	0.5	-1	100	4	22053.738923339766
rep2	rna	Ara+1	ERC_00138	0	1000	1024	0	B	0.11444092	0.11444092	1	0	100	4	2756.7174256388803
rep2	rna	Ara+1	ERC_00142	0	469	493	0	B	0.22888184	0.22888184	1	0	100	4	5513.434851277761
rep2	rna	Ara+1	ERC_00143	0	760	784	0	C	3.66210938	5.49316406	0.67	-0.58	100	4	88214.95617513033
rep2	rna	Ara+1	ERC_00144	2	514	538	0.1759092278383846	A	29.296875	7.32421875	4	2	100	4	705719.6484375001
rep2	rna	Ara+1	ERC_00145	82	1018	1042	3.6415629346425513	C	937.5	1406.25	0.67	-0.58	100	4	22583028.750000004
rep2	rna	Ara+1	ERC_00147	0	999	1023	0	A	0.91552734	0.22888184	4	2	100	4	22053.738923339766
rep2	rna	Ara+1	ERC_00148	1	470	494	0.0961886628818401	B	14.6484375	14.6484375	1	0	100	4	352859.82421875006
rep2	rna	Ara+1	ERC_00150	1	719	743	0.0628771509797842	B	3.66210938	3.66210938	1	0	100	4	88214.95617513033
rep2	rna	Ara+1	ERC_00154	0	513	537	0	A	7.32421875	1.83105469	4	2	100	4	176429.91210937503
rep2	rna	Ara+1	ERC_00156	0	470	494	0	A	0.45776367	0.11444092	4	2	100	4	11026.869461669883
rep2	rna	Ara+1	ERC_00157	2	995	1019	0.09087170161701477	C	7.32421875	10.9863281	0.67	-0.58	100	4	176429.91210937503
rep2	rna	Ara+1	ERC_00158	0	1003	1027	0	B	0.45776367	0.45776367	1	0	100	4	11026.869461669883
rep2	rna	Ara+1	ERC_00160	2	719	743	0.1257543019595684	D	7.32421875	14.6484375	0.5	-1	100	4	176429.91210937503
rep2	rna	Ara+1	ERC_00162	5	499	523	0.4529927009465415	C	58.59375	87.890625	0.67	-0.58	100	4	1411439.2968750002
rep2	rna	Ara+1	ERC_00163	2	519	543	0.17421453392857356	D	14.6484375	29.296875	0.5	-1	100	4	352859.82421875006
rep2	rna	Ara+1	ERC_00164	0	998	1022	0	C	0.45776367	0.68664551	0.67	-0.58	100	4	11026.869461669883
rep2	rna	Ara+1	ERC_00165	9	848	872	0.47980901413936733	D	58.59375	117.1875	0.5	-1	100	4	1411439.2968750002
rep2	rna	Ara+1	ERC_00168	0	1000	1024	0	D	0.45776367	0.91552734	0.5	-1	100	4	11026.869461669883
rep2	rna	Ara+1	ERC_00170	8	999	1023	0.3620314038395583	A	14.6484375	3.66210938	4	2	100	4	352859.82421875006
rep2	rna	Ara+1	ERC_00171	210	481	505	19.737673651637458	B	3750	3750	1	0	100	4	90332115.00000001
rep1	ribo	Ara-2	ERC_00002	27	1037	1061	2.5912843171676974	D	15000	30000	0.5	-1	10	0.638	576318893.7
rep1	ribo	Ara-2	ERC_00003	6	999	1023	0.5977448196869986	D	937.5	1875	0.5	-1	10	0.638	36019930.85625
rep1	ribo	Ara-2	ERC_00004	5	499	523	0.9972396039868261	A	7500	1875	4	2	10	0.638	288159446.85
rep1	ribo	Ara-2	ERC_00009	4	960	984	0.41468546865785527	B	937.5	937.5	1	0	10	0.638	36019930.85625
rep1	ribo	Ara-2	ERC_00012	0	970	994	0	C	0.11444092	0.17166138	0.67	-0.58	10	0.638	4396.964293894014
rep1	ribo	Ara-2	ERC_00013	0	784	808	0	D	0.91552734	1.83105469	0.5	-1	10	0.638	35175.71358272692
rep1	ribo	Ara-2	ERC_00014	0	1933	1957	0	D	3.66210938	7.32421875	0.5	-1	10	0.638	140702.85509933287
rep1	ribo	Ara-2	ERC_00016	0	820	844	0	C	0.22888184	0.34332275	0.67	-0.58	10	0.638	8793.928587788028
rep1	ribo	Ara-2	ERC_00017	0	1112	1136	0	A	0.11444092	0.02861023	4	2	10	0.638	4396.964293894014
rep1	ribo	Ara-2	ERC_00019	0	620	644	0	A	29.296875	7.32421875	4	2	10	0.638	1125622.8392578126
rep1	ribo	Ara-2	ERC_00022	0	727	751	0	D	234.375	468.75	0.5	-1	10	0.638	9004982.7140625
rep1	ribo	Ara-2	ERC_00024	0	512	536	0	C	0.22888184	0.34332275	0.67	-0.58	10	0.638	8793.928587788028
rep1	ribo	Ara-2	ERC_00025	2	1970	1994	0.10104011419074646	B	58.59375	58.59375	1	0	10	0.638	2251245.678515625
rep1	ribo	Ara-2	ERC_00028	0	1106	1130	0	A	3.66210938	0.91552734	4	2	10	0.638	140702.85509933287
rep1	ribo	Ara-2	ERC_00031	0	1114	1138	0	B	1.83105469	1.83105469	1	0	10	0.638	70351.42754966643
rep1	ribo	Ara-2	ERC_00033	0	1998	2022	0	A	1.83105469	0.45776367	4	2	10	0.638	70351.42754966643
rep1	ribo	Ara-2	ERC_00034	0	995	1019	0	B	7.32421875	7.32421875	1	0	10	0.638	281405.70981445315
rep1	ribo	Ara-2	ERC_00035	0	1106	1130	0	B	117.1875	117.1875	1	0	10	0.638	4502491.35703125
rep1	ribo	Ara-2	ERC_00039	0	716	740	0	C	3.66210938	5.49316406	0.67	-0.58	10	0.638	140702.85509933287
rep1	ribo	Ara-2	ERC_00040	0	720	744	0	C	0.91552734	1.37329102	0.67	-0.58	10	0.638	35175.71358272692
rep1	ribo	Ara-2	ERC_00041	0	1098	1122	0	D	0.22888184	0.45776367	0.5	-1	10	0.638	8793.928587788028
rep1	ribo	Ara-2	ERC_00042	2	999	1023	0.19924827322899952	B	468.75	468.75	1	0	10	0.638	18009965.428125
rep1	ribo	Ara-2	ERC_00043	3	999	1023	0.2988724098434993	D	468.75	937.5	0.5	-1	10	0.638	18009965.428125
rep1	ribo	Ara-2	ERC_00044	0	1132	1156	0	C	117.1875	175.78125	0.67	-0.58	10	0.638	4502491.35703125
rep1	ribo	Ara-2	ERC_00046	8	498	522	1.5987873490423334	D	3750	7500	0.5	-1	10	0.638	144079723.425
rep1	ribo	Ara-2	ERC_00048	0	968	992	0	D	0.01430512	0.02861023	0.5	-1	10	0.638	549.6207288430497
rep1	ribo	Ara-2	ERC_00051	0	250	274	0	B	58.59375	58.59375	1	0	10	0.638	2251245.678515625
rep1	ribo	Ara-2	ERC_00053	0	999	1023	0	B	29.296875	29.296875	1	0	10	0.638	1125622.8392578126
rep1	ribo	Ara-2	ERC_00054	0	250	274	0	C	14.6484375	21.9726563	0.67	-0.58	10	0.638	562811.4196289063
rep1	ribo	Ara-2	ERC_00057	0	997	1021	0	C	0.01430512	0.02145767	0.67	-0.58	10	0.638	549.6207288430497
rep1	ribo	Ara-2	ERC_00058	0	1112	1136	0	C	1.83105469	2.74658203	0.67	-0.58	10	0.638	70351.42754966643
rep1	ribo	Ara-2	ERC_00059	0	501	525	0	D	14.6484375	29.296875	0.5	-1	10	0.638	562811.4196289063
rep1	ribo	Ara-2	ERC_00060	1	499	523	0.19944792079736523	B	234.375	234.375	1	0	10	0.638	9004982.7140625
rep1	ribo	Ara-2	ERC_00061	0	1112	1136	0	D	0.05722046	0.11444092	0.5	-1	10	0.638	2198.482146947007
rep1	ribo	Ara-2	ERC_00062	0	999	1023	0	A	58.59375	14.6484375	4	2	10	0.638	2251245.678515625
rep1	ribo	Ara-2	ERC_00067	0	620	644	0	B	3.66210938	3.66210938	1	0	10	0.638	140702.85509933287
rep1	ribo	Ara-2	ERC_00069	0	1113	1137	0	D	1.83105469	3.66210938	0.5	-1	10	0.638	70351.42754966643
rep1	ribo	Ara-2	ERC_00071	0	618	642	0	C	58.59375	87.890625	0.67	-0.58	10	0.638	2251245.678515625
rep1	ribo	Ara-2	ERC_00073	0	579	603	0	B	0.91552734	0.91552734	1	0	10	0.638	35175.71358272692
rep1	ribo	Ara-2	ERC_00074	12	498	522	2.3981810235635006	C	15000	22500	0.67	-0.58	10	0.638	576318893.7
rep1	ribo	Ara-2	ERC_00075	0	999	1023	0	B	0.01430512	0.01430512	1	0	10	0.638	549.6207288430497
rep1	ribo	Ara-2	ERC_00076	1	618	642	0.16104290044965253	C	234.375	351.5625	0.67	-0.58	10	0.638	9004982.7140625
rep1	ribo	Ara-2	ERC_00077	0	249	273	0	D	3.66210938	7.32421875	0.5	-1	10	0.638	140702.85509933287
rep1	ribo	Ara-2	ERC_00078	0	969	993	0	D	29.296875	58.59375	0.5	-1	10	0.638	1125622.8392578126
rep1	ribo	Ara-2	ERC_00079	0	620	644	0	D	58.59375	117.1875	0.5	-1	10	0.638	2251245.678515625
rep1	ribo	Ara-2	ERC_00081	0	510	534	0	D	0.22888184	0.45776367	0.5	-1	10	0.638	8793.928587788028
rep1	ribo	Ara-2	ERC_00083	0	998	1022	0	A	0.02861023	0.00715256	4	2	10	0.638	1099.2410734735035
rep1	ribo	Ara-2	ERC_00084	1	970	994	0.10260259018338687	C	29.296875	43.9453125	0.67	-0.58	10	0.638	1125622.8392578126
rep1	ribo	Ara-2	ERC_00085	0	820	844	0	A	7.32421875	1.83105469	4	2	10	0.638	281405.70981445315
rep1	ribo	Ara-2	ERC_00086	0	996	1020	0	D	0.11444092	0.22888184	0.5	-1	10	0.638	4396.964293894014
rep1	ribo	Ara-2	ERC_00092	2	1100	1124	0.1809536590507005	A	234.375	58.59375	4	2	10	0.638	9004982.7140625
rep1	ribo	Ara-2	ERC_00095	0	497	521	0	A	117.1875	29.296875	4	2	10	0.638	4502491.35703125
rep1	ribo	Ara-2	ERC_00096	37	1083	1107	3.4001911003524974	B	15000	15000	1	0	10	0.638	576318893.7
rep1	ribo	Ara-2	ERC_00097	0	499	523	0	A	0.45776367	0.11444092	4	2	10	0.638	17587.85679136346
rep1	ribo	Ara-2	ERC_00098	0	1119	1143	0	C	0.05722046	0.08583069	0.67	-0.58	10	0.638	2198.482146947007
rep1	ribo	Ara-2	ERC_00099	0	1326	1350	0	C	14.6484375	21.9726563	0.67	-0.58	10	0.638	562811.4196289063
rep1	ribo	Ara-2	ERC_00104	0	1998	2022	0	B	0.22888184	0.22888184	1	0	10	0.638	8793.928587788028
rep1	ribo	Ara-2	ERC_00108	10	998	1022	0.9972396039868261	A	937.5	234.375	4	2	10	0.638	36019930.85625
rep1	ribo	Ara-2	ERC_00109	1	512	536	0.19438381343336966	B	0.91552734	0.91552734	1	0	10	0.638	35175.71358272692
rep1	ribo	Ara-2	ERC_00111	1	970	994	0.10260259018338687	C	468.75	703.125	0.67	-0.58	10	0.638	18009965.428125
rep1	ribo	Ara-2	ERC_00112	1	1112	1136	0.08950046086140762	D	117.1875	234.375	0.5	-1	10	0.638	4502491.35703125
rep1	ribo	Ara-2	ERC_00113	10	816	840	1.2196631431113392	C	3750	5625	0.67	-0.58	10	0.638	144079723.425
rep1	ribo	Ara-2	ERC_00116	4	1967	1991	0.20238843411872956	A	468.75	117.1875	4	2	10	0.638	18009965.428125
rep1	ribo	Ara-2	ERC_00117	0	1112	1136	0	B	0.05722046	0.05722046	1	0	10	0.638	2198.482146947007
rep1	ribo	Ara-2	ERC_00120	0	512	536	0	C	0.91552734	1.37329102	0.67	-0.58	10	0.638	35175.71358272692
rep1	ribo	Ara-2	ERC_00123	0	998	1022	0	A	0.22888184	0.05722046	4	2	10	0.638	8793.928587788028
rep1	ribo	Ara-2	ERC_00126	0	1094	1118	0	B	14.6484375	14.6484375	1	0	10	0.638	562811.4196289063
rep1	ribo	Ara-2	ERC_00130	61	1035	1059	5.8656959044937205	A	30000	7500	4	2	10	0.638	1152637787.4
rep1	ribo	Ara-2	ERC_00131	0	747	771	0	A	117.1875	29.296875	4	2	10	0.638	4502491.35703125
rep1	ribo	Ara-2	ERC_00134	0	250	274	0	A	1.83105469	0.45776367	4	2	10	0.638	70351.42754966643
rep1	ribo	Ara-2	ERC_00136	8	1009	1033	0.7890942515590507	A	1875	468.75	4	2	10	0.638	72039861.7125
rep1	ribo	Ara-2	ERC_00137	0	513	537	0	D	0.91552734	1.83105469	0.5	-1	10	0.638	35175.71358272692
rep1	ribo	Ara-2	ERC_00138	0	1000	1024	0	B	0.11444092	0.11444092	1	0	10	0.638	4396.964293894014
rep1	ribo	Ara-2	ERC_00142	0	469	493	0	B	0.22888184	0.22888184	1	0	10	0.638	8793.928587788028
rep1	ribo	Ara-2	ERC_00143	0	760	784	0	C	3.66210938	5.49316406	0.67	-0.58	10	0.638	140702.85509933287
rep1	ribo	Ara-2	ERC_00144	0	514	538	0	A	29.296875	7.32421875	4	2	10	0.638	1125622.8392578126
rep1	ribo	Ara-2	ERC_00145	1	1018	1042	0.09776474703132146	C	937.5	1406.25	0.67	-0.58	10	0.638	36019930.85625
rep1	ribo	Ara-2	ERC_00147	0	999	1023	0	A	0.91552734	0.22888184	4	2	10	0.638	35175.71358272692
rep1	ribo	Ara-2	ERC_00148	0	470	494	0	B	14.6484375	14.6484375	1	0	10	0.638	562811.4196289063
rep1	ribo	Ara-2	ERC_00150	0	719	743	0	B	3.66210938	3.66210938	1	0	10	0.638	140702.85509933287
rep1	ribo	Ara-2	ERC_00154	0	513	537	0	A	7.32421875	1.83105469	4	2	10	0.638	281405.70981445315
rep1	ribo	Ara-2	ERC_00156	0	470	494	0	A	0.45776367	0.11444092	4	2	10	0.638	17587.85679136346
rep1	ribo	Ara-2	ERC_00157	0	995	1019	0	C	7.32421875	10.9863281	0.67	-0.58	10	0.638	281405.70981445315
rep1	ribo	Ara-2	ERC_00158	0	1003	1027	0	B	0.45776367	0.45776367	1	0	10	0.638	17587.85679136346
rep1	ribo	Ara-2	ERC_00160	0	719	743	0	D	7.32421875	14.6484375	0.5	-1	10	0.638	281405.70981445315
rep1	ribo	Ara-2	ERC_00162	0	499	523	0	C	58.59375	87.890625	0.67	-0.58	10	0.638	2251245.678515625
rep1	ribo	Ara-2	ERC_00163	0	519	543	0	D	14.6484375	29.296875	0.5	-1	10	0.638	562811.4196289063
rep1	ribo	Ara-2	ERC_00164	0	998	1022	0	C	0.45776367	0.68664551	0.67	-0.58	10	0.638	17587.85679136346
rep1	ribo	Ara-2	ERC_00165	0	848	872	0	D	58.59375	117.1875	0.5	-1	10	0.638	2251245.678515625
rep1	ribo	Ara-2	ERC_00168	0	1000	1024	0	D	0.45776367	0.91552734	0.5	-1	10	0.638	17587.85679136346
rep1	ribo	Ara-2	ERC_00170	1	999	1023	0.09962413661449976	A	14.6484375	3.66210938	4	2	10	0.638	562811.4196289063
rep1	ribo	Ara-2	ERC_00171	6	481	505	1.241470010119151	B	3750	3750	1	0	10	0.638	144079723.425
rep2	ribo	Ara-2	ERC_00002	896	1037	1061	75.91442679360682	D	15000	30000	0.5	-1	10	0.521	470630319.1500001
rep2	ribo	Ara-2	ERC_00003	67	999	1023	5.8925649524446415	D	937.5	1875	0.5	-1	10	0.521	29414394.946875006
rep2	ribo	Ara-2	ERC_00004	130	499	523	22.88958245966517	A	7500	1875	4	2	10	0.521	235315159.57500005
rep2	ribo	Ara-2	ERC_00009	85	960	984	7.779340064316492	B	937.5	937.5	1	0	10	0.521	29414394.946875006
rep2	ribo	Ara-2	ERC_00012	0	970	994	0	C	0.11444092	0.17166138	0.67	-0.58	10	0.521	3590.6244468946416
rep2	ribo	Ara-2	ERC_00013	0	784	808	0	D	0.91552734	1.83105469	0.5	-1	10	0.521	28724.994947650044
rep2	ribo	Ara-2	ERC_00014	3	1933	1957	0.13635920626415202	D	3.66210938	7.32421875	0.5	-1	10	0.521	114899.98041810727
rep2	ribo	Ara-2	ERC_00016	0	820	844	0	C	0.22888184	0.34332275	0.67	-0.58	10	0.521	7181.248893789283
rep2	ribo	Ara-2	ERC_00017	0	1112	1136	0	A	0.11444092	0.02861023	4	2	10	0.521	3590.6244468946416
rep2	ribo	Ara-2	ERC_00019	0	620	644	0	A	29.296875	7.32421875	4	2	10	0.521	919199.8420898439
rep2	ribo	Ara-2	ERC_00022	14	727	751	1.6919545345806886	D	234.375	468.75	0.5	-1	10	0.521	7353598.7367187515
rep2	ribo	Ara-2	ERC_00024	0	512	536	0	C	0.22888184	0.34332275	0.67	-0.58	10	0.521	7181.248893789283
rep2	ribo	Ara-2	ERC_00025	9	1970	1994	0.4013944350892475	B	58.59375	58.59375	1	0	10	0.521	1838399.6841796879
rep2	ribo	Ara-2	ERC_00028	1	1106	1130	0.07944012830277451	A	3.66210938	0.91552734	4	2	10	0.521	114899.98041810727
rep2	ribo	Ara-2	ERC_00031	0	1114	1138	0	B	1.83105469	1.83105469	1	0	10	0.521	57449.990209053634
rep2	ribo	Ara-2	ERC_00033	0	1998	2022	0	A	1.83105469	0.45776367	4	2	10	0.521	57449.990209053634
rep2	ribo	Ara-2	ERC_00034	4	995	1019	0.3532091734788688	B	7.32421875	7.32421875	1	0	10	0.521	229799.96052246098
rep2	ribo	Ara-2	ERC_00035	18	1106	1130	1.4299223094499414	B	117.1875	117.1875	1	0	10	0.521	3676799.3683593757
rep2	ribo	Ara-2	ERC_00039	0	716	740	0	C	3.66210938	5.49316406	0.67	-0.58	10	0.521	114899.98041810727
rep2	ribo	Ara-2	ERC_00040	0	720	744	0	C	0.91552734	1.37329102	0.67	-0.58	10	0.521	28724.994947650044
rep2	ribo	Ara-2	ERC_00041	0	1098	1122	0	D	0.22888184	0.45776367	0.5	-1	10	0.521	7181.248893789283
rep2	ribo	Ara-2	ERC_00042	50	999	1023	4.397436531675106	B	468.75	468.75	1	0	10	0.521	14707197.473437503
rep2	ribo	Ara-2	ERC_00043	68	999	1023	5.9805136830781445	D	468.75	937.5	0.5	-1	10	0.521	14707197.473437503
rep2	ribo	Ara-2	ERC_00044	4	1132	1156	0.3104621268652601	C	117.1875	175.78125	0.67	-0.58	10	0.521	3676799.3683593757
rep2	ribo	Ara-2	ERC_00046	190	498	522	33.52118185049204	D	3750	7500	0.5	-1	10	0.521	117657579.78750002
rep2	ribo	Ara-2	ERC_00048	0	968	992	0	D	0.01430512	0.02861023	0.5	-1	10	0.521	448.82821273860327
rep2	ribo	Ara-2	ERC_00051	2	250	274	0.7028862552229489	B	58.59375	58.59375	1	0	10	0.521	1838399.6841796879
rep2	ribo	Ara-2	ERC_00053	2	999	1023	0.17589746126700423	B	29.296875	29.296875	1	0	10	0.521	919199.8420898439
rep2	ribo	Ara-2	ERC_00054	0	250	274	0	C	14.6484375	21.9726563	0.67	-0.58	10	0.521	459599.92104492197
rep2	ribo	Ara-2	ERC_00057	0	997	1021	0	C	0.01430512	0.02145767	0.67	-0.58	10	0.521	448.82821273860327
rep2	ribo	Ara-2	ERC_00058	0	1112	1136	0	C	1.83105469	2.74658203	0.67	-0.58	10	0.521	57449.990209053634
rep2	ribo	Ara-2	ERC_00059	0	501	525	0	D	14.6484375	29.296875	0.5	-1	10	0.521	459599.92104492197
rep2	ribo	Ara-2	ERC_00060	14	499	523	2.465031957194711	B	234.375	234.375	1	0	10	0.521	7353598.7367187515
rep2	ribo	Ara-2	ERC_00061	0	1112	1136	0	D	0.05722046	0.11444092	0.5	-1	10	0.521	1795.3122234473208
rep2	ribo	Ara-2	ERC_00062	2	999	1023	0.17589746126700423	A	58.59375	14.6484375	4	2	10	0.521	1838399.6841796879
rep2	ribo	Ara-2	ERC_00067	0	620	644	0	B	3.66210938	3.66210938	1	0	10	0.521	114899.98041810727
rep2	ribo	Ara-2	ERC_00069	0	1113	1137	0	D	1.83105469	3.66210938	0.5	-1	10	0.521	57449.990209053634
rep2	ribo	Ara-2	ERC_00071	4	618	642	0.5686782000185672	C	58.59375	87.890625	0.67	-0.58	10	0.521	1838399.6841796879
rep2	ribo	Ara-2	ERC_00073	0	579	603	0	B	0.91552734	0.91552734	1	0	10	0.521	28724.994947650044
rep2	ribo	Ara-2	ERC_00074	448	498	522	79.03941825800229	C	15000	22500	0.67	-0.58	10	0.521	470630319.1500001
rep2	ribo	Ara-2	ERC_00075	0	999	1023	0	B	0.01430512	0.01430512	1	0	10	0.521	448.82821273860327
rep2	ribo	Ara-2	ERC_00076	24	618	642	3.4120692001114024	C	234.375	351.5625	0.67	-0.58	10	0.521	7353598.7367187515
rep2	ribo	Ara-2	ERC_00077	0	249	273	0	D	3.66210938	7.32421875	0.5	-1	10	0.521	114899.98041810727
rep2	ribo	Ara-2	ERC_00078	5	969	993	0.45335800775474	D	29.296875	58.59375	0.5	-1	10	0.521	919199.8420898439
rep2	ribo	Ara-2	ERC_00079	3	620	644	0.4251328156590417	D	58.59375	117.1875	0.5	-1	10	0.521	1838399.6841796879
rep2	ribo	Ara-2	ERC_00081	0	510	534	0	D	0.22888184	0.45776367	0.5	-1	10	0.521	7181.248893789283
rep2	ribo	Ara-2	ERC_00083	0	998	1022	0	A	0.02861023	0.00715256	4	2	10	0.521	897.6561117236604
rep2	ribo	Ara-2	ERC_00084	3	970	994	0.2717343770191813	C	29.296875	43.9453125	0.67	-0.58	10	0.521	919199.8420898439
rep2	ribo	Ara-2	ERC_00085	3	820	844	0.321441885010495	A	7.32421875	1.83105469	4	2	10	0.521	229799.96052246098
rep2	ribo	Ara-2	ERC_00086	0	996	1020	0	D	0.11444092	0.22888184	0.5	-1	10	0.521	3590.6244468946416
rep2	ribo	Ara-2	ERC_00092	21	1100	1124	1.6773421999638554	A	234.375	58.59375	4	2	10	0.521	7353598.7367187515
rep2	ribo	Ara-2	ERC_00095	5	497	521	0.8839112867491813	A	117.1875	29.296875	4	2	10	0.521	3676799.3683593757
rep2	ribo	Ara-2	ERC_00096	1252	1083	1107	101.57128249528301	B	15000	15000	1	0	10	0.521	470630319.1500001
rep2	ribo	Ara-2	ERC_00097	0	499	523	0	A	0.45776367	0.11444092	4	2	10	0.521	14362.497473825022
rep2	ribo	Ara-2	ERC_00098	0	1119	1143	0	C	0.05722046	0.08583069	0.67	-0.58	10	0.521	1795.3122234473208
rep2	ribo	Ara-2	ERC_00099	4	1326	1350	0.26504006607200187	C	14.6484375	21.9726563	0.67	-0.58	10	0.521	459599.92104492197
rep2	ribo	Ara-2	ERC_00104	58	1998	2022	2.5505131883715615	B	0.22888184	0.22888184	1	0	10	0.521	7181.248893789283
rep2	ribo	Ara-2	ERC_00108	136	998	1022	11.973012363517165	A	937.5	234.375	4	2	10	0.521	29414394.946875006
rep2	ribo	Ara-2	ERC_00109	0	512	536	0	B	0.91552734	0.91552734	1	0	10	0.521	28724.994947650044
rep2	ribo	Ara-2	ERC_00111	45	970	994	4.076015655287719	C	468.75	703.125	0.67	-0.58	10	0.521	14707197.473437503
rep2	ribo	Ara-2	ERC_00112	10	1112	1136	0.7901149451696817	D	117.1875	234.375	0.5	-1	10	0.521	3676799.3683593757
rep2	ribo	Ara-2	ERC_00113	276	816	840	29.717617408323207	C	3750	5625	0.67	-0.58	10	0.521	117657579.78750002
rep2	ribo	Ara-2	ERC_00116	123	1967	1991	5.494090581623202	A	468.75	117.1875	4	2	10	0.521	14707197.473437503
rep2	ribo	Ara-2	ERC_00117	0	1112	1136	0	B	0.05722046	0.05722046	1	0	10	0.521	1795.3122234473208
rep2	ribo	Ara-2	ERC_00120	0	512	536	0	C	0.91552734	1.37329102	0.67	-0.58	10	0.521	28724.994947650044
rep2	ribo	Ara-2	ERC_00123	0	998	1022	0	A	0.22888184	0.05722046	4	2	10	0.521	7181.248893789283
rep2	ribo	Ara-2	ERC_00126	1	1094	1118	0.08031150082529123	B	14.6484375	14.6484375	1	0	10	0.521	459599.92104492197
rep2	ribo	Ara-2	ERC_00130	2221	1035	1059	188.53990010267748	A	30000	7500	4	2	10	0.521	941260638.3000002
rep2	ribo	Ara-2	ERC_00131	8	747	771	0.9409454554524082	A	117.1875	29.296875	4	2	10	0.521	3676799.3683593757
rep2	ribo	Ara-2	ERC_00134	0	250	274	0	A	1.83105469	0.45776367	4	2	10	0.521	57449.990209053634
rep2	ribo	Ara-2	ERC_00136	200	1009	1033	17.41541762197594	A	1875	468.75	4	2	10	0.521	58828789.89375001
rep2	ribo	Ara-2	ERC_00137	0	513	537	0	D	0.91552734	1.83105469	0.5	-1	10	0.521	28724.994947650044
rep2	ribo	Ara-2	ERC_00138	0	1000	1024	0	B	0.11444092	0.11444092	1	0	10	0.521	3590.6244468946416
rep2	ribo	Ara-2	ERC_00142	0	469	493	0	B	0.22888184	0.22888184	1	0	10	0.521	7181.248893789283
rep2	ribo	Ara-2	ERC_00143	0	760	784	0	C	3.66210938	5.49316406	0.67	-0.58	10	0.521	114899.98041810727
rep2	ribo	Ara-2	ERC_00144	7	514	538	1.1965476134631912	A	29.296875	7.32421875	4	2	10	0.521	919199.8420898439
rep2	ribo	Ara-2	ERC_00145	78	1018	1042	6.7319656074889505	C	937.5	1406.25	0.67	-0.58	10	0.521	29414394.946875006
rep2	ribo	Ara-2	ERC_00147	3	999	1023	0.26384619190050634	A	0.91552734	0.22888184	4	2	10	0.521	28724.994947650044
rep2	ribo	Ara-2	ERC_00148	0	470	494	0	B	14.6484375	14.6484375	1	0	10	0.521	459599.92104492197
rep2	ribo	Ara-2	ERC_00150	0	719	743	0	B	3.66210938	3.66210938	1	0	10	0.521	114899.98041810727
rep2	ribo	Ara-2	ERC_00154	2	513	537	0.3425371614146924	A	7.32421875	1.83105469	4	2	10	0.521	229799.96052246098
rep2	ribo	Ara-2	ERC_00156	0	470	494	0	A	0.45776367	0.11444092	4	2	10	0.521	14362.497473825022
rep2	ribo	Ara-2	ERC_00157	4	995	1019	0.3532091734788688	C	7.32421875	10.9863281	0.67	-0.58	10	0.521	229799.96052246098
rep2	ribo	Ara-2	ERC_00158	0	1003	1027	0	B	0.45776367	0.45776367	1	0	10	0.521	14362.497473825022
rep2	ribo	Ara-2	ERC_00160	1	719	743	0.122198584009553	D	7.32421875	14.6484375	0.5	-1	10	0.521	229799.96052246098
rep2	ribo	Ara-2	ERC_00162	2	499	523	0.3521474224563872	C	58.59375	87.890625	0.67	-0.58	10	0.521	1838399.6841796879
rep2	ribo	Ara-2	ERC_00163	1	519	543	0.1692885971153538	D	14.6484375	29.296875	0.5	-1	10	0.521	459599.92104492197
rep2	ribo	Ara-2	ERC_00164	0	998	1022	0	C	0.45776367	0.68664551	0.67	-0.58	10	0.521	14362.497473825022
rep2	ribo	Ara-2	ERC_00165	5	848	872	0.5180470631065366	D	58.59375	117.1875	0.5	-1	10	0.521	1838399.6841796879
rep2	ribo	Ara-2	ERC_00168	0	1000	1024	0	D	0.45776367	0.91552734	0.5	-1	10	0.521	14362.497473825022
rep2	ribo	Ara-2	ERC_00170	4	999	1023	0.35179492253400846	A	14.6484375	3.66210938	4	2	10	0.521	459599.92104492197
rep2	ribo	Ara-2	ERC_00171	190	481	505	34.7059221653743	B	3750	3750	1	0	10	0.521	117657579.78750002
rep1	rna	Ara-2	ERC_00002	8692	1037	1061	147.41064599421267	D	15000	30000	0.5	-1	100	3	270996345.00000006
rep1	rna	Ara-2	ERC_00003	269	999	1023	4.735596380091965	D	937.5	1875	0.5	-1	100	3	16937271.562500004
rep1	rna	Ara-2	ERC_00004	474	499	523	16.705738700295967	A	7500	1875	4	2	100	3	135498172.50000003
rep1	rna	Ara-2	ERC_00009	535	960	984	9.801001081497258	B	937.5	937.5	1	0	100	3	16937271.562500004
rep1	rna	Ara-2	ERC_00012	0	970	994	0	C	0.11444092	0.17166138	0.67	-0.58	100	3	2067.53806922916
rep1	rna	Ara-2	ERC_00013	0	784	808	0	D	0.91552734	1.83105469	0.5	-1	100	3	16540.304192504824
rep1	rna	Ara-2	ERC_00014	3	1933	1957	0.027294634861033507	D	3.66210938	7.32421875	0.5	-1	100	3	66161.21713134774
rep1	rna	Ara-2	ERC_00016	0	820	844	0	C	0.22888184	0.34332275	0.67	-0.58	100	3	4135.07613845832
rep1	rna	Ara-2	ERC_00017	0	1112	1136	0	A	0.11444092	0.02861023	4	2	100	3	2067.53806922916
rep1	rna	Ara-2	ERC_00019	7	620	644	0.19856113134658301	A	29.296875	7.32421875	4	2	100	3	529289.7363281251
rep1	rna	Ara-2	ERC_00022	49	727	751	1.1853580605834528	D	234.375	468.75	0.5	-1	100	3	4234317.890625001
rep1	rna	Ara-2	ERC_00024	0	512	536	0	C	0.22888184	0.34332275	0.67	-0.58	100	3	4135.07613845832
rep1	rna	Ara-2	ERC_00025	46	1970	1994	0.4106572491663921	B	58.59375	58.59375	1	0	100	3	1058579.4726562502
rep1	rna	Ara-2	ERC_00028	0	1106	1130	0	A	3.66210938	0.91552734	4	2	100	3	66161.21713134774
rep1	rna	Ara-2	ERC_00031	1	1114	1138	0.015787112264026862	B	1.83105469	1.83105469	1	0	100	3	33080.60856567387
rep1	rna	Ara-2	ERC_00033	1	1998	2022	0.00880222375481778	A	1.83105469	0.45776367	4	2	100	3	33080.60856567387
rep1	rna	Ara-2	ERC_00034	9	995	1019	0.1590769724212395	B	7.32421875	7.32421875	1	0	100	3	132322.43408203128
rep1	rna	Ara-2	ERC_00035	58	1106	1130	0.922275675952354	B	117.1875	117.1875	1	0	100	3	2117158.9453125005
rep1	rna	Ara-2	ERC_00039	2	716	740	0.04912525995007242	C	3.66210938	5.49316406	0.67	-0.58	100	3	66161.21713134774
rep1	rna	Ara-2	ERC_00040	0	720	744	0	C	0.91552734	1.37329102	0.67	-0.58	100	3	16540.304192504824
rep1	rna	Ara-2	ERC_00041	0	1098	1122	0	D	0.22888184	0.45776367	0.5	-1	100	3	4135.07613845832
rep1	rna	Ara-2	ERC_00042	120	999	1023	2.1125337011562673	B	468.75	468.75	1	0	100	3	8468635.781250002
rep1	rna	Ara-2	ERC_00043	232	999	1023	4.08423182223545	D	468.75	937.5	0.5	-1	100	3	8468635.781250002
rep1	rna	Ara-2	ERC_00044	69	1132	1156	1.0719895506066157	C	117.1875	175.78125	0.67	-0.58	100	3	2117158.9453125005
rep1	rna	Ara-2	ERC_00046	692	498	522	24.4379425682553	D	3750	7500	0.5	-1	100	3	67749086.25000001
rep1	rna	Ara-2	ERC_00048	1	968	992	0.018168226303849094	D	0.01430512	0.02861023	0.5	-1	100	3	258.44234898576
rep1	rna	Ara-2	ERC_00051	2	250	274	0.14069474449700742	B	58.59375	58.59375	1	0	100	3	1058579.4726562502
rep1	rna	Ara-2	ERC_00053	6	999	1023	0.10562668505781335	B	29.296875	29.296875	1	0	100	3	529289.7363281251
rep1	rna	Ara-2	ERC_00054	1	250	274	0.07034737224850371	C	14.6484375	21.9726563	0.67	-0.58	100	3	264644.86816406256
rep1	rna	Ara-2	ERC_00057	0	997	1021	0	C	0.01430512	0.02145767	0.67	-0.58	100	3	258.44234898576
rep1	rna	Ara-2	ERC_00058	2	1112	1136	0.03163101270166534	C	1.83105469	2.74658203	0.67	-0.58	100	3	33080.60856567387
rep1	rna	Ara-2	ERC_00059	5	501	525	0.17551739582960005	D	14.6484375	29.296875	0.5	-1	100	3	264644.86816406256
rep1	rna	Ara-2	ERC_00060	47	499	523	1.6564762002403175	B	234.375	234.375	1	0	100	3	4234317.890625001
rep1	rna	Ara-2	ERC_00061	0	1112	1136	0	D	0.05722046	0.11444092	0.5	-1	100	3	1033.76903461458
rep1	rna	Ara-2	ERC_00062	15	999	1023	0.2640667126445334	A	58.59375	14.6484375	4	2	100	3	1058579.4726562502
rep1	rna	Ara-2	ERC_00067	1	620	644	0.028365875906654715	B	3.66210938	3.66210938	1	0	100	3	66161.21713134774
rep1	rna	Ara-2	ERC_00069	1	1113	1137	0.015801296551775316	D	1.83105469	3.66210938	0.5	-1	100	3	33080.60856567387
rep1	rna	Ara-2	ERC_00071	18	618	642	0.512238147440561	C	58.59375	87.890625	0.67	-0.58	100	3	1058579.4726562502
rep1	rna	Ara-2	ERC_00073	0	579	603	0	B	0.91552734	0.91552734	1	0	100	3	16540.304192504824
rep1	rna	Ara-2	ERC_00074	1363	498	522	48.13427127244505	C	15000	22500	0.67	-0.58	100	3	270996345.00000006
rep1	rna	Ara-2	ERC_00075	0	999	1023	0	B	0.01430512	0.01430512	1	0	100	3	258.44234898576
rep1	rna	Ara-2	ERC_00076	71	618	642	2.0204949149044347	C	234.375	351.5625	0.67	-0.58	100	3	4234317.890625001
rep1	rna	Ara-2	ERC_00077	0	249	273	0	D	3.66210938	7.32421875	0.5	-1	100	3	66161.21713134774
rep1	rna	Ara-2	ERC_00078	14	969	993	0.25409267582018874	D	29.296875	58.59375	0.5	-1	100	3	529289.7363281251
rep1	rna	Ara-2	ERC_00079	17	620	644	0.48221989041313024	D	58.59375	117.1875	0.5	-1	100	3	1058579.4726562502
rep1	rna	Ara-2	ERC_00081	0	510	534	0	D	0.22888184	0.45776367	0.5	-1	100	3	4135.07613845832
rep1	rna	Ara-2	ERC_00083	0	998	1022	0	A	0.02861023	0.00715256	4	2	100	3	516.88451730729
rep1	rna	Ara-2	ERC_00084	28	970	994	0.5076614492160061	C	29.296875	43.9453125	0.67	-0.58	100	3	529289.7363281251
rep1	rna	Ara-2	ERC_00085	2	820	844	0.042894739175916886	A	7.32421875	1.83105469	4	2	100	3	132322.43408203128
rep1	rna	Ara-2	ERC_00086	0	996	1020	0	D	0.11444092	0.22888184	0.5	-1	100	3	2067.53806922916
rep1	rna	Ara-2	ERC_00092	171	1100	1124	2.733954694203212	A	234.375	58.59375	4	2	100	3	4234317.890625001
rep1	rna	Ara-2	ERC_00095	21	497	521	0.7431060448785601	A	117.1875	29.296875	4	2	100	3	2117158.9453125005
rep1	rna	Ara-2	ERC_00096	8360	1083	1107	135.75808679535803	B	15000	15000	1	0	100	3	270996345.00000006
rep1	rna	Ara-2	ERC_00097	0	499	523	0	A	0.45776367	0.11444092	4	2	100	3	8270.152096252412
rep1	rna	Ara-2	ERC_00098	0	1119	1143	0	C	0.05722046	0.08583069	0.67	-0.58	100	3	1033.76903461458
rep1	rna	Ara-2	ERC_00099	5	1326	1350	0.06631539616186247	C	14.6484375	21.9726563	0.67	-0.58	100	3	264644.86816406256
rep1	rna	Ara-2	ERC_00104	4	1998	2022	0.03520889501927112	B	0.22888184	0.22888184	1	0	100	3	4135.07613845832
rep1	rna	Ara-2	ERC_00108	829	998	1022	14.608710319140673	A	937.5	234.375	4	2	100	3	16937271.562500004
rep1	rna	Ara-2	ERC_00109	1	512	536	0.03434930285571469	B	0.91552734	0.91552734	1	0	100	3	16540.304192504824
rep1	rna	Ara-2	ERC_00111	163	970	994	2.9553148650788925	C	468.75	703.125	0.67	-0.58	100	3	8468635.781250002
rep1	rna	Ara-2	ERC_00112	79	1112	1136	1.2494250017157806	D	117.1875	234.375	0.5	-1	100	3	2117158.9453125005
rep1	rna	Ara-2	ERC_00113	1259	816	840	27.134602224530074	C	3750	5625	0.67	-0.58	100	3	67749086.25000001
rep1	rna	Ara-2	ERC_00116	560	1967	1991	5.006930409146171	A	468.75	117.1875	4	2	100	3	8468635.781250002
rep1	rna	Ara-2	ERC_00117	1	1112	1136	0.01581550635083267	B	0.05722046	0.05722046	1	0	100	3	1033.76903461458
rep1	rna	Ara-2	ERC_00120	0	512	536	0	C	0.91552734	1.37329102	0.67	-0.58	100	3	16540.304192504824
rep1	rna	Ara-2	ERC_00123	0	998	1022	0	A	0.22888184	0.05722046	4	2	100	3	4135.07613845832
rep1	rna	Ara-2	ERC_00126	8	1094	1118	0.1286057993574108	B	14.6484375	14.6484375	1	0	100	3	264644.86816406256
rep1	rna	Ara-2	ERC_00130	11444	1035	1059	194.45780869852084	A	30000	7500	4	2	100	3	541992690.0000001
rep1	rna	Ara-2	ERC_00131	26	747	771	0.6121257290699786	A	117.1875	29.296875	4	2	100	3	2117158.9453125005
rep1	rna	Ara-2	ERC_00134	0	250	274	0	A	1.83105469	0.45776367	4	2	100	3	33080.60856567387
rep1	rna	Ara-2	ERC_00136	865	1009	1033	15.076926906579706	A	1875	468.75	4	2	100	3	33874543.12500001
rep1	rna	Ara-2	ERC_00137	0	513	537	0	D	0.91552734	1.83105469	0.5	-1	100	3	16540.304192504824
rep1	rna	Ara-2	ERC_00138	0	1000	1024	0	B	0.11444092	0.11444092	1	0	100	3	2067.53806922916
rep1	rna	Ara-2	ERC_00142	0	469	493	0	B	0.22888184	0.22888184	1	0	100	3	4135.07613845832
rep1	rna	Ara-2	ERC_00143	3	760	784	0.06942174892944444	C	3.66210938	5.49316406	0.67	-0.58	100	3	66161.21713134774
rep1	rna	Ara-2	ERC_00144	8	514	538	0.2737251838463179	A	29.296875	7.32421875	4	2	100	3	529289.7363281251
rep1	rna	Ara-2	ERC_00145	230	1018	1042	3.973451772386014	C	937.5	1406.25	0.67	-0.58	100	3	16937271.562500004
rep1	rna	Ara-2	ERC_00147	0	999	1023	0	A	0.91552734	0.22888184	4	2	100	3	16540.304192504824
rep1	rna	Ara-2	ERC_00148	2	470	494	0.07483763005159969	B	14.6484375	14.6484375	1	0	100	3	264644.86816406256
rep1	rna	Ara-2	ERC_00150	1	719	743	0.02446014334092618	B	3.66210938	3.66210938	1	0	100	3	66161.21713134774
rep1	rna	Ara-2	ERC_00154	1	513	537	0.03428234515034293	A	7.32421875	1.83105469	4	2	100	3	132322.43408203128
rep1	rna	Ara-2	ERC_00156	0	470	494	0	A	0.45776367	0.11444092	4	2	100	3	8270.152096252412
rep1	rna	Ara-2	ERC_00157	6	995	1019	0.10605131494749301	C	7.32421875	10.9863281	0.67	-0.58	100	3	132322.43408203128
rep1	rna	Ara-2	ERC_00158	0	1003	1027	0	B	0.45776367	0.45776367	1	0	100	3	8270.152096252412
rep1	rna	Ara-2	ERC_00160	6	719	743	0.14676086004555708	D	7.32421875	14.6484375	0.5	-1	100	3	132322.43408203128
rep1	rna	Ara-2	ERC_00162	11	499	523	0.38768591920518075	C	58.59375	87.890625	0.67	-0.58	100	3	1058579.4726562502
rep1	rna	Ara-2	ERC_00163	1	519	543	0.033886017460743593	D	14.6484375	29.296875	0.5	-1	100	3	264644.86816406256
rep1	rna	Ara-2	ERC_00164	1	998	1022	0.01762208723659912	C	0.45776367	0.68664551	0.67	-0.58	100	3	8270.152096252412
rep1	rna	Ara-2	ERC_00165	29	848	872	0.6014368500019479	D	58.59375	117.1875	0.5	-1	100	3	1058579.4726562502
rep1	rna	Ara-2	ERC_00168	0	1000	1024	0	D	0.45776367	0.91552734	0.5	-1	100	3	8270.152096252412
rep1	rna	Ara-2	ERC_00170	8	999	1023	0.1408355800770845	A	14.6484375	3.66210938	4	2	100	3	264644.86816406256
rep1	rna	Ara-2	ERC_00171	511	481	505	18.683735560803214	B	3750	3750	1	0	100	3	67749086.25000001
rep2	rna	Ara-2	ERC_00002	11157	1037	1061	204.88351815779606	D	15000	30000	0.5	-1	100	4	361328460.00000006
rep2	rna	Ara-2	ERC_00003	318	999	1023	6.061777314539939	D	937.5	1875	0.5	-1	100	4	22583028.750000004
rep2	rna	Ara-2	ERC_00004	413	499	523	15.761148188667208	A	7500	1875	4	2	100	4	180664230.00000003
rep2	rna	Ara-2	ERC_00009	800	960	984	15.86927551683805	B	937.5	937.5	1	0	100	4	22583028.750000004
rep2	rna	Ara-2	ERC_00012	0	970	994	0	C	0.11444092	0.17166138	0.67	-0.58	100	4	2756.7174256388803
rep2	rna	Ara-2	ERC_00013	1	784	808	0.024289707423731703	D	0.91552734	1.83105469	0.5	-1	100	4	22053.738923339766
rep2	rna	Ara-2	ERC_00014	7	1933	1957	0.06896115589313999	D	3.66210938	7.32421875	0.5	-1	100	4	88214.95617513033
rep2	rna	Ara-2	ERC_00016	0	820	844	0	C	0.22888184	0.34332275	0.67	-0.58	100	4	5513.434851277761
rep2	rna	Ara-2	ERC_00017	0	1112	1136	0	A	0.11444092	0.02861023	4	2	100	4	2756.7174256388803
rep2	rna	Ara-2	ERC_00019	10	620	644	0.3071472680678332	A	29.296875	7.32421875	4	2	100	4	705719.6484375001
rep2	rna	Ara-2	ERC_00022	87	727	751	2.278889083848545	D	234.375	468.75	0.5	-1	100	4	5645757.187500001
rep2	rna	Ara-2	ERC_00024	0	512	536	0	C	0.22888184	0.34332275	0.67	-0.58	100	4	5513.434851277761
rep2	rna	Ara-2	ERC_00025	66	1970	1994	0.6379932085957226	B	58.59375	58.59375	1	0	100	4	1411439.2968750002
rep2	rna	Ara-2	ERC_00028	1	1106	1130	0.01721802045226551	A	3.66210938	0.91552734	4	2	100	4	88214.95617513033
rep2	rna	Ara-2	ERC_00031	0	1114	1138	0	B	1.83105469	1.83105469	1	0	100	4	44107.47808756516
rep2	rna	Ara-2	ERC_00033	0	1998	2022	0	A	1.83105469	0.45776367	4	2	100	4	44107.47808756516
rep2	rna	Ara-2	ERC_00034	10	995	1019	0.19138824743925284	B	7.32421875	7.32421875	1	0	100	4	176429.91210937503
rep2	rna	Ara-2	ERC_00035	79	1106	1130	1.3602236157289755	B	117.1875	117.1875	1	0	100	4	2822878.5937500005
rep2	rna	Ara-2	ERC_00039	0	716	740	0	C	3.66210938	5.49316406	0.67	-0.58	100	4	88214.95617513033
rep2	rna	Ara-2	ERC_00040	1	720	744	0.026448792528063415	C	0.91552734	1.37329102	0.67	-0.58	100	4	22053.738923339766
rep2	rna	Ara-2	ERC_00041	0	1098	1122	0	D	0.22888184	0.45776367	0.5	-1	100	4	5513.434851277761
rep2	rna	Ara-2	ERC_00042	143	999	1023	2.7258935722616706	B	468.75	468.75	1	0	100	4	11291514.375000002
rep2	rna	Ara-2	ERC_00043	227	999	1023	4.32711776855524	D	468.75	937.5	0.5	-1	100	4	11291514.375000002
rep2	rna	Ara-2	ERC_00044	76	1132	1156	1.2785140699078004	C	117.1875	175.78125	0.67	-0.58	100	4	2822878.5937500005
rep2	rna	Ara-2	ERC_00046	1045	498	522	39.95998292794159	D	3750	7500	0.5	-1	100	4	90332115.00000001
rep2	rna	Ara-2	ERC_00048	0	968	992	0	D	0.01430512	0.02861023	0.5	-1	100	4	344.5897986476801
rep2	rna	Ara-2	ERC_00051	2	250	274	0.15234504496164528	B	58.59375	58.59375	1	0	100	4	1411439.2968750002
rep2	rna	Ara-2	ERC_00053	12	999	1023	0.22874631375622412	B	29.296875	29.296875	1	0	100	4	705719.6484375001
rep2	rna	Ara-2	ERC_00054	2	250	274	0.15234504496164528	C	14.6484375	21.9726563	0.67	-0.58	100	4	352859.82421875006
rep2	rna	Ara-2	ERC_00057	0	997	1021	0	C	0.01430512	0.02145767	0.67	-0.58	100	4	344.5897986476801
rep2	rna	Ara-2	ERC_00058	0	1112	1136	0	C	1.83105469	2.74658203	0.67	-0.58	100	4	44107.47808756516
rep2	rna	Ara-2	ERC_00059	2	501	525	0.07602048151778705	D	14.6484375	29.296875	0.5	-1	100	4	352859.82421875006
rep2	rna	Ara-2	ERC_00060	67	499	523	2.556893289686932	B	234.375	234.375	1	0	100	4	5645757.187500001
rep2	rna	Ara-2	ERC_00061	0	1112	1136	0	D	0.05722046	0.11444092	0.5	-1	100	4	1378.3587128194401
rep2	rna	Ara-2	ERC_00062	18	999	1023	0.3431194706343362	A	58.59375	14.6484375	4	2	100	4	1411439.2968750002
rep2	rna	Ara-2	ERC_00067	3	620	644	0.09214418042034996	B	3.66210938	3.66210938	1	0	100	4	88214.95617513033
rep2	rna	Ara-2	ERC_00069	1	1113	1137	0.017109731015458814	D	1.83105469	3.66210938	0.5	-1	100	4	44107.47808756516
rep2	rna	Ara-2	ERC_00071	26	618	642	0.8011673076461927	C	58.59375	87.890625	0.67	-0.58	100	4	1411439.2968750002
rep2	rna	Ara-2	ERC_00073	0	579	603	0	B	0.91552734	0.91552734	1	0	100	4	22053.738923339766
rep2	rna	Ara-2	ERC_00074	1633	498	522	62.4446431783049	C	15000	22500	0.67	-0.58	100	4	361328460.00000006
rep2	rna	Ara-2	ERC_00075	0	999	1023	0	B	0.01430512	0.01430512	1	0	100	4	344.5897986476801
rep2	rna	Ara-2	ERC_00076	110	618	642	3.3895539938877386	C	234.375	351.5625	0.67	-0.58	100	4	5645757.187500001
rep2	rna	Ara-2	ERC_00077	0	249	273	0	D	3.66210938	7.32421875	0.5	-1	100	4	88214.95617513033
rep2	rna	Ara-2	ERC_00078	15	969	993	0.2947853037183538	D	29.296875	58.59375	0.5	-1	100	4	705719.6484375001
rep2	rna	Ara-2	ERC_00079	23	620	644	0.7064387165560163	D	58.59375	117.1875	0.5	-1	100	4	1411439.2968750002
rep2	rna	Ara-2	ERC_00081	0	510	534	0	D	0.22888184	0.45776367	0.5	-1	100	4	5513.434851277761
rep2	rna	Ara-2	ERC_00083	0	998	1022	0	A	0.02861023	0.00715256	4	2	100	4	689.1793564097201
rep2	rna	Ara-2	ERC_00084	59	970	994	1.1582935119506532	C	29.296875	43.9453125	0.67	-0.58	100	4	705719.6484375001
rep2	rna	Ara-2	ERC_00085	2	820	844	0.04644666004928209	A	7.32421875	1.83105469	4	2	100	4	176429.91210937503
rep2	rna	Ara-2	ERC_00086	0	996	1020	0	D	0.11444092	0.22888184	0.5	-1	100	4	2756.7174256388803
rep2	rna	Ara-2	ERC_00092	239	1100	1124	4.137552925662866	A	234.375	58.59375	4	2	100	4	5645757.187500001
rep2	rna	Ara-2	ERC_00095	19	497	521	0.7280070056014235	A	117.1875	29.296875	4	2	100	4	2822878.5937500005
rep2	rna	Ara-2	ERC_00096	10349	1083	1107	181.97355382133736	B	15000	15000	1	0	100	4	361328460.00000006
rep2	rna	Ara-2	ERC_00097	0	499	523	0	A	0.45776367	0.11444092	4	2	100	4	11026.869461669883
rep2	rna	Ara-2	ERC_00098	0	1119	1143	0	C	0.05722046	0.08583069	0.67	-0.58	100	4	1378.3587128194401
rep2	rna	Ara-2	ERC_00099	12	1326	1350	0.17233602371226842	C	14.6484375	21.9726563	0.67	-0.58	100	4	352859.82421875006
rep2	rna	Ara-2	ERC_00104	0	1998	2022	0	B	0.22888184	0.22888184	1	0	100	4	5513.434851277761
rep2	rna	Ara-2	ERC_00108	1140	998	1022	21.752674255545543	A	937.5	234.375	4	2	100	4	22583028.750000004
rep2	rna	Ara-2	ERC_00109	0	512	536	0	B	0.91552734	0.91552734	1	0	100	4	22053.738923339766
rep2	rna	Ara-2	ERC_00111	152	970	994	2.984078200279649	C	468.75	703.125	0.67	-0.58	100	4	11291514.375000002
rep2	rna	Ara-2	ERC_00112	109	1112	1136	1.8666378035992957	D	117.1875	234.375	0.5	-1	100	4	2822878.5937500005
rep2	rna	Ara-2	ERC_00113	1797	816	840	41.936894270232315	C	3750	5625	0.67	-0.58	100	4	90332115.00000001
rep2	rna	Ara-2	ERC_00116	791	1967	1991	7.65791373695103	A	468.75	117.1875	4	2	100	4	11291514.375000002
rep2	rna	Ara-2	ERC_00117	0	1112	1136	0	B	0.05722046	0.05722046	1	0	100	4	1378.3587128194401
rep2	rna	Ara-2	ERC_00120	1	512	536	0.03719361449258918	C	0.91552734	1.37329102	0.67	-0.58	100	4	22053.738923339766
rep2	rna	Ara-2	ERC_00123	0	998	1022	0	A	0.22888184	0.05722046	4	2	100	4	5513.434851277761
rep2	rna	Ara-2	ERC_00126	7	1094	1118	0.12184818495561209	B	14.6484375	14.6484375	1	0	100	4	352859.82421875006
rep2	rna	Ara-2	ERC_00130	15586	1035	1059	286.7693080642757	A	30000	7500	4	2	100	4	722656920.0000001
rep2	rna	Ara-2	ERC_00131	32	747	771	0.815769986407739	A	117.1875	29.296875	4	2	100	4	2822878.5937500005
rep2	rna	Ara-2	ERC_00134	0	250	274	0	A	1.83105469	0.45776367	4	2	100	4	44107.47808756516
rep2	rna	Ara-2	ERC_00136	1314	1009	1033	24.799478329980413	A	1875	468.75	4	2	100	4	45166057.50000001
rep2	rna	Ara-2	ERC_00137	0	513	537	0	D	0.91552734	1.83105469	0.5	-1	100	4	22053.738923339766
rep2	rna	Ara-2	ERC_00138	0	1000	1024	0	B	0.11444092	0.11444092	1	0	100	4	2756.7174256388803
rep2	rna	Ara-2	ERC_00142	0	469	493	0	B	0.22888184	0.22888184	1	0	100	4	5513.434851277761
rep2	rna	Ara-2	ERC_00143	2	760	784	0.05011350163212015	C	3.66210938	5.49316406	0.67	-0.58	100	4	88214.95617513033
rep2	rna	Ara-2	ERC_00144	12	514	538	0.44458670708651343	A	29.296875	7.32421875	4	2	100	4	705719.6484375001
rep2	rna	Ara-2	ERC_00145	276	1018	1042	5.1629705807237345	C	937.5	1406.25	0.67	-0.58	100	4	22583028.750000004
rep2	rna	Ara-2	ERC_00147	1	999	1023	0.019062192813018675	A	0.91552734	0.22888184	4	2	100	4	22053.738923339766
rep2	rna	Ara-2	ERC_00148	4	470	494	0.16206919676770773	B	14.6484375	14.6484375	1	0	100	4	352859.82421875006
rep2	rna	Ara-2	ERC_00150	1	719	743	0.026485578053137213	B	3.66210938	3.66210938	1	0	100	4	88214.95617513033
rep2	rna	Ara-2	ERC_00154	1	513	537	0.037121112320089	A	7.32421875	1.83105469	4	2	100	4	176429.91210937503
rep2	rna	Ara-2	ERC_00156	1	470	494	0.04051729919192693	A	0.45776367	0.11444092	4	2	100	4	11026.869461669883
rep2	rna	Ara-2	ERC_00157	9	995	1019	0.17224942269532756	C	7.32421875	10.9863281	0.67	-0.58	100	4	176429.91210937503
rep2	rna	Ara-2	ERC_00158	1	1003	1027	0.018986172103893976	B	0.45776367	0.45776367	1	0	100	4	11026.869461669883
rep2	rna	Ara-2	ERC_00160	12	719	743	0.3178269366376466	D	7.32421875	14.6484375	0.5	-1	100	4	176429.91210937503
rep2	rna	Ara-2	ERC_00162	20	499	523	0.7632517282647558	C	58.59375	87.890625	0.67	-0.58	100	4	1411439.2968750002
rep2	rna	Ara-2	ERC_00163	7	519	543	0.25684376559044236	D	14.6484375	29.296875	0.5	-1	100	4	352859.82421875006
rep2	rna	Ara-2	ERC_00164	0	998	1022	0	C	0.45776367	0.68664551	0.67	-0.58	100	4	11026.869461669883
rep2	rna	Ara-2	ERC_00165	26	848	872	0.583869570902532	D	58.59375	117.1875	0.5	-1	100	4	1411439.2968750002
rep2	rna	Ara-2	ERC_00168	0	1000	1024	0	D	0.45776367	0.91552734	0.5	-1	100	4	11026.869461669883
rep2	rna	Ara-2	ERC_00170	13	999	1023	0.2478085065692428	A	14.6484375	3.66210938	4	2	100	4	352859.82421875006
rep2	rna	Ara-2	ERC_00171	862	481	505	34.127190425399746	B	3750	3750	1	0	100	4	90332115.00000001
rep1	ribo	Ara+2	ERC_00002	72	1037	1061	5.152636921063174	D	15000	30000	0.5	-1	10	0.57	514893055.5000001
rep1	ribo	Ara+2	ERC_00003	5	999	1023	0.3714328555738038	D	937.5	1875	0.5	-1	10	0.57	32180815.968750007
rep1	ribo	Ara+2	ERC_00004	14	499	523	2.0821081835892663	A	7500	1875	4	2	10	0.57	257446527.75000006
rep1	ribo	Ara+2	ERC_00009	6	960	984	0.46382677839778746	B	937.5	937.5	1	0	10	0.57	32180815.968750007
rep1	ribo	Ara+2	ERC_00012	0	970	994	0	C	0.11444092	0.17166138	0.67	-0.58	10	0.57	3928.3223315354035
rep1	ribo	Ara+2	ERC_00013	0	784	808	0	D	0.91552734	1.83105469	0.5	-1	10	0.57	31426.57796575916
rep1	ribo	Ara+2	ERC_00014	0	1933	1957	0	D	3.66210938	7.32421875	0.5	-1	10	0.57	125706.31254956071
rep1	ribo	Ara+2	ERC_00016	0	820	844	0	C	0.22888184	0.34332275	0.67	-0.58	10	0.57	7856.644663070807
rep1	ribo	Ara+2	ERC_00017	0	1112	1136	0	A	0.11444092	0.02861023	4	2	10	0.57	3928.3223315354035
rep1	ribo	Ara+2	ERC_00019	0	620	644	0	A	29.296875	7.32421875	4	2	10	0.57	1005650.4990234377
rep1	ribo	Ara+2	ERC_00022	0	727	751	0	D	234.375	468.75	0.5	-1	10	0.57	8045203.992187502
rep1	ribo	Ara+2	ERC_00024	0	512	536	0	C	0.22888184	0.34332275	0.67	-0.58	10	0.57	7856.644663070807
rep1	ribo	Ara+2	ERC_00025	0	1970	1994	0	B	58.59375	58.59375	1	0	10	0.57	2011300.9980468755
rep1	ribo	Ara+2	ERC_00028	0	1106	1130	0	A	3.66210938	0.91552734	4	2	10	0.57	125706.31254956071
rep1	ribo	Ara+2	ERC_00031	1	1114	1138	0.0666178496801131	B	1.83105469	1.83105469	1	0	10	0.57	62853.156274780355
rep1	ribo	Ara+2	ERC_00033	0	1998	2022	0	A	1.83105469	0.45776367	4	2	10	0.57	62853.156274780355
rep1	ribo	Ara+2	ERC_00034	0	995	1019	0	B	7.32421875	7.32421875	1	0	10	0.57	251412.62475585943
rep1	ribo	Ara+2	ERC_00035	1	1106	1130	0.06709971477725678	B	117.1875	117.1875	1	0	10	0.57	4022601.996093751
rep1	ribo	Ara+2	ERC_00039	0	716	740	0	C	3.66210938	5.49316406	0.67	-0.58	10	0.57	125706.31254956071
rep1	ribo	Ara+2	ERC_00040	0	720	744	0	C	0.91552734	1.37329102	0.67	-0.58	10	0.57	31426.57796575916
rep1	ribo	Ara+2	ERC_00041	0	1098	1122	0	D	0.22888184	0.45776367	0.5	-1	10	0.57	7856.644663070807
rep1	ribo	Ara+2	ERC_00042	4	999	1023	0.297146284459043	B	468.75	468.75	1	0	10	0.57	16090407.984375004
rep1	ribo	Ara+2	ERC_00043	5	999	1023	0.3714328555738038	D	468.75	937.5	0.5	-1	10	0.57	16090407.984375004
rep1	ribo	Ara+2	ERC_00044	2	1132	1156	0.13111711050114133	C	117.1875	175.78125	0.67	-0.58	10	0.57	4022601.996093751
rep1	ribo	Ara+2	ERC_00046	15	498	522	2.235309775411024	D	3750	7500	0.5	-1	10	0.57	128723263.87500003
rep1	ribo	Ara+2	ERC_00048	0	968	992	0	D	0.01430512	0.02861023	0.5	-1	10	0.57	491.040463072944
rep1	ribo	Ara+2	ERC_00051	0	250	274	0	B	58.59375	58.59375	1	0	10	0.57	2011300.9980468755
rep1	ribo	Ara+2	ERC_00053	0	999	1023	0	B	29.296875	29.296875	1	0	10	0.57	1005650.4990234377
rep1	ribo	Ara+2	ERC_00054	0	250	274	0	C	14.6484375	21.9726563	0.67	-0.58	10	0.57	502825.24951171887
rep1	ribo	Ara+2	ERC_00057	0	997	1021	0	C	0.01430512	0.02145767	0.67	-0.58	10	0.57	491.040463072944
rep1	ribo	Ara+2	ERC_00058	0	1112	1136	0	C	1.83105469	2.74658203	0.67	-0.58	10	0.57	62853.156274780355
rep1	ribo	Ara+2	ERC_00059	0	501	525	0	D	14.6484375	29.296875	0.5	-1	10	0.57	502825.24951171887
rep1	ribo	Ara+2	ERC_00060	1	499	523	0.148722013113519	B	234.375	234.375	1	0	10	0.57	8045203.992187502
rep1	ribo	Ara+2	ERC_00061	0	1112	1136	0	D	0.05722046	0.11444092	0.5	-1	10	0.57	1964.1611657677017
rep1	ribo	Ara+2	ERC_00062	1	999	1023	0.07428657111476075	A	58.59375	14.6484375	4	2	10	0.57	2011300.9980468755
rep1	ribo	Ara+2	ERC_00067	0	620	644	0	B	3.66210938	3.66210938	1	0	10	0.57	125706.31254956071
rep1	ribo	Ara+2	ERC_00069	0	1113	1137	0	D	1.83105469	3.66210938	0.5	-1	10	0.57	62853.156274780355
rep1	ribo	Ara+2	ERC_00071	1	618	642	0.12008460282143364	C	58.59375	87.890625	0.67	-0.58	10	0.57	2011300.9980468755
rep1	ribo	Ara+2	ERC_00073	0	579	603	0	B	0.91552734	0.91552734	1	0	10	0.57	31426.57796575916
rep1	ribo	Ara+2	ERC_00074	33	498	522	4.917681505904253	C	15000	22500	0.67	-0.58	10	0.57	514893055.5000001
rep1	ribo	Ara+2	ERC_00075	0	999	1023	0	B	0.01430512	0.01430512	1	0	10	0.57	491.040463072944
rep1	ribo	Ara+2	ERC_00076	2	618	642	0.24016920564286728	C	234.375	351.5625	0.67	-0.58	10	0.57	8045203.992187502
rep1	ribo	Ara+2	ERC_00077	0	249	273	0	D	3.66210938	7.32421875	0.5	-1	10	0.57	125706.31254956071
rep1	ribo	Ara+2	ERC_00078	0	969	993	0	D	29.296875	58.59375	0.5	-1	10	0.57	1005650.4990234377
rep1	ribo	Ara+2	ERC_00079	1	620	644	0.11969723313491291	D	58.59375	117.1875	0.5	-1	10	0.57	2011300.9980468755
rep1	ribo	Ara+2	ERC_00081	0	510	534	0	D	0.22888184	0.45776367	0.5	-1	10	0.57	7856.644663070807
rep1	ribo	Ara+2	ERC_00083	0	998	1022	0	A	0.02861023	0.00715256	4	2	10	0.57	982.0805828838509
rep1	ribo	Ara+2	ERC_00084	0	970	994	0	C	29.296875	43.9453125	0.67	-0.58	10	0.57	1005650.4990234377
rep1	ribo	Ara+2	ERC_00085	0	820	844	0	A	7.32421875	1.83105469	4	2	10	0.57	251412.62475585943
rep1	ribo	Ara+2	ERC_00086	0	996	1020	0	D	0.11444092	0.22888184	0.5	-1	10	0.57	3928.3223315354035
rep1	ribo	Ara+2	ERC_00092	4	1100	1124	0.26986285288598544	A	234.375	58.59375	4	2	10	0.57	8045203.992187502
rep1	ribo	Ara+2	ERC_00095	0	497	521	0	A	117.1875	29.296875	4	2	10	0.57	4022601.996093751
rep1	ribo	Ara+2	ERC_00096	60	1083	1107	4.111483908235235	B	15000	15000	1	0	10	0.57	514893055.5000001
rep1	ribo	Ara+2	ERC_00097	0	499	523	0	A	0.45776367	0.11444092	4	2	10	0.57	15713.28898287958
rep1	ribo	Ara+2	ERC_00098	0	1119	1143	0	C	0.05722046	0.08583069	0.67	-0.58	10	0.57	1964.1611657677017
rep1	ribo	Ara+2	ERC_00099	0	1326	1350	0	C	14.6484375	21.9726563	0.67	-0.58	10	0.57	502825.24951171887
rep1	ribo	Ara+2	ERC_00104	3	1998	2022	0.11142985667214114	B	0.22888184	0.22888184	1	0	10	0.57	7856.644663070807
rep1	ribo	Ara+2	ERC_00108	9	998	1022	0.6692490590108356	A	937.5	234.375	4	2	10	0.57	32180815.968750007
rep1	ribo	Ara+2	ERC_00109	0	512	536	0	B	0.91552734	0.91552734	1	0	10	0.57	31426.57796575916
rep1	ribo	Ara+2	ERC_00111	3	970	994	0.2295225295164309	C	468.75	703.125	0.67	-0.58	10	0.57	16090407.984375004
rep1	ribo	Ara+2	ERC_00112	0	1112	1136	0	D	117.1875	234.375	0.5	-1	10	0.57	4022601.996093751
rep1	ribo	Ara+2	ERC_00113	30	816	840	2.728392814104632	C	3750	5625	0.67	-0.58	10	0.57	128723263.87500003
rep1	ribo	Ara+2	ERC_00116	6	1967	1991	0.22637199149053178	A	468.75	117.1875	4	2	10	0.57	16090407.984375004
rep1	ribo	Ara+2	ERC_00117	0	1112	1136	0	B	0.05722046	0.05722046	1	0	10	0.57	1964.1611657677017
rep1	ribo	Ara+2	ERC_00120	0	512	536	0	C	0.91552734	1.37329102	0.67	-0.58	10	0.57	31426.57796575916
rep1	ribo	Ara+2	ERC_00123	0	998	1022	0	A	0.22888184	0.05722046	4	2	10	0.57	7856.644663070807
rep1	ribo	Ara+2	ERC_00126	0	1094	1118	0	B	14.6484375	14.6484375	1	0	10	0.57	502825.24951171887
rep1	ribo	Ara+2	ERC_00130	163	1035	1059	11.68753853199449	A	30000	7500	4	2	10	0.57	1029786111.0000002
rep1	ribo	Ara+2	ERC_00131	2	747	771	0.19869420225875767	A	117.1875	29.296875	4	2	10	0.57	4022601.996093751
rep1	ribo	Ara+2	ERC_00134	0	250	274	0	A	1.83105469	0.45776367	4	2	10	0.57	62853.156274780355
rep1	ribo	Ara+2	ERC_00136	11	1009	1033	0.8090536471557046	A	1875	468.75	4	2	10	0.57	64361631.937500015
rep1	ribo	Ara+2	ERC_00137	0	513	537	0	D	0.91552734	1.83105469	0.5	-1	10	0.57	31426.57796575916
rep1	ribo	Ara+2	ERC_00138	0	1000	1024	0	B	0.11444092	0.11444092	1	0	10	0.57	3928.3223315354035
rep1	ribo	Ara+2	ERC_00142	0	469	493	0	B	0.22888184	0.22888184	1	0	10	0.57	7856.644663070807
rep1	ribo	Ara+2	ERC_00143	0	760	784	0	C	3.66210938	5.49316406	0.67	-0.58	10	0.57	125706.31254956071
rep1	ribo	Ara+2	ERC_00144	0	514	538	0	A	29.296875	7.32421875	4	2	10	0.57	1005650.4990234377
rep1	ribo	Ara+2	ERC_00145	2	1018	1042	0.14580016609753635	C	937.5	1406.25	0.67	-0.58	10	0.57	32180815.968750007
rep1	ribo	Ara+2	ERC_00147	0	999	1023	0	A	0.91552734	0.22888184	4	2	10	0.57	31426.57796575916
rep1	ribo	Ara+2	ERC_00148	0	470	494	0	B	14.6484375	14.6484375	1	0	10	0.57	502825.24951171887
rep1	ribo	Ara+2	ERC_00150	0	719	743	0	B	3.66210938	3.66210938	1	0	10	0.57	125706.31254956071
rep1	ribo	Ara+2	ERC_00154	0	513	537	0	A	7.32421875	1.83105469	4	2	10	0.57	251412.62475585943
rep1	ribo	Ara+2	ERC_00156	0	470	494	0	A	0.45776367	0.11444092	4	2	10	0.57	15713.28898287958
rep1	ribo	Ara+2	ERC_00157	0	995	1019	0	C	7.32421875	10.9863281	0.67	-0.58	10	0.57	251412.62475585943
rep1	ribo	Ara+2	ERC_00158	0	1003	1027	0	B	0.45776367	0.45776367	1	0	10	0.57	15713.28898287958
rep1	ribo	Ara+2	ERC_00160	0	719	743	0	D	7.32421875	14.6484375	0.5	-1	10	0.57	251412.62475585943
rep1	ribo	Ara+2	ERC_00162	0	499	523	0	C	58.59375	87.890625	0.67	-0.58	10	0.57	2011300.9980468755
rep1	ribo	Ara+2	ERC_00163	0	519	543	0	D	14.6484375	29.296875	0.5	-1	10	0.57	502825.24951171887
rep1	ribo	Ara+2	ERC_00164	0	998	1022	0	C	0.45776367	0.68664551	0.67	-0.58	10	0.57	15713.28898287958
rep1	ribo	Ara+2	ERC_00165	0	848	872	0	D	58.59375	117.1875	0.5	-1	10	0.57	2011300.9980468755
rep1	ribo	Ara+2	ERC_00168	0	1000	1024	0	D	0.45776367	0.91552734	0.5	-1	10	0.57	15713.28898287958
rep1	ribo	Ara+2	ERC_00170	0	999	1023	0	A	14.6484375	3.66210938	4	2	10	0.57	502825.24951171887
rep1	ribo	Ara+2	ERC_00171	18	481	505	2.77717488936721	B	3750	3750	1	0	10	0.57	128723263.87500003
rep2	ribo	Ara+2	ERC_00002	593	1037	1061	16.57193129290205	D	15000	30000	0.5	-1	10	0.952	859961734.8000002
rep2	ribo	Ara+2	ERC_00003	79	999	1023	2.2917054108213013	D	937.5	1875	0.5	-1	10	0.952	53747608.42500001
rep2	ribo	Ara+2	ERC_00004	98	499	523	5.691447277598921	A	7500	1875	4	2	10	0.952	429980867.4000001
rep2	ribo	Ara+2	ERC_00009	39	960	984	1.177309263067098	B	937.5	937.5	1	0	10	0.952	53747608.42500001
rep2	ribo	Ara+2	ERC_00012	0	970	994	0	C	0.11444092	0.17166138	0.67	-0.58	10	0.952	6560.987473020536
rep2	ribo	Ara+2	ERC_00013	0	784	808	0	D	0.91552734	1.83105469	0.5	-1	10	0.952	52487.898637548635
rep2	ribo	Ara+2	ERC_00014	2	1933	1957	0.029984397642681473	D	3.66210938	7.32421875	0.5	-1	10	0.952	209951.59569681017
rep2	ribo	Ara+2	ERC_00016	0	820	844	0	C	0.22888184	0.34332275	0.67	-0.58	10	0.952	13121.974946041071
rep2	ribo	Ara+2	ERC_00017	0	1112	1136	0	A	0.11444092	0.02861023	4	2	10	0.952	6560.987473020536
rep2	ribo	Ara+2	ERC_00019	0	620	644	0	A	29.296875	7.32421875	4	2	10	0.952	1679612.7632812504
rep2	ribo	Ara+2	ERC_00022	6	727	751	0.2391740329159696	D	234.375	468.75	0.5	-1	10	0.952	13436902.106250003
rep2	ribo	Ara+2	ERC_00024	0	512	536	0	C	0.22888184	0.34332275	0.67	-0.58	10	0.952	13121.974946041071
rep2	ribo	Ara+2	ERC_00025	3	1970	1994	0.044131858357845145	B	58.59375	58.59375	1	0	10	0.952	3359225.5265625007
rep2	ribo	Ara+2	ERC_00028	0	1106	1130	0	A	3.66210938	0.91552734	4	2	10	0.952	209951.59569681017
rep2	ribo	Ara+2	ERC_00031	0	1114	1138	0	B	1.83105469	1.83105469	1	0	10	0.952	104975.79784840508
rep2	ribo	Ara+2	ERC_00033	0	1998	2022	0	A	1.83105469	0.45776367	4	2	10	0.952	104975.79784840508
rep2	ribo	Ara+2	ERC_00034	2	995	1019	0.058251096123922916	B	7.32421875	7.32421875	1	0	10	0.952	419903.1908203126
rep2	ribo	Ara+2	ERC_00035	8	1106	1130	0.20961967682930668	B	117.1875	117.1875	1	0	10	0.952	6718451.0531250015
rep2	ribo	Ara+2	ERC_00039	2	716	740	0.0809494981051722	C	3.66210938	5.49316406	0.67	-0.58	10	0.952	209951.59569681017
rep2	ribo	Ara+2	ERC_00040	0	720	744	0	C	0.91552734	1.37329102	0.67	-0.58	10	0.952	52487.898637548635
rep2	ribo	Ara+2	ERC_00041	0	1098	1122	0	D	0.22888184	0.45776367	0.5	-1	10	0.952	13121.974946041071
rep2	ribo	Ara+2	ERC_00042	39	999	1023	1.1313482407851996	B	468.75	468.75	1	0	10	0.952	26873804.212500006
rep2	ribo	Ara+2	ERC_00043	38	999	1023	1.102339311534297	D	468.75	937.5	0.5	-1	10	0.952	26873804.212500006
rep2	ribo	Ara+2	ERC_00044	12	1132	1156	0.3072076359185687	C	117.1875	175.78125	0.67	-0.58	10	0.952	6718451.0531250015
rep2	ribo	Ara+2	ERC_00046	185	498	522	10.765633051215973	D	3750	7500	0.5	-1	10	0.952	214990433.70000005
rep2	ribo	Ara+2	ERC_00048	0	968	992	0	D	0.01430512	0.02861023	0.5	-1	10	0.952	820.1237207814786
rep2	ribo	Ara+2	ERC_00051	5	250	274	0.579598406433033	B	58.59375	58.59375	1	0	10	0.952	3359225.5265625007
rep2	ribo	Ara+2	ERC_00053	1	999	1023	0.02900892925090255	B	29.296875	29.296875	1	0	10	0.952	1679612.7632812504
rep2	ribo	Ara+2	ERC_00054	0	250	274	0	C	14.6484375	21.9726563	0.67	-0.58	10	0.952	839806.3816406252
rep2	ribo	Ara+2	ERC_00057	0	997	1021	0	C	0.01430512	0.02145767	0.67	-0.58	10	0.952	820.1237207814786
rep2	ribo	Ara+2	ERC_00058	0	1112	1136	0	C	1.83105469	2.74658203	0.67	-0.58	10	0.952	104975.79784840508
rep2	ribo	Ara+2	ERC_00059	1	501	525	0.05784415233862604	D	14.6484375	29.296875	0.5	-1	10	0.952	839806.3816406252
rep2	ribo	Ara+2	ERC_00060	22	499	523	1.2776718378283292	B	234.375	234.375	1	0	10	0.952	13436902.106250003
rep2	ribo	Ara+2	ERC_00061	0	1112	1136	0	D	0.05722046	0.11444092	0.5	-1	10	0.952	3280.493736510268
rep2	ribo	Ara+2	ERC_00062	1	999	1023	0.02900892925090255	A	58.59375	14.6484375	4	2	10	0.952	3359225.5265625007
rep2	ribo	Ara+2	ERC_00067	0	620	644	0	B	3.66210938	3.66210938	1	0	10	0.952	209951.59569681017
rep2	ribo	Ara+2	ERC_00069	0	1113	1137	0	D	1.83105469	3.66210938	0.5	-1	10	0.952	104975.79784840508
rep2	ribo	Ara+2	ERC_00071	3	618	642	0.14067922486238663	C	58.59375	87.890625	0.67	-0.58	10	0.952	3359225.5265625007
rep2	ribo	Ara+2	ERC_00073	0	579	603	0	B	0.91552734	0.91552734	1	0	10	0.952	52487.898637548635
rep2	ribo	Ara+2	ERC_00074	521	498	522	30.318350376667684	C	15000	22500	0.67	-0.58	10	0.952	859961734.8000002
rep2	ribo	Ara+2	ERC_00075	0	999	1023	0	B	0.01430512	0.01430512	1	0	10	0.952	820.1237207814786
rep2	ribo	Ara+2	ERC_00076	17	618	642	0.797182274220191	C	234.375	351.5625	0.67	-0.58	10	0.952	13436902.106250003
rep2	ribo	Ara+2	ERC_00077	0	249	273	0	D	3.66210938	7.32421875	0.5	-1	10	0.952	209951.59569681017
rep2	ribo	Ara+2	ERC_00078	0	969	993	0	D	29.296875	58.59375	0.5	-1	10	0.952	1679612.7632812504
rep2	ribo	Ara+2	ERC_00079	3	620	644	0.14022542091121765	D	58.59375	117.1875	0.5	-1	10	0.952	3359225.5265625007
rep2	ribo	Ara+2	ERC_00081	0	510	534	0	D	0.22888184	0.45776367	0.5	-1	10	0.952	13121.974946041071
rep2	ribo	Ara+2	ERC_00083	0	998	1022	0	A	0.02861023	0.00715256	4	2	10	0.952	1640.246868255134
rep2	ribo	Ara+2	ERC_00084	4	970	994	0.1195048260686666	C	29.296875	43.9453125	0.67	-0.58	10	0.952	1679612.7632812504
rep2	ribo	Ara+2	ERC_00085	2	820	844	0.07068273249183328	A	7.32421875	1.83105469	4	2	10	0.952	419903.1908203126
rep2	ribo	Ara+2	ERC_00086	0	996	1020	0	D	0.11444092	0.22888184	0.5	-1	10	0.952	6560.987473020536
rep2	ribo	Ara+2	ERC_00092	25	1100	1124	0.6586345527648102	A	234.375	58.59375	4	2	10	0.952	13436902.106250003
rep2	ribo	Ara+2	ERC_00095	6	497	521	0.3498581930179273	A	117.1875	29.296875	4	2	10	0.952	6718451.0531250015
rep2	ribo	Ara+2	ERC_00096	641	1083	1107	17.15247361604682	B	15000	15000	1	0	10	0.952	859961734.8000002
rep2	ribo	Ara+2	ERC_00097	0	499	523	0	A	0.45776367	0.11444092	4	2	10	0.952	26243.949318774317
rep2	ribo	Ara+2	ERC_00098	0	1119	1143	0	C	0.05722046	0.08583069	0.67	-0.58	10	0.952	3280.493736510268
rep2	ribo	Ara+2	ERC_00099	1	1326	1350	0.021855143530657352	C	14.6484375	21.9726563	0.67	-0.58	10	0.952	839806.3816406252
rep2	ribo	Ara+2	ERC_00104	8	1998	2022	0.1160357170036102	B	0.22888184	0.22888184	1	0	10	0.952	13121.974946041071
rep2	ribo	Ara+2	ERC_00108	70	998	1022	2.0326597419996144	A	937.5	234.375	4	2	10	0.952	53747608.42500001
rep2	ribo	Ara+2	ERC_00109	0	512	536	0	B	0.91552734	0.91552734	1	0	10	0.952	52487.898637548635
rep2	ribo	Ara+2	ERC_00111	9	970	994	0.2688858586544998	C	468.75	703.125	0.67	-0.58	10	0.952	26873804.212500006
rep2	ribo	Ara+2	ERC_00112	13	1112	1136	0.33879403253729445	D	117.1875	234.375	0.5	-1	10	0.952	6718451.0531250015
rep2	ribo	Ara+2	ERC_00113	163	816	840	5.788881142682866	C	3750	5625	0.67	-0.58	10	0.952	214990433.70000005
rep2	ribo	Ara+2	ERC_00116	84	1967	1991	1.2375766685402838	A	468.75	117.1875	4	2	10	0.952	26873804.212500006
rep2	ribo	Ara+2	ERC_00117	0	1112	1136	0	B	0.05722046	0.05722046	1	0	10	0.952	3280.493736510268
rep2	ribo	Ara+2	ERC_00120	0	512	536	0	C	0.91552734	1.37329102	0.67	-0.58	10	0.952	52487.898637548635
rep2	ribo	Ara+2	ERC_00123	0	998	1022	0	A	0.22888184	0.05722046	4	2	10	0.952	13121.974946041071
rep2	ribo	Ara+2	ERC_00126	0	1094	1118	0	B	14.6484375	14.6484375	1	0	10	0.952	839806.3816406252
rep2	ribo	Ara+2	ERC_00130	1731	1035	1059	48.467866740849274	A	30000	7500	4	2	10	0.952	1719923469.6000004
rep2	ribo	Ara+2	ERC_00131	11	747	771	0.4267458146427954	A	117.1875	29.296875	4	2	10	0.952	6718451.0531250015
rep2	ribo	Ara+2	ERC_00134	0	250	274	0	A	1.83105469	0.45776367	4	2	10	0.952	104975.79784840508
rep2	ribo	Ara+2	ERC_00136	124	1009	1033	3.5614570068233937	A	1875	468.75	4	2	10	0.952	107495216.85000002
rep2	ribo	Ara+2	ERC_00137	0	513	537	0	D	0.91552734	1.83105469	0.5	-1	10	0.952	52487.898637548635
rep2	ribo	Ara+2	ERC_00138	0	1000	1024	0	B	0.11444092	0.11444092	1	0	10	0.952	6560.987473020536
rep2	ribo	Ara+2	ERC_00142	0	469	493	0	B	0.22888184	0.22888184	1	0	10	0.952	13121.974946041071
rep2	ribo	Ara+2	ERC_00143	1	760	784	0.03813147410743638	C	3.66210938	5.49316406	0.67	-0.58	10	0.952	209951.59569681017
rep2	ribo	Ara+2	ERC_00144	0	514	538	0	A	29.296875	7.32421875	4	2	10	0.952	1679612.7632812504
rep2	ribo	Ara+2	ERC_00145	59	1018	1042	1.6795828084257831	C	937.5	1406.25	0.67	-0.58	10	0.952	53747608.42500001
rep2	ribo	Ara+2	ERC_00147	0	999	1023	0	A	0.91552734	0.22888184	4	2	10	0.952	52487.898637548635
rep2	ribo	Ara+2	ERC_00148	2	470	494	0.1233188098793687	B	14.6484375	14.6484375	1	0	10	0.952	839806.3816406252
rep2	ribo	Ara+2	ERC_00150	0	719	743	0	B	3.66210938	3.66210938	1	0	10	0.952	209951.59569681017
rep2	ribo	Ara+2	ERC_00154	0	513	537	0	A	7.32421875	1.83105469	4	2	10	0.952	419903.1908203126
rep2	ribo	Ara+2	ERC_00156	0	470	494	0	A	0.45776367	0.11444092	4	2	10	0.952	26243.949318774317
rep2	ribo	Ara+2	ERC_00157	0	995	1019	0	C	7.32421875	10.9863281	0.67	-0.58	10	0.952	419903.1908203126
rep2	ribo	Ara+2	ERC_00158	0	1003	1027	0	B	0.45776367	0.45776367	1	0	10	0.952	26243.949318774317
rep2	ribo	Ara+2	ERC_00160	0	719	743	0	D	7.32421875	14.6484375	0.5	-1	10	0.952	419903.1908203126
rep2	ribo	Ara+2	ERC_00162	4	499	523	0.23230397051424165	C	58.59375	87.890625	0.67	-0.58	10	0.952	3359225.5265625007
rep2	ribo	Ara+2	ERC_00163	1	519	543	0.05583799676618814	D	14.6484375	29.296875	0.5	-1	10	0.952	839806.3816406252
rep2	ribo	Ara+2	ERC_00164	0	998	1022	0	C	0.45776367	0.68664551	0.67	-0.58	10	0.952	26243.949318774317
rep2	ribo	Ara+2	ERC_00165	0	848	872	0	D	58.59375	117.1875	0.5	-1	10	0.952	3359225.5265625007
rep2	ribo	Ara+2	ERC_00168	0	1000	1024	0	D	0.45776367	0.91552734	0.5	-1	10	0.952	26243.949318774317
rep2	ribo	Ara+2	ERC_00170	4	999	1023	0.1160357170036102	A	14.6484375	3.66210938	4	2	10	0.952	839806.3816406252
rep2	ribo	Ara+2	ERC_00171	174	481	505	10.483380740056937	B	3750	3750	1	0	10	0.952	214990433.70000005
rep1	rna	Ara+2	ERC_00002	10647	1037	1061	151.75428159527283	D	15000	30000	0.5	-1	100	3	270996345.00000006
rep1	rna	Ara+2	ERC_00003	262	999	1023	3.87639708683475	D	937.5	1875	0.5	-1	100	3	16937271.562500004
rep1	rna	Ara+2	ERC_00004	424	499	523	12.559078251565085	A	7500	1875	4	2	100	3	135498172.50000003
rep1	rna	Ara+2	ERC_00009	630	960	984	9.69977749101935	B	937.5	937.5	1	0	100	3	16937271.562500004
rep1	rna	Ara+2	ERC_00012	0	970	994	0	C	0.11444092	0.17166138	0.67	-0.58	100	3	2067.53806922916
rep1	rna	Ara+2	ERC_00013	0	784	808	0	D	0.91552734	1.83105469	0.5	-1	100	3	16540.304192504824
rep1	rna	Ara+2	ERC_00014	5	1933	1957	0.03823231588113951	D	3.66210938	7.32421875	0.5	-1	100	3	66161.21713134774
rep1	rna	Ara+2	ERC_00016	0	820	844	0	C	0.22888184	0.34332275	0.67	-0.58	100	3	4135.07613845832
rep1	rna	Ara+2	ERC_00017	0	1112	1136	0	A	0.11444092	0.02861023	4	2	100	3	2067.53806922916
rep1	rna	Ara+2	ERC_00019	9	620	644	0.21455729012393035	A	29.296875	7.32421875	4	2	100	3	529289.7363281251
rep1	rna	Ara+2	ERC_00022	49	727	751	0.9962174039377966	D	234.375	468.75	0.5	-1	100	3	4234317.890625001
rep1	rna	Ara+2	ERC_00024	0	512	536	0	C	0.22888184	0.34332275	0.67	-0.58	100	3	4135.07613845832
rep1	rna	Ara+2	ERC_00025	52	1970	1994	0.3901481688435146	B	58.59375	58.59375	1	0	100	3	1058579.4726562502
rep1	rna	Ara+2	ERC_00028	2	1106	1130	0.02672805301925594	A	3.66210938	0.91552734	4	2	100	3	66161.21713134774
rep1	rna	Ara+2	ERC_00031	1	1114	1138	0.013268055044567805	B	1.83105469	1.83105469	1	0	100	3	33080.60856567387
rep1	rna	Ara+2	ERC_00033	0	1998	2022	0	A	1.83105469	0.45776367	4	2	100	3	33080.60856567387
rep1	rna	Ara+2	ERC_00034	16	995	1019	0.23767820413505183	B	7.32421875	7.32421875	1	0	100	3	132322.43408203128
rep1	rna	Ara+2	ERC_00035	66	1106	1130	0.8820257496354459	B	117.1875	117.1875	1	0	100	3	2117158.9453125005
rep1	rna	Ara+2	ERC_00039	2	716	740	0.04128662938449311	C	3.66210938	5.49316406	0.67	-0.58	100	3	66161.21713134774
rep1	rna	Ara+2	ERC_00040	1	720	744	0.020528629610622965	C	0.91552734	1.37329102	0.67	-0.58	100	3	16540.304192504824
rep1	rna	Ara+2	ERC_00041	0	1098	1122	0	D	0.22888184	0.45776367	0.5	-1	100	3	4135.07613845832
rep1	rna	Ara+2	ERC_00042	159	999	1023	2.3524699878119284	B	468.75	468.75	1	0	100	3	8468635.781250002
rep1	rna	Ara+2	ERC_00043	218	999	1023	3.2253991027861666	D	468.75	937.5	0.5	-1	100	3	8468635.781250002
rep1	rna	Ara+2	ERC_00044	50	1132	1156	0.6528539452141578	C	117.1875	175.78125	0.67	-0.58	100	3	2117158.9453125005
rep1	rna	Ara+2	ERC_00046	825	498	522	24.48595580062257	D	3750	7500	0.5	-1	100	3	67749086.25000001
rep1	rna	Ara+2	ERC_00048	0	968	992	0	D	0.01430512	0.02861023	0.5	-1	100	3	258.44234898576
rep1	rna	Ara+2	ERC_00051	1	250	274	0.05912245327859413	B	58.59375	58.59375	1	0	100	3	1058579.4726562502
rep1	rna	Ara+2	ERC_00053	10	999	1023	0.1479540872837691	B	29.296875	29.296875	1	0	100	3	529289.7363281251
rep1	rna	Ara+2	ERC_00054	0	250	274	0	C	14.6484375	21.9726563	0.67	-0.58	100	3	264644.86816406256
rep1	rna	Ara+2	ERC_00057	0	997	1021	0	C	0.01430512	0.02145767	0.67	-0.58	100	3	258.44234898576
rep1	rna	Ara+2	ERC_00058	2	1112	1136	0.02658383690584269	C	1.83105469	2.74658203	0.67	-0.58	100	3	33080.60856567387
rep1	rna	Ara+2	ERC_00059	4	501	525	0.118008888779629	D	14.6484375	29.296875	0.5	-1	100	3	264644.86816406256
rep1	rna	Ara+2	ERC_00060	73	499	523	2.162294132934555	B	234.375	234.375	1	0	100	3	4234317.890625001
rep1	rna	Ara+2	ERC_00061	0	1112	1136	0	D	0.05722046	0.11444092	0.5	-1	100	3	1033.76903461458
rep1	rna	Ara+2	ERC_00062	15	999	1023	0.22193113092565364	A	58.59375	14.6484375	4	2	100	3	1058579.4726562502
rep1	rna	Ara+2	ERC_00067	2	620	644	0.047679397805317845	B	3.66210938	3.66210938	1	0	100	3	66161.21713134774
rep1	rna	Ara+2	ERC_00069	0	1113	1137	0	D	1.83105469	3.66210938	0.5	-1	100	3	33080.60856567387
rep1	rna	Ara+2	ERC_00071	18	618	642	0.43050330057228736	C	58.59375	87.890625	0.67	-0.58	100	3	1058579.4726562502
rep1	rna	Ara+2	ERC_00073	1	579	603	0.025527829567614048	B	0.91552734	0.91552734	1	0	100	3	16540.304192504824
rep1	rna	Ara+2	ERC_00074	1352	498	522	40.127287566596024	C	15000	22500	0.67	-0.58	100	3	270996345.00000006
rep1	rna	Ara+2	ERC_00075	0	999	1023	0	B	0.01430512	0.01430512	1	0	100	3	258.44234898576
rep1	rna	Ara+2	ERC_00076	105	618	642	2.511269253338343	C	234.375	351.5625	0.67	-0.58	100	3	4234317.890625001
rep1	rna	Ara+2	ERC_00077	0	249	273	0	D	3.66210938	7.32421875	0.5	-1	100	3	66161.21713134774
rep1	rna	Ara+2	ERC_00078	9	969	993	0.13728123826298946	D	29.296875	58.59375	0.5	-1	100	3	529289.7363281251
rep1	rna	Ara+2	ERC_00079	14	620	644	0.33375578463722494	D	58.59375	117.1875	0.5	-1	100	3	1058579.4726562502
rep1	rna	Ara+2	ERC_00081	0	510	534	0	D	0.22888184	0.45776367	0.5	-1	100	3	4135.07613845832
rep1	rna	Ara+2	ERC_00083	0	998	1022	0	A	0.02861023	0.00715256	4	2	100	3	516.88451730729
rep1	rna	Ara+2	ERC_00084	77	970	994	1.173306418157667	C	29.296875	43.9453125	0.67	-0.58	100	3	529289.7363281251
rep1	rna	Ara+2	ERC_00085	1	820	844	0.018025138194693334	A	7.32421875	1.83105469	4	2	100	3	132322.43408203128
rep1	rna	Ara+2	ERC_00086	0	996	1020	0	D	0.11444092	0.22888184	0.5	-1	100	3	2067.53806922916
rep1	rna	Ara+2	ERC_00092	187	1100	1124	2.512704264340251	A	234.375	58.59375	4	2	100	3	4234317.890625001
rep1	rna	Ara+2	ERC_00095	8	497	521	0.23791731701647542	A	117.1875	29.296875	4	2	100	3	2117158.9453125005
rep1	rna	Ara+2	ERC_00096	10135	1083	1107	138.3208827281975	B	15000	15000	1	0	100	3	270996345.00000006
rep1	rna	Ara+2	ERC_00097	0	499	523	0	A	0.45776367	0.11444092	4	2	100	3	8270.152096252412
rep1	rna	Ara+2	ERC_00098	0	1119	1143	0	C	0.05722046	0.08583069	0.67	-0.58	100	3	1033.76903461458
rep1	rna	Ara+2	ERC_00099	5	1326	1350	0.055733836046940176	C	14.6484375	21.9726563	0.67	-0.58	100	3	264644.86816406256
rep1	rna	Ara+2	ERC_00104	2	1998	2022	0.01479540872837691	B	0.22888184	0.22888184	1	0	100	3	4135.07613845832
rep1	rna	Ara+2	ERC_00108	1012	998	1022	14.987956592669654	A	937.5	234.375	4	2	100	3	16937271.562500004
rep1	rna	Ara+2	ERC_00109	0	512	536	0	B	0.91552734	0.91552734	1	0	100	3	16540.304192504824
rep1	rna	Ara+2	ERC_00111	161	970	994	2.4532770561478494	C	468.75	703.125	0.67	-0.58	100	3	8468635.781250002
rep1	rna	Ara+2	ERC_00112	74	1112	1136	0.9836019655161794	D	117.1875	234.375	0.5	-1	100	3	2117158.9453125005
rep1	rna	Ara+2	ERC_00113	1483	816	840	26.862315628723987	C	3750	5625	0.67	-0.58	100	3	67749086.25000001
rep1	rna	Ara+2	ERC_00116	692	1967	1991	5.199890400201721	A	468.75	117.1875	4	2	100	3	8468635.781250002
rep1	rna	Ara+2	ERC_00117	0	1112	1136	0	B	0.05722046	0.05722046	1	0	100	3	1033.76903461458
rep1	rna	Ara+2	ERC_00120	0	512	536	0	C	0.91552734	1.37329102	0.67	-0.58	100	3	16540.304192504824
rep1	rna	Ara+2	ERC_00123	0	998	1022	0	A	0.22888184	0.05722046	4	2	100	3	4135.07613845832
rep1	rna	Ara+2	ERC_00126	4	1094	1118	0.05404246186343156	B	14.6484375	14.6484375	1	0	100	3	264644.86816406256
rep1	rna	Ara+2	ERC_00130	14108	1035	1059	201.4733262933348	A	30000	7500	4	2	100	3	541992690.0000001
rep1	rna	Ara+2	ERC_00131	37	747	771	0.7321053451499273	A	117.1875	29.296875	4	2	100	3	2117158.9453125005
rep1	rna	Ara+2	ERC_00134	0	250	274	0	A	1.83105469	0.45776367	4	2	100	3	33080.60856567387
rep1	rna	Ara+2	ERC_00136	987	1009	1033	14.458340283937662	A	1875	468.75	4	2	100	3	33874543.12500001
rep1	rna	Ara+2	ERC_00137	0	513	537	0	D	0.91552734	1.83105469	0.5	-1	100	3	16540.304192504824
rep1	rna	Ara+2	ERC_00138	0	1000	1024	0	B	0.11444092	0.11444092	1	0	100	3	2067.53806922916
rep1	rna	Ara+2	ERC_00142	0	469	493	0	B	0.22888184	0.22888184	1	0	100	3	4135.07613845832
rep1	rna	Ara+2	ERC_00143	3	760	784	0.05834452626177053	C	3.66210938	5.49316406	0.67	-0.58	100	3	66161.21713134774
rep1	rna	Ara+2	ERC_00144	13	514	538	0.373828741547531	A	29.296875	7.32421875	4	2	100	3	529289.7363281251
rep1	rna	Ara+2	ERC_00145	267	1018	1042	3.8766441614402343	C	937.5	1406.25	0.67	-0.58	100	3	16937271.562500004
rep1	rna	Ara+2	ERC_00147	1	999	1023	0.01479540872837691	A	0.91552734	0.22888184	4	2	100	3	16540.304192504824
rep1	rna	Ara+2	ERC_00148	1	470	494	0.03144811344606071	B	14.6484375	14.6484375	1	0	100	3	264644.86816406256
rep1	rna	Ara+2	ERC_00150	1	719	743	0.020557181251249695	B	3.66210938	3.66210938	1	0	100	3	66161.21713134774
rep1	rna	Ara+2	ERC_00154	3	513	537	0.08643633520262299	A	7.32421875	1.83105469	4	2	100	3	132322.43408203128
rep1	rna	Ara+2	ERC_00156	1	470	494	0.03144811344606071	A	0.45776367	0.11444092	4	2	100	3	8270.152096252412
rep1	rna	Ara+2	ERC_00157	9	995	1019	0.1336939898259666	C	7.32421875	10.9863281	0.67	-0.58	100	3	132322.43408203128
rep1	rna	Ara+2	ERC_00158	0	1003	1027	0	B	0.45776367	0.45776367	1	0	100	3	8270.152096252412
rep1	rna	Ara+2	ERC_00160	5	719	743	0.1027859062562485	D	7.32421875	14.6484375	0.5	-1	100	3	132322.43408203128
rep1	rna	Ara+2	ERC_00162	13	499	523	0.38506607846779745	C	58.59375	87.890625	0.67	-0.58	100	3	1058579.4726562502
rep1	rna	Ara+2	ERC_00163	3	519	543	0.08543707121184123	D	14.6484375	29.296875	0.5	-1	100	3	264644.86816406256
rep1	rna	Ara+2	ERC_00164	0	998	1022	0	C	0.45776367	0.68664551	0.67	-0.58	100	3	8270.152096252412
rep1	rna	Ara+2	ERC_00165	32	848	872	0.5577589931942842	D	58.59375	117.1875	0.5	-1	100	3	1058579.4726562502
rep1	rna	Ara+2	ERC_00168	0	1000	1024	0	D	0.45776367	0.91552734	0.5	-1	100	3	8270.152096252412
rep1	rna	Ara+2	ERC_00170	12	999	1023	0.1775449047405229	A	14.6484375	3.66210938	4	2	100	3	264644.86816406256
rep1	rna	Ara+2	ERC_00171	804	481	505	24.706056359662	B	3750	3750	1	0	100	3	67749086.25000001
rep2	rna	Ara+2	ERC_00002	8222	1037	1061	175.18165359637808	D	15000	30000	0.5	-1	100	4	361328460.00000006
rep2	rna	Ara+2	ERC_00003	219	999	1023	4.8436029165504895	D	937.5	1875	0.5	-1	100	4	22583028.750000004
rep2	rna	Ara+2	ERC_00004	290	499	523	12.84066032479427	A	7500	1875	4	2	100	4	180664230.00000003
rep2	rna	Ara+2	ERC_00009	593	960	984	13.648136762675637	B	937.5	937.5	1	0	100	4	22583028.750000004
rep2	rna	Ara+2	ERC_00012	3	970	994	0.06833440634986498	C	0.11444092	0.17166138	0.67	-0.58	100	4	2756.7174256388803
rep2	rna	Ara+2	ERC_00013	0	784	808	0	D	0.91552734	1.83105469	0.5	-1	100	4	22053.738923339766
rep2	rna	Ara+2	ERC_00014	6	1933	1957	0.06858186669360479	D	3.66210938	7.32421875	0.5	-1	100	4	88214.95617513033
rep2	rna	Ara+2	ERC_00016	0	820	844	0	C	0.22888184	0.34332275	0.67	-0.58	100	4	5513.434851277761
rep2	rna	Ara+2	ERC_00017	0	1112	1136	0	A	0.11444092	0.02861023	4	2	100	4	2756.7174256388803
rep2	rna	Ara+2	ERC_00019	6	620	644	0.21382056180441625	A	29.296875	7.32421875	4	2	100	4	705719.6484375001
rep2	rna	Ara+2	ERC_00022	57	727	751	1.73232889825036	D	234.375	468.75	0.5	-1	100	4	5645757.187500001
rep2	rna	Ara+2	ERC_00024	0	512	536	0	C	0.22888184	0.34332275	0.67	-0.58	100	4	5513.434851277761
rep2	rna	Ara+2	ERC_00025	40	1970	1994	0.44862520581637244	B	58.59375	58.59375	1	0	100	4	1411439.2968750002
rep2	rna	Ara+2	ERC_00028	2	1106	1130	0.03995441480371852	A	3.66210938	0.91552734	4	2	100	4	88214.95617513033
rep2	rna	Ara+2	ERC_00031	1	1114	1138	0.019833744512079306	B	1.83105469	1.83105469	1	0	100	4	44107.47808756516
rep2	rna	Ara+2	ERC_00033	2	1998	2022	0.022116908294751096	A	1.83105469	0.45776367	4	2	100	4	44107.47808756516
rep2	rna	Ara+2	ERC_00034	12	995	1019	0.26646984586681016	B	7.32421875	7.32421875	1	0	100	4	176429.91210937503
rep2	rna	Ara+2	ERC_00035	61	1106	1130	1.218609651513415	B	117.1875	117.1875	1	0	100	4	2822878.5937500005
rep2	rna	Ara+2	ERC_00039	1	716	740	0.03085864718778819	C	3.66210938	5.49316406	0.67	-0.58	100	4	88214.95617513033
rep2	rna	Ara+2	ERC_00040	0	720	744	0	C	0.91552734	1.37329102	0.67	-0.58	100	4	22053.738923339766
rep2	rna	Ara+2	ERC_00041	0	1098	1122	0	D	0.22888184	0.45776367	0.5	-1	100	4	5513.434851277761
rep2	rna	Ara+2	ERC_00042	128	999	1023	2.8309642617281403	B	468.75	468.75	1	0	100	4	11291514.375000002
rep2	rna	Ara+2	ERC_00043	173	999	1023	3.82622513499194	D	468.75	937.5	0.5	-1	100	4	11291514.375000002
rep2	rna	Ara+2	ERC_00044	58	1132	1156	1.1320652830516502	C	117.1875	175.78125	0.67	-0.58	100	4	2822878.5937500005
rep2	rna	Ara+2	ERC_00046	728	498	522	32.299213111124935	D	3750	7500	0.5	-1	100	4	90332115.00000001
rep2	rna	Ara+2	ERC_00048	0	968	992	0	D	0.01430512	0.02861023	0.5	-1	100	4	344.5897986476801
rep2	rna	Ara+2	ERC_00051	0	250	274	0	B	58.59375	58.59375	1	0	100	4	1411439.2968750002
rep2	rna	Ara+2	ERC_00053	6	999	1023	0.13270144976850656	B	29.296875	29.296875	1	0	100	4	705719.6484375001
rep2	rna	Ara+2	ERC_00054	0	250	274	0	C	14.6484375	21.9726563	0.67	-0.58	100	4	352859.82421875006
rep2	rna	Ara+2	ERC_00057	0	997	1021	0	C	0.01430512	0.02145767	0.67	-0.58	100	4	344.5897986476801
rep2	rna	Ara+2	ERC_00058	0	1112	1136	0	C	1.83105469	2.74658203	0.67	-0.58	100	4	44107.47808756516
rep2	rna	Ara+2	ERC_00059	3	501	525	0.13230414003866076	D	14.6484375	29.296875	0.5	-1	100	4	352859.82421875006
rep2	rna	Ara+2	ERC_00060	50	499	523	2.213906952550736	B	234.375	234.375	1	0	100	4	5645757.187500001
rep2	rna	Ara+2	ERC_00061	0	1112	1136	0	D	0.05722046	0.11444092	0.5	-1	100	4	1378.3587128194401
rep2	rna	Ara+2	ERC_00062	14	999	1023	0.30963671612651533	A	58.59375	14.6484375	4	2	100	4	1411439.2968750002
rep2	rna	Ara+2	ERC_00067	0	620	644	0	B	3.66210938	3.66210938	1	0	100	4	88214.95617513033
rep2	rna	Ara+2	ERC_00069	0	1113	1137	0	D	1.83105469	3.66210938	0.5	-1	100	4	44107.47808756516
rep2	rna	Ara+2	ERC_00071	20	618	642	0.7150417924419529	C	58.59375	87.890625	0.67	-0.58	100	4	1411439.2968750002
rep2	rna	Ara+2	ERC_00073	0	579	603	0	B	0.91552734	0.91552734	1	0	100	4	22053.738923339766
rep2	rna	Ara+2	ERC_00074	1119	498	522	49.646730043061545	C	15000	22500	0.67	-0.58	100	4	361328460.00000006
rep2	rna	Ara+2	ERC_00075	0	999	1023	0	B	0.01430512	0.01430512	1	0	100	4	344.5897986476801
rep2	rna	Ara+2	ERC_00076	67	618	642	2.3953900046805425	C	234.375	351.5625	0.67	-0.58	100	4	5645757.187500001
rep2	rna	Ara+2	ERC_00077	0	249	273	0	D	3.66210938	7.32421875	0.5	-1	100	4	88214.95617513033
rep2	rna	Ara+2	ERC_00078	5	969	993	0.11400821148842283	D	29.296875	58.59375	0.5	-1	100	4	705719.6484375001
rep2	rna	Ara+2	ERC_00079	22	620	644	0.7840087266161929	D	58.59375	117.1875	0.5	-1	100	4	1411439.2968750002
rep2	rna	Ara+2	ERC_00081	0	510	534	0	D	0.22888184	0.45776367	0.5	-1	100	4	5513.434851277761
rep2	rna	Ara+2	ERC_00083	0	998	1022	0	A	0.02861023	0.00715256	4	2	100	4	689.1793564097201
rep2	rna	Ara+2	ERC_00084	39	970	994	0.8883472825482448	C	29.296875	43.9453125	0.67	-0.58	100	4	705719.6484375001
rep2	rna	Ara+2	ERC_00085	1	820	844	0.026944867544458954	A	7.32421875	1.83105469	4	2	100	4	176429.91210937503
rep2	rna	Ara+2	ERC_00086	0	996	1020	0	D	0.11444092	0.22888184	0.5	-1	100	4	2756.7174256388803
rep2	rna	Ara+2	ERC_00092	181	1100	1124	3.6355974917714535	A	234.375	58.59375	4	2	100	4	5645757.187500001
rep2	rna	Ara+2	ERC_00095	15	497	521	0.666844810456429	A	117.1875	29.296875	4	2	100	4	2822878.5937500005
rep2	rna	Ara+2	ERC_00096	7873	1083	1107	160.6207687770737	B	15000	15000	1	0	100	4	361328460.00000006
rep2	rna	Ara+2	ERC_00097	0	499	523	0	A	0.45776367	0.11444092	4	2	100	4	11026.869461669883
rep2	rna	Ara+2	ERC_00098	0	1119	1143	0	C	0.05722046	0.08583069	0.67	-0.58	100	4	1378.3587128194401
rep2	rna	Ara+2	ERC_00099	9	1326	1350	0.14996464741938698	C	14.6484375	21.9726563	0.67	-0.58	100	4	352859.82421875006
rep2	rna	Ara+2	ERC_00104	1	1998	2022	0.011058454147375548	B	0.22888184	0.22888184	1	0	100	4	5513.434851277761
rep2	rna	Ara+2	ERC_00108	852	998	1022	18.86248723573227	A	937.5	234.375	4	2	100	4	22583028.750000004
rep2	rna	Ara+2	ERC_00109	0	512	536	0	B	0.91552734	0.91552734	1	0	100	4	22053.738923339766
rep2	rna	Ara+2	ERC_00111	126	970	994	2.87004506669433	C	468.75	703.125	0.67	-0.58	100	4	11291514.375000002
rep2	rna	Ara+2	ERC_00112	75	1112	1136	1.4902062535829368	D	117.1875	234.375	0.5	-1	100	4	2822878.5937500005
rep2	rna	Ara+2	ERC_00113	1281	816	840	34.68557324270904	C	3750	5625	0.67	-0.58	100	4	90332115.00000001
rep2	rna	Ara+2	ERC_00116	594	1967	1991	6.6722450856914435	A	468.75	117.1875	4	2	100	4	11291514.375000002
rep2	rna	Ara+2	ERC_00117	0	1112	1136	0	B	0.05722046	0.05722046	1	0	100	4	1378.3587128194401
rep2	rna	Ara+2	ERC_00120	0	512	536	0	C	0.91552734	1.37329102	0.67	-0.58	100	4	22053.738923339766
rep2	rna	Ara+2	ERC_00123	0	998	1022	0	A	0.22888184	0.05722046	4	2	100	4	5513.434851277761
rep2	rna	Ara+2	ERC_00126	5	1094	1118	0.10098167909714965	B	14.6484375	14.6484375	1	0	100	4	352859.82421875006
rep2	rna	Ara+2	ERC_00130	11329	1035	1059	241.84723827745307	A	30000	7500	4	2	100	4	722656920.0000001
rep2	rna	Ara+2	ERC_00131	27	747	771	0.7986069175827595	A	117.1875	29.296875	4	2	100	4	2822878.5937500005
rep2	rna	Ara+2	ERC_00134	0	250	274	0	A	1.83105469	0.45776367	4	2	100	4	44107.47808756516
rep2	rna	Ara+2	ERC_00136	915	1009	1033	20.036406460463386	A	1875	468.75	4	2	100	4	45166057.50000001
rep2	rna	Ara+2	ERC_00137	0	513	537	0	D	0.91552734	1.83105469	0.5	-1	100	4	22053.738923339766
rep2	rna	Ara+2	ERC_00138	0	1000	1024	0	B	0.11444092	0.11444092	1	0	100	4	2756.7174256388803
rep2	rna	Ara+2	ERC_00142	0	469	493	0	B	0.22888184	0.22888184	1	0	100	4	5513.434851277761
rep2	rna	Ara+2	ERC_00143	1	760	784	0.029072093929547824	C	3.66210938	5.49316406	0.67	-0.58	100	4	88214.95617513033
rep2	rna	Ara+2	ERC_00144	12	514	538	0.5158317055203816	A	29.296875	7.32421875	4	2	100	4	705719.6484375001
rep2	rna	Ara+2	ERC_00145	169	1018	1042	3.667995819559059	C	937.5	1406.25	0.67	-0.58	100	4	22583028.750000004
rep2	rna	Ara+2	ERC_00147	0	999	1023	0	A	0.91552734	0.22888184	4	2	100	4	22053.738923339766
rep2	rna	Ara+2	ERC_00148	3	470	494	0.14103058331780646	B	14.6484375	14.6484375	1	0	100	4	352859.82421875006
rep2	rna	Ara+2	ERC_00150	0	719	743	0	B	3.66210938	3.66210938	1	0	100	4	88214.95617513033
rep2	rna	Ara+2	ERC_00154	2	513	537	0.08613953756903059	A	7.32421875	1.83105469	4	2	100	4	176429.91210937503
rep2	rna	Ara+2	ERC_00156	0	470	494	0	A	0.45776367	0.11444092	4	2	100	4	11026.869461669883
rep2	rna	Ara+2	ERC_00157	1	995	1019	0.02220582048890085	C	7.32421875	10.9863281	0.67	-0.58	100	4	176429.91210937503
rep2	rna	Ara+2	ERC_00158	1	1003	1027	0.022028705270644412	B	0.45776367	0.45776367	1	0	100	4	11026.869461669883
rep2	rna	Ara+2	ERC_00160	9	719	743	0.27656901596398764	D	7.32421875	14.6484375	0.5	-1	100	4	176429.91210937503
rep2	rna	Ara+2	ERC_00162	9	499	523	0.39850325145913246	C	58.59375	87.890625	0.67	-0.58	100	4	1411439.2968750002
rep2	rna	Ara+2	ERC_00163	3	519	543	0.1277155571471465	D	14.6484375	29.296875	0.5	-1	100	4	352859.82421875006
rep2	rna	Ara+2	ERC_00164	0	998	1022	0	C	0.45776367	0.68664551	0.67	-0.58	100	4	11026.869461669883
rep2	rna	Ara+2	ERC_00165	29	848	872	0.7556001771311722	D	58.59375	117.1875	0.5	-1	100	4	1411439.2968750002
rep2	rna	Ara+2	ERC_00168	0	1000	1024	0	D	0.45776367	0.91552734	0.5	-1	100	4	11026.869461669883
rep2	rna	Ara+2	ERC_00170	7	999	1023	0.15481835806325767	A	14.6484375	3.66210938	4	2	100	4	352859.82421875006
rep2	rna	Ara+2	ERC_00171	578	481	505	26.55049775752966	B	3750	3750	1	0	100	4	90332115.00000001
rep1	ribo	Ara-3	ERC_00002	11	1037	1061	2.0042418501018218	D	15000	30000	0.5	-1	10	0.631	569995645.6500001
rep1	ribo	Ara-3	ERC_00003	0	999	1023	0	D	937.5	1875	0.5	-1	10	0.631	35624727.853125006
rep1	ribo	Ara-3	ERC_00004	0	499	523	0	A	7500	1875	4	2	10	0.631	284997822.82500005
rep1	ribo	Ara-3	ERC_00009	3	960	984	0.5904542041351105	B	937.5	937.5	1	0	10	0.631	35624727.853125006
rep1	ribo	Ara-3	ERC_00012	0	970	994	0	C	0.11444092	0.17166138	0.67	-0.58	10	0.631	4348.7217389453335
rep1	ribo	Ara-3	ERC_00013	0	784	808	0	D	0.91552734	1.83105469	0.5	-1	10	0.631	34789.77315156848
rep1	ribo	Ara-3	ERC_00014	0	1933	1957	0	D	3.66210938	7.32421875	0.5	-1	10	0.631	139159.0933662681
rep1	ribo	Ara-3	ERC_00016	0	820	844	0	C	0.22888184	0.34332275	0.67	-0.58	10	0.631	8697.443477890667
rep1	ribo	Ara-3	ERC_00017	0	1112	1136	0	A	0.11444092	0.02861023	4	2	10	0.631	4348.7217389453335
rep1	ribo	Ara-3	ERC_00019	0	620	644	0	A	29.296875	7.32421875	4	2	10	0.631	1113272.7454101564
rep1	ribo	Ara-3	ERC_00022	0	727	751	0	D	234.375	468.75	0.5	-1	10	0.631	8906181.963281251
rep1	ribo	Ara-3	ERC_00024	0	512	536	0	C	0.22888184	0.34332275	0.67	-0.58	10	0.631	8697.443477890667
rep1	ribo	Ara-3	ERC_00025	0	1970	1994	0	B	58.59375	58.59375	1	0	10	0.631	2226545.490820313
rep1	ribo	Ara-3	ERC_00028	0	1106	1130	0	A	3.66210938	0.91552734	4	2	10	0.631	139159.0933662681
rep1	ribo	Ara-3	ERC_00031	0	1114	1138	0	B	1.83105469	1.83105469	1	0	10	0.631	69579.54668313405
rep1	ribo	Ara-3	ERC_00033	0	1998	2022	0	A	1.83105469	0.45776367	4	2	10	0.631	69579.54668313405
rep1	ribo	Ara-3	ERC_00034	0	995	1019	0	B	7.32421875	7.32421875	1	0	10	0.631	278318.1863525391
rep1	ribo	Ara-3	ERC_00035	0	1106	1130	0	B	117.1875	117.1875	1	0	10	0.631	4453090.981640626
rep1	ribo	Ara-3	ERC_00039	0	716	740	0	C	3.66210938	5.49316406	0.67	-0.58	10	0.631	139159.0933662681
rep1	ribo	Ara-3	ERC_00040	0	720	744	0	C	0.91552734	1.37329102	0.67	-0.58	10	0.631	34789.77315156848
rep1	ribo	Ara-3	ERC_00041	0	1098	1122	0	D	0.22888184	0.45776367	0.5	-1	10	0.631	8697.443477890667
rep1	ribo	Ara-3	ERC_00042	2	999	1023	0.3782689596060768	B	468.75	468.75	1	0	10	0.631	17812363.926562503
rep1	ribo	Ara-3	ERC_00043	2	999	1023	0.3782689596060768	D	468.75	937.5	0.5	-1	10	0.631	17812363.926562503
rep1	ribo	Ara-3	ERC_00044	1	1132	1156	0.16691284922547292	C	117.1875	175.78125	0.67	-0.58	10	0.631	4453090.981640626
rep1	ribo	Ara-3	ERC_00046	3	498	522	1.138224971826719	D	3750	7500	0.5	-1	10	0.631	142498911.41250002
rep1	ribo	Ara-3	ERC_00048	0	968	992	0	D	0.01430512	0.02861023	0.5	-1	10	0.631	543.5904073667153
rep1	ribo	Ara-3	ERC_00051	0	250	274	0	B	58.59375	58.59375	1	0	10	0.631	2226545.490820313
rep1	ribo	Ara-3	ERC_00053	0	999	1023	0	B	29.296875	29.296875	1	0	10	0.631	1113272.7454101564
rep1	ribo	Ara-3	ERC_00054	0	250	274	0	C	14.6484375	21.9726563	0.67	-0.58	10	0.631	556636.3727050782
rep1	ribo	Ara-3	ERC_00057	0	997	1021	0	C	0.01430512	0.02145767	0.67	-0.58	10	0.631	543.5904073667153
rep1	ribo	Ara-3	ERC_00058	0	1112	1136	0	C	1.83105469	2.74658203	0.67	-0.58	10	0.631	69579.54668313405
rep1	ribo	Ara-3	ERC_00059	0	501	525	0	D	14.6484375	29.296875	0.5	-1	10	0.631	556636.3727050782
rep1	ribo	Ara-3	ERC_00060	0	499	523	0	B	234.375	234.375	1	0	10	0.631	8906181.963281251
rep1	ribo	Ara-3	ERC_00061	0	1112	1136	0	D	0.05722046	0.11444092	0.5	-1	10	0.631	2174.3608694726668
rep1	ribo	Ara-3	ERC_00062	0	999	1023	0	A	58.59375	14.6484375	4	2	10	0.631	2226545.490820313
rep1	ribo	Ara-3	ERC_00067	0	620	644	0	B	3.66210938	3.66210938	1	0	10	0.631	139159.0933662681
rep1	ribo	Ara-3	ERC_00069	0	1113	1137	0	D	1.83105469	3.66210938	0.5	-1	10	0.631	69579.54668313405
rep1	ribo	Ara-3	ERC_00071	0	618	642	0	C	58.59375	87.890625	0.67	-0.58	10	0.631	2226545.490820313
rep1	ribo	Ara-3	ERC_00073	0	579	603	0	B	0.91552734	0.91552734	1	0	10	0.631	34789.77315156848
rep1	ribo	Ara-3	ERC_00074	4	498	522	1.5176332957689584	C	15000	22500	0.67	-0.58	10	0.631	569995645.6500001
rep1	ribo	Ara-3	ERC_00075	0	999	1023	0	B	0.01430512	0.01430512	1	0	10	0.631	543.5904073667153
rep1	ribo	Ara-3	ERC_00076	2	618	642	0.6114736094603086	C	234.375	351.5625	0.67	-0.58	10	0.631	8906181.963281251
rep1	ribo	Ara-3	ERC_00077	0	249	273	0	D	3.66210938	7.32421875	0.5	-1	10	0.631	139159.0933662681
rep1	ribo	Ara-3	ERC_00078	0	969	993	0	D	29.296875	58.59375	0.5	-1	10	0.631	1113272.7454101564
rep1	ribo	Ara-3	ERC_00079	0	620	644	0	D	58.59375	117.1875	0.5	-1	10	0.631	2226545.490820313
rep1	ribo	Ara-3	ERC_00081	0	510	534	0	D	0.22888184	0.45776367	0.5	-1	10	0.631	8697.443477890667
rep1	ribo	Ara-3	ERC_00083	0	998	1022	0	A	0.02861023	0.00715256	4	2	10	0.631	1087.1804347363334
rep1	ribo	Ara-3	ERC_00084	0	970	994	0	C	29.296875	43.9453125	0.67	-0.58	10	0.631	1113272.7454101564
rep1	ribo	Ara-3	ERC_00085	0	820	844	0	A	7.32421875	1.83105469	4	2	10	0.631	278318.1863525391
rep1	ribo	Ara-3	ERC_00086	0	996	1020	0	D	0.11444092	0.22888184	0.5	-1	10	0.631	4348.7217389453335
rep1	ribo	Ara-3	ERC_00092	0	1100	1124	0	A	234.375	58.59375	4	2	10	0.631	8906181.963281251
rep1	ribo	Ara-3	ERC_00095	0	497	521	0	A	117.1875	29.296875	4	2	10	0.631	4453090.981640626
rep1	ribo	Ara-3	ERC_00096	20	1083	1107	3.489295389164088	B	15000	15000	1	0	10	0.631	569995645.6500001
rep1	ribo	Ara-3	ERC_00097	0	499	523	0	A	0.45776367	0.11444092	4	2	10	0.631	17394.88657578424
rep1	ribo	Ara-3	ERC_00098	0	1119	1143	0	C	0.05722046	0.08583069	0.67	-0.58	10	0.631	2174.3608694726668
rep1	ribo	Ara-3	ERC_00099	0	1326	1350	0	C	14.6484375	21.9726563	0.67	-0.58	10	0.631	556636.3727050782
rep1	ribo	Ara-3	ERC_00104	0	1998	2022	0	B	0.22888184	0.22888184	1	0	10	0.631	8697.443477890667
rep1	ribo	Ara-3	ERC_00108	0	998	1022	0	A	937.5	234.375	4	2	10	0.631	35624727.853125006
rep1	ribo	Ara-3	ERC_00109	0	512	536	0	B	0.91552734	0.91552734	1	0	10	0.631	34789.77315156848
rep1	ribo	Ara-3	ERC_00111	0	970	994	0	C	468.75	703.125	0.67	-0.58	10	0.631	17812363.926562503
rep1	ribo	Ara-3	ERC_00112	0	1112	1136	0	D	117.1875	234.375	0.5	-1	10	0.631	4453090.981640626
rep1	ribo	Ara-3	ERC_00113	5	816	840	1.1577533414413932	C	3750	5625	0.67	-0.58	10	0.631	142498911.41250002
rep1	ribo	Ara-3	ERC_00116	4	1967	1991	0.38423049379407287	A	468.75	117.1875	4	2	10	0.631	17812363.926562503
rep1	ribo	Ara-3	ERC_00117	0	1112	1136	0	B	0.05722046	0.05722046	1	0	10	0.631	2174.3608694726668
rep1	ribo	Ara-3	ERC_00120	0	512	536	0	C	0.91552734	1.37329102	0.67	-0.58	10	0.631	34789.77315156848
rep1	ribo	Ara-3	ERC_00123	0	998	1022	0	A	0.22888184	0.05722046	4	2	10	0.631	8697.443477890667
rep1	ribo	Ara-3	ERC_00126	0	1094	1118	0	B	14.6484375	14.6484375	1	0	10	0.631	556636.3727050782
rep1	ribo	Ara-3	ERC_00130	42	1035	1059	7.66734734645013	A	30000	7500	4	2	10	0.631	1139991291.3000002
rep1	ribo	Ara-3	ERC_00131	0	747	771	0	A	117.1875	29.296875	4	2	10	0.631	4453090.981640626
rep1	ribo	Ara-3	ERC_00134	0	250	274	0	A	1.83105469	0.45776367	4	2	10	0.631	69579.54668313405
rep1	ribo	Ara-3	ERC_00136	2	1009	1033	0.3745200105515071	A	1875	468.75	4	2	10	0.631	71249455.70625001
rep1	ribo	Ara-3	ERC_00137	0	513	537	0	D	0.91552734	1.83105469	0.5	-1	10	0.631	34789.77315156848
rep1	ribo	Ara-3	ERC_00138	0	1000	1024	0	B	0.11444092	0.11444092	1	0	10	0.631	4348.7217389453335
rep1	ribo	Ara-3	ERC_00142	0	469	493	0	B	0.22888184	0.22888184	1	0	10	0.631	8697.443477890667
rep1	ribo	Ara-3	ERC_00143	0	760	784	0	C	3.66210938	5.49316406	0.67	-0.58	10	0.631	139159.0933662681
rep1	ribo	Ara-3	ERC_00144	0	514	538	0	A	29.296875	7.32421875	4	2	10	0.631	1113272.7454101564
rep1	ribo	Ara-3	ERC_00145	0	1018	1042	0	C	937.5	1406.25	0.67	-0.58	10	0.631	35624727.853125006
rep1	ribo	Ara-3	ERC_00147	0	999	1023	0	A	0.91552734	0.22888184	4	2	10	0.631	34789.77315156848
rep1	ribo	Ara-3	ERC_00148	0	470	494	0	B	14.6484375	14.6484375	1	0	10	0.631	556636.3727050782
rep1	ribo	Ara-3	ERC_00150	0	719	743	0	B	3.66210938	3.66210938	1	0	10	0.631	139159.0933662681
rep1	ribo	Ara-3	ERC_00154	0	513	537	0	A	7.32421875	1.83105469	4	2	10	0.631	278318.1863525391
rep1	ribo	Ara-3	ERC_00156	0	470	494	0	A	0.45776367	0.11444092	4	2	10	0.631	17394.88657578424
rep1	ribo	Ara-3	ERC_00157	0	995	1019	0	C	7.32421875	10.9863281	0.67	-0.58	10	0.631	278318.1863525391
rep1	ribo	Ara-3	ERC_00158	0	1003	1027	0	B	0.45776367	0.45776367	1	0	10	0.631	17394.88657578424
rep1	ribo	Ara-3	ERC_00160	0	719	743	0	D	7.32421875	14.6484375	0.5	-1	10	0.631	278318.1863525391
rep1	ribo	Ara-3	ERC_00162	0	499	523	0	C	58.59375	87.890625	0.67	-0.58	10	0.631	2226545.490820313
rep1	ribo	Ara-3	ERC_00163	0	519	543	0	D	14.6484375	29.296875	0.5	-1	10	0.631	556636.3727050782
rep1	ribo	Ara-3	ERC_00164	0	998	1022	0	C	0.45776367	0.68664551	0.67	-0.58	10	0.631	17394.88657578424
rep1	ribo	Ara-3	ERC_00165	0	848	872	0	D	58.59375	117.1875	0.5	-1	10	0.631	2226545.490820313
rep1	ribo	Ara-3	ERC_00168	0	1000	1024	0	D	0.45776367	0.91552734	0.5	-1	10	0.631	17394.88657578424
rep1	ribo	Ara-3	ERC_00170	0	999	1023	0	A	14.6484375	3.66210938	4	2	10	0.631	556636.3727050782
rep1	ribo	Ara-3	ERC_00171	2	481	505	0.7856355314895441	B	3750	3750	1	0	10	0.631	142498911.41250002
rep2	ribo	Ara-3	ERC_00002	800	1037	1061	47.087167277170614	D	15000	30000	0.5	-1	10	0.463	418237692.4500001
rep2	ribo	Ara-3	ERC_00003	42	999	1023	2.566109213701062	D	937.5	1875	0.5	-1	10	0.463	26139855.778125007
rep2	ribo	Ara-3	ERC_00004	104	499	523	12.72108420969012	A	7500	1875	4	2	10	0.463	209118846.22500005
rep2	ribo	Ara-3	ERC_00009	59	960	984	3.7512163483322	B	937.5	937.5	1	0	10	0.463	26139855.778125007
rep2	ribo	Ara-3	ERC_00012	0	970	994	0	C	0.11444092	0.17166138	0.67	-0.58	10	0.463	3190.900420177004
rep2	ribo	Ara-3	ERC_00013	1	784	808	0.07785298543754132	D	0.91552734	1.83105469	0.5	-1	10	0.463	25527.20280376578
rep2	ribo	Ara-3	ERC_00014	0	1933	1957	0	D	3.66210938	7.32421875	0.5	-1	10	0.463	102108.81177271335
rep2	ribo	Ara-3	ERC_00016	0	820	844	0	C	0.22888184	0.34332275	0.67	-0.58	10	0.463	6381.800840354008
rep2	ribo	Ara-3	ERC_00017	0	1112	1136	0	A	0.11444092	0.02861023	4	2	10	0.463	3190.900420177004
rep2	ribo	Ara-3	ERC_00019	2	620	644	0.19689271155816906	A	29.296875	7.32421875	4	2	10	0.463	816870.4930664065
rep2	ribo	Ara-3	ERC_00022	19	727	751	1.5951830413722363	D	234.375	468.75	0.5	-1	10	0.463	6534963.944531252
rep2	ribo	Ara-3	ERC_00024	0	512	536	0	C	0.22888184	0.34332275	0.67	-0.58	10	0.463	6381.800840354008
rep2	ribo	Ara-3	ERC_00025	4	1970	1994	0.1239324681888983	B	58.59375	58.59375	1	0	10	0.463	1633740.986132813
rep2	ribo	Ara-3	ERC_00028	1	1106	1130	0.05518692638610525	A	3.66210938	0.91552734	4	2	10	0.463	102108.81177271335
rep2	ribo	Ara-3	ERC_00031	0	1114	1138	0	B	1.83105469	1.83105469	1	0	10	0.463	51054.405886356675
rep2	ribo	Ara-3	ERC_00033	1	1998	2022	0.03054891921072693	A	1.83105469	0.45776367	4	2	10	0.463	51054.405886356675
rep2	ribo	Ara-3	ERC_00034	1	995	1019	0.06134345787239438	B	7.32421875	7.32421875	1	0	10	0.463	204217.62326660161
rep2	ribo	Ara-3	ERC_00035	13	1106	1130	0.7174300430193683	B	117.1875	117.1875	1	0	10	0.463	3267481.972265626
rep2	ribo	Ara-3	ERC_00039	0	716	740	0	C	3.66210938	5.49316406	0.67	-0.58	10	0.463	102108.81177271335
rep2	ribo	Ara-3	ERC_00040	1	720	744	0.08477325080976723	C	0.91552734	1.37329102	0.67	-0.58	10	0.463	25527.20280376578
rep2	ribo	Ara-3	ERC_00041	0	1098	1122	0	D	0.22888184	0.45776367	0.5	-1	10	0.463	6381.800840354008
rep2	ribo	Ara-3	ERC_00042	27	999	1023	1.6496416373792544	B	468.75	468.75	1	0	10	0.463	13069927.889062503
rep2	ribo	Ara-3	ERC_00043	50	999	1023	3.0548919210726933	D	468.75	937.5	0.5	-1	10	0.463	13069927.889062503
rep2	ribo	Ara-3	ERC_00044	5	1132	1156	0.26959691070243996	C	117.1875	175.78125	0.67	-0.58	10	0.463	3267481.972265626
rep2	ribo	Ara-3	ERC_00046	153	498	522	18.752251624907544	D	3750	7500	0.5	-1	10	0.463	104559423.11250003
rep2	ribo	Ara-3	ERC_00048	0	968	992	0	D	0.01430512	0.02861023	0.5	-1	10	0.463	398.8626919346897
rep2	ribo	Ara-3	ERC_00051	2	250	274	0.48829392466425925	B	58.59375	58.59375	1	0	10	0.463	1633740.986132813
rep2	ribo	Ara-3	ERC_00053	4	999	1023	0.24439135368581544	B	29.296875	29.296875	1	0	10	0.463	816870.4930664065
rep2	ribo	Ara-3	ERC_00054	2	250	274	0.48829392466425925	C	14.6484375	21.9726563	0.67	-0.58	10	0.463	408435.24653320323
rep2	ribo	Ara-3	ERC_00057	0	997	1021	0	C	0.01430512	0.02145767	0.67	-0.58	10	0.463	398.8626919346897
rep2	ribo	Ara-3	ERC_00058	0	1112	1136	0	C	1.83105469	2.74658203	0.67	-0.58	10	0.463	51054.405886356675
rep2	ribo	Ara-3	ERC_00059	2	501	525	0.24365964304603754	D	14.6484375	29.296875	0.5	-1	10	0.463	408435.24653320323
rep2	ribo	Ara-3	ERC_00060	13	499	523	1.590135526211265	B	234.375	234.375	1	0	10	0.463	6534963.944531252
rep2	ribo	Ara-3	ERC_00061	0	1112	1136	0	D	0.05722046	0.11444092	0.5	-1	10	0.463	1595.450210088502
rep2	ribo	Ara-3	ERC_00062	2	999	1023	0.12219567684290772	A	58.59375	14.6484375	4	2	10	0.463	1633740.986132813
rep2	ribo	Ara-3	ERC_00067	0	620	644	0	B	3.66210938	3.66210938	1	0	10	0.463	102108.81177271335
rep2	ribo	Ara-3	ERC_00069	0	1113	1137	0	D	1.83105469	3.66210938	0.5	-1	10	0.463	51054.405886356675
rep2	ribo	Ara-3	ERC_00071	2	618	642	0.19752990479945765	C	58.59375	87.890625	0.67	-0.58	10	0.463	1633740.986132813
rep2	ribo	Ara-3	ERC_00073	0	579	603	0	B	0.91552734	0.91552734	1	0	10	0.463	25527.20280376578
rep2	ribo	Ara-3	ERC_00074	285	498	522	34.93066479149445	C	15000	22500	0.67	-0.58	10	0.463	418237692.4500001
rep2	ribo	Ara-3	ERC_00075	0	999	1023	0	B	0.01430512	0.01430512	1	0	10	0.463	398.8626919346897
rep2	ribo	Ara-3	ERC_00076	20	618	642	1.9752990479945765	C	234.375	351.5625	0.67	-0.58	10	0.463	6534963.944531252
rep2	ribo	Ara-3	ERC_00077	0	249	273	0	D	3.66210938	7.32421875	0.5	-1	10	0.463	102108.81177271335
rep2	ribo	Ara-3	ERC_00078	1	969	993	0.06298941236639051	D	29.296875	58.59375	0.5	-1	10	0.463	816870.4930664065
rep2	ribo	Ara-3	ERC_00079	2	620	644	0.19689271155816906	D	58.59375	117.1875	0.5	-1	10	0.463	1633740.986132813
rep2	ribo	Ara-3	ERC_00081	0	510	534	0	D	0.22888184	0.45776367	0.5	-1	10	0.463	6381.800840354008
rep2	ribo	Ara-3	ERC_00083	0	998	1022	0	A	0.02861023	0.00715256	4	2	10	0.463	797.725105044251
rep2	ribo	Ara-3	ERC_00084	3	970	994	0.18877342448360537	C	29.296875	43.9453125	0.67	-0.58	10	0.463	816870.4930664065
rep2	ribo	Ara-3	ERC_00085	0	820	844	0	A	7.32421875	1.83105469	4	2	10	0.463	204217.62326660161
rep2	ribo	Ara-3	ERC_00086	0	996	1020	0	D	0.11444092	0.22888184	0.5	-1	10	0.463	3190.900420177004
rep2	ribo	Ara-3	ERC_00092	23	1100	1124	1.2762227576452232	A	234.375	58.59375	4	2	10	0.463	6534963.944531252
rep2	ribo	Ara-3	ERC_00095	4	497	521	0.4912413729016693	A	117.1875	29.296875	4	2	10	0.463	3267481.972265626
rep2	ribo	Ara-3	ERC_00096	976	1083	1107	55.00633315700797	B	15000	15000	1	0	10	0.463	418237692.4500001
rep2	ribo	Ara-3	ERC_00097	0	499	523	0	A	0.45776367	0.11444092	4	2	10	0.463	12763.60140188289
rep2	ribo	Ara-3	ERC_00098	0	1119	1143	0	C	0.05722046	0.08583069	0.67	-0.58	10	0.463	1595.450210088502
rep2	ribo	Ara-3	ERC_00099	0	1326	1350	0	C	14.6484375	21.9726563	0.67	-0.58	10	0.463	408435.24653320323
rep2	ribo	Ara-3	ERC_00104	35	1998	2022	1.0692121723754426	B	0.22888184	0.22888184	1	0	10	0.463	6381.800840354008
rep2	ribo	Ara-3	ERC_00108	138	998	1022	8.439950100659791	A	937.5	234.375	4	2	10	0.463	26139855.778125007
rep2	ribo	Ara-3	ERC_00109	0	512	536	0	B	0.91552734	0.91552734	1	0	10	0.463	25527.20280376578
rep2	ribo	Ara-3	ERC_00111	29	970	994	1.8248097700081856	C	468.75	703.125	0.67	-0.58	10	0.463	13069927.889062503
rep2	ribo	Ara-3	ERC_00112	8	1112	1136	0.43911324160454973	D	117.1875	234.375	0.5	-1	10	0.463	3267481.972265626
rep2	ribo	Ara-3	ERC_00113	196	816	840	14.660785728277393	C	3750	5625	0.67	-0.58	10	0.463	104559423.11250003
rep2	ribo	Ara-3	ERC_00116	90	1967	1991	2.792733427795077	A	468.75	117.1875	4	2	10	0.463	13069927.889062503
rep2	ribo	Ara-3	ERC_00117	0	1112	1136	0	B	0.05722046	0.05722046	1	0	10	0.463	1595.450210088502
rep2	ribo	Ara-3	ERC_00120	0	512	536	0	C	0.91552734	1.37329102	0.67	-0.58	10	0.463	25527.20280376578
rep2	ribo	Ara-3	ERC_00123	0	998	1022	0	A	0.22888184	0.05722046	4	2	10	0.463	6381.800840354008
rep2	ribo	Ara-3	ERC_00126	1	1094	1118	0.05579226744335686	B	14.6484375	14.6484375	1	0	10	0.463	408435.24653320323
rep2	ribo	Ara-3	ERC_00130	1982	1035	1059	116.88388389910168	A	30000	7500	4	2	10	0.463	836475384.9000002
rep2	ribo	Ara-3	ERC_00131	11	747	771	0.8988007314770501	A	117.1875	29.296875	4	2	10	0.463	3267481.972265626
rep2	ribo	Ara-3	ERC_00134	0	250	274	0	A	1.83105469	0.45776367	4	2	10	0.463	51054.405886356675
rep2	ribo	Ara-3	ERC_00136	150	1009	1033	9.073846469231775	A	1875	468.75	4	2	10	0.463	52279711.55625001
rep2	ribo	Ara-3	ERC_00137	0	513	537	0	D	0.91552734	1.83105469	0.5	-1	10	0.463	25527.20280376578
rep2	ribo	Ara-3	ERC_00138	0	1000	1024	0	B	0.11444092	0.11444092	1	0	10	0.463	3190.900420177004
rep2	ribo	Ara-3	ERC_00142	0	469	493	0	B	0.22888184	0.22888184	1	0	10	0.463	6381.800840354008
rep2	ribo	Ara-3	ERC_00143	0	760	784	0	C	3.66210938	5.49316406	0.67	-0.58	10	0.463	102108.81177271335
rep2	ribo	Ara-3	ERC_00144	0	514	538	0	A	29.296875	7.32421875	4	2	10	0.463	816870.4930664065
rep2	ribo	Ara-3	ERC_00145	63	1018	1042	3.777322845511829	C	937.5	1406.25	0.67	-0.58	10	0.463	26139855.778125007
rep2	ribo	Ara-3	ERC_00147	1	999	1023	0.06109783842145386	A	0.91552734	0.22888184	4	2	10	0.463	25527.20280376578
rep2	ribo	Ara-3	ERC_00148	0	470	494	0	B	14.6484375	14.6484375	1	0	10	0.463	408435.24653320323
rep2	ribo	Ara-3	ERC_00150	1	719	743	0.0848911551919783	B	3.66210938	3.66210938	1	0	10	0.463	102108.81177271335
rep2	ribo	Ara-3	ERC_00154	0	513	537	0	A	7.32421875	1.83105469	4	2	10	0.463	204217.62326660161
rep2	ribo	Ara-3	ERC_00156	0	470	494	0	A	0.45776367	0.11444092	4	2	10	0.463	12763.60140188289
rep2	ribo	Ara-3	ERC_00157	3	995	1019	0.18403037361718314	C	7.32421875	10.9863281	0.67	-0.58	10	0.463	204217.62326660161
rep2	ribo	Ara-3	ERC_00158	0	1003	1027	0	B	0.45776367	0.45776367	1	0	10	0.463	12763.60140188289
rep2	ribo	Ara-3	ERC_00160	0	719	743	0	D	7.32421875	14.6484375	0.5	-1	10	0.463	204217.62326660161
rep2	ribo	Ara-3	ERC_00162	3	499	523	0.36695435220259964	C	58.59375	87.890625	0.67	-0.58	10	0.463	1633740.986132813
rep2	ribo	Ara-3	ERC_00163	5	519	543	0.5880225489694836	D	14.6484375	29.296875	0.5	-1	10	0.463	408435.24653320323
rep2	ribo	Ara-3	ERC_00164	0	998	1022	0	C	0.45776367	0.68664551	0.67	-0.58	10	0.463	12763.60140188289
rep2	ribo	Ara-3	ERC_00165	5	848	872	0.3598864421169364	D	58.59375	117.1875	0.5	-1	10	0.463	1633740.986132813
rep2	ribo	Ara-3	ERC_00168	0	1000	1024	0	D	0.45776367	0.91552734	0.5	-1	10	0.463	12763.60140188289
rep2	ribo	Ara-3	ERC_00170	4	999	1023	0.24439135368581544	A	14.6484375	3.66210938	4	2	10	0.463	408435.24653320323
rep2	ribo	Ara-3	ERC_00171	155	481	505	19.668804137983418	B	3750	3750	1	0	10	0.463	104559423.11250003
rep1	rna	Ara-3	ERC_00002	3524	1037	1061	165.23829675104963	D	15000	30000	0.5	-1	100	3	270996345.00000006
rep1	rna	Ara-3	ERC_00003	107	999	1023	5.208010555731587	D	937.5	1875	0.5	-1	100	3	16937271.562500004
rep1	rna	Ara-3	ERC_00004	191	499	523	18.611714759024373	A	7500	1875	4	2	100	3	135498172.50000003
rep1	rna	Ara-3	ERC_00009	231	960	984	11.70022768628916	B	937.5	937.5	1	0	100	3	16937271.562500004
rep1	rna	Ara-3	ERC_00012	0	970	994	0	C	0.11444092	0.17166138	0.67	-0.58	100	3	2067.53806922916
rep1	rna	Ara-3	ERC_00013	1	784	808	0.06202081996442703	D	0.91552734	1.83105469	0.5	-1	100	3	16540.304192504824
rep1	rna	Ara-3	ERC_00014	0	1933	1957	0	D	3.66210938	7.32421875	0.5	-1	100	3	66161.21713134774
rep1	rna	Ara-3	ERC_00016	0	820	844	0	C	0.22888184	0.34332275	0.67	-0.58	100	3	4135.07613845832
rep1	rna	Ara-3	ERC_00017	0	1112	1136	0	A	0.11444092	0.02861023	4	2	100	3	2067.53806922916
rep1	rna	Ara-3	ERC_00019	1	620	644	0.07842632718082386	A	29.296875	7.32421875	4	2	100	3	529289.7363281251
rep1	rna	Ara-3	ERC_00022	21	727	751	1.4045540301159927	D	234.375	468.75	0.5	-1	100	3	4234317.890625001
rep1	rna	Ara-3	ERC_00024	0	512	536	0	C	0.22888184	0.34332275	0.67	-0.58	100	3	4135.07613845832
rep1	rna	Ara-3	ERC_00025	23	1970	1994	0.5676951398977403	B	58.59375	58.59375	1	0	100	3	1058579.4726562502
rep1	rna	Ara-3	ERC_00028	0	1106	1130	0	A	3.66210938	0.91552734	4	2	100	3	66161.21713134774
rep1	rna	Ara-3	ERC_00031	1	1114	1138	0.043648404714641646	B	1.83105469	1.83105469	1	0	100	3	33080.60856567387
rep1	rna	Ara-3	ERC_00033	0	1998	2022	0	A	1.83105469	0.45776367	4	2	100	3	33080.60856567387
rep1	rna	Ara-3	ERC_00034	8	995	1019	0.39094932946420746	B	7.32421875	7.32421875	1	0	100	3	132322.43408203128
rep1	rna	Ara-3	ERC_00035	21	1106	1130	0.9232466364324835	B	117.1875	117.1875	1	0	100	3	2117158.9453125005
rep1	rna	Ara-3	ERC_00039	0	716	740	0	C	3.66210938	5.49316406	0.67	-0.58	100	3	66161.21713134774
rep1	rna	Ara-3	ERC_00040	0	720	744	0	C	0.91552734	1.37329102	0.67	-0.58	100	3	16540.304192504824
rep1	rna	Ara-3	ERC_00041	0	1098	1122	0	D	0.22888184	0.45776367	0.5	-1	100	3	4135.07613845832
rep1	rna	Ara-3	ERC_00042	33	999	1023	1.6062088629826388	B	468.75	468.75	1	0	100	3	8468635.781250002
rep1	rna	Ara-3	ERC_00043	86	999	1023	4.185877642924454	D	468.75	937.5	0.5	-1	100	3	8468635.781250002
rep1	rna	Ara-3	ERC_00044	21	1132	1156	0.9020413249949883	C	117.1875	175.78125	0.67	-0.58	100	3	2117158.9453125005
rep1	rna	Ara-3	ERC_00046	245	498	522	23.921604615998284	D	3750	7500	0.5	-1	100	3	67749086.25000001
rep1	rna	Ara-3	ERC_00048	0	968	992	0	D	0.01430512	0.02861023	0.5	-1	100	3	258.44234898576
rep1	rna	Ara-3	ERC_00051	2	250	274	0.3889945828168864	B	58.59375	58.59375	1	0	100	3	1058579.4726562502
rep1	rna	Ara-3	ERC_00053	1	999	1023	0.048672995847958755	B	29.296875	29.296875	1	0	100	3	529289.7363281251
rep1	rna	Ara-3	ERC_00054	0	250	274	0	C	14.6484375	21.9726563	0.67	-0.58	100	3	264644.86816406256
rep1	rna	Ara-3	ERC_00057	0	997	1021	0	C	0.01430512	0.02145767	0.67	-0.58	100	3	258.44234898576
rep1	rna	Ara-3	ERC_00058	0	1112	1136	0	C	1.83105469	2.74658203	0.67	-0.58	100	3	33080.60856567387
rep1	rna	Ara-3	ERC_00059	1	501	525	0.09705453663095966	D	14.6484375	29.296875	0.5	-1	100	3	264644.86816406256
rep1	rna	Ara-3	ERC_00060	19	499	523	1.8514271226254613	B	234.375	234.375	1	0	100	3	4234317.890625001
rep1	rna	Ara-3	ERC_00061	0	1112	1136	0	D	0.05722046	0.11444092	0.5	-1	100	3	1033.76903461458
rep1	rna	Ara-3	ERC_00062	4	999	1023	0.19469198339183502	A	58.59375	14.6484375	4	2	100	3	1058579.4726562502
rep1	rna	Ara-3	ERC_00067	0	620	644	0	B	3.66210938	3.66210938	1	0	100	3	66161.21713134774
rep1	rna	Ara-3	ERC_00069	0	1113	1137	0	D	1.83105469	3.66210938	0.5	-1	100	3	33080.60856567387
rep1	rna	Ara-3	ERC_00071	8	618	642	0.6294410725192336	C	58.59375	87.890625	0.67	-0.58	100	3	1058579.4726562502
rep1	rna	Ara-3	ERC_00073	0	579	603	0	B	0.91552734	0.91552734	1	0	100	3	16540.304192504824
rep1	rna	Ara-3	ERC_00074	400	498	522	39.055681005711484	C	15000	22500	0.67	-0.58	100	3	270996345.00000006
rep1	rna	Ara-3	ERC_00075	0	999	1023	0	B	0.01430512	0.01430512	1	0	100	3	258.44234898576
rep1	rna	Ara-3	ERC_00076	34	618	642	2.675124558206743	C	234.375	351.5625	0.67	-0.58	100	3	4234317.890625001
rep1	rna	Ara-3	ERC_00077	0	249	273	0	D	3.66210938	7.32421875	0.5	-1	100	3	66161.21713134774
rep1	rna	Ara-3	ERC_00078	6	969	993	0.30107939846508236	D	29.296875	58.59375	0.5	-1	100	3	529289.7363281251
rep1	rna	Ara-3	ERC_00079	8	620	644	0.6274106174465909	D	58.59375	117.1875	0.5	-1	100	3	1058579.4726562502
rep1	rna	Ara-3	ERC_00081	0	510	534	0	D	0.22888184	0.45776367	0.5	-1	100	3	4135.07613845832
rep1	rna	Ara-3	ERC_00083	0	998	1022	0	A	0.02861023	0.00715256	4	2	100	3	516.88451730729
rep1	rna	Ara-3	ERC_00084	14	970	994	0.7017943504428363	C	29.296875	43.9453125	0.67	-0.58	100	3	529289.7363281251
rep1	rna	Ara-3	ERC_00085	1	820	844	0.059297954697696095	A	7.32421875	1.83105469	4	2	100	3	132322.43408203128
rep1	rna	Ara-3	ERC_00086	0	996	1020	0	D	0.11444092	0.22888184	0.5	-1	100	3	2067.53806922916
rep1	rna	Ara-3	ERC_00092	70	1100	1124	3.0942750905888685	A	234.375	58.59375	4	2	100	3	4234317.890625001
rep1	rna	Ara-3	ERC_00095	3	497	521	0.29350697898658423	A	117.1875	29.296875	4	2	100	3	2117158.9453125005
rep1	rna	Ara-3	ERC_00096	3208	1083	1107	144.03215854992746	B	15000	15000	1	0	100	3	270996345.00000006
rep1	rna	Ara-3	ERC_00097	0	499	523	0	A	0.45776367	0.11444092	4	2	100	3	8270.152096252412
rep1	rna	Ara-3	ERC_00098	0	1119	1143	0	C	0.05722046	0.08583069	0.67	-0.58	100	3	1033.76903461458
rep1	rna	Ara-3	ERC_00099	3	1326	1350	0.11000978020839548	C	14.6484375	21.9726563	0.67	-0.58	100	3	264644.86816406256
rep1	rna	Ara-3	ERC_00104	0	1998	2022	0	B	0.22888184	0.22888184	1	0	100	3	4135.07613845832
rep1	rna	Ara-3	ERC_00108	354	998	1022	17.24750530024772	A	937.5	234.375	4	2	100	3	16937271.562500004
rep1	rna	Ara-3	ERC_00109	0	512	536	0	B	0.91552734	0.91552734	1	0	100	3	16540.304192504824
rep1	rna	Ara-3	ERC_00111	58	970	994	2.9074337375488932	C	468.75	703.125	0.67	-0.58	100	3	8468635.781250002
rep1	rna	Ara-3	ERC_00112	37	1112	1136	1.6178956344677153	D	117.1875	234.375	0.5	-1	100	3	2117158.9453125005
rep1	rna	Ara-3	ERC_00113	495	816	840	29.496372318376032	C	3750	5625	0.67	-0.58	100	3	67749086.25000001
rep1	rna	Ara-3	ERC_00116	194	1967	1991	4.795688171484237	A	468.75	117.1875	4	2	100	3	8468635.781250002
rep1	rna	Ara-3	ERC_00117	0	1112	1136	0	B	0.05722046	0.05722046	1	0	100	3	1033.76903461458
rep1	rna	Ara-3	ERC_00120	0	512	536	0	C	0.91552734	1.37329102	0.67	-0.58	100	3	16540.304192504824
rep1	rna	Ara-3	ERC_00123	0	998	1022	0	A	0.22888184	0.05722046	4	2	100	3	4135.07613845832
rep1	rna	Ara-3	ERC_00126	2	1094	1118	0.08889272916290822	B	14.6484375	14.6484375	1	0	100	3	264644.86816406256
rep1	rna	Ara-3	ERC_00130	4915	1035	1059	230.9068085199271	A	30000	7500	4	2	100	3	541992690.0000001
rep1	rna	Ara-3	ERC_00131	9	747	771	0.5858352150856723	A	117.1875	29.296875	4	2	100	3	2117158.9453125005
rep1	rna	Ara-3	ERC_00134	0	250	274	0	A	1.83105469	0.45776367	4	2	100	3	33080.60856567387
rep1	rna	Ara-3	ERC_00136	384	1009	1033	18.505193236085773	A	1875	468.75	4	2	100	3	33874543.12500001
rep1	rna	Ara-3	ERC_00137	0	513	537	0	D	0.91552734	1.83105469	0.5	-1	100	3	16540.304192504824
rep1	rna	Ara-3	ERC_00138	0	1000	1024	0	B	0.11444092	0.11444092	1	0	100	3	2067.53806922916
rep1	rna	Ara-3	ERC_00142	0	469	493	0	B	0.22888184	0.22888184	1	0	100	3	4135.07613845832
rep1	rna	Ara-3	ERC_00143	1	760	784	0.06397937217383	C	3.66210938	5.49316406	0.67	-0.58	100	3	66161.21713134774
rep1	rna	Ara-3	ERC_00144	0	514	538	0	A	29.296875	7.32421875	4	2	100	3	529289.7363281251
rep1	rna	Ara-3	ERC_00145	96	1018	1042	4.58539783281202	C	937.5	1406.25	0.67	-0.58	100	3	16937271.562500004
rep1	rna	Ara-3	ERC_00147	0	999	1023	0	A	0.91552734	0.22888184	4	2	100	3	16540.304192504824
rep1	rna	Ara-3	ERC_00148	0	470	494	0	B	14.6484375	14.6484375	1	0	100	3	264644.86816406256
rep1	rna	Ara-3	ERC_00150	0	719	743	0	B	3.66210938	3.66210938	1	0	100	3	66161.21713134774
rep1	rna	Ara-3	ERC_00154	1	513	537	0.09478425507234073	A	7.32421875	1.83105469	4	2	100	3	132322.43408203128
rep1	rna	Ara-3	ERC_00156	0	470	494	0	A	0.45776367	0.11444092	4	2	100	3	8270.152096252412
rep1	rna	Ara-3	ERC_00157	2	995	1019	0.09773733236605187	C	7.32421875	10.9863281	0.67	-0.58	100	3	132322.43408203128
rep1	rna	Ara-3	ERC_00158	0	1003	1027	0	B	0.45776367	0.45776367	1	0	100	3	8270.152096252412
rep1	rna	Ara-3	ERC_00160	0	719	743	0	D	7.32421875	14.6484375	0.5	-1	100	3	132322.43408203128
rep1	rna	Ara-3	ERC_00162	1	499	523	0.09744353276976112	C	58.59375	87.890625	0.67	-0.58	100	3	1058579.4726562502
rep1	rna	Ara-3	ERC_00163	1	519	543	0.09368848333740039	D	14.6484375	29.296875	0.5	-1	100	3	264644.86816406256
rep1	rna	Ara-3	ERC_00164	0	998	1022	0	C	0.45776367	0.68664551	0.67	-0.58	100	3	8270.152096252412
rep1	rna	Ara-3	ERC_00165	13	848	872	0.7454200437233967	D	58.59375	117.1875	0.5	-1	100	3	1058579.4726562502
rep1	rna	Ara-3	ERC_00168	0	1000	1024	0	D	0.45776367	0.91552734	0.5	-1	100	3	8270.152096252412
rep1	rna	Ara-3	ERC_00170	1	999	1023	0.048672995847958755	A	14.6484375	3.66210938	4	2	100	3	264644.86816406256
rep1	rna	Ara-3	ERC_00171	239	481	505	24.160526323605993	B	3750	3750	1	0	100	3	67749086.25000001
rep2	rna	Ara-3	ERC_00002	4388	1037	1061	247.71916408393093	D	15000	30000	0.5	-1	100	4	361328460.00000006
rep2	rna	Ara-3	ERC_00003	101	999	1023	5.918717735205277	D	937.5	1875	0.5	-1	100	4	22583028.750000004
rep2	rna	Ara-3	ERC_00004	160	499	523	18.77116297536085	A	7500	1875	4	2	100	4	180664230.00000003
rep2	rna	Ara-3	ERC_00009	337	960	984	20.55087942334379	B	937.5	937.5	1	0	100	4	22583028.750000004
rep2	rna	Ara-3	ERC_00012	0	970	994	0	C	0.11444092	0.17166138	0.67	-0.58	100	4	2756.7174256388803
rep2	rna	Ara-3	ERC_00013	0	784	808	0	D	0.91552734	1.83105469	0.5	-1	100	4	22053.738923339766
rep2	rna	Ara-3	ERC_00014	2	1933	1957	0.060571717050601805	D	3.66210938	7.32421875	0.5	-1	100	4	88214.95617513033
rep2	rna	Ara-3	ERC_00016	0	820	844	0	C	0.22888184	0.34332275	0.67	-0.58	100	4	5513.434851277761
rep2	rna	Ara-3	ERC_00017	0	1112	1136	0	A	0.11444092	0.02861023	4	2	100	4	2756.7174256388803
rep2	rna	Ara-3	ERC_00019	2	620	644	0.18884698235292469	A	29.296875	7.32421875	4	2	100	4	705719.6484375001
rep2	rna	Ara-3	ERC_00022	28	727	751	2.2547342597295548	D	234.375	468.75	0.5	-1	100	4	5645757.187500001
rep2	rna	Ara-3	ERC_00024	0	512	536	0	C	0.22888184	0.34332275	0.67	-0.58	100	4	5513.434851277761
rep2	rna	Ara-3	ERC_00025	27	1970	1994	0.8023600214690252	B	58.59375	58.59375	1	0	100	4	1411439.2968750002
rep2	rna	Ara-3	ERC_00028	0	1106	1130	0	A	3.66210938	0.91552734	4	2	100	4	88214.95617513033
rep2	rna	Ara-3	ERC_00031	1	1114	1138	0.052551673724781554	B	1.83105469	1.83105469	1	0	100	4	44107.47808756516
rep2	rna	Ara-3	ERC_00033	1	1998	2022	0.029300582847550875	A	1.83105469	0.45776367	4	2	100	4	44107.47808756516
rep2	rna	Ara-3	ERC_00034	4	995	1019	0.23534699308304183	B	7.32421875	7.32421875	1	0	100	4	176429.91210937503
rep2	rna	Ara-3	ERC_00035	33	1106	1130	1.74674921290273	B	117.1875	117.1875	1	0	100	4	2822878.5937500005
rep2	rna	Ara-3	ERC_00039	0	716	740	0	C	3.66210938	5.49316406	0.67	-0.58	100	4	88214.95617513033
rep2	rna	Ara-3	ERC_00040	1	720	744	0.08130911740195368	C	0.91552734	1.37329102	0.67	-0.58	100	4	22053.738923339766
rep2	rna	Ara-3	ERC_00041	0	1098	1122	0	D	0.22888184	0.45776367	0.5	-1	100	4	5513.434851277761
rep2	rna	Ara-3	ERC_00042	45	999	1023	2.6370524562795783	B	468.75	468.75	1	0	100	4	11291514.375000002
rep2	rna	Ara-3	ERC_00043	78	999	1023	4.570890924217937	D	468.75	937.5	0.5	-1	100	4	11291514.375000002
rep2	rna	Ara-3	ERC_00044	27	1132	1156	1.3963332529098758	C	117.1875	175.78125	0.67	-0.58	100	4	2822878.5937500005
rep2	rna	Ara-3	ERC_00046	344	498	522	40.43904055846564	D	3750	7500	0.5	-1	100	4	90332115.00000001
rep2	rna	Ara-3	ERC_00048	0	968	992	0	D	0.01430512	0.02861023	0.5	-1	100	4	344.5897986476801
rep2	rna	Ara-3	ERC_00051	1	250	274	0.2341702581176266	B	58.59375	58.59375	1	0	100	4	1411439.2968750002
rep2	rna	Ara-3	ERC_00053	2	999	1023	0.1172023313902035	B	29.296875	29.296875	1	0	100	4	705719.6484375001
rep2	rna	Ara-3	ERC_00054	1	250	274	0.2341702581176266	C	14.6484375	21.9726563	0.67	-0.58	100	4	352859.82421875006
rep2	rna	Ara-3	ERC_00057	0	997	1021	0	C	0.01430512	0.02145767	0.67	-0.58	100	4	344.5897986476801
rep2	rna	Ara-3	ERC_00058	0	1112	1136	0	C	1.83105469	2.74658203	0.67	-0.58	100	4	44107.47808756516
rep2	rna	Ara-3	ERC_00059	2	501	525	0.23370285241280098	D	14.6484375	29.296875	0.5	-1	100	4	352859.82421875006
rep2	rna	Ara-3	ERC_00060	19	499	523	2.2290756033241013	B	234.375	234.375	1	0	100	4	5645757.187500001
rep2	rna	Ara-3	ERC_00061	0	1112	1136	0	D	0.05722046	0.11444092	0.5	-1	100	4	1378.3587128194401
rep2	rna	Ara-3	ERC_00062	2	999	1023	0.1172023313902035	A	58.59375	14.6484375	4	2	100	4	1411439.2968750002
rep2	rna	Ara-3	ERC_00067	0	620	644	0	B	3.66210938	3.66210938	1	0	100	4	88214.95617513033
rep2	rna	Ara-3	ERC_00069	0	1113	1137	0	D	1.83105469	3.66210938	0.5	-1	100	4	44107.47808756516
rep2	rna	Ara-3	ERC_00071	6	618	642	0.5683744129068606	C	58.59375	87.890625	0.67	-0.58	100	4	1411439.2968750002
rep2	rna	Ara-3	ERC_00073	0	579	603	0	B	0.91552734	0.91552734	1	0	100	4	22053.738923339766
rep2	rna	Ara-3	ERC_00074	452	498	522	53.135018408216474	C	15000	22500	0.67	-0.58	100	4	361328460.00000006
rep2	rna	Ara-3	ERC_00075	2	999	1023	0.1172023313902035	B	0.01430512	0.01430512	1	0	100	4	344.5897986476801
rep2	rna	Ara-3	ERC_00076	39	618	642	3.6944336838945944	C	234.375	351.5625	0.67	-0.58	100	4	5645757.187500001
rep2	rna	Ara-3	ERC_00077	0	249	273	0	D	3.66210938	7.32421875	0.5	-1	100	4	88214.95617513033
rep2	rna	Ara-3	ERC_00078	6	969	993	0.36249265962480903	D	29.296875	58.59375	0.5	-1	100	4	705719.6484375001
rep2	rna	Ara-3	ERC_00079	6	620	644	0.566540947058774	D	58.59375	117.1875	0.5	-1	100	4	1411439.2968750002
rep2	rna	Ara-3	ERC_00081	0	510	534	0	D	0.22888184	0.45776367	0.5	-1	100	4	5513.434851277761
rep2	rna	Ara-3	ERC_00083	0	998	1022	0	A	0.02861023	0.00715256	4	2	100	4	689.1793564097201
rep2	rna	Ara-3	ERC_00084	17	970	994	1.026003708247333	C	29.296875	43.9453125	0.67	-0.58	100	4	705719.6484375001
rep2	rna	Ara-3	ERC_00085	2	820	844	0.14278674275465036	A	7.32421875	1.83105469	4	2	100	4	176429.91210937503
rep2	rna	Ara-3	ERC_00086	0	996	1020	0	D	0.11444092	0.22888184	0.5	-1	100	4	2756.7174256388803
rep2	rna	Ara-3	ERC_00092	109	1100	1124	5.801035939732113	A	234.375	58.59375	4	2	100	4	5645757.187500001
rep2	rna	Ara-3	ERC_00095	4	497	521	0.4711675213634338	A	117.1875	29.296875	4	2	100	4	2822878.5937500005
rep2	rna	Ara-3	ERC_00096	3964	1083	1107	214.27767848067217	B	15000	15000	1	0	100	4	361328460.00000006
rep2	rna	Ara-3	ERC_00097	0	499	523	0	A	0.45776367	0.11444092	4	2	100	4	11026.869461669883
rep2	rna	Ara-3	ERC_00098	0	1119	1143	0	C	0.05722046	0.08583069	0.67	-0.58	100	4	1378.3587128194401
rep2	rna	Ara-3	ERC_00099	5	1326	1350	0.22074873502792852	C	14.6484375	21.9726563	0.67	-0.58	100	4	352859.82421875006
rep2	rna	Ara-3	ERC_00104	1	1998	2022	0.029300582847550875	B	0.22888184	0.22888184	1	0	100	4	5513.434851277761
rep2	rna	Ara-3	ERC_00108	421	998	1022	24.695811289459115	A	937.5	234.375	4	2	100	4	22583028.750000004
rep2	rna	Ara-3	ERC_00109	0	512	536	0	B	0.91552734	0.91552734	1	0	100	4	22053.738923339766
rep2	rna	Ara-3	ERC_00111	54	970	994	3.259070602667999	C	468.75	703.125	0.67	-0.58	100	4	11291514.375000002
rep2	rna	Ara-3	ERC_00112	33	1112	1136	1.7373243070777153	D	117.1875	234.375	0.5	-1	100	4	2822878.5937500005
rep2	rna	Ara-3	ERC_00113	621	816	840	44.55261344701168	C	3750	5625	0.67	-0.58	100	4	90332115.00000001
rep2	rna	Ara-3	ERC_00116	266	1967	1991	7.916788085827234	A	468.75	117.1875	4	2	100	4	11291514.375000002
rep2	rna	Ara-3	ERC_00117	0	1112	1136	0	B	0.05722046	0.05722046	1	0	100	4	1378.3587128194401
rep2	rna	Ara-3	ERC_00120	0	512	536	0	C	0.91552734	1.37329102	0.67	-0.58	100	4	22053.738923339766
rep2	rna	Ara-3	ERC_00123	0	998	1022	0	A	0.22888184	0.05722046	4	2	100	4	5513.434851277761
rep2	rna	Ara-3	ERC_00126	2	1094	1118	0.10702479804279094	B	14.6484375	14.6484375	1	0	100	4	352859.82421875006
rep2	rna	Ara-3	ERC_00130	6160	1035	1059	348.4272439624589	A	30000	7500	4	2	100	4	722656920.0000001
rep2	rna	Ara-3	ERC_00131	13	747	771	1.0188130373256847	A	117.1875	29.296875	4	2	100	4	2822878.5937500005
rep2	rna	Ara-3	ERC_00134	0	250	274	0	A	1.83105469	0.45776367	4	2	100	4	44107.47808756516
rep2	rna	Ara-3	ERC_00136	527	1009	1033	30.576740839442323	A	1875	468.75	4	2	100	4	45166057.50000001
rep2	rna	Ara-3	ERC_00137	0	513	537	0	D	0.91552734	1.83105469	0.5	-1	100	4	22053.738923339766
rep2	rna	Ara-3	ERC_00138	0	1000	1024	0	B	0.11444092	0.11444092	1	0	100	4	2756.7174256388803
rep2	rna	Ara-3	ERC_00142	0	469	493	0	B	0.22888184	0.22888184	1	0	100	4	5513.434851277761
rep2	rna	Ara-3	ERC_00143	1	760	784	0.0770296901702719	C	3.66210938	5.49316406	0.67	-0.58	100	4	88214.95617513033
rep2	rna	Ara-3	ERC_00144	2	514	538	0.2277920798809597	A	29.296875	7.32421875	4	2	100	4	705719.6484375001
rep2	rna	Ara-3	ERC_00145	109	1018	1042	6.268309954523894	C	937.5	1406.25	0.67	-0.58	100	4	22583028.750000004
rep2	rna	Ara-3	ERC_00147	0	999	1023	0	A	0.91552734	0.22888184	4	2	100	4	22053.738923339766
rep2	rna	Ara-3	ERC_00148	5	470	494	0.6227932396745388	B	14.6484375	14.6484375	1	0	100	4	352859.82421875006
rep2	rna	Ara-3	ERC_00150	0	719	743	0	B	3.66210938	3.66210938	1	0	100	4	88214.95617513033
rep2	rna	Ara-3	ERC_00154	2	513	537	0.22823611902302784	A	7.32421875	1.83105469	4	2	100	4	176429.91210937503
rep2	rna	Ara-3	ERC_00156	0	470	494	0	A	0.45776367	0.11444092	4	2	100	4	11026.869461669883
rep2	rna	Ara-3	ERC_00157	2	995	1019	0.11767349654152091	C	7.32421875	10.9863281	0.67	-0.58	100	4	176429.91210937503
rep2	rna	Ara-3	ERC_00158	0	1003	1027	0	B	0.45776367	0.45776367	1	0	100	4	11026.869461669883
rep2	rna	Ara-3	ERC_00160	2	719	743	0.1628444075922299	D	7.32421875	14.6484375	0.5	-1	100	4	176429.91210937503
rep2	rna	Ara-3	ERC_00162	6	499	523	0.7039186115760319	C	58.59375	87.890625	0.67	-0.58	100	4	1411439.2968750002
rep2	rna	Ara-3	ERC_00163	2	519	543	0.22559755117305066	D	14.6484375	29.296875	0.5	-1	100	4	352859.82421875006
rep2	rna	Ara-3	ERC_00164	0	998	1022	0	C	0.45776367	0.68664551	0.67	-0.58	100	4	11026.869461669883
rep2	rna	Ara-3	ERC_00165	11	848	872	0.7593964738484353	D	58.59375	117.1875	0.5	-1	100	4	1411439.2968750002
rep2	rna	Ara-3	ERC_00168	0	1000	1024	0	D	0.45776367	0.91552734	0.5	-1	100	4	11026.869461669883
rep2	rna	Ara-3	ERC_00170	2	999	1023	0.1172023313902035	A	14.6484375	3.66210938	4	2	100	4	352859.82421875006
rep2	rna	Ara-3	ERC_00171	308	481	505	37.48671491695894	B	3750	3750	1	0	100	4	90332115.00000001
rep1	ribo	Ara+3	ERC_00002	43	1037	1061	2.676766051649554	D	15000	30000	0.5	-1	10	0.882	796729254.3000002
rep1	ribo	Ara+3	ERC_00003	1	999	1023	0.06461825536142159	D	937.5	1875	0.5	-1	10	0.882	49795578.39375001
rep1	ribo	Ara+3	ERC_00004	6	499	523	0.7761960373474168	A	7500	1875	4	2	10	0.882	398364627.1500001
rep1	ribo	Ara+3	ERC_00009	4	960	984	0.2689734879419174	B	937.5	937.5	1	0	10	0.882	49795578.39375001
rep1	ribo	Ara+3	ERC_00012	0	970	994	0	C	0.11444092	0.17166138	0.67	-0.58	10	0.882	6078.561923533731
rep1	ribo	Ara+3	ERC_00013	0	784	808	0	D	0.91552734	1.83105469	0.5	-1	10	0.882	48628.49432596418
rep1	ribo	Ara+3	ERC_00014	0	1933	1957	0	D	3.66210938	7.32421875	0.5	-1	10	0.882	194513.97836616237
rep1	ribo	Ara+3	ERC_00016	0	820	844	0	C	0.22888184	0.34332275	0.67	-0.58	10	0.882	12157.123847067462
rep1	ribo	Ara+3	ERC_00017	0	1112	1136	0	A	0.11444092	0.02861023	4	2	10	0.882	6078.561923533731
rep1	ribo	Ara+3	ERC_00019	0	620	644	0	A	29.296875	7.32421875	4	2	10	0.882	1556111.8248046879
rep1	ribo	Ara+3	ERC_00022	0	727	751	0	D	234.375	468.75	0.5	-1	10	0.882	12448894.598437503
rep1	ribo	Ara+3	ERC_00024	0	512	536	0	C	0.22888184	0.34332275	0.67	-0.58	10	0.882	12157.123847067462
rep1	ribo	Ara+3	ERC_00025	1	1970	1994	0.03276834370865998	B	58.59375	58.59375	1	0	10	0.882	3112223.6496093757
rep1	ribo	Ara+3	ERC_00028	0	1106	1130	0	A	3.66210938	0.91552734	4	2	10	0.882	194513.97836616237
rep1	ribo	Ara+3	ERC_00031	0	1114	1138	0	B	1.83105469	1.83105469	1	0	10	0.882	97256.98918308118
rep1	ribo	Ara+3	ERC_00033	0	1998	2022	0	A	1.83105469	0.45776367	4	2	10	0.882	97256.98918308118
rep1	ribo	Ara+3	ERC_00034	0	995	1019	0	B	7.32421875	7.32421875	1	0	10	0.882	389027.95620117197
rep1	ribo	Ara+3	ERC_00035	2	1106	1130	0.11673352098745057	B	117.1875	117.1875	1	0	10	0.882	6224447.2992187515
rep1	ribo	Ara+3	ERC_00039	0	716	740	0	C	3.66210938	5.49316406	0.67	-0.58	10	0.882	194513.97836616237
rep1	ribo	Ara+3	ERC_00040	0	720	744	0	C	0.91552734	1.37329102	0.67	-0.58	10	0.882	48628.49432596418
rep1	ribo	Ara+3	ERC_00041	0	1098	1122	0	D	0.22888184	0.45776367	0.5	-1	10	0.882	12157.123847067462
rep1	ribo	Ara+3	ERC_00042	0	999	1023	0	B	468.75	468.75	1	0	10	0.882	24897789.196875006
rep1	ribo	Ara+3	ERC_00043	2	999	1023	0.12923651072284317	D	468.75	937.5	0.5	-1	10	0.882	24897789.196875006
rep1	ribo	Ara+3	ERC_00044	0	1132	1156	0	C	117.1875	175.78125	0.67	-0.58	10	0.882	6224447.2992187515
rep1	ribo	Ara+3	ERC_00046	8	498	522	1.0370062185712476	D	3750	7500	0.5	-1	10	0.882	199182313.57500005
rep1	ribo	Ara+3	ERC_00048	0	968	992	0	D	0.01430512	0.02861023	0.5	-1	10	0.882	759.8205060181346
rep1	ribo	Ara+3	ERC_00051	0	250	274	0	B	58.59375	58.59375	1	0	10	0.882	3112223.6496093757
rep1	ribo	Ara+3	ERC_00053	0	999	1023	0	B	29.296875	29.296875	1	0	10	0.882	1556111.8248046879
rep1	ribo	Ara+3	ERC_00054	0	250	274	0	C	14.6484375	21.9726563	0.67	-0.58	10	0.882	778055.9124023439
rep1	ribo	Ara+3	ERC_00057	0	997	1021	0	C	0.01430512	0.02145767	0.67	-0.58	10	0.882	759.8205060181346
rep1	ribo	Ara+3	ERC_00058	0	1112	1136	0	C	1.83105469	2.74658203	0.67	-0.58	10	0.882	97256.98918308118
rep1	ribo	Ara+3	ERC_00059	0	501	525	0	D	14.6484375	29.296875	0.5	-1	10	0.882	778055.9124023439
rep1	ribo	Ara+3	ERC_00060	1	499	523	0.12936600622456948	B	234.375	234.375	1	0	10	0.882	12448894.598437503
rep1	ribo	Ara+3	ERC_00061	0	1112	1136	0	D	0.05722046	0.11444092	0.5	-1	10	0.882	3039.2809617668654
rep1	ribo	Ara+3	ERC_00062	0	999	1023	0	A	58.59375	14.6484375	4	2	10	0.882	3112223.6496093757
rep1	ribo	Ara+3	ERC_00067	0	620	644	0	B	3.66210938	3.66210938	1	0	10	0.882	194513.97836616237
rep1	ribo	Ara+3	ERC_00069	0	1113	1137	0	D	1.83105469	3.66210938	0.5	-1	10	0.882	97256.98918308118
rep1	ribo	Ara+3	ERC_00071	0	618	642	0	C	58.59375	87.890625	0.67	-0.58	10	0.882	3112223.6496093757
rep1	ribo	Ara+3	ERC_00073	0	579	603	0	B	0.91552734	0.91552734	1	0	10	0.882	48628.49432596418
rep1	ribo	Ara+3	ERC_00074	18	498	522	2.3332639917853073	C	15000	22500	0.67	-0.58	10	0.882	796729254.3000002
rep1	ribo	Ara+3	ERC_00075	0	999	1023	0	B	0.01430512	0.01430512	1	0	10	0.882	759.8205060181346
rep1	ribo	Ara+3	ERC_00076	1	618	642	0.10445572347258927	C	234.375	351.5625	0.67	-0.58	10	0.882	12448894.598437503
rep1	ribo	Ara+3	ERC_00077	0	249	273	0	D	3.66210938	7.32421875	0.5	-1	10	0.882	194513.97836616237
rep1	ribo	Ara+3	ERC_00078	0	969	993	0	D	29.296875	58.59375	0.5	-1	10	0.882	1556111.8248046879
rep1	ribo	Ara+3	ERC_00079	1	620	644	0.10411876952590349	D	58.59375	117.1875	0.5	-1	10	0.882	3112223.6496093757
rep1	ribo	Ara+3	ERC_00081	0	510	534	0	D	0.22888184	0.45776367	0.5	-1	10	0.882	12157.123847067462
rep1	ribo	Ara+3	ERC_00083	0	998	1022	0	A	0.02861023	0.00715256	4	2	10	0.882	1519.6404808834327
rep1	ribo	Ara+3	ERC_00084	0	970	994	0	C	29.296875	43.9453125	0.67	-0.58	10	0.882	1556111.8248046879
rep1	ribo	Ara+3	ERC_00085	0	820	844	0	A	7.32421875	1.83105469	4	2	10	0.882	389027.95620117197
rep1	ribo	Ara+3	ERC_00086	0	996	1020	0	D	0.11444092	0.22888184	0.5	-1	10	0.882	6078.561923533731
rep1	ribo	Ara+3	ERC_00092	0	1100	1124	0	A	234.375	58.59375	4	2	10	0.882	12448894.598437503
rep1	ribo	Ara+3	ERC_00095	1	497	521	0.12988659377476894	A	117.1875	29.296875	4	2	10	0.882	6224447.2992187515
rep1	ribo	Ara+3	ERC_00096	50	1083	1107	2.9803156558661206	B	15000	15000	1	0	10	0.882	796729254.3000002
rep1	ribo	Ara+3	ERC_00097	0	499	523	0	A	0.45776367	0.11444092	4	2	10	0.882	24314.24716298209
rep1	ribo	Ara+3	ERC_00098	0	1119	1143	0	C	0.05722046	0.08583069	0.67	-0.58	10	0.882	3039.2809617668654
rep1	ribo	Ara+3	ERC_00099	0	1326	1350	0	C	14.6484375	21.9726563	0.67	-0.58	10	0.882	778055.9124023439
rep1	ribo	Ara+3	ERC_00104	2	1998	2022	0.06461825536142159	B	0.22888184	0.22888184	1	0	10	0.882	12157.123847067462
rep1	ribo	Ara+3	ERC_00108	4	998	1022	0.25873201244913896	A	937.5	234.375	4	2	10	0.882	49795578.39375001
rep1	ribo	Ara+3	ERC_00109	0	512	536	0	B	0.91552734	0.91552734	1	0	10	0.882	48628.49432596418
rep1	ribo	Ara+3	ERC_00111	1	970	994	0.06655014134645378	C	468.75	703.125	0.67	-0.58	10	0.882	24897789.196875006
rep1	ribo	Ara+3	ERC_00112	2	1112	1136	0.11610366385982045	D	117.1875	234.375	0.5	-1	10	0.882	6224447.2992187515
rep1	ribo	Ara+3	ERC_00113	12	816	840	0.9493181927361789	C	3750	5625	0.67	-0.58	10	0.882	199182313.57500005
rep1	ribo	Ara+3	ERC_00116	5	1967	1991	0.1640916042350284	A	468.75	117.1875	4	2	10	0.882	24897789.196875006
rep1	ribo	Ara+3	ERC_00117	0	1112	1136	0	B	0.05722046	0.05722046	1	0	10	0.882	3039.2809617668654
rep1	ribo	Ara+3	ERC_00120	0	512	536	0	C	0.91552734	1.37329102	0.67	-0.58	10	0.882	48628.49432596418
rep1	ribo	Ara+3	ERC_00123	0	998	1022	0	A	0.22888184	0.05722046	4	2	10	0.882	12157.123847067462
rep1	ribo	Ara+3	ERC_00126	0	1094	1118	0	B	14.6484375	14.6484375	1	0	10	0.882	778055.9124023439
rep1	ribo	Ara+3	ERC_00130	127	1035	1059	7.921074311564871	A	30000	7500	4	2	10	0.882	1593458508.6000004
rep1	ribo	Ara+3	ERC_00131	1	747	771	0.0864171848809373	A	117.1875	29.296875	4	2	10	0.882	6224447.2992187515
rep1	ribo	Ara+3	ERC_00134	0	250	274	0	A	1.83105469	0.45776367	4	2	10	0.882	97256.98918308118
rep1	ribo	Ara+3	ERC_00136	4	1009	1033	0.2559113463074734	A	1875	468.75	4	2	10	0.882	99591156.78750002
rep1	ribo	Ara+3	ERC_00137	0	513	537	0	D	0.91552734	1.83105469	0.5	-1	10	0.882	48628.49432596418
rep1	ribo	Ara+3	ERC_00138	0	1000	1024	0	B	0.11444092	0.11444092	1	0	10	0.882	6078.561923533731
rep1	ribo	Ara+3	ERC_00142	0	469	493	0	B	0.22888184	0.22888184	1	0	10	0.882	12157.123847067462
rep1	ribo	Ara+3	ERC_00143	0	760	784	0	C	3.66210938	5.49316406	0.67	-0.58	10	0.882	194513.97836616237
rep1	ribo	Ara+3	ERC_00144	0	514	538	0	A	29.296875	7.32421875	4	2	10	0.882	1556111.8248046879
rep1	ribo	Ara+3	ERC_00145	2	1018	1042	0.1268244343930455	C	937.5	1406.25	0.67	-0.58	10	0.882	49795578.39375001
rep1	ribo	Ara+3	ERC_00147	0	999	1023	0	A	0.91552734	0.22888184	4	2	10	0.882	48628.49432596418
rep1	ribo	Ara+3	ERC_00148	0	470	494	0	B	14.6484375	14.6484375	1	0	10	0.882	778055.9124023439
rep1	ribo	Ara+3	ERC_00150	0	719	743	0	B	3.66210938	3.66210938	1	0	10	0.882	194513.97836616237
rep1	ribo	Ara+3	ERC_00154	0	513	537	0	A	7.32421875	1.83105469	4	2	10	0.882	389027.95620117197
rep1	ribo	Ara+3	ERC_00156	0	470	494	0	A	0.45776367	0.11444092	4	2	10	0.882	24314.24716298209
rep1	ribo	Ara+3	ERC_00157	0	995	1019	0	C	7.32421875	10.9863281	0.67	-0.58	10	0.882	389027.95620117197
rep1	ribo	Ara+3	ERC_00158	0	1003	1027	0	B	0.45776367	0.45776367	1	0	10	0.882	24314.24716298209
rep1	ribo	Ara+3	ERC_00160	0	719	743	0	D	7.32421875	14.6484375	0.5	-1	10	0.882	389027.95620117197
rep1	ribo	Ara+3	ERC_00162	0	499	523	0	C	58.59375	87.890625	0.67	-0.58	10	0.882	3112223.6496093757
rep1	ribo	Ara+3	ERC_00163	0	519	543	0	D	14.6484375	29.296875	0.5	-1	10	0.882	778055.9124023439
rep1	ribo	Ara+3	ERC_00164	0	998	1022	0	C	0.45776367	0.68664551	0.67	-0.58	10	0.882	24314.24716298209
rep1	ribo	Ara+3	ERC_00165	1	848	872	0.07612457205903322	D	58.59375	117.1875	0.5	-1	10	0.882	3112223.6496093757
rep1	ribo	Ara+3	ERC_00168	0	1000	1024	0	D	0.45776367	0.91552734	0.5	-1	10	0.882	24314.24716298209
rep1	ribo	Ara+3	ERC_00170	0	999	1023	0	A	14.6484375	3.66210938	4	2	10	0.882	778055.9124023439
rep1	ribo	Ara+3	ERC_00171	4	481	505	0.5368285830025793	B	3750	3750	1	0	10	0.882	199182313.57500005
rep2	ribo	Ara+3	ERC_00002	811	1037	1061	24.7481020867417	D	15000	30000	0.5	-1	10	0.81	731690131.5000002
rep2	ribo	Ara+3	ERC_00003	93	999	1023	2.945894986660466	D	937.5	1875	0.5	-1	10	0.81	45730633.218750015
rep2	ribo	Ara+3	ERC_00004	132	499	523	8.37091990649993	A	7500	1875	4	2	10	0.81	365845065.7500001
rep2	ribo	Ara+3	ERC_00009	76	960	984	2.5051985995431134	B	937.5	937.5	1	0	10	0.81	45730633.218750015
rep2	ribo	Ara+3	ERC_00012	0	970	994	0	C	0.11444092	0.17166138	0.67	-0.58	10	0.81	5582.352786918733
rep2	ribo	Ara+3	ERC_00013	0	784	808	0	D	0.91552734	1.83105469	0.5	-1	10	0.81	44658.821319763025
rep2	ribo	Ara+3	ERC_00014	1	1933	1957	0.016370726274684763	D	3.66210938	7.32421875	0.5	-1	10	0.81	178635.28625463892
rep2	ribo	Ara+3	ERC_00016	0	820	844	0	C	0.22888184	0.34332275	0.67	-0.58	10	0.81	11164.705573837466
rep2	ribo	Ara+3	ERC_00017	0	1112	1136	0	A	0.11444092	0.02861023	4	2	10	0.81	5582.352786918733
rep2	ribo	Ara+3	ERC_00019	0	620	644	0	A	29.296875	7.32421875	4	2	10	0.81	1429082.288085938
rep2	ribo	Ara+3	ERC_00022	23	727	751	1.0011363403661762	D	234.375	468.75	0.5	-1	10	0.81	11432658.304687504
rep2	ribo	Ara+3	ERC_00024	0	512	536	0	C	0.22888184	0.34332275	0.67	-0.58	10	0.81	11164.705573837466
rep2	ribo	Ara+3	ERC_00025	10	1970	1994	0.16063255781200836	B	58.59375	58.59375	1	0	10	0.81	2858164.576171876
rep2	ribo	Ara+3	ERC_00028	0	1106	1130	0	A	3.66210938	0.91552734	4	2	10	0.81	178635.28625463892
rep2	ribo	Ara+3	ERC_00031	0	1114	1138	0	B	1.83105469	1.83105469	1	0	10	0.81	89317.64312731946
rep2	ribo	Ara+3	ERC_00033	0	1998	2022	0	A	1.83105469	0.45776367	4	2	10	0.81	89317.64312731946
rep2	ribo	Ara+3	ERC_00034	1	995	1019	0.03180363204921171	B	7.32421875	7.32421875	1	0	10	0.81	357270.5720214845
rep2	ribo	Ara+3	ERC_00035	11	1106	1130	0.3147294328920634	B	117.1875	117.1875	1	0	10	0.81	5716329.152343752
rep2	ribo	Ara+3	ERC_00039	0	716	740	0	C	3.66210938	5.49316406	0.67	-0.58	10	0.81	178635.28625463892
rep2	ribo	Ara+3	ERC_00040	0	720	744	0	C	0.91552734	1.37329102	0.67	-0.58	10	0.81	44658.821319763025
rep2	ribo	Ara+3	ERC_00041	0	1098	1122	0	D	0.22888184	0.45776367	0.5	-1	10	0.81	11164.705573837466
rep2	ribo	Ara+3	ERC_00042	53	999	1023	1.678843379494674	B	468.75	468.75	1	0	10	0.81	22865316.609375007
rep2	ribo	Ara+3	ERC_00043	73	999	1023	2.3123691830775703	D	468.75	937.5	0.5	-1	10	0.81	22865316.609375007
rep2	ribo	Ara+3	ERC_00044	15	1132	1156	0.41931908863470385	C	117.1875	175.78125	0.67	-0.58	10	0.81	5716329.152343752
rep2	ribo	Ara+3	ERC_00046	269	498	522	17.09317497215213	D	3750	7500	0.5	-1	10	0.81	182922532.87500006
rep2	ribo	Ara+3	ERC_00048	0	968	992	0	D	0.01430512	0.02861023	0.5	-1	10	0.81	697.7943422615522
rep2	ribo	Ara+3	ERC_00051	0	250	274	0	B	58.59375	58.59375	1	0	10	0.81	2858164.576171876
rep2	ribo	Ara+3	ERC_00053	4	999	1023	0.12670516071657917	B	29.296875	29.296875	1	0	10	0.81	1429082.288085938
rep2	ribo	Ara+3	ERC_00054	0	250	274	0	C	14.6484375	21.9726563	0.67	-0.58	10	0.81	714541.144042969
rep2	ribo	Ara+3	ERC_00057	0	997	1021	0	C	0.01430512	0.02145767	0.67	-0.58	10	0.81	697.7943422615522
rep2	ribo	Ara+3	ERC_00058	0	1112	1136	0	C	1.83105469	2.74658203	0.67	-0.58	10	0.81	89317.64312731946
rep2	ribo	Ara+3	ERC_00059	1	501	525	0.06316290197398333	D	14.6484375	29.296875	0.5	-1	10	0.81	714541.144042969
rep2	ribo	Ara+3	ERC_00060	27	499	523	1.7122336172386223	B	234.375	234.375	1	0	10	0.81	11432658.304687504
rep2	ribo	Ara+3	ERC_00061	0	1112	1136	0	D	0.05722046	0.11444092	0.5	-1	10	0.81	2791.1763934593664
rep2	ribo	Ara+3	ERC_00062	3	999	1023	0.09502887053743439	A	58.59375	14.6484375	4	2	10	0.81	2858164.576171876
rep2	ribo	Ara+3	ERC_00067	0	620	644	0	B	3.66210938	3.66210938	1	0	10	0.81	178635.28625463892
rep2	ribo	Ara+3	ERC_00069	0	1113	1137	0	D	1.83105469	3.66210938	0.5	-1	10	0.81	89317.64312731946
rep2	ribo	Ara+3	ERC_00071	6	618	642	0.30722926105791887	C	58.59375	87.890625	0.67	-0.58	10	0.81	2858164.576171876
rep2	ribo	Ara+3	ERC_00073	0	579	603	0	B	0.91552734	0.91552734	1	0	10	0.81	44658.821319763025
rep2	ribo	Ara+3	ERC_00074	440	498	522	27.95909660872467	C	15000	22500	0.67	-0.58	10	0.81	731690131.5000002
rep2	ribo	Ara+3	ERC_00075	0	999	1023	0	B	0.01430512	0.01430512	1	0	10	0.81	697.7943422615522
rep2	ribo	Ara+3	ERC_00076	26	618	642	1.3313267979176486	C	234.375	351.5625	0.67	-0.58	10	0.81	11432658.304687504
rep2	ribo	Ara+3	ERC_00077	0	249	273	0	D	3.66210938	7.32421875	0.5	-1	10	0.81	178635.28625463892
rep2	ribo	Ara+3	ERC_00078	2	969	993	0.06531396055514066	D	29.296875	58.59375	0.5	-1	10	0.81	1429082.288085938
rep2	ribo	Ara+3	ERC_00079	2	620	644	0.10207939964182468	D	58.59375	117.1875	0.5	-1	10	0.81	2858164.576171876
rep2	ribo	Ara+3	ERC_00081	0	510	534	0	D	0.22888184	0.45776367	0.5	-1	10	0.81	11164.705573837466
rep2	ribo	Ara+3	ERC_00083	0	998	1022	0	A	0.02861023	0.00715256	4	2	10	0.81	1395.5881967296832
rep2	ribo	Ara+3	ERC_00084	5	970	994	0.16311656643796726	C	29.296875	43.9453125	0.67	-0.58	10	0.81	1429082.288085938
rep2	ribo	Ara+3	ERC_00085	1	820	844	0.03859099254751908	A	7.32421875	1.83105469	4	2	10	0.81	357270.5720214845
rep2	ribo	Ara+3	ERC_00086	0	996	1020	0	D	0.11444092	0.22888184	0.5	-1	10	0.81	5582.352786918733
rep2	ribo	Ara+3	ERC_00092	30	1100	1124	0.8630349242445177	A	234.375	58.59375	4	2	10	0.81	11432658.304687504
rep2	ribo	Ara+3	ERC_00095	3	497	521	0.19101376592937008	A	117.1875	29.296875	4	2	10	0.81	5716329.152343752
rep2	ribo	Ara+3	ERC_00096	944	1083	1107	27.5831168154973	B	15000	15000	1	0	10	0.81	731690131.5000002
rep2	ribo	Ara+3	ERC_00097	0	499	523	0	A	0.45776367	0.11444092	4	2	10	0.81	22329.410659881512
rep2	ribo	Ara+3	ERC_00098	0	1119	1143	0	C	0.05722046	0.08583069	0.67	-0.58	10	0.81	2791.1763934593664
rep2	ribo	Ara+3	ERC_00099	0	1326	1350	0	C	14.6484375	21.9726563	0.67	-0.58	10	0.81	714541.144042969
rep2	ribo	Ara+3	ERC_00104	3	1998	2022	0.047514435268717195	B	0.22888184	0.22888184	1	0	10	0.81	11164.705573837466
rep2	ribo	Ara+3	ERC_00108	95	998	1022	3.0122628451420206	A	937.5	234.375	4	2	10	0.81	45730633.218750015
rep2	ribo	Ara+3	ERC_00109	0	512	536	0	B	0.91552734	0.91552734	1	0	10	0.81	44658.821319763025
rep2	ribo	Ara+3	ERC_00111	18	970	994	0.5872196391766821	C	468.75	703.125	0.67	-0.58	10	0.81	22865316.609375007
rep2	ribo	Ara+3	ERC_00112	9	1112	1136	0.256116479317168	D	117.1875	234.375	0.5	-1	10	0.81	5716329.152343752
rep2	ribo	Ara+3	ERC_00113	231	816	840	8.958217902391011	C	3750	5625	0.67	-0.58	10	0.81	182922532.87500006
rep2	ribo	Ara+3	ERC_00116	128	1967	1991	2.059232627243316	A	468.75	117.1875	4	2	10	0.81	22865316.609375007
rep2	ribo	Ara+3	ERC_00117	0	1112	1136	0	B	0.05722046	0.05722046	1	0	10	0.81	2791.1763934593664
rep2	ribo	Ara+3	ERC_00120	0	512	536	0	C	0.91552734	1.37329102	0.67	-0.58	10	0.81	44658.821319763025
rep2	ribo	Ara+3	ERC_00123	0	998	1022	0	A	0.22888184	0.05722046	4	2	10	0.81	11164.705573837466
rep2	ribo	Ara+3	ERC_00126	1	1094	1118	0.028925606845489622	B	14.6484375	14.6484375	1	0	10	0.81	714541.144042969
[truncated: 3,153 more rows]
