# Supplementary material for: The landscape of transcriptional and translational changes over 22 years of bacterial adaptation
Source: eLife. 2022 Oct 10;11:e81979. doi: 10.7554/eLife.81979 (PMC9645810; doi:10.7554/eLife.81979)
Supplement: Supplementary file 6. — Generated from ‘absolute_counts.Rmd’ (https://github.com/shahlab/LTEE_gene_expression_2/tree/main/code/analysis). [file elife-81979-supp6.csv]

line	repl	target_id	tpm	seqtype	intercept	slope	n_molecules	dilution_1_over	counts_1	counts_2	counts_3	cells_in_50ml_1	cells_in_50ml_2	cells_in_50ml_3	avg_cells_in_50ml	volume_of_lysate_ul	volume_of_lysate_used_ul	prop_of_lysate	cells_after_lysate_clarification	volume_after_clarifiation	cells_used_for_extraction	cells_after_extraction	proportion_of_cells_used	cells_1_final	cells_2_final	cells_3_final	mean_cells_final	median_volume	n_mol_per_cfu
Ara-1	rep1	ECB_00001	56.1798584292504	rna	6.409052242305633	0.9724211591201123	128938162.46998496	100000	123	63	57	615000000	315000000	285000000	405000000	650	550	0.8461538462	342692307.7	29.24	18218769.23	15182307.69	0.03748717949	23054615.38	11808461.54	10683846.15	15182307.69	2.321959921149719	8.49265902804167
Ara-1	rep1	ECB_00002	31.41289114269927	rna	6.409052242305633	0.9724211591201123	73260798.99016568	100000	123	63	57	615000000	315000000	285000000	405000000	650	550	0.8461538462	342692307.7	29.24	18218769.23	15182307.69	0.03748717949	23054615.38	11808461.54	10683846.15	15182307.69	2.321959921149719	4.82540602430418
Ara-1	rep1	ECB_00003	23.354498289862917	rna	6.409052242305633	0.9724211591201123	54914206.29761458	100000	123	63	57	615000000	315000000	285000000	405000000	650	550	0.8461538462	342692307.7	29.24	18218769.23	15182307.69	0.03748717949	23054615.38	11808461.54	10683846.15	15182307.69	2.321959921149719	3.6169867861250404
Ara-1	rep1	ECB_00004	27.902328732798164	rna	6.409052242305633	0.9724211591201123	65286532.86853714	100000	123	63	57	615000000	315000000	285000000	405000000	650	550	0.8461538462	342692307.7	29.24	18218769.23	15182307.69	0.03748717949	23054615.38	11808461.54	10683846.15	15182307.69	2.321959921149719	4.300171897552759
Ara-1	rep1	ECB_00005	10.981518500192607	rna	6.409052242305633	0.9724211591201123	26364186.622071892	100000	123	63	57	615000000	315000000	285000000	405000000	650	550	0.8461538462	342692307.7	29.24	18218769.23	15182307.69	0.03748717949	23054615.38	11808461.54	10683846.15	15182307.69	2.321959921149719	1.736507200380148
Ara-1	rep1	ECB_00006	6.499628873561784	rna	6.409052242305633	0.9724211591201123	15831507.731977943	100000	123	63	57	615000000	315000000	285000000	405000000	650	550	0.8461538462	342692307.7	29.24	18218769.23	15182307.69	0.03748717949	23054615.38	11808461.54	10683846.15	15182307.69	2.321959921149719	1.0427603006890414
Ara-1	rep1	ECB_00007	0.9737901099690357	rna	6.409052242305633	0.9724211591201123	2499399.7023217008	100000	123	63	57	615000000	315000000	285000000	405000000	650	550	0.8461538462	342692307.7	29.24	18218769.23	15182307.69	0.03748717949	23054615.38	11808461.54	10683846.15	15182307.69	2.321959921149719	0.16462581007813187
Ara-1	rep1	ECB_00008	61.32329656001142	rna	6.409052242305633	0.9724211591201123	140403229.20881966	100000	123	63	57	615000000	315000000	285000000	405000000	650	550	0.8461538462	342692307.7	29.24	18218769.23	15182307.69	0.03748717949	23054615.38	11808461.54	10683846.15	15182307.69	2.321959921149719	9.247818716076862
Ara-1	rep1	ECB_00009	10.480988143238736	rna	6.409052242305633	0.9724211591201123	25194918.6981183	100000	123	63	57	615000000	315000000	285000000	405000000	650	550	0.8461538462	342692307.7	29.24	18218769.23	15182307.69	0.03748717949	23054615.38	11808461.54	10683846.15	15182307.69	2.321959921149719	1.6594920358986809
Ara-1	rep1	ECB_00010	18.628105123405497	rna	6.409052242305633	0.9724211591201123	44074880.400738224	100000	123	63	57	615000000	315000000	285000000	405000000	650	550	0.8461538462	342692307.7	29.24	18218769.23	15182307.69	0.03748717949	23054615.38	11808461.54	10683846.15	15182307.69	2.321959921149719	2.9030422318320324
Ara-1	rep1	ECB_00011	1.0271323770933045	rna	6.409052242305633	0.9724211591201123	2632437.1937970896	100000	123	63	57	615000000	315000000	285000000	405000000	650	550	0.8461538462	342692307.7	29.24	18218769.23	15182307.69	0.03748717949	23054615.38	11808461.54	10683846.15	15182307.69	2.321959921149719	0.1733884760833147
Ara-1	rep1	ECB_00012	0	rna	6.409052242305633	0.9724211591201123	0	100000	123	63	57	615000000	315000000	285000000	405000000	650	550	0.8461538462	342692307.7	29.24	18218769.23	15182307.69	0.03748717949	23054615.38	11808461.54	10683846.15	15182307.69	2.321959921149719	0
Ara-1	rep1	ECB_00013	0.23513625956660336	rna	6.409052242305633	0.9724211591201123	627639.2925954675	100000	123	63	57	615000000	315000000	285000000	405000000	650	550	0.8461538462	342692307.7	29.24	18218769.23	15182307.69	0.03748717949	23054615.38	11808461.54	10683846.15	15182307.69	2.321959921149719	0.04134017735715298
Ara-1	rep1	ECB_00014	36.3543892576555	rna	6.409052242305633	0.9724211591201123	84444378.98809783	100000	123	63	57	615000000	315000000	285000000	405000000	650	550	0.8461538462	342692307.7	29.24	18218769.23	15182307.69	0.03748717949	23054615.38	11808461.54	10683846.15	15182307.69	2.321959921149719	5.562025267326
Ara-1	rep1	ECB_00015	10.467221677483252	rna	6.409052242305633	0.9724211591201123	25162738.00010123	100000	123	63	57	615000000	315000000	285000000	405000000	650	550	0.8461538462	342692307.7	29.24	18218769.23	15182307.69	0.03748717949	23054615.38	11808461.54	10683846.15	15182307.69	2.321959921149719	1.6573724175459148
Ara-1	rep1	ECB_00017	8.373740226811519	rna	6.409052242305633	0.9724211591201123	20254367.07941426	100000	123	63	57	615000000	315000000	285000000	405000000	650	550	0.8461538462	342692307.7	29.24	18218769.23	15182307.69	0.03748717949	23054615.38	11808461.54	10683846.15	15182307.69	2.321959921149719	1.3340769725510853
Ara-1	rep1	ECB_00018	3.780214493174912	rna	6.409052242305633	0.9724211591201123	9346337.318058273	100000	123	63	57	615000000	315000000	285000000	405000000	650	550	0.8461538462	342692307.7	29.24	18218769.23	15182307.69	0.03748717949	23054615.38	11808461.54	10683846.15	15182307.69	2.321959921149719	0.6156071599190646
Ara-1	rep1	ECB_00019	1.8485443925370204	rna	6.409052242305633	0.9724211591201123	4661474.018310846	100000	123	63	57	615000000	315000000	285000000	405000000	650	550	0.8461538462	342692307.7	29.24	18218769.23	15182307.69	0.03748717949	23054615.38	11808461.54	10683846.15	15182307.69	2.321959921149719	0.3070332991196838
Ara-1	rep1	ECB_00020	0.10278268546978303	rna	6.409052242305633	0.9724211591201123	280687.0040716556	100000	123	63	57	615000000	315000000	285000000	405000000	650	550	0.8461538462	342692307.7	29.24	18218769.23	15182307.69	0.03748717949	23054615.38	11808461.54	10683846.15	15182307.69	2.321959921149719	0.018487769435507707
Ara-1	rep1	ECB_00021	0	rna	6.409052242305633	0.9724211591201123	0	100000	123	63	57	615000000	315000000	285000000	405000000	650	550	0.8461538462	342692307.7	29.24	18218769.23	15182307.69	0.03748717949	23054615.38	11808461.54	10683846.15	15182307.69	2.321959921149719	0
Ara-1	rep1	ECB_00022	0.13863711063366083	rna	6.409052242305633	0.9724211591201123	375489.4243713057	100000	123	63	57	615000000	315000000	285000000	405000000	650	550	0.8461538462	342692307.7	29.24	18218769.23	15182307.69	0.03748717949	23054615.38	11808461.54	10683846.15	15182307.69	2.321959921149719	0.02473203889937141
Ara-1	rep1	ECB_00025	0.13440812715279318	rna	6.409052242305633	0.9724211591201123	364346.6540764511	100000	123	63	57	615000000	315000000	285000000	405000000	650	550	0.8461538462	342692307.7	29.24	18218769.23	15182307.69	0.03748717949	23054615.38	11808461.54	10683846.15	15182307.69	2.321959921149719	0.023998107633955552
Ara-1	rep1	ECB_00026	6.1018474897480095	rna	6.409052242305633	0.9724211591201123	14888518.242414758	100000	123	63	57	615000000	315000000	285000000	405000000	650	550	0.8461538462	342692307.7	29.24	18218769.23	15182307.69	0.03748717949	23054615.38	11808461.54	10683846.15	15182307.69	2.321959921149719	0.980649223188992
Ara-1	rep1	ECB_00027	547.0813999500141	rna	6.409052242305633	0.9724211591201123	1179212007.6299336	100000	123	63	57	615000000	315000000	285000000	405000000	650	550	0.8461538462	342692307.7	29.24	18218769.23	15182307.69	0.03748717949	23054615.38	11808461.54	10683846.15	15182307.69	2.321959921149719	77.6701428865544
Ara-1	rep1	ECB_00028	1.4477675410458009	rna	6.409052242305633	0.9724211591201123	3675523.3848047336	100000	123	63	57	615000000	315000000	285000000	405000000	650	550	0.8461538462	342692307.7	29.24	18218769.23	15182307.69	0.03748717949	23054615.38	11808461.54	10683846.15	15182307.69	2.321959921149719	0.2420925369089746
Ara-1	rep1	ECB_00029	18.94960200934948	rna	6.409052242305633	0.9724211591201123	44814402.01215136	100000	123	63	57	615000000	315000000	285000000	405000000	650	550	0.8461538462	342692307.7	29.24	18218769.23	15182307.69	0.03748717949	23054615.38	11808461.54	10683846.15	15182307.69	2.321959921149719	2.951751665635711
Ara-1	rep1	ECB_00030	50.493630155609004	rna	6.409052242305633	0.9724211591201123	116229279.59020205	100000	123	63	57	615000000	315000000	285000000	405000000	650	550	0.8461538462	342692307.7	29.24	18218769.23	15182307.69	0.03748717949	23054615.38	11808461.54	10683846.15	15182307.69	2.321959921149719	7.655573972246511
Ara-1	rep1	ECB_00031	53.103335334712575	rna	6.409052242305633	0.9724211591201123	122066693.85503848	100000	123	63	57	615000000	315000000	285000000	405000000	650	550	0.8461538462	342692307.7	29.24	18218769.23	15182307.69	0.03748717949	23054615.38	11808461.54	10683846.15	15182307.69	2.321959921149719	8.04006191597863
Ara-1	rep1	ECB_00032	23.313315550663997	rna	6.409052242305633	0.9724211591201123	54820040.24505921	100000	123	63	57	615000000	315000000	285000000	405000000	650	550	0.8461538462	342692307.7	29.24	18218769.23	15182307.69	0.03748717949	23054615.38	11808461.54	10683846.15	15182307.69	2.321959921149719	3.610784431747952
Ara-1	rep1	ECB_00033	15.559425978486088	rna	6.409052242305633	0.9724211591201123	36997468.76084877	100000	123	63	57	615000000	315000000	285000000	405000000	650	550	0.8461538462	342692307.7	29.24	18218769.23	15182307.69	0.03748717949	23054615.38	11808461.54	10683846.15	15182307.69	2.321959921149719	2.436880447708063
Ara-1	rep1	ECB_00034	1.5616196112236853	rna	6.409052242305633	0.9724211591201123	3956297.2622287245	100000	123	63	57	615000000	315000000	285000000	405000000	650	550	0.8461538462	342692307.7	29.24	18218769.23	15182307.69	0.03748717949	23054615.38	11808461.54	10683846.15	15182307.69	2.321959921149719	0.2605860283568476
Ara-1	rep1	ECB_00035	12.070420418860627	rna	6.409052242305633	0.9724211591201123	28902937.881433766	100000	123	63	57	615000000	315000000	285000000	405000000	650	550	0.8461538462	342692307.7	29.24	18218769.23	15182307.69	0.03748717949	23054615.38	11808461.54	10683846.15	15182307.69	2.321959921149719	1.903724945613572
Ara-1	rep1	ECB_00036	149.4280923747485	rna	6.409052242305633	0.9724211591201123	333822936.7306935	100000	123	63	57	615000000	315000000	285000000	405000000	650	550	0.8461538462	342692307.7	29.24	18218769.23	15182307.69	0.03748717949	23054615.38	11808461.54	10683846.15	15182307.69	2.321959921149719	21.987628201644853
Ara-1	rep1	ECB_00037	79.79882513415164	rna	6.409052242305633	0.9724211591201123	181381872.4432816	100000	123	63	57	615000000	315000000	285000000	405000000	650	550	0.8461538462	342692307.7	29.24	18218769.23	15182307.69	0.03748717949	23054615.38	11808461.54	10683846.15	15182307.69	2.321959921149719	11.946923758023349
Ara-1	rep1	ECB_00038	0.6003775347938747	rna	6.409052242305633	0.9724211591201123	1561663.5466845096	100000	123	63	57	615000000	315000000	285000000	405000000	650	550	0.8461538462	342692307.7	29.24	18218769.23	15182307.69	0.03748717949	23054615.38	11808461.54	10683846.15	15182307.69	2.321959921149719	0.10286074940459264
Ara-1	rep1	ECB_00039	5.584581438718	rna	6.409052242305633	0.9724211591201123	13659718.049681038	100000	123	63	57	615000000	315000000	285000000	405000000	650	550	0.8461538462	342692307.7	29.24	18218769.23	15182307.69	0.03748717949	23054615.38	11808461.54	10683846.15	15182307.69	2.321959921149719	0.8997128979725636
Ara-1	rep1	ECB_00040	0.05507811297456851	rna	6.409052242305633	0.9724211591201123	153021.91519097122	100000	123	63	57	615000000	315000000	285000000	405000000	650	550	0.8461538462	342692307.7	29.24	18218769.23	15182307.69	0.03748717949	23054615.38	11808461.54	10683846.15	15182307.69	2.321959921149719	0.010078962850407837
Ara-1	rep1	ECB_00041	0.3812303242879225	rna	6.409052242305633	0.9724211591201123	1004130.2388426174	100000	123	63	57	615000000	315000000	285000000	405000000	650	550	0.8461538462	342692307.7	29.24	18218769.23	15182307.69	0.03748717949	23054615.38	11808461.54	10683846.15	15182307.69	2.321959921149719	0.06613818263635898
Ara-1	rep1	ECB_00043	0.8669266712849106	rna	6.409052242305633	0.9724211591201123	2232261.0485647516	100000	123	63	57	615000000	315000000	285000000	405000000	650	550	0.8461538462	342692307.7	29.24	18218769.23	15182307.69	0.03748717949	23054615.38	11808461.54	10683846.15	15182307.69	2.321959921149719	0.14703041817780152
Ara-1	rep1	ECB_00044	0.06576491101441016	rna	6.409052242305633	0.9724211591201123	181821.32905023542	100000	123	63	57	615000000	315000000	285000000	405000000	650	550	0.8461538462	342692307.7	29.24	18218769.23	15182307.69	0.03748717949	23054615.38	11808461.54	10683846.15	15182307.69	2.321959921149719	0.011975869068309958
Ara-1	rep1	ECB_00045	0.06357824835207407	rna	6.409052242305633	0.9724211591201123	175939.82822681734	100000	123	63	57	615000000	315000000	285000000	405000000	650	550	0.8461538462	342692307.7	29.24	18218769.23	15182307.69	0.03748717949	23054615.38	11808461.54	10683846.15	15182307.69	2.321959921149719	0.011588477313149312
Ara-1	rep1	ECB_00046	0.15704090062996806	rna	6.409052242305633	0.9724211591201123	423875.24642598775	100000	123	63	57	615000000	315000000	285000000	405000000	650	550	0.8461538462	342692307.7	29.24	18218769.23	15182307.69	0.03748717949	23054615.38	11808461.54	10683846.15	15182307.69	2.321959921149719	0.027919026216625686
Ara-1	rep1	ECB_00047	0.15436973019528724	rna	6.409052242305633	0.9724211591201123	416862.5711774243	100000	123	63	57	615000000	315000000	285000000	405000000	650	550	0.8461538462	342692307.7	29.24	18218769.23	15182307.69	0.03748717949	23054615.38	11808461.54	10683846.15	15182307.69	2.321959921149719	0.027457128368699547
Ara-1	rep1	ECB_00048	0	rna	6.409052242305633	0.9724211591201123	0	100000	123	63	57	615000000	315000000	285000000	405000000	650	550	0.8461538462	342692307.7	29.24	18218769.23	15182307.69	0.03748717949	23054615.38	11808461.54	10683846.15	15182307.69	2.321959921149719	0
Ara-1	rep1	ECB_00049	0.11194078925611863	rna	6.409052242305633	0.9724211591201123	304977.9251818054	100000	123	63	57	615000000	315000000	285000000	405000000	650	550	0.8461538462	342692307.7	29.24	18218769.23	15182307.69	0.03748717949	23054615.38	11808461.54	10683846.15	15182307.69	2.321959921149719	0.020087718639945795
Ara-1	rep1	ECB_00050	0.7277826059117132	rna	6.409052242305633	0.9724211591201123	1883040.8776856696	100000	123	63	57	615000000	315000000	285000000	405000000	650	550	0.8461538462	342692307.7	29.24	18218769.23	15182307.69	0.03748717949	23054615.38	11808461.54	10683846.15	15182307.69	2.321959921149719	0.124028633600013
Ara-1	rep1	ECB_00051	1.180286931291971	rna	6.409052242305633	0.9724211591201123	3013384.19583696	100000	123	63	57	615000000	315000000	285000000	405000000	650	550	0.8461538462	342692307.7	29.24	18218769.23	15182307.69	0.03748717949	23054615.38	11808461.54	10683846.15	15182307.69	2.321959921149719	0.19847998455608695
Ara-1	rep1	ECB_00052	21.53053507187678	rna	6.409052242305633	0.9724211591201123	50739123.23510055	100000	123	63	57	615000000	315000000	285000000	405000000	650	550	0.8461538462	342692307.7	29.24	18218769.23	15182307.69	0.03748717949	23054615.38	11808461.54	10683846.15	15182307.69	2.321959921149719	3.341990181671819
Ara-1	rep1	ECB_00053	15.802157798411303	rna	6.409052242305633	0.9724211591201123	37558602.79930538	100000	123	63	57	615000000	315000000	285000000	405000000	650	550	0.8461538462	342692307.7	29.24	18218769.23	15182307.69	0.03748717949	23054615.38	11808461.54	10683846.15	15182307.69	2.321959921149719	2.473840180702159
Ara-1	rep1	ECB_00054	12.9188167957181	rna	6.409052242305633	0.9724211591201123	30876548.456922248	100000	123	63	57	615000000	315000000	285000000	405000000	650	550	0.8461538462	342692307.7	29.24	18218769.23	15182307.69	0.03748717949	23054615.38	11808461.54	10683846.15	15182307.69	2.321959921149719	2.0337190555859594
Ara-1	rep1	ECB_00055	31.07236939508676	rna	6.409052242305633	0.9724211591201123	72488424.09179072	100000	123	63	57	615000000	315000000	285000000	405000000	650	550	0.8461538462	342692307.7	29.24	18218769.23	15182307.69	0.03748717949	23054615.38	11808461.54	10683846.15	15182307.69	2.321959921149719	4.774532671310308
Ara-1	rep1	ECB_00056	16.009516066584222	rna	6.409052242305633	0.9724211591201123	38037773.82610945	100000	123	63	57	615000000	315000000	285000000	405000000	650	550	0.8461538462	342692307.7	29.24	18218769.23	15182307.69	0.03748717949	23054615.38	11808461.54	10683846.15	15182307.69	2.321959921149719	2.5054013265166177
Ara-1	rep1	ECB_00057	59.316568827539115	rna	6.409052242305633	0.9724211591201123	135933382.63628837	100000	123	63	57	615000000	315000000	285000000	405000000	650	550	0.8461538462	342692307.7	29.24	18218769.23	15182307.69	0.03748717949	23054615.38	11808461.54	10683846.15	15182307.69	2.321959921149719	8.953407177080363
Ara-1	rep1	ECB_00058	21.728674119811714	rna	6.409052242305633	0.9724211591201123	51193125.129490025	100000	123	63	57	615000000	315000000	285000000	405000000	650	550	0.8461538462	342692307.7	29.24	18218769.23	15182307.69	0.03748717949	23054615.38	11808461.54	10683846.15	15182307.69	2.321959921149719	3.371893533893333
Ara-1	rep1	ECB_00059	7.5225451212296655	rna	6.409052242305633	0.9724211591201123	18249371.75737866	100000	123	63	57	615000000	315000000	285000000	405000000	650	550	0.8461538462	342692307.7	29.24	18218769.23	15182307.69	0.03748717949	23054615.38	11808461.54	10683846.15	15182307.69	2.321959921149719	1.2020156704766838
Ara-1	rep1	ECB_00060	9.454808431319515	rna	6.409052242305633	0.9724211591201123	22792796.058540393	100000	123	63	57	615000000	315000000	285000000	405000000	650	550	0.8461538462	342692307.7	29.24	18218769.23	15182307.69	0.03748717949	23054615.38	11808461.54	10683846.15	15182307.69	2.321959921149719	1.501273490429464
Ara-1	rep1	ECB_00061	15.94617470626819	rna	6.409052242305633	0.9724211591201123	37891420.56661153	100000	123	63	57	615000000	315000000	285000000	405000000	650	550	0.8461538462	342692307.7	29.24	18218769.23	15182307.69	0.03748717949	23054615.38	11808461.54	10683846.15	15182307.69	2.321959921149719	2.4957616022740168
Ara-1	rep1	ECB_00062	1.5129109922198551	rna	6.409052242305633	0.9724211591201123	3836247.1258388287	100000	123	63	57	615000000	315000000	285000000	405000000	650	550	0.8461538462	342692307.7	29.24	18218769.23	15182307.69	0.03748717949	23054615.38	11808461.54	10683846.15	15182307.69	2.321959921149719	0.252678789296677
Ara-1	rep1	ECB_00063	0.2807305481252245	rna	6.409052242305633	0.9724211591201123	745688.503051335	100000	123	63	57	615000000	315000000	285000000	405000000	650	550	0.8461538462	342692307.7	29.24	18218769.23	15182307.69	0.03748717949	23054615.38	11808461.54	10683846.15	15182307.69	2.321959921149719	0.04911562315012831
Ara-1	rep1	ECB_00064	0.6628105158483064	rna	6.409052242305633	0.9724211591201123	1719362.7203146024	100000	123	63	57	615000000	315000000	285000000	405000000	650	550	0.8461538462	342692307.7	29.24	18218769.23	15182307.69	0.03748717949	23054615.38	11808461.54	10683846.15	15182307.69	2.321959921149719	0.1132477852129871
Ara-1	rep1	ECB_00065	0.32275072571084734	rna	6.409052242305633	0.9724211591201123	854012.7260166854	100000	123	63	57	615000000	315000000	285000000	405000000	650	550	0.8461538462	342692307.7	29.24	18218769.23	15182307.69	0.03748717949	23054615.38	11808461.54	10683846.15	15182307.69	2.321959921149719	0.05625052155800996
Ara-1	rep1	ECB_00066	0.9518471678698911	rna	6.409052242305633	0.9724211591201123	2444615.468795656	100000	123	63	57	615000000	315000000	285000000	405000000	650	550	0.8461538462	342692307.7	29.24	18218769.23	15182307.69	0.03748717949	23054615.38	11808461.54	10683846.15	15182307.69	2.321959921149719	0.16101738409674243
Ara-1	rep1	ECB_00067	4.035812171941834	rna	6.409052242305633	0.9724211591201123	9960297.605747381	100000	123	63	57	615000000	315000000	285000000	405000000	650	550	0.8461538462	342692307.7	29.24	18218769.23	15182307.69	0.03748717949	23054615.38	11808461.54	10683846.15	15182307.69	2.321959921149719	0.6560463540274477
Ara-1	rep1	ECB_00068	2.7956890447780984	rna	6.409052242305633	0.9724211591201123	6969914.675600665	100000	123	63	57	615000000	315000000	285000000	405000000	650	550	0.8461538462	342692307.7	29.24	18218769.23	15182307.69	0.03748717949	23054615.38	11808461.54	10683846.15	15182307.69	2.321959921149719	0.4590813740516851
Ara-1	rep1	ECB_00069	0.6809902300581959	rna	6.409052242305633	0.9724211591201123	1765204.007190035	100000	123	63	57	615000000	315000000	285000000	405000000	650	550	0.8461538462	342692307.7	29.24	18218769.23	15182307.69	0.03748717949	23054615.38	11808461.54	10683846.15	15182307.69	2.321959921149719	0.11626717382053235
Ara-1	rep1	ECB_00070	1.003403246269367	rna	6.409052242305633	0.9724211591201123	2573280.040444867	100000	123	63	57	615000000	315000000	285000000	405000000	650	550	0.8461538462	342692307.7	29.24	18218769.23	15182307.69	0.03748717949	23054615.38	11808461.54	10683846.15	15182307.69	2.321959921149719	0.16949202275354935
Ara-1	rep1	ECB_00071	1.174912421835623	rna	6.409052242305633	0.9724211591201123	3000040.152280957	100000	123	63	57	615000000	315000000	285000000	405000000	650	550	0.8461538462	342692307.7	29.24	18218769.23	15182307.69	0.03748717949	23054615.38	11808461.54	10683846.15	15182307.69	2.321959921149719	0.19760106391842971
Ara-1	rep1	ECB_00072	2.6492343800879596	rna	6.409052242305633	0.9724211591201123	6614597.9968650965	100000	123	63	57	615000000	315000000	285000000	405000000	650	550	0.8461538462	342692307.7	29.24	18218769.23	15182307.69	0.03748717949	23054615.38	11808461.54	10683846.15	15182307.69	2.321959921149719	0.43567803603544913
Ara-1	rep1	ECB_00073	16.676815979135174	rna	6.409052242305633	0.9724211591201123	39578644.39357378	100000	123	63	57	615000000	315000000	285000000	405000000	650	550	0.8461538462	342692307.7	29.24	18218769.23	15182307.69	0.03748717949	23054615.38	11808461.54	10683846.15	15182307.69	2.321959921149719	2.6068925226461266
Ara-1	rep1	ECB_00074	10.510772056926767	rna	6.409052242305633	0.9724211591201123	25264538.03695883	100000	123	63	57	615000000	315000000	285000000	405000000	650	550	0.8461538462	342692307.7	29.24	18218769.23	15182307.69	0.03748717949	23054615.38	11808461.54	10683846.15	15182307.69	2.321959921149719	1.6640775929998841
Ara-1	rep1	ECB_00075	10.061854914066076	rna	6.409052242305633	0.9724211591201123	24214616.46530515	100000	123	63	57	615000000	315000000	285000000	405000000	650	550	0.8461538462	342692307.7	29.24	18218769.23	15182307.69	0.03748717949	23054615.38	11808461.54	10683846.15	15182307.69	2.321959921149719	1.5949233120373647
Ara-1	rep1	ECB_00076	6.722425002853469	rna	6.409052242305633	0.9724211591201123	16358971.703169048	100000	123	63	57	615000000	315000000	285000000	405000000	650	550	0.8461538462	342692307.7	29.24	18218769.23	15182307.69	0.03748717949	23054615.38	11808461.54	10683846.15	15182307.69	2.321959921149719	1.0775023163273176
Ara-1	rep1	ECB_00077	368.6041783706875	rna	6.409052242305633	0.9724211591201123	803211169.8917886	100000	123	63	57	615000000	315000000	285000000	405000000	650	550	0.8461538462	342692307.7	29.24	18218769.23	15182307.69	0.03748717949	23054615.38	11808461.54	10683846.15	15182307.69	2.321959921149719	52.90441916289398
Ara-1	rep1	ECB_00078	0.2609261788702525	rna	6.409052242305633	0.9724211591201123	694483.0705282276	100000	123	63	57	615000000	315000000	285000000	405000000	650	550	0.8461538462	342692307.7	29.24	18218769.23	15182307.69	0.03748717949	23054615.38	11808461.54	10683846.15	15182307.69	2.321959921149719	0.04574291897572704
Ara-1	rep1	ECB_00079	20.401864120676834	rna	6.409052242305633	0.9724211591201123	48150734.53815129	100000	123	63	57	615000000	315000000	285000000	405000000	650	550	0.8461538462	342692307.7	29.24	18218769.23	15182307.69	0.03748717949	23054615.38	11808461.54	10683846.15	15182307.69	2.321959921149719	3.171503010037553
Ara-1	rep1	ECB_00080	16.434118033492872	rna	6.409052242305633	0.9724211591201123	39018427.93863232	100000	123	63	57	615000000	315000000	285000000	405000000	650	550	0.8461538462	342692307.7	29.24	18218769.23	15182307.69	0.03748717949	23054615.38	11808461.54	10683846.15	15182307.69	2.321959921149719	2.569993227336069
Ara-1	rep1	ECB_00081	21.182903352740936	rna	6.409052242305633	0.9724211591201123	49942305.20416624	100000	123	63	57	615000000	315000000	285000000	405000000	650	550	0.8461538462	342692307.7	29.24	18218769.23	15182307.69	0.03748717949	23054615.38	11808461.54	10683846.15	15182307.69	2.321959921149719	3.2895068538929237
Ara-1	rep1	ECB_00082	16.925447335525135	rna	6.409052242305633	0.9724211591201123	40152323.7701609	100000	123	63	57	615000000	315000000	285000000	405000000	650	550	0.8461538462	342692307.7	29.24	18218769.23	15182307.69	0.03748717949	23054615.38	11808461.54	10683846.15	15182307.69	2.321959921149719	2.6446785686347067
Ara-1	rep1	ECB_00083	14.186028023573781	rna	6.409052242305633	0.9724211591201123	33817855.93123772	100000	123	63	57	615000000	315000000	285000000	405000000	650	550	0.8461538462	342692307.7	29.24	18218769.23	15182307.69	0.03748717949	23054615.38	11808461.54	10683846.15	15182307.69	2.321959921149719	2.227451624729766
Ara-1	rep1	ECB_00084	14.348410451436063	rna	6.409052242305633	0.9724211591201123	34194221.94436421	100000	123	63	57	615000000	315000000	285000000	405000000	650	550	0.8461538462	342692307.7	29.24	18218769.23	15182307.69	0.03748717949	23054615.38	11808461.54	10683846.15	15182307.69	2.321959921149719	2.2522414011465877
Ara-1	rep1	ECB_00085	24.982670228643098	rna	6.409052242305633	0.9724211591201123	58633502.53780164	100000	123	63	57	615000000	315000000	285000000	405000000	650	550	0.8461538462	342692307.7	29.24	18218769.23	15182307.69	0.03748717949	23054615.38	11808461.54	10683846.15	15182307.69	2.321959921149719	3.8619624720437766
Ara-1	rep1	ECB_00086	23.82983297414885	rna	6.409052242305633	0.9724211591201123	56000749.52927231	100000	123	63	57	615000000	315000000	285000000	405000000	650	550	0.8461538462	342692307.7	29.24	18218769.23	15182307.69	0.03748717949	23054615.38	11808461.54	10683846.15	15182307.69	2.321959921149719	3.688553194463174
Ara-1	rep1	ECB_00087	14.341783872309305	rna	6.409052242305633	0.9724211591201123	34178865.32961953	100000	123	63	57	615000000	315000000	285000000	405000000	650	550	0.8461538462	342692307.7	29.24	18218769.23	15182307.69	0.03748717949	23054615.38	11808461.54	10683846.15	15182307.69	2.321959921149719	2.2512299202137647
Ara-1	rep1	ECB_00088	23.165586127915002	rna	6.409052242305633	0.9724211591201123	54482212.9480232	100000	123	63	57	615000000	315000000	285000000	405000000	650	550	0.8461538462	342692307.7	29.24	18218769.23	15182307.69	0.03748717949	23054615.38	11808461.54	10683846.15	15182307.69	2.321959921149719	3.588533051790838
Ara-1	rep1	ECB_00089	21.544031502457432	rna	6.409052242305633	0.9724211591201123	50770051.65320088	100000	123	63	57	615000000	315000000	285000000	405000000	650	550	0.8461538462	342692307.7	29.24	18218769.23	15182307.69	0.03748717949	23054615.38	11808461.54	10683846.15	15182307.69	2.321959921149719	3.344027317180586
Ara-1	rep1	ECB_00090	15.149731153351022	rna	6.409052242305633	0.9724211591201123	36049809.04469949	100000	123	63	57	615000000	315000000	285000000	405000000	650	550	0.8461538462	342692307.7	29.24	18218769.23	15182307.69	0.03748717949	23054615.38	11808461.54	10683846.15	15182307.69	2.321959921149719	2.3744617604110414
Ara-1	rep1	ECB_00091	11.440539663931396	rna	6.409052242305633	0.9724211591201123	27435193.36797798	100000	123	63	57	615000000	315000000	285000000	405000000	650	550	0.8461538462	342692307.7	29.24	18218769.23	15182307.69	0.03748717949	23054615.38	11808461.54	10683846.15	15182307.69	2.321959921149719	1.8070502803765784
Ara-1	rep1	ECB_00092	21.085163089465308	rna	6.409052242305633	0.9724211591201123	49718206.84349389	100000	123	63	57	615000000	315000000	285000000	405000000	650	550	0.8461538462	342692307.7	29.24	18218769.23	15182307.69	0.03748717949	23054615.38	11808461.54	10683846.15	15182307.69	2.321959921149719	3.274746359951679
Ara-1	rep1	ECB_00093	17.550550550375704	rna	6.409052242305633	0.9724211591201123	41593636.34367698	100000	123	63	57	615000000	315000000	285000000	405000000	650	550	0.8461538462	342692307.7	29.24	18218769.23	15182307.69	0.03748717949	23054615.38	11808461.54	10683846.15	15182307.69	2.321959921149719	2.7396122640218326
Ara-1	rep1	ECB_00094	13.894851837924985	rna	6.409052242305633	0.9724211591201123	33142676.372501772	100000	123	63	57	615000000	315000000	285000000	405000000	650	550	0.8461538462	342692307.7	29.24	18218769.23	15182307.69	0.03748717949	23054615.38	11808461.54	10683846.15	15182307.69	2.321959921149719	2.182980153559368
Ara-1	rep1	ECB_00095	24.136946824727897	rna	6.409052242305633	0.9724211591201123	56702446.8136867	100000	123	63	57	615000000	315000000	285000000	405000000	650	550	0.8461538462	342692307.7	29.24	18218769.23	15182307.69	0.03748717949	23054615.38	11808461.54	10683846.15	15182307.69	2.321959921149719	3.7347712858588955
Ara-1	rep1	ECB_00096	82.3310251058219	rna	6.409052242305633	0.9724211591201123	186976378.40913478	100000	123	63	57	615000000	315000000	285000000	405000000	650	550	0.8461538462	342692307.7	29.24	18218769.23	15182307.69	0.03748717949	23054615.38	11808461.54	10683846.15	15182307.69	2.321959921149719	12.315412269788796
Ara-1	rep1	ECB_00097	278.64157382934997	rna	6.409052242305633	0.9724211591201123	611880516.3930768	100000	123	63	57	615000000	315000000	285000000	405000000	650	550	0.8461538462	342692307.7	29.24	18218769.23	15182307.69	0.03748717949	23054615.38	11808461.54	10683846.15	15182307.69	2.321959921149719	40.30220760155578
Ara-1	rep1	ECB_00098	9.683120566734901	rna	6.409052242305633	0.9724211591201123	23327834.285562392	100000	123	63	57	615000000	315000000	285000000	405000000	650	550	0.8461538462	342692307.7	29.24	18218769.23	15182307.69	0.03748717949	23054615.38	11808461.54	10683846.15	15182307.69	2.321959921149719	1.536514393060782
Ara-1	rep1	ECB_00099	41.379549210307964	rna	6.409052242305633	0.9724211591201123	95774285.42226955	100000	123	63	57	615000000	315000000	285000000	405000000	650	550	0.8461538462	342692307.7	29.24	18218769.23	15182307.69	0.03748717949	23054615.38	11808461.54	10683846.15	15182307.69	2.321959921149719	6.308282467845937
Ara-1	rep1	ECB_00101	21.71651311568701	rna	6.409052242305633	0.9724211591201123	51165263.55828918	100000	123	63	57	615000000	315000000	285000000	405000000	650	550	0.8461538462	342692307.7	29.24	18218769.23	15182307.69	0.03748717949	23054615.38	11808461.54	10683846.15	15182307.69	2.321959921149719	3.3700583997510316
Ara-1	rep1	ECB_00102	16.97836479953712	rna	6.409052242305633	0.9724211591201123	40274392.7311898	100000	123	63	57	615000000	315000000	285000000	405000000	650	550	0.8461538462	342692307.7	29.24	18218769.23	15182307.69	0.03748717949	23054615.38	11808461.54	10683846.15	15182307.69	2.321959921149719	2.6527187798806757
Ara-1	rep1	ECB_00103	4.072545478675978	rna	6.409052242305633	0.9724211591201123	10048443.371000603	100000	123	63	57	615000000	315000000	285000000	405000000	650	550	0.8461538462	342692307.7	29.24	18218769.23	15182307.69	0.03748717949	23054615.38	11808461.54	10683846.15	15182307.69	2.321959921149719	0.661852175319772
Ara-1	rep1	ECB_00104	17.900901465454155	rna	6.409052242305633	0.9724211591201123	42400824.99456596	100000	123	63	57	615000000	315000000	285000000	405000000	650	550	0.8461538462	342692307.7	29.24	18218769.23	15182307.69	0.03748717949	23054615.38	11808461.54	10683846.15	15182307.69	2.321959921149719	2.7927786645039308
Ara-1	rep1	ECB_00105	0.577222209204591	rna	6.409052242305633	0.9724211591201123	1503062.9076853888	100000	123	63	57	615000000	315000000	285000000	405000000	650	550	0.8461538462	342692307.7	29.24	18218769.23	15182307.69	0.03748717949	23054615.38	11808461.54	10683846.15	15182307.69	2.321959921149719	0.09900095152698021
Ara-1	rep1	ECB_00106	1.256030621658007	rna	6.409052242305633	0.9724211591201123	3201268.9203993226	100000	123	63	57	615000000	315000000	285000000	405000000	650	550	0.8461538462	342692307.7	29.24	18218769.23	15182307.69	0.03748717949	23054615.38	11808461.54	10683846.15	15182307.69	2.321959921149719	0.2108552260805434
Ara-1	rep1	ECB_00107	0.32551518588824213	rna	6.409052242305633	0.9724211591201123	861125.0364686996	100000	123	63	57	615000000	315000000	285000000	405000000	650	550	0.8461538462	342692307.7	29.24	18218769.23	15182307.69	0.03748717949	23054615.38	11808461.54	10683846.15	15182307.69	2.321959921149719	0.05671898199217036
Ara-1	rep1	ECB_00108	8.48202939808355	rna	6.409052242305633	0.9724211591201123	20509027.5349046	100000	123	63	57	615000000	315000000	285000000	405000000	650	550	0.8461538462	342692307.7	29.24	18218769.23	15182307.69	0.03748717949	23054615.38	11808461.54	10683846.15	15182307.69	2.321959921149719	1.3508504737005893
Ara-1	rep1	ECB_00109	5.873728172582012	rna	6.409052242305633	0.9724211591201123	14346974.7475607	100000	123	63	57	615000000	315000000	285000000	405000000	650	550	0.8461538462	342692307.7	29.24	18218769.23	15182307.69	0.03748717949	23054615.38	11808461.54	10683846.15	15182307.69	2.321959921149719	0.9449798436775524
Ara-1	rep1	ECB_00110	7.189538015976593	rna	6.409052242305633	0.9724211591201123	17463303.69433073	100000	123	63	57	615000000	315000000	285000000	405000000	650	550	0.8461538462	342692307.7	29.24	18218769.23	15182307.69	0.03748717949	23054615.38	11808461.54	10683846.15	15182307.69	2.321959921149719	1.1502404015848746
Ara-1	rep1	ECB_00111	51.39574770712593	rna	6.409052242305633	0.9724211591201123	118248064.85645539	100000	123	63	57	615000000	315000000	285000000	405000000	650	550	0.8461538462	342692307.7	29.24	18218769.23	15182307.69	0.03748717949	23054615.38	11808461.54	10683846.15	15182307.69	2.321959921149719	7.788543564713869
Ara-1	rep1	ECB_00112	74.50237390425957	rna	6.409052242305633	0.9724211591201123	169664144.58279592	100000	123	63	57	615000000	315000000	285000000	405000000	650	550	0.8461538462	342692307.7	29.24	18218769.23	15182307.69	0.03748717949	23054615.38	11808461.54	10683846.15	15182307.69	2.321959921149719	11.17512225724072
Ara-1	rep1	ECB_00113	257.4469756213954	rna	6.409052242305633	0.9724211591201123	566573244.0858104	100000	123	63	57	615000000	315000000	285000000	405000000	650	550	0.8461538462	342692307.7	29.24	18218769.23	15182307.69	0.03748717949	23054615.38	11808461.54	10683846.15	15182307.69	2.321959921149719	37.317992472184606
Ara-1	rep1	ECB_00114	193.97369071302026	rna	6.409052242305633	0.9724211591201123	430231075.3066791	100000	123	63	57	615000000	315000000	285000000	405000000	650	550	0.8461538462	342692307.7	29.24	18218769.23	15182307.69	0.03748717949	23054615.38	11808461.54	10683846.15	15182307.69	2.321959921149719	28.337660129892885
Ara-1	rep1	ECB_00115	148.17416863060416	rna	6.409052242305633	0.9724211591201123	331098605.91047925	100000	123	63	57	615000000	315000000	285000000	405000000	650	550	0.8461538462	342692307.7	29.24	18218769.23	15182307.69	0.03748717949	23054615.38	11808461.54	10683846.15	15182307.69	2.321959921149719	21.808187047122036
Ara-1	rep1	ECB_00116	1.2937497175302901	rna	6.409052242305633	0.9724211591201123	3294714.66925798	100000	123	63	57	615000000	315000000	285000000	405000000	650	550	0.8461538462	342692307.7	29.24	18218769.23	15182307.69	0.03748717949	23054615.38	11808461.54	10683846.15	15182307.69	2.321959921149719	0.21701013683368314
Ara-1	rep1	ECB_00117	150.74107084189146	rna	6.409052242305633	0.9724211591201123	336674896.92098707	100000	123	63	57	615000000	315000000	285000000	405000000	650	550	0.8461538462	342692307.7	29.24	18218769.23	15182307.69	0.03748717949	23054615.38	11808461.54	10683846.15	15182307.69	2.321959921149719	22.175475810093207
Ara-1	rep1	ECB_00118	7.685449800153158	rna	6.409052242305633	0.9724211591201123	18633558.45194219	100000	123	63	57	615000000	315000000	285000000	405000000	650	550	0.8461538462	342692307.7	29.24	18218769.23	15182307.69	0.03748717949	23054615.38	11808461.54	10683846.15	15182307.69	2.321959921149719	1.2273205649899586
Ara-1	rep1	ECB_00119	38.574805067450534	rna	6.409052242305633	0.9724211591201123	89455606.38293149	100000	123	63	57	615000000	315000000	285000000	405000000	650	550	0.8461538462	342692307.7	29.24	18218769.23	15182307.69	0.03748717949	23054615.38	11808461.54	10683846.15	15182307.69	2.321959921149719	5.892095471220916
Ara-1	rep1	ECB_00120	41.138971281116675	rna	6.409052242305633	0.9724211591201123	95232773.2371391	100000	123	63	57	615000000	315000000	285000000	405000000	650	550	0.8461538462	342692307.7	29.24	18218769.23	15182307.69	0.03748717949	23054615.38	11808461.54	10683846.15	15182307.69	2.321959921149719	6.272615150585128
Ara-1	rep1	ECB_00121	15.851893263589714	rna	6.409052242305633	0.9724211591201123	37673549.04450462	100000	123	63	57	615000000	315000000	285000000	405000000	650	550	0.8461538462	342692307.7	29.24	18218769.23	15182307.69	0.03748717949	23054615.38	11808461.54	10683846.15	15182307.69	2.321959921149719	2.4814112461519096
Ara-1	rep1	ECB_00122	16.483618389015444	rna	6.409052242305633	0.9724211591201123	39132707.36825286	100000	123	63	57	615000000	315000000	285000000	405000000	650	550	0.8461538462	342692307.7	29.24	18218769.23	15182307.69	0.03748717949	23054615.38	11808461.54	10683846.15	15182307.69	2.321959921149719	2.577520372217727
Ara-1	rep1	ECB_00123	13.22877374596463	rna	6.409052242305633	0.9724211591201123	31596692.289298948	100000	123	63	57	615000000	315000000	285000000	405000000	650	550	0.8461538462	342692307.7	29.24	18218769.23	15182307.69	0.03748717949	23054615.38	11808461.54	10683846.15	15182307.69	2.321959921149719	2.0811521498876266
Ara-1	rep1	ECB_00124	39.691460028493665	rna	6.409052242305633	0.9724211591201123	91972735.68481356	100000	123	63	57	615000000	315000000	285000000	405000000	650	550	0.8461538462	342692307.7	29.24	18218769.23	15182307.69	0.03748717949	23054615.38	11808461.54	10683846.15	15182307.69	2.321959921149719	6.05788906158136
Ara-1	rep1	ECB_00125	81.41328501860603	rna	6.409052242305633	0.9724211591201123	184949329.02324528	100000	123	63	57	615000000	315000000	285000000	405000000	650	550	0.8461538462	342692307.7	29.24	18218769.23	15182307.69	0.03748717949	23054615.38	11808461.54	10683846.15	15182307.69	2.321959921149719	12.181898351662591
Ara-1	rep1	ECB_00126	9.836615769435006	rna	6.409052242305633	0.9724211591201123	23687346.67267611	100000	123	63	57	615000000	315000000	285000000	405000000	650	550	0.8461538462	342692307.7	29.24	18218769.23	15182307.69	0.03748717949	23054615.38	11808461.54	10683846.15	15182307.69	2.321959921149719	1.560194086191393
Ara-1	rep1	ECB_00127	13.351432153935555	rna	6.409052242305633	0.9724211591201123	31881543.716810174	100000	123	63	57	615000000	315000000	285000000	405000000	650	550	0.8461538462	342692307.7	29.24	18218769.23	15182307.69	0.03748717949	23054615.38	11808461.54	10683846.15	15182307.69	2.321959921149719	2.0999142138193734
Ara-1	rep1	ECB_00128	7.269839151504075	rna	6.409052242305633	0.9724211591201123	17652945.84413627	100000	123	63	57	615000000	315000000	285000000	405000000	650	550	0.8461538462	342692307.7	29.24	18218769.23	15182307.69	0.03748717949	23054615.38	11808461.54	10683846.15	15182307.69	2.321959921149719	1.1627313979259943
Ara-1	rep1	ECB_00129	2.501318124259067	rna	6.409052242305633	0.9724211591201123	6255184.654720393	100000	123	63	57	615000000	315000000	285000000	405000000	650	550	0.8461538462	342692307.7	29.24	18218769.23	15182307.69	0.03748717949	23054615.38	11808461.54	10683846.15	15182307.69	2.321959921149719	0.4120048666146084
Ara-1	rep1	ECB_00130	76.0700463520011	rna	6.409052242305633	0.9724211591201123	173134744.51564303	100000	123	63	57	615000000	315000000	285000000	405000000	650	550	0.8461538462	342692307.7	29.24	18218769.23	15182307.69	0.03748717949	23054615.38	11808461.54	10683846.15	15182307.69	2.321959921149719	11.4037172774255
Ara-1	rep1	ECB_00131	2.618137210933203	rna	6.409052242305633	0.9724211591201123	6539083.748595156	100000	123	63	57	615000000	315000000	285000000	405000000	650	550	0.8461538462	342692307.7	29.24	18218769.23	15182307.69	0.03748717949	23054615.38	11808461.54	10683846.15	15182307.69	2.321959921149719	0.43070420400596926
Ara-1	rep1	ECB_00132	40.11041621405366	rna	6.409052242305633	0.9724211591201123	92916627.12467581	100000	123	63	57	615000000	315000000	285000000	405000000	650	550	0.8461538462	342692307.7	29.24	18218769.23	15182307.69	0.03748717949	23054615.38	11808461.54	10683846.15	15182307.69	2.321959921149719	6.1200595470658525
Ara-1	rep1	ECB_00133	11.665021052397043	rna	6.409052242305633	0.9724211591201123	27958528.046083357	100000	123	63	57	615000000	315000000	285000000	405000000	650	550	0.8461538462	342692307.7	29.24	18218769.23	15182307.69	0.03748717949	23054615.38	11808461.54	10683846.15	15182307.69	2.321959921149719	1.8415203154194115
Ara-1	rep1	ECB_00134	1.1071783817174734	rna	6.409052242305633	0.9724211591201123	2831720.400344685	100000	123	63	57	615000000	315000000	285000000	405000000	650	550	0.8461538462	342692307.7	29.24	18218769.23	15182307.69	0.03748717949	23054615.38	11808461.54	10683846.15	15182307.69	2.321959921149719	0.18651449161512054
Ara-1	rep1	ECB_00135	0	rna	6.409052242305633	0.9724211591201123	0	100000	123	63	57	615000000	315000000	285000000	405000000	650	550	0.8461538462	342692307.7	29.24	18218769.23	15182307.69	0.03748717949	23054615.38	11808461.54	10683846.15	15182307.69	2.321959921149719	0
Ara-1	rep1	ECB_00136	0.16111880424993016	rna	6.409052242305633	0.9724211591201123	434574.72133320686	100000	123	63	57	615000000	315000000	285000000	405000000	650	550	0.8461538462	342692307.7	29.24	18218769.23	15182307.69	0.03748717949	23054615.38	11808461.54	10683846.15	15182307.69	2.321959921149719	0.028623759326090095
Ara-1	rep1	ECB_00137	0.0850199059338977	rna	6.409052242305633	0.9724211591201123	233397.09320614208	100000	123	63	57	615000000	315000000	285000000	405000000	650	550	0.8461538462	342692307.7	29.24	18218769.23	15182307.69	0.03748717949	23054615.38	11808461.54	10683846.15	15182307.69	2.321959921149719	0.01537296555779012
Ara-1	rep1	ECB_00138	0.09644435465664832	rna	6.409052242305633	0.9724211591201123	263840.53681141423	100000	123	63	57	615000000	315000000	285000000	405000000	650	550	0.8461538462	342692307.7	29.24	18218769.23	15182307.69	0.03748717949	23054615.38	11808461.54	10683846.15	15182307.69	2.321959921149719	0.017378157668691947
Ara-1	rep1	ECB_00139	0.06606501165137292	rna	6.409052242305633	0.9724211591201123	182628.08954310973	100000	123	63	57	615000000	315000000	285000000	405000000	650	550	0.8461538462	342692307.7	29.24	18218769.23	15182307.69	0.03748717949	23054615.38	11808461.54	10683846.15	15182307.69	2.321959921149719	0.01202900726767643
Ara-1	rep1	ECB_00140	0.2487980226019789	rna	6.409052242305633	0.9724211591201123	663072.4872649048	100000	123	63	57	615000000	315000000	285000000	405000000	650	550	0.8461538462	342692307.7	29.24	18218769.23	15182307.69	0.03748717949	23054615.38	11808461.54	10683846.15	15182307.69	2.321959921149719	0.043674025108952644
Ara-1	rep1	ECB_00141	6.909799627718595	rna	6.409052242305633	0.9724211591201123	16802202.39862703	100000	123	63	57	615000000	315000000	285000000	405000000	650	550	0.8461538462	342692307.7	29.24	18218769.23	15182307.69	0.03748717949	23054615.38	11808461.54	10683846.15	15182307.69	2.321959921149719	1.1066962112547616
Ara-1	rep1	ECB_00142	35.55409000871643	rna	6.409052242305633	0.9724211591201123	82636149.60874541	100000	123	63	57	615000000	315000000	285000000	405000000	650	550	0.8461538462	342692307.7	29.24	18218769.23	15182307.69	0.03748717949	23054615.38	11808461.54	10683846.15	15182307.69	2.321959921149719	5.442924178329929
Ara-1	rep1	ECB_00143	2.9775701788560016	rna	6.409052242305633	0.9724211591201123	7410468.809376527	100000	123	63	57	615000000	315000000	285000000	405000000	650	550	0.8461538462	342692307.7	29.24	18218769.23	15182307.69	0.03748717949	23054615.38	11808461.54	10683846.15	15182307.69	2.321959921149719	0.4880989741933314
Ara-1	rep1	ECB_00144	28.174397375538614	rna	6.409052242305633	0.9724211591201123	65905486.10865849	100000	123	63	57	615000000	315000000	285000000	405000000	650	550	0.8461538462	342692307.7	29.24	18218769.23	15182307.69	0.03748717949	23054615.38	11808461.54	10683846.15	15182307.69	2.321959921149719	4.340939958163797
Ara-1	rep1	ECB_00145	10.883013184742374	rna	6.409052242305633	0.9724211591201123	26134190.8104193	100000	123	63	57	615000000	315000000	285000000	405000000	650	550	0.8461538462	342692307.7	29.24	18218769.23	15182307.69	0.03748717949	23054615.38	11808461.54	10683846.15	15182307.69	2.321959921149719	1.7213582641084848
Ara-1	rep1	ECB_00146	5.003505415643028	rna	6.409052242305633	0.9724211591201123	12275563.573510434	100000	123	63	57	615000000	315000000	285000000	405000000	650	550	0.8461538462	342692307.7	29.24	18218769.23	15182307.69	0.03748717949	23054615.38	11808461.54	10683846.15	15182307.69	2.321959921149719	0.8085439858128995
Ara-1	rep1	ECB_00147	3.15667556282584	rna	6.409052242305633	0.9724211591201123	7843574.162049995	100000	123	63	57	615000000	315000000	285000000	405000000	650	550	0.8461538462	342692307.7	29.24	18218769.23	15182307.69	0.03748717949	23054615.38	11808461.54	10683846.15	15182307.69	2.321959921149719	0.5166259518779385
Ara-1	rep1	ECB_00148	8.498259312251603	rna	6.409052242305633	0.9724211591201123	20547187.19225811	100000	123	63	57	615000000	315000000	285000000	405000000	650	550	0.8461538462	342692307.7	29.24	18218769.23	15182307.69	0.03748717949	23054615.38	11808461.54	10683846.15	15182307.69	2.321959921149719	1.3533639030245546
Ara-1	rep1	ECB_00149	5.9377602674609715	rna	6.409052242305633	0.9724211591201123	14499041.248476973	100000	123	63	57	615000000	315000000	285000000	405000000	650	550	0.8461538462	342692307.7	29.24	18218769.23	15182307.69	0.03748717949	23054615.38	11808461.54	10683846.15	15182307.69	2.321959921149719	0.9549958770778261
Ara-1	rep1	ECB_00150	2.152324317695517	rna	6.409052242305633	0.9724211591201123	5404789.024809482	100000	123	63	57	615000000	315000000	285000000	405000000	650	550	0.8461538462	342692307.7	29.24	18218769.23	15182307.69	0.03748717949	23054615.38	11808461.54	10683846.15	15182307.69	2.321959921149719	0.3559925892141817
Ara-1	rep1	ECB_00151	1.6577490928005354	rna	6.409052242305633	0.9724211591201123	4192923.774537354	100000	123	63	57	615000000	315000000	285000000	405000000	650	550	0.8461538462	342692307.7	29.24	18218769.23	15182307.69	0.03748717949	23054615.38	11808461.54	10683846.15	15182307.69	2.321959921149719	0.27617170328454554
Ara-1	rep1	ECB_00152	2.1439066374371616	rna	6.409052242305633	0.9724211591201123	5384232.896907899	100000	123	63	57	615000000	315000000	285000000	405000000	650	550	0.8461538462	342692307.7	29.24	18218769.23	15182307.69	0.03748717949	23054615.38	11808461.54	10683846.15	15182307.69	2.321959921149719	0.3546386364211473
Ara-1	rep1	ECB_00153	33.80708902273745	rna	6.409052242305633	0.9724211591201123	78684965.24589156	100000	123	63	57	615000000	315000000	285000000	405000000	650	550	0.8461538462	342692307.7	29.24	18218769.23	15182307.69	0.03748717949	23054615.38	11808461.54	10683846.15	15182307.69	2.321959921149719	5.182674916917822
Ara-1	rep1	ECB_00154	3.744398785370528	rna	6.409052242305633	0.9724211591201123	9260216.158681955	100000	123	63	57	615000000	315000000	285000000	405000000	650	550	0.8461538462	342692307.7	29.24	18218769.23	15182307.69	0.03748717949	23054615.38	11808461.54	10683846.15	15182307.69	2.321959921149719	0.6099346916003621
Ara-1	rep1	ECB_00155	52.85717343252123	rna	6.409052242305633	0.9724211591201123	121516420.57371506	100000	123	63	57	615000000	315000000	285000000	405000000	650	550	0.8461538462	342692307.7	29.24	18218769.23	15182307.69	0.03748717949	23054615.38	11808461.54	10683846.15	15182307.69	2.321959921149719	8.003817539131633
Ara-1	rep1	ECB_00156	7.327931092370284	rna	6.409052242305633	0.9724211591201123	17790101.88715818	100000	123	63	57	615000000	315000000	285000000	405000000	650	550	0.8461538462	342692307.7	29.24	18218769.23	15182307.69	0.03748717949	23054615.38	11808461.54	10683846.15	15182307.69	2.321959921149719	1.1717653370228978
Ara-1	rep1	ECB_00157	3.431226578536602	rna	6.409052242305633	0.9724211591201123	8506179.94675153	100000	123	63	57	615000000	315000000	285000000	405000000	650	550	0.8461538462	342692307.7	29.24	18218769.23	15182307.69	0.03748717949	23054615.38	11808461.54	10683846.15	15182307.69	2.321959921149719	0.5602692370906316
Ara-1	rep1	ECB_00158	45.42994697764409	rna	6.409052242305633	0.9724211591201123	104878603.18223819	100000	123	63	57	615000000	315000000	285000000	405000000	650	550	0.8461538462	342692307.7	29.24	18218769.23	15182307.69	0.03748717949	23054615.38	11808461.54	10683846.15	15182307.69	2.321959921149719	6.907948733730228
Ara-1	rep1	ECB_00159	3.6428606845614877	rna	6.409052242305633	0.9724211591201123	9015937.031153983	100000	123	63	57	615000000	315000000	285000000	405000000	650	550	0.8461538462	342692307.7	29.24	18218769.23	15182307.69	0.03748717949	23054615.38	11808461.54	10683846.15	15182307.69	2.321959921149719	0.5938449684491925
Ara-1	rep1	ECB_00160	16.867339959599768	rna	6.409052242305633	0.9724211591201123	40018270.69650566	100000	123	63	57	615000000	315000000	285000000	405000000	650	550	0.8461538462	342692307.7	29.24	18218769.23	15182307.69	0.03748717949	23054615.38	11808461.54	10683846.15	15182307.69	2.321959921149719	2.6358490101517407
Ara-1	rep1	ECB_00161	3.1241943136588017	rna	6.409052242305633	0.9724211591201123	7765080.784375916	100000	123	63	57	615000000	315000000	285000000	405000000	650	550	0.8461538462	342692307.7	29.24	18218769.23	15182307.69	0.03748717949	23054615.38	11808461.54	10683846.15	15182307.69	2.321959921149719	0.5114558960947996
Ara-1	rep1	ECB_00162	20.980360128714572	rna	6.409052242305633	0.9724211591201123	49477883.332267106	100000	123	63	57	615000000	315000000	285000000	405000000	650	550	0.8461538462	342692307.7	29.24	18218769.23	15182307.69	0.03748717949	23054615.38	11808461.54	10683846.15	15182307.69	2.321959921149719	3.2589171779765915
Ara-1	rep1	ECB_00163	5.435599230386499	rna	6.409052242305633	0.9724211591201123	13305230.385738844	100000	123	63	57	615000000	315000000	285000000	405000000	650	550	0.8461538462	342692307.7	29.24	18218769.23	15182307.69	0.03748717949	23054615.38	11808461.54	10683846.15	15182307.69	2.321959921149719	0.8763641639605609
Ara-1	rep1	ECB_00164	135.04557862305015	rna	6.409052242305633	0.9724211591201123	302535562.9732559	100000	123	63	57	615000000	315000000	285000000	405000000	650	550	0.8461538462	342692307.7	29.24	18218769.23	15182307.69	0.03748717949	23054615.38	11808461.54	10683846.15	15182307.69	2.321959921149719	19.926849669403314
Ara-1	rep1	ECB_00165	3.06021260528577	rna	6.409052242305633	0.9724211591201123	7610398.111070291	100000	123	63	57	615000000	315000000	285000000	405000000	650	550	0.8461538462	342692307.7	29.24	18218769.23	15182307.69	0.03748717949	23054615.38	11808461.54	10683846.15	15182307.69	2.321959921149719	0.5012675455183251
Ara-1	rep1	ECB_00166	9.25795321618813	rna	6.409052242305633	0.9724211591201123	22331189.719437957	100000	123	63	57	615000000	315000000	285000000	405000000	650	550	0.8461538462	342692307.7	29.24	18218769.23	15182307.69	0.03748717949	23054615.38	11808461.54	10683846.15	15182307.69	2.321959921149719	1.4708692627897832
Ara-1	rep1	ECB_00167	507.59461573727475	rna	6.409052242305633	0.9724211591201123	1096362635.014186	100000	123	63	57	615000000	315000000	285000000	405000000	650	550	0.8461538462	342692307.7	29.24	18218769.23	15182307.69	0.03748717949	23054615.38	11808461.54	10683846.15	15182307.69	2.321959921149719	72.21317453184786
Ara-1	rep1	ECB_00168	219.88587881373294	rna	6.409052242305633	0.9724211591201123	486020395.1645358	100000	123	63	57	615000000	315000000	285000000	405000000	650	550	0.8461538462	342692307.7	29.24	18218769.23	15182307.69	0.03748717949	23054615.38	11808461.54	10683846.15	15182307.69	2.321959921149719	32.012287268071816
Ara-1	rep1	ECB_00169	38.74510872812067	rna	6.409052242305633	0.9724211591201123	89839628.11933812	100000	123	63	57	615000000	315000000	285000000	405000000	650	550	0.8461538462	342692307.7	29.24	18218769.23	15182307.69	0.03748717949	23054615.38	11808461.54	10683846.15	15182307.69	2.321959921149719	5.917389500577177
Ara-1	rep1	ECB_00170	117.3956025791505	rna	6.409052242305633	0.9724211591201123	264013097.94912717	100000	123	63	57	615000000	315000000	285000000	405000000	650	550	0.8461538462	342692307.7	29.24	18218769.23	15182307.69	0.03748717949	23054615.38	11808461.54	10683846.15	15182307.69	2.321959921149719	17.389523604703548
Ara-1	rep1	ECB_00171	14.252756495659396	rna	6.409052242305633	0.9724211591201123	33972531.85267205	100000	123	63	57	615000000	315000000	285000000	405000000	650	550	0.8461538462	342692307.7	29.24	18218769.23	15182307.69	0.03748717949	23054615.38	11808461.54	10683846.15	15182307.69	2.321959921149719	2.237639530586542
Ara-1	rep1	ECB_00172	49.06425404013719	rna	6.409052242305633	0.9724211591201123	113028534.89842519	100000	123	63	57	615000000	315000000	285000000	405000000	650	550	0.8461538462	342692307.7	29.24	18218769.23	15182307.69	0.03748717949	23054615.38	11808461.54	10683846.15	15182307.69	2.321959921149719	7.444753275081674
Ara-1	rep1	ECB_00173	31.125364386397564	rna	6.409052242305633	0.9724211591201123	72608643.1452969	100000	123	63	57	615000000	315000000	285000000	405000000	650	550	0.8461538462	342692307.7	29.24	18218769.23	15182307.69	0.03748717949	23054615.38	11808461.54	10683846.15	15182307.69	2.321959921149719	4.782451036288865
Ara-1	rep1	ECB_00174	38.215183824559205	rna	6.409052242305633	0.9724211591201123	88644534.08610177	100000	123	63	57	615000000	315000000	285000000	405000000	650	550	0.8461538462	342692307.7	29.24	18218769.23	15182307.69	0.03748717949	23054615.38	11808461.54	10683846.15	15182307.69	2.321959921149719	5.838673269972555
Ara-1	rep1	ECB_00175	54.19560884638714	rna	6.409052242305633	0.9724211591201123	124507531.23985393	100000	123	63	57	615000000	315000000	285000000	405000000	650	550	0.8461538462	342692307.7	29.24	18218769.23	15182307.69	0.03748717949	23054615.38	11808461.54	10683846.15	15182307.69	2.321959921149719	8.200830452267954
Ara-1	rep1	ECB_00176	173.98659531357055	rna	6.409052242305633	0.9724211591201123	387059029.62650704	100000	123	63	57	615000000	315000000	285000000	405000000	650	550	0.8461538462	342692307.7	29.24	18218769.23	15182307.69	0.03748717949	23054615.38	11808461.54	10683846.15	15182307.69	2.321959921149719	25.49408413593461
Ara-1	rep1	ECB_00177	83.76271044273066	rna	6.409052242305633	0.9724211591201123	190137357.77738062	100000	123	63	57	615000000	315000000	285000000	405000000	650	550	0.8461538462	342692307.7	29.24	18218769.23	15182307.69	0.03748717949	23054615.38	11808461.54	10683846.15	15182307.69	2.321959921149719	12.52361377859683
Ara-1	rep1	ECB_00178	47.623141832533555	rna	6.409052242305633	0.9724211591201123	109798905.02092837	100000	123	63	57	615000000	315000000	285000000	405000000	650	550	0.8461538462	342692307.7	29.24	18218769.23	15182307.69	0.03748717949	23054615.38	11808461.54	10683846.15	15182307.69	2.321959921149719	7.232030022237573
Ara-1	rep1	ECB_00179	49.67707887772493	rna	6.409052242305633	0.9724211591201123	114401119.64558756	100000	123	63	57	615000000	315000000	285000000	405000000	650	550	0.8461538462	342692307.7	29.24	18218769.23	15182307.69	0.03748717949	23054615.38	11808461.54	10683846.15	15182307.69	2.321959921149719	7.535160133853641
Ara-1	rep1	ECB_00180	19.147495819448295	rna	6.409052242305633	0.9724211591201123	45269433.866524525	100000	123	63	57	615000000	315000000	285000000	405000000	650	550	0.8461538462	342692307.7	29.24	18218769.23	15182307.69	0.03748717949	23054615.38	11808461.54	10683846.15	15182307.69	2.321959921149719	2.9817228573454453
Ara-1	rep1	ECB_00181	17.731085615055314	rna	6.409052242305633	0.9724211591201123	42009633.843625054	100000	123	63	57	615000000	315000000	285000000	405000000	650	550	0.8461538462	342692307.7	29.24	18218769.23	15182307.69	0.03748717949	23054615.38	11808461.54	10683846.15	15182307.69	2.321959921149719	2.7670124134880485
Ara-1	rep1	ECB_00182	24.057943949381773	rna	6.409052242305633	0.9724211591201123	56521963.77784237	100000	123	63	57	615000000	315000000	285000000	405000000	650	550	0.8461538462	342692307.7	29.24	18218769.23	15182307.69	0.03748717949	23054615.38	11808461.54	10683846.15	15182307.69	2.321959921149719	3.7228835649979093
Ara-1	rep1	ECB_00183	77.65231887242108	rna	6.409052242305633	0.9724211591201123	176635667.28651232	100000	123	63	57	615000000	315000000	285000000	405000000	650	550	0.8461538462	342692307.7	29.24	18218769.23	15182307.69	0.03748717949	23054615.38	11808461.54	10683846.15	15182307.69	2.321959921149719	11.634309545896993
Ara-1	rep1	ECB_00184	2.6878525612127993	rna	6.409052242305633	0.9724211591201123	6708341.766711658	100000	123	63	57	615000000	315000000	285000000	405000000	650	550	0.8461538462	342692307.7	29.24	18218769.23	15182307.69	0.03748717949	23054615.38	11808461.54	10683846.15	15182307.69	2.321959921149719	0.4418525762806259
Ara-1	rep1	ECB_00185	4.994101974520972	rna	6.409052242305633	0.9724211591201123	12253128.911168404	100000	123	63	57	615000000	315000000	285000000	405000000	650	550	0.8461538462	342692307.7	29.24	18218769.23	15182307.69	0.03748717949	23054615.38	11808461.54	10683846.15	15182307.69	2.321959921149719	0.80706630120789
Ara-1	rep1	ECB_00186	5.851166175320954	rna	6.409052242305633	0.9724211591201123	14293382.56239457	100000	123	63	57	615000000	315000000	285000000	405000000	650	550	0.8461538462	342692307.7	29.24	18218769.23	15182307.69	0.03748717949	23054615.38	11808461.54	10683846.15	15182307.69	2.321959921149719	0.9414499333200229
Ara-1	rep1	ECB_00187	9.737653567888126	rna	6.409052242305633	0.9724211591201123	23455577.90535854	100000	123	63	57	615000000	315000000	285000000	405000000	650	550	0.8461538462	342692307.7	29.24	18218769.23	15182307.69	0.03748717949	23054615.38	11808461.54	10683846.15	15182307.69	2.321959921149719	1.5449283721741345
Ara-1	rep1	ECB_00188	15.17923677396038	rna	6.409052242305633	0.9724211591201123	36118081.50298824	100000	123	63	57	615000000	315000000	285000000	405000000	650	550	0.8461538462	342692307.7	29.24	18218769.23	15182307.69	0.03748717949	23054615.38	11808461.54	10683846.15	15182307.69	2.321959921149719	2.3789586036895978
Ara-1	rep1	ECB_00189	8.504368772576733	rna	6.409052242305633	0.9724211591201123	20561551.190505214	100000	123	63	57	615000000	315000000	285000000	405000000	650	550	0.8461538462	342692307.7	29.24	18218769.23	15182307.69	0.03748717949	23054615.38	11808461.54	10683846.15	15182307.69	2.321959921149719	1.3543100041404321
Ara-1	rep1	ECB_00190	4.627052163476001	rna	6.409052242305633	0.9724211591201123	11376490.639664758	100000	123	63	57	615000000	315000000	285000000	405000000	650	550	0.8461538462	342692307.7	29.24	18218769.23	15182307.69	0.03748717949	23054615.38	11808461.54	10683846.15	15182307.69	2.321959921149719	0.7493255223089711
Ara-1	rep1	ECB_00191	5.431583786962876	rna	6.409052242305633	0.9724211591201123	13295672.379559338	100000	123	63	57	615000000	315000000	285000000	405000000	650	550	0.8461538462	342692307.7	29.24	18218769.23	15182307.69	0.03748717949	23054615.38	11808461.54	10683846.15	15182307.69	2.321959921149719	0.8757346149898335
Ara-1	rep1	ECB_00192	1.1313342124505965	rna	6.409052242305633	0.9724211591201123	2891779.585946588	100000	123	63	57	615000000	315000000	285000000	405000000	650	550	0.8461538462	342692307.7	29.24	18218769.23	15182307.69	0.03748717949	23054615.38	11808461.54	10683846.15	15182307.69	2.321959921149719	0.19047035832710013
Ara-1	rep1	ECB_00193	46.316116320276116	rna	6.409052242305633	0.9724211591201123	106867442.63681859	100000	123	63	57	615000000	315000000	285000000	405000000	650	550	0.8461538462	342692307.7	29.24	18218769.23	15182307.69	0.03748717949	23054615.38	11808461.54	10683846.15	15182307.69	2.321959921149719	7.038945911181082
Ara-1	rep1	ECB_00194	8.905545569239498	rna	6.409052242305633	0.9724211591201123	21504147.778842423	100000	123	63	57	615000000	315000000	285000000	405000000	650	550	0.8461538462	342692307.7	29.24	18218769.23	15182307.69	0.03748717949	23054615.38	11808461.54	10683846.15	15182307.69	2.321959921149719	1.4163952027534243
Ara-1	rep1	ECB_00195	21.162263360994302	rna	6.409052242305633	0.9724211591201123	49894984.319392316	100000	123	63	57	615000000	315000000	285000000	405000000	650	550	0.8461538462	342692307.7	29.24	18218769.23	15182307.69	0.03748717949	23054615.38	11808461.54	10683846.15	15182307.69	2.321959921149719	3.286390009883426
Ara-1	rep1	ECB_00196	51.81529079502994	rna	6.409052242305633	0.9724211591201123	119186596.8289039	100000	123	63	57	615000000	315000000	285000000	405000000	650	550	0.8461538462	342692307.7	29.24	18218769.23	15182307.69	0.03748717949	23054615.38	11808461.54	10683846.15	15182307.69	2.321959921149719	7.850361042768716
Ara-1	rep1	ECB_00197	13.63669279470346	rna	6.409052242305633	0.9724211591201123	32543730.79069577	100000	123	63	57	615000000	315000000	285000000	405000000	650	550	0.8461538462	342692307.7	29.24	18218769.23	15182307.69	0.03748717949	23054615.38	11808461.54	10683846.15	15182307.69	2.321959921149719	2.14352992016695
Ara-1	rep1	ECB_00198	7.423571748746191	rna	6.409052242305633	0.9724211591201123	18015845.871305913	100000	123	63	57	615000000	315000000	285000000	405000000	650	550	0.8461538462	342692307.7	29.24	18218769.23	15182307.69	0.03748717949	23054615.38	11808461.54	10683846.15	15182307.69	2.321959921149719	1.1866342218299433
Ara-1	rep1	ECB_00199	14.550184636219901	rna	6.409052242305633	0.9724211591201123	34661725.71207119	100000	123	63	57	615000000	315000000	285000000	405000000	650	550	0.8461538462	342692307.7	29.24	18218769.23	15182307.69	0.03748717949	23054615.38	11808461.54	10683846.15	15182307.69	2.321959921149719	2.2830340696428864
Ara-1	rep1	ECB_00200	4.700883762793294	rna	6.409052242305633	0.9724211591201123	11552974.723161748	100000	123	63	57	615000000	315000000	285000000	405000000	650	550	0.8461538462	342692307.7	29.24	18218769.23	15182307.69	0.03748717949	23054615.38	11808461.54	10683846.15	15182307.69	2.321959921149719	0.760949847615804
Ara-1	rep1	ECB_00201	1.1846769464455542	rna	6.409052242305633	0.9724211591201123	3024282.6544809635	100000	123	63	57	615000000	315000000	285000000	405000000	650	550	0.8461538462	342692307.7	29.24	18218769.23	15182307.69	0.03748717949	23054615.38	11808461.54	10683846.15	15182307.69	2.321959921149719	0.1991978239561659
Ara-1	rep1	ECB_00202	20.464815664843304	rna	6.409052242305633	0.9724211591201123	48295203.780185886	100000	123	63	57	615000000	315000000	285000000	405000000	650	550	0.8461538462	342692307.7	29.24	18218769.23	15182307.69	0.03748717949	23054615.38	11808461.54	10683846.15	15182307.69	2.321959921149719	3.1810186413226282
Ara-1	rep1	ECB_00203	6.080623672392363	rna	6.409052242305633	0.9724211591201123	14838157.875797132	100000	123	63	57	615000000	315000000	285000000	405000000	650	550	0.8461538462	342692307.7	29.24	18218769.23	15182307.69	0.03748717949	23054615.38	11808461.54	10683846.15	15182307.69	2.321959921149719	0.977332180243617
Ara-1	rep1	ECB_00204	41.525318099671075	rna	6.409052242305633	0.9724211591201123	96102351.50932667	100000	123	63	57	615000000	315000000	285000000	405000000	650	550	0.8461538462	342692307.7	29.24	18218769.23	15182307.69	0.03748717949	23054615.38	11808461.54	10683846.15	15182307.69	2.321959921149719	6.329890914582477
Ara-1	rep1	ECB_00205	2.20312451898274	rna	6.409052242305633	0.9724211591201123	5528797.288257033	100000	123	63	57	615000000	315000000	285000000	405000000	650	550	0.8461538462	342692307.7	29.24	18218769.23	15182307.69	0.03748717949	23054615.38	11808461.54	10683846.15	15182307.69	2.321959921149719	0.36416053482427035
Ara-1	rep1	ECB_00206	8.524238793073406	rna	6.409052242305633	0.9724211591201123	20608265.778750725	100000	123	63	57	615000000	315000000	285000000	405000000	650	550	0.8461538462	342692307.7	29.24	18218769.23	15182307.69	0.03748717949	23054615.38	11808461.54	10683846.15	15182307.69	2.321959921149719	1.3573869137380608
Ara-1	rep1	ECB_00207	7.59052212815511	rna	6.409052242305633	0.9724211591201123	18409713.132032648	100000	123	63	57	615000000	315000000	285000000	405000000	650	550	0.8461538462	342692307.7	29.24	18218769.23	15182307.69	0.03748717949	23054615.38	11808461.54	10683846.15	15182307.69	2.321959921149719	1.2125767378669592
Ara-1	rep1	ECB_00208	9.425768885304786	rna	6.409052242305633	0.9724211591201123	22724717.94604021	100000	123	63	57	615000000	315000000	285000000	405000000	650	550	0.8461538462	342692307.7	29.24	18218769.23	15182307.69	0.03748717949	23054615.38	11808461.54	10683846.15	15182307.69	2.321959921149719	1.4967894479577768
Ara-1	rep1	ECB_00209	0.24961509328375875	rna	6.409052242305633	0.9724211591201123	665189.9143585816	100000	123	63	57	615000000	315000000	285000000	405000000	650	550	0.8461538462	342692307.7	29.24	18218769.23	15182307.69	0.03748717949	23054615.38	11808461.54	10683846.15	15182307.69	2.321959921149719	0.043813491857810034
Ara-1	rep1	ECB_00212	0	rna	6.409052242305633	0.9724211591201123	0	100000	123	63	57	615000000	315000000	285000000	405000000	650	550	0.8461538462	342692307.7	29.24	18218769.23	15182307.69	0.03748717949	23054615.38	11808461.54	10683846.15	15182307.69	2.321959921149719	0
Ara-1	rep1	ECB_00213	0.30498972274825553	rna	6.409052242305633	0.9724211591201123	808277.0797634716	100000	123	63	57	615000000	315000000	285000000	405000000	650	550	0.8461538462	342692307.7	29.24	18218769.23	15182307.69	0.03748717949	23054615.38	11808461.54	10683846.15	15182307.69	2.321959921149719	0.0532380910904508
Ara-1	rep1	ECB_00214	4.196164391236888	rna	6.409052242305633	0.9724211591201123	10344921.190869395	100000	123	63	57	615000000	315000000	285000000	405000000	650	550	0.8461538462	342692307.7	29.24	18218769.23	15182307.69	0.03748717949	23054615.38	11808461.54	10683846.15	15182307.69	2.321959921149719	0.6813800248353019
Ara-1	rep1	ECB_00215	4.560467754294272	rna	6.409052242305633	0.9724211591201123	11217263.363229534	100000	123	63	57	615000000	315000000	285000000	405000000	650	550	0.8461538462	342692307.7	29.24	18218769.23	15182307.69	0.03748717949	23054615.38	11808461.54	10683846.15	15182307.69	2.321959921149719	0.7388378362676652
Ara-1	rep1	ECB_00216	0.45114569267716176	rna	6.409052242305633	0.9724211591201123	1182776.2602867982	100000	123	63	57	615000000	315000000	285000000	405000000	650	550	0.8461538462	342692307.7	29.24	18218769.23	15182307.69	0.03748717949	23054615.38	11808461.54	10683846.15	15182307.69	2.321959921149719	0.07790490645014705
Ara-1	rep1	ECB_00217	8.543024994270262	rna	6.409052242305633	0.9724211591201123	20652429.536644094	100000	123	63	57	615000000	315000000	285000000	405000000	650	550	0.8461538462	342692307.7	29.24	18218769.23	15182307.69	0.03748717949	23054615.38	11808461.54	10683846.15	15182307.69	2.321959921149719	1.3602958099872426
Ara-1	rep1	ECB_00218	6.445665311834895	rna	6.409052242305633	0.9724211591201123	15703676.025915487	100000	123	63	57	615000000	315000000	285000000	405000000	650	550	0.8461538462	342692307.7	29.24	18218769.23	15182307.69	0.03748717949	23054615.38	11808461.54	10683846.15	15182307.69	2.321959921149719	1.0343405196733624
Ara-1	rep1	ECB_00219	16.978707994402843	rna	6.409052242305633	0.9724211591201123	40275184.37204855	100000	123	63	57	615000000	315000000	285000000	405000000	650	550	0.8461538462	342692307.7	29.24	18218769.23	15182307.69	0.03748717949	23054615.38	11808461.54	10683846.15	15182307.69	2.321959921149719	2.652770922208108
Ara-1	rep1	ECB_00220	5.648666799490174	rna	6.409052242305633	0.9724211591201123	13812121.879631158	100000	123	63	57	615000000	315000000	285000000	405000000	650	550	0.8461538462	342692307.7	29.24	18218769.23	15182307.69	0.03748717949	23054615.38	11808461.54	10683846.15	15182307.69	2.321959921149719	0.9097511499341217
Ara-1	rep1	ECB_00221	9.180964894436785	rna	6.409052242305633	0.9724211591201123	22150586.256604422	100000	123	63	57	615000000	315000000	285000000	405000000	650	550	0.8461538462	342692307.7	29.24	18218769.23	15182307.69	0.03748717949	23054615.38	11808461.54	10683846.15	15182307.69	2.321959921149719	1.4589736098678963
Ara-1	rep1	ECB_00222	0.06529879373273585	rna	6.409052242305633	0.9724211591201123	180568.06453526593	100000	123	63	57	615000000	315000000	285000000	405000000	650	550	0.8461538462	342692307.7	29.24	18218769.23	15182307.69	0.03748717949	23054615.38	11808461.54	10683846.15	15182307.69	2.321959921149719	0.01189332137262632
Ara-1	rep1	ECB_00223	0.6769142128935519	rna	6.409052242305633	0.9724211591201123	1754929.0423426214	100000	123	63	57	615000000	315000000	285000000	405000000	650	550	0.8461538462	342692307.7	29.24	18218769.23	15182307.69	0.03748717949	23054615.38	11808461.54	10683846.15	15182307.69	2.321959921149719	0.11559040154999134
Ara-1	rep1	ECB_00226	1.5454450183991681	rna	6.409052242305633	0.9724211591201123	3916444.01963283	100000	123	63	57	615000000	315000000	285000000	405000000	650	550	0.8461538462	342692307.7	29.24	18218769.23	15182307.69	0.03748717949	23054615.38	11808461.54	10683846.15	15182307.69	2.321959921149719	0.25796104911063295
Ara-1	rep1	ECB_00227	2.691942771632036	rna	6.409052242305633	0.9724211591201123	6718268.370329066	100000	123	63	57	615000000	315000000	285000000	405000000	650	550	0.8461538462	342692307.7	29.24	18218769.23	15182307.69	0.03748717949	23054615.38	11808461.54	10683846.15	15182307.69	2.321959921149719	0.44250640334170876
Ara-1	rep1	ECB_00228	0.5961395757247415	rna	6.409052242305633	0.9724211591201123	1550943.0089164162	100000	123	63	57	615000000	315000000	285000000	405000000	650	550	0.8461538462	342692307.7	29.24	18218769.23	15182307.69	0.03748717949	23054615.38	11808461.54	10683846.15	15182307.69	2.321959921149719	0.10215462896579039
Ara-1	rep1	ECB_00229	0.2115735446204719	rna	6.409052242305633	0.9724211591201123	566391.3318095033	100000	123	63	57	615000000	315000000	285000000	405000000	650	550	0.8461538462	342692307.7	29.24	18218769.23	15182307.69	0.03748717949	23054615.38	11808461.54	10683846.15	15182307.69	2.321959921149719	0.03730601061277156
Ara-1	rep1	ECB_00230	6.3988360602536245	rna	6.409052242305633	0.9724211591201123	15592720.532641562	100000	123	63	57	615000000	315000000	285000000	405000000	650	550	0.8461538462	342692307.7	29.24	18218769.23	15182307.69	0.03748717949	23054615.38	11808461.54	10683846.15	15182307.69	2.321959921149719	1.0270323096476226
Ara-1	rep1	ECB_00231	0.6730608113021276	rna	6.409052242305633	0.9724211591201123	1745213.685488218	100000	123	63	57	615000000	315000000	285000000	405000000	650	550	0.8461538462	342692307.7	29.24	18218769.23	15182307.69	0.03748717949	23054615.38	11808461.54	10683846.15	15182307.69	2.321959921149719	0.11495048849772178
Ara-1	rep1	ECB_00232	41.69160772681422	rna	6.409052242305633	0.9724211591201123	96476562.60151562	100000	123	63	57	615000000	315000000	285000000	405000000	650	550	0.8461538462	342692307.7	29.24	18218769.23	15182307.69	0.03748717949	23054615.38	11808461.54	10683846.15	15182307.69	2.321959921149719	6.354538754675682
Ara-1	rep1	ECB_00233	73.55256126055367	rna	6.409052242305633	0.9724211591201123	167560419.50383177	100000	123	63	57	615000000	315000000	285000000	405000000	650	550	0.8461538462	342692307.7	29.24	18218769.23	15182307.69	0.03748717949	23054615.38	11808461.54	10683846.15	15182307.69	2.321959921149719	11.036558007199218
Ara-1	rep1	ECB_00234	10.923753515837317	rna	6.409052242305633	0.9724211591201123	26229320.584711492	100000	123	63	57	615000000	315000000	285000000	405000000	650	550	0.8461538462	342692307.7	29.24	18218769.23	15182307.69	0.03748717949	23054615.38	11808461.54	10683846.15	15182307.69	2.321959921149719	1.7276240951161683
Ara-1	rep1	ECB_00235	39.187820007045794	rna	6.409052242305633	0.9724211591201123	90837690.94803755	100000	123	63	57	615000000	315000000	285000000	405000000	650	550	0.8461538462	342692307.7	29.24	18218769.23	15182307.69	0.03748717949	23054615.38	11808461.54	10683846.15	15182307.69	2.321959921149719	5.9831280463291385
Ara-1	rep1	ECB_00238	0.047623932271243445	rna	6.409052242305633	0.9724211591201123	132843.87680740643	100000	123	63	57	615000000	315000000	285000000	405000000	650	550	0.8461538462	342692307.7	29.24	18218769.23	15182307.69	0.03748717949	23054615.38	11808461.54	10683846.15	15182307.69	2.321959921149719	0.008749913354404322
Ara-1	rep1	ECB_00239	18.78894777826254	rna	6.409052242305633	0.9724211591201123	44444901.54009804	100000	123	63	57	615000000	315000000	285000000	405000000	650	550	0.8461538462	342692307.7	29.24	18218769.23	15182307.69	0.03748717949	23054615.38	11808461.54	10683846.15	15182307.69	2.321959921149719	2.9274140959066575
Ara-1	rep1	ECB_00240	15.755782692787502	rna	6.409052242305633	0.9724211591201123	37451413.86871665	100000	123	63	57	615000000	315000000	285000000	405000000	650	550	0.8461538462	342692307.7	29.24	18218769.23	15182307.69	0.03748717949	23054615.38	11808461.54	10683846.15	15182307.69	2.321959921149719	2.46678005962061
Ara-1	rep1	ECB_00241	2.4350323630861865	rna	6.409052242305633	0.9724211591201123	6093932.329761588	100000	123	63	57	615000000	315000000	285000000	405000000	650	550	0.8461538462	342692307.7	29.24	18218769.23	15182307.69	0.03748717949	23054615.38	11808461.54	10683846.15	15182307.69	2.321959921149719	0.4013837984442527
Ara-1	rep1	ECB_00242	1.4433491253559358	rna	6.409052242305633	0.9724211591201123	3664615.0207720245	100000	123	63	57	615000000	315000000	285000000	405000000	650	550	0.8461538462	342692307.7	29.24	18218769.23	15182307.69	0.03748717949	23054615.38	11808461.54	10683846.15	15182307.69	2.321959921149719	0.24137404507917892
Ara-1	rep1	ECB_00243	0.3416080714827171	rna	6.409052242305633	0.9724211591201123	902495.6547148253	100000	123	63	57	615000000	315000000	285000000	405000000	650	550	0.8461538462	342692307.7	29.24	18218769.23	15182307.69	0.03748717949	23054615.38	11808461.54	10683846.15	15182307.69	2.321959921149719	0.05944390491501265
Ara-1	rep1	ECB_00244	0.4639336474358365	rna	6.409052242305633	0.9724211591201123	1215365.416469213	100000	123	63	57	615000000	315000000	285000000	405000000	650	550	0.8461538462	342692307.7	29.24	18218769.23	15182307.69	0.03748717949	23054615.38	11808461.54	10683846.15	15182307.69	2.321959921149719	0.08005142836551306
Ara-1	rep1	ECB_00245	0.14154151937598614	rna	6.409052242305633	0.9724211591201123	383136.682655158	100000	123	63	57	615000000	315000000	285000000	405000000	650	550	0.8461538462	342692307.7	29.24	18218769.23	15182307.69	0.03748717949	23054615.38	11808461.54	10683846.15	15182307.69	2.321959921149719	0.025235734282181316
Ara-1	rep1	ECB_00246	22.924868239648795	rna	6.409052242305633	0.9724211591201123	53931612.37522646	100000	123	63	57	615000000	315000000	285000000	405000000	650	550	0.8461538462	342692307.7	29.24	18218769.23	15182307.69	0.03748717949	23054615.38	11808461.54	10683846.15	15182307.69	2.321959921149719	3.552267117517921
Ara-1	rep1	ECB_00247	0.8540201787067926	rna	6.409052242305633	0.9724211591201123	2199937.8106381483	100000	123	63	57	615000000	315000000	285000000	405000000	650	550	0.8461538462	342692307.7	29.24	18218769.23	15182307.69	0.03748717949	23054615.38	11808461.54	10683846.15	15182307.69	2.321959921149719	0.14490141127143422
Ara-1	rep1	ECB_00248	0.9625591521200033	rna	6.409052242305633	0.9724211591201123	2471364.035542038	100000	123	63	57	615000000	315000000	285000000	405000000	650	550	0.8461538462	342692307.7	29.24	18218769.23	15182307.69	0.03748717949	23054615.38	11808461.54	10683846.15	15182307.69	2.321959921149719	0.16277920893210654
Ara-1	rep1	ECB_00249	0.5765062364044656	rna	6.409052242305633	0.9724211591201123	1501249.9299109646	100000	123	63	57	615000000	315000000	285000000	405000000	650	550	0.8461538462	342692307.7	29.24	18218769.23	15182307.69	0.03748717949	23054615.38	11808461.54	10683846.15	15182307.69	2.321959921149719	0.09888153767953076
Ara-1	rep1	ECB_00250	0.6155281277565415	rna	6.409052242305633	0.9724211591201123	1599972.2286071323	100000	123	63	57	615000000	315000000	285000000	405000000	650	550	0.8461538462	342692307.7	29.24	18218769.23	15182307.69	0.03748717949	23054615.38	11808461.54	10683846.15	15182307.69	2.321959921149719	0.10538399440165294
Ara-1	rep1	ECB_00251	0.6561824106898234	rna	6.409052242305633	0.9724211591201123	1702640.9599681424	100000	123	63	57	615000000	315000000	285000000	405000000	650	550	0.8461538462	342692307.7	29.24	18218769.23	15182307.69	0.03748717949	23054615.38	11808461.54	10683846.15	15182307.69	2.321959921149719	0.11214638740918197
Ara-1	rep1	ECB_00252	1.3012412189157878	rna	6.409052242305633	0.9724211591201123	3313265.193847731	100000	123	63	57	615000000	315000000	285000000	405000000	650	550	0.8461538462	342692307.7	29.24	18218769.23	15182307.69	0.03748717949	23054615.38	11808461.54	10683846.15	15182307.69	2.321959921149719	0.21823198827870227
Ara-1	rep1	ECB_00253	1.7246501501923233	rna	6.409052242305633	0.9724211591201123	4357378.772604678	100000	123	63	57	615000000	315000000	285000000	405000000	650	550	0.8461538462	342692307.7	29.24	18218769.23	15182307.69	0.03748717949	23054615.38	11808461.54	10683846.15	15182307.69	2.321959921149719	0.2870037191694327
Ara-1	rep1	ECB_00254	187.5257956708931	rna	6.409052242305633	0.9724211591201123	416317695.6730057	100000	123	63	57	615000000	315000000	285000000	405000000	650	550	0.8461538462	342692307.7	29.24	18218769.23	15182307.69	0.03748717949	23054615.38	11808461.54	10683846.15	15182307.69	2.321959921149719	27.421239522580493
Ara-1	rep1	ECB_00255	491.1676190544521	rna	6.409052242305633	0.9724211591201123	1061844626.0731465	100000	123	63	57	615000000	315000000	285000000	405000000	650	550	0.8461538462	342692307.7	29.24	18218769.23	15182307.69	0.03748717949	23054615.38	11808461.54	10683846.15	15182307.69	2.321959921149719	69.93960653112983
Ara-1	rep1	ECB_00256	0.6270391754938036	rna	6.409052242305633	0.9724211591201123	1629060.807045565	100000	123	63	57	615000000	315000000	285000000	405000000	650	550	0.8461538462	342692307.7	29.24	18218769.23	15182307.69	0.03748717949	23054615.38	11808461.54	10683846.15	15182307.69	2.321959921149719	0.10729994677413662
Ara-1	rep1	ECB_00257	1.1542565816993857	rna	6.409052242305633	0.9724211591201123	2948739.2801965605	100000	123	63	57	615000000	315000000	285000000	405000000	650	550	0.8461538462	342692307.7	29.24	18218769.23	15182307.69	0.03748717949	23054615.38	11808461.54	10683846.15	15182307.69	2.321959921149719	0.19422207350854714
Ara-1	rep1	ECB_00258	0	rna	6.409052242305633	0.9724211591201123	0	100000	123	63	57	615000000	315000000	285000000	405000000	650	550	0.8461538462	342692307.7	29.24	18218769.23	15182307.69	0.03748717949	23054615.38	11808461.54	10683846.15	15182307.69	2.321959921149719	0
Ara-1	rep1	ECB_00259	0	rna	6.409052242305633	0.9724211591201123	0	100000	123	63	57	615000000	315000000	285000000	405000000	650	550	0.8461538462	342692307.7	29.24	18218769.23	15182307.69	0.03748717949	23054615.38	11808461.54	10683846.15	15182307.69	2.321959921149719	0
Ara-1	rep1	ECB_00260	0.2998335144177694	rna	6.409052242305633	0.9724211591201123	794985.9548438265	100000	123	63	57	615000000	315000000	285000000	405000000	650	550	0.8461538462	342692307.7	29.24	18218769.23	15182307.69	0.03748717949	23054615.38	11808461.54	10683846.15	15182307.69	2.321959921149719	0.05236265599909117
Ara-1	rep1	ECB_00261	0.17254891238343822	rna	6.409052242305633	0.9724211591201123	464525.48428973136	100000	123	63	57	615000000	315000000	285000000	405000000	650	550	0.8461538462	342692307.7	29.24	18218769.23	15182307.69	0.03748717949	23054615.38	11808461.54	10683846.15	15182307.69	2.321959921149719	0.030596500464530593
Ara-1	rep1	ECB_00262	0.7471722564378462	rna	6.409052242305633	0.9724211591201123	1931807.6840122007	100000	123	63	57	615000000	315000000	285000000	405000000	650	550	0.8461538462	342692307.7	29.24	18218769.23	15182307.69	0.03748717949	23054615.38	11808461.54	10683846.15	15182307.69	2.321959921149719	0.1272407148805585
Ara-1	rep1	ECB_00263	0.7318494791393835	rna	6.409052242305633	0.9724211591201123	1893272.3871176816	100000	123	63	57	615000000	315000000	285000000	405000000	650	550	0.8461538462	342692307.7	29.24	18218769.23	15182307.69	0.03748717949	23054615.38	11808461.54	10683846.15	15182307.69	2.321959921149719	0.12470254363009038
Ara-1	rep1	ECB_00264	0.561461096250449	rna	6.409052242305633	0.9724211591201123	1463138.3193076986	100000	123	63	57	615000000	315000000	285000000	405000000	650	550	0.8461538462	342692307.7	29.24	18218769.23	15182307.69	0.03748717949	23054615.38	11808461.54	10683846.15	15182307.69	2.321959921149719	0.09637127300953144
Ara-1	rep1	ECB_00265	1.0600808354937872	rna	6.409052242305633	0.9724211591201123	2714515.9996268204	100000	123	63	57	615000000	315000000	285000000	405000000	650	550	0.8461538462	342692307.7	29.24	18218769.23	15182307.69	0.03748717949	23054615.38	11808461.54	10683846.15	15182307.69	2.321959921149719	0.1787946901784086
Ara-1	rep1	ECB_00266	0.07290915674331372	rna	6.409052242305633	0.9724211591201123	201000.65366641068	100000	123	63	57	615000000	315000000	285000000	405000000	650	550	0.8461538462	342692307.7	29.24	18218769.23	15182307.69	0.03748717949	23054615.38	11808461.54	10683846.15	15182307.69	2.321959921149719	0.013239137143742783
Ara-1	rep1	ECB_00267	3.851897730006949	rna	6.409052242305633	0.9724211591201123	9518636.87879943	100000	123	63	57	615000000	315000000	285000000	405000000	650	550	0.8461538462	342692307.7	29.24	18218769.23	15182307.69	0.03748717949	23054615.38	11808461.54	10683846.15	15182307.69	2.321959921149719	0.6269558668652848
Ara-1	rep1	ECB_00268	5.070566771507975	rna	6.409052242305633	0.9724211591201123	12435524.49190926	100000	123	63	57	615000000	315000000	285000000	405000000	650	550	0.8461538462	342692307.7	29.24	18218769.23	15182307.69	0.03748717949	23054615.38	11808461.54	10683846.15	15182307.69	2.321959921149719	0.8190799940183047
Ara-1	rep1	ECB_00269	3.8787908876552812	rna	6.409052242305633	0.9724211591201123	9583255.025135184	100000	123	63	57	615000000	315000000	285000000	405000000	650	550	0.8461538462	342692307.7	29.24	18218769.23	15182307.69	0.03748717949	23054615.38	11808461.54	10683846.15	15182307.69	2.321959921149719	0.6312120147220639
Ara-1	rep1	ECB_00270	2.1892213059988688	rna	6.409052242305633	0.9724211591201123	5494866.099749373	100000	123	63	57	615000000	315000000	285000000	405000000	650	550	0.8461538462	342692307.7	29.24	18218769.23	15182307.69	0.03748717949	23054615.38	11808461.54	10683846.15	15182307.69	2.321959921149719	0.3619256184202241
Ara-1	rep1	ECB_00271	0.9089123576072292	rna	6.409052242305633	0.9724211591201123	2337319.9468874997	100000	123	63	57	615000000	315000000	285000000	405000000	650	550	0.8461538462	342692307.7	29.24	18218769.23	15182307.69	0.03748717949	23054615.38	11808461.54	10683846.15	15182307.69	2.321959921149719	0.15395024225645237
Ara-1	rep1	ECB_00272	1.2152793227756722	rna	6.409052242305633	0.9724211591201123	3100224.057911595	100000	123	63	57	615000000	315000000	285000000	405000000	650	550	0.8461538462	342692307.7	29.24	18218769.23	15182307.69	0.03748717949	23054615.38	11808461.54	10683846.15	15182307.69	2.321959921149719	0.20419979104715372
Ara-1	rep1	ECB_00273	0	rna	6.409052242305633	0.9724211591201123	0	100000	123	63	57	615000000	315000000	285000000	405000000	650	550	0.8461538462	342692307.7	29.24	18218769.23	15182307.69	0.03748717949	23054615.38	11808461.54	10683846.15	15182307.69	2.321959921149719	0
Ara-1	rep1	ECB_00274	0.8017699989968835	rna	6.409052242305633	0.9724211591201123	2068941.633986004	100000	123	63	57	615000000	315000000	285000000	405000000	650	550	0.8461538462	342692307.7	29.24	18218769.23	15182307.69	0.03748717949	23054615.38	11808461.54	10683846.15	15182307.69	2.321959921149719	0.13627319879366798
Ara-1	rep1	ECB_00275	0.17080403574135855	rna	6.409052242305633	0.9724211591201123	459956.94658114173	100000	123	63	57	615000000	315000000	285000000	405000000	650	550	0.8461538462	342692307.7	29.24	18218769.23	15182307.69	0.03748717949	23054615.38	11808461.54	10683846.15	15182307.69	2.321959921149719	0.03029558852137463
Ara-1	rep1	ECB_00276	0.0965791561688749	rna	6.409052242305633	0.9724211591201123	264199.13286716305	100000	123	63	57	615000000	315000000	285000000	405000000	650	550	0.8461538462	342692307.7	29.24	18218769.23	15182307.69	0.03748717949	23054615.38	11808461.54	10683846.15	15182307.69	2.321959921149719	0.017401777006612825
Ara-1	rep1	ECB_00277	0.911742880520193	rna	6.409052242305633	0.9724211591201123	2344397.7520280736	100000	123	63	57	615000000	315000000	285000000	405000000	650	550	0.8461538462	342692307.7	29.24	18218769.23	15182307.69	0.03748717949	23054615.38	11808461.54	10683846.15	15182307.69	2.321959921149719	0.15441642995894742
Ara-1	rep1	ECB_00278	0.2074590130464812	rna	6.409052242305633	0.9724211591201123	555677.4397487303	100000	123	63	57	615000000	315000000	285000000	405000000	650	550	0.8461538462	342692307.7	29.24	18218769.23	15182307.69	0.03748717949	23054615.38	11808461.54	10683846.15	15182307.69	2.321959921149719	0.03660032790105641
Ara-1	rep1	ECB_00279	0.8990749456459018	rna	6.409052242305633	0.9724211591201123	2312716.4708309546	100000	123	63	57	615000000	315000000	285000000	405000000	650	550	0.8461538462	342692307.7	29.24	18218769.23	15182307.69	0.03748717949	23054615.38	11808461.54	10683846.15	15182307.69	2.321959921149719	0.15232970626423623
Ara-1	rep1	ECB_00280	1.2715058794500762	rna	6.409052242305633	0.9724211591201123	3239616.745822515	100000	123	63	57	615000000	315000000	285000000	405000000	650	550	0.8461538462	342692307.7	29.24	18218769.23	15182307.69	0.03748717949	23054615.38	11808461.54	10683846.15	15182307.69	2.321959921149719	0.21338104930888244
Ara-1	rep1	ECB_00281	0.18054108290951199	rna	6.409052242305633	0.9724211591201123	485434.9670579063	100000	123	63	57	615000000	315000000	285000000	405000000	650	550	0.8461538462	342692307.7	29.24	18218769.23	15182307.69	0.03748717949	23054615.38	11808461.54	10683846.15	15182307.69	2.321959921149719	0.03197372737858841
Ara-1	rep1	ECB_00282	1.4903489393118536	rna	6.409052242305633	0.9724211591201123	3780603.429651143	100000	123	63	57	615000000	315000000	285000000	405000000	650	550	0.8461538462	342692307.7	29.24	18218769.23	15182307.69	0.03748717949	23054615.38	11808461.54	10683846.15	15182307.69	2.321959921149719	0.2490137538275081
Ara-1	rep1	ECB_00283	0.4355747616326908	rna	6.409052242305633	0.9724211591201123	1143060.4071175402	100000	123	63	57	615000000	315000000	285000000	405000000	650	550	0.8461538462	342692307.7	29.24	18218769.23	15182307.69	0.03748717949	23054615.38	11808461.54	10683846.15	15182307.69	2.321959921149719	0.07528897651510712
Ara-1	rep1	ECB_00284	2.852389691795535	rna	6.409052242305633	0.9724211591201123	7107337.975008865	100000	123	63	57	615000000	315000000	285000000	405000000	650	550	0.8461538462	342692307.7	29.24	18218769.23	15182307.69	0.03748717949	23054615.38	11808461.54	10683846.15	15182307.69	2.321959921149719	0.4681329162950764
Ara-1	rep1	ECB_00285	0.5654640736880685	rna	6.409052242305633	0.9724211591201123	1473281.1847214988	100000	123	63	57	615000000	315000000	285000000	405000000	650	550	0.8461538462	342692307.7	29.24	18218769.23	15182307.69	0.03748717949	23054615.38	11808461.54	10683846.15	15182307.69	2.321959921149719	0.0970393444003175
Ara-1	rep1	ECB_00286	0.2762915154667559	rna	6.409052242305633	0.9724211591201123	734220.026894721	100000	123	63	57	615000000	315000000	285000000	405000000	650	550	0.8461538462	342692307.7	29.24	18218769.23	15182307.69	0.03748717949	23054615.38	11808461.54	10683846.15	15182307.69	2.321959921149719	0.0483602388969052
Ara-1	rep1	ECB_00287	0.21183889605603273	rna	6.409052242305633	0.9724211591201123	567082.0860664659	100000	123	63	57	615000000	315000000	285000000	405000000	650	550	0.8461538462	342692307.7	29.24	18218769.23	15182307.69	0.03748717949	23054615.38	11808461.54	10683846.15	15182307.69	2.321959921149719	0.03735150792919189
Ara-1	rep1	ECB_00288	0.17142037867592363	rna	6.409052242305633	0.9724211591201123	461570.8379257171	100000	123	63	57	615000000	315000000	285000000	405000000	650	550	0.8461538462	342692307.7	29.24	18218769.23	15182307.69	0.03748717949	23054615.38	11808461.54	10683846.15	15182307.69	2.321959921149719	0.03040188931421381
Ara-1	rep1	ECB_00289	0.4238106758942229	rna	6.409052242305633	0.9724211591201123	1113028.543347736	100000	123	63	57	615000000	315000000	285000000	405000000	650	550	0.8461538462	342692307.7	29.24	18218769.23	15182307.69	0.03748717949	23054615.38	11808461.54	10683846.15	15182307.69	2.321959921149719	0.0733108935791655
Ara-1	rep1	ECB_00290	41.254620172335436	rna	6.409052242305633	0.9724211591201123	95493095.9479631	100000	123	63	57	615000000	315000000	285000000	405000000	650	550	0.8461538462	342692307.7	29.24	18218769.23	15182307.69	0.03748717949	23054615.38	11808461.54	10683846.15	15182307.69	2.321959921149719	6.289761602635726
Ara-1	rep1	ECB_00291	21.932020497751083	rna	6.409052242305633	0.9724211591201123	51658940.04169717	100000	123	63	57	615000000	315000000	285000000	405000000	650	550	0.8461538462	342692307.7	29.24	18218769.23	15182307.69	0.03748717949	23054615.38	11808461.54	10683846.15	15182307.69	2.321959921149719	3.4025749639972664
Ara-1	rep1	ECB_00292	0.9302610009959519	rna	6.409052242305633	0.9724211591201123	2390687.9893947947	100000	123	63	57	615000000	315000000	285000000	405000000	650	550	0.8461538462	342692307.7	29.24	18218769.23	15182307.69	0.03748717949	23054615.38	11808461.54	10683846.15	15182307.69	2.321959921149719	0.1574653892022916
Ara-1	rep1	ECB_00293	0.3693284543484186	rna	6.409052242305633	0.9724211591201123	973632.9549825214	100000	123	63	57	615000000	315000000	285000000	405000000	650	550	0.8461538462	342692307.7	29.24	18218769.23	15182307.69	0.03748717949	23054615.38	11808461.54	10683846.15	15182307.69	2.321959921149719	0.06412944427570888
Ara-1	rep1	ECB_00294	0.9175991457332541	rna	6.409052242305633	0.9724211591201123	2359039.5924289613	100000	123	63	57	615000000	315000000	285000000	405000000	650	550	0.8461538462	342692307.7	29.24	18218769.23	15182307.69	0.03748717949	23054615.38	11808461.54	10683846.15	15182307.69	2.321959921149719	0.15538083146495377
Ara-1	rep1	ECB_00295	0.5577766563724297	rna	6.409052242305633	0.9724211591201123	1453800.8115525472	100000	123	63	57	615000000	315000000	285000000	405000000	650	550	0.8461538462	342692307.7	29.24	18218769.23	15182307.69	0.03748717949	23054615.38	11808461.54	10683846.15	15182307.69	2.321959921149719	0.0957562474188367
Ara-1	rep1	ECB_00296	0.158845968453301	rna	6.409052242305633	0.9724211591201123	428612.2600258807	100000	123	63	57	615000000	315000000	285000000	405000000	650	550	0.8461538462	342692307.7	29.24	18218769.23	15182307.69	0.03748717949	23054615.38	11808461.54	10683846.15	15182307.69	2.321959921149719	0.02823103501638233
Ara-1	rep1	ECB_00297	0.15834957480188447	rna	6.409052242305633	0.9724211591201123	427309.72999362356	100000	123	63	57	615000000	315000000	285000000	405000000	650	550	0.8461538462	342692307.7	29.24	18218769.23	15182307.69	0.03748717949	23054615.38	11808461.54	10683846.15	15182307.69	2.321959921149719	0.028145242391252285
Ara-1	rep1	ECB_00298	0.35949081154636137	rna	6.409052242305633	0.9724211591201123	948404.6013708614	100000	123	63	57	615000000	315000000	285000000	405000000	650	550	0.8461538462	342692307.7	29.24	18218769.23	15182307.69	0.03748717949	23054615.38	11808461.54	10683846.15	15182307.69	2.321959921149719	0.06246775001112242
Ara-1	rep1	ECB_00299	3.244095887735631	rna	6.409052242305633	0.9724211591201123	8054721.955304779	100000	123	63	57	615000000	315000000	285000000	405000000	650	550	0.8461538462	342692307.7	29.24	18218769.23	15182307.69	0.03748717949	23054615.38	11808461.54	10683846.15	15182307.69	2.321959921149719	0.5305334419358471
Ara-1	rep1	ECB_00300	0.3121470057696285	rna	6.409052242305633	0.9724211591201123	826716.1154927696	100000	123	63	57	615000000	315000000	285000000	405000000	650	550	0.8461538462	342692307.7	29.24	18218769.23	15182307.69	0.03748717949	23054615.38	11808461.54	10683846.15	15182307.69	2.321959921149719	0.054452599194607
Ara-1	rep1	ECB_00301	0.059931240611003	rna	6.409052242305633	0.9724211591201123	166117.89387168345	100000	123	63	57	615000000	315000000	285000000	405000000	650	550	0.8461538462	342692307.7	29.24	18218769.23	15182307.69	0.03748717949	23054615.38	11808461.54	10683846.15	15182307.69	2.321959921149719	0.0109415444123227
Ara-1	rep1	ECB_00302	0.15655570732215146	rna	6.409052242305633	0.9724211591201123	422601.70521781786	100000	123	63	57	615000000	315000000	285000000	405000000	650	550	0.8461538462	342692307.7	29.24	18218769.23	15182307.69	0.03748717949	23054615.38	11808461.54	10683846.15	15182307.69	2.321959921149719	0.02783514297343409
Ara-1	rep1	ECB_00303	0.11161203510264986	rna	6.409052242305633	0.9724211591201123	304106.9148738711	100000	123	63	57	615000000	315000000	285000000	405000000	650	550	0.8461538462	342692307.7	29.24	18218769.23	15182307.69	0.03748717949	23054615.38	11808461.54	10683846.15	15182307.69	2.321959921149719	0.02003034855328183
Ara-1	rep1	ECB_00304	0.12122455487225606	rna	6.409052242305633	0.9724211591201123	329546.231355986	100000	123	63	57	615000000	315000000	285000000	405000000	650	550	0.8461538462	342692307.7	29.24	18218769.23	15182307.69	0.03748717949	23054615.38	11808461.54	10683846.15	15182307.69	2.321959921149719	0.021705938127775225
Ara-1	rep1	ECB_00305	0.31118851956972177	rna	6.409052242305633	0.9724211591201123	824247.4860597877	100000	123	63	57	615000000	315000000	285000000	405000000	650	550	0.8461538462	342692307.7	29.24	18218769.23	15182307.69	0.03748717949	23054615.38	11808461.54	10683846.15	15182307.69	2.321959921149719	0.05429000010338927
Ara-1	rep1	ECB_00306	0.5359524070217628	rna	6.409052242305633	0.9724211591201123	1398456.1486204884	100000	123	63	57	615000000	315000000	285000000	405000000	650	550	0.8461538462	342692307.7	29.24	18218769.23	15182307.69	0.03748717949	23054615.38	11808461.54	10683846.15	15182307.69	2.321959921149719	0.0921109081158721
Ara-1	rep1	ECB_00307	0.3683738089090689	rna	6.409052242305633	0.9724211591201123	971185.613947901	100000	123	63	57	615000000	315000000	285000000	405000000	650	550	0.8461538462	342692307.7	29.24	18218769.23	15182307.69	0.03748717949	23054615.38	11808461.54	10683846.15	15182307.69	2.321959921149719	0.06396824736911264
Ara-1	rep1	ECB_00308	5.102996898209139	rna	6.409052242305633	0.9724211591201123	12512858.839589467	100000	123	63	57	615000000	315000000	285000000	405000000	650	550	0.8461538462	342692307.7	29.24	18218769.23	15182307.69	0.03748717949	23054615.38	11808461.54	10683846.15	15182307.69	2.321959921149719	0.8241737089698956
Ara-1	rep1	ECB_00309	3.0638801450039037	rna	6.409052242305633	0.9724211591201123	7619267.175868678	100000	123	63	57	615000000	315000000	285000000	405000000	650	550	0.8461538462	342692307.7	29.24	18218769.23	15182307.69	0.03748717949	23054615.38	11808461.54	10683846.15	15182307.69	2.321959921149719	0.5018517165797658
Ara-1	rep1	ECB_00310	4.371340374812585	rna	6.409052242305633	0.9724211591201123	10764638.694701346	100000	123	63	57	615000000	315000000	285000000	405000000	650	550	0.8461538462	342692307.7	29.24	18218769.23	15182307.69	0.03748717949	23054615.38	11808461.54	10683846.15	15182307.69	2.321959921149719	0.7090251965971944
Ara-1	rep1	ECB_00311	7.214868043953412	rna	6.409052242305633	0.9724211591201123	17523130.30746979	100000	123	63	57	615000000	315000000	285000000	405000000	650	550	0.8461538462	342692307.7	29.24	18218769.23	15182307.69	0.03748717949	23054615.38	11808461.54	10683846.15	15182307.69	2.321959921149719	1.1541809496465152
Ara-1	rep1	ECB_00312	1.2667965984150757	rna	6.409052242305633	0.9724211591201123	3227948.4755779714	100000	123	63	57	615000000	315000000	285000000	405000000	650	550	0.8461538462	342692307.7	29.24	18218769.23	15182307.69	0.03748717949	23054615.38	11808461.54	10683846.15	15182307.69	2.321959921149719	0.21261250539034304
Ara-1	rep1	ECB_00315	1.2808863482457793	rna	6.409052242305633	0.9724211591201123	3262855.3550833054	100000	123	63	57	615000000	315000000	285000000	405000000	650	550	0.8461538462	342692307.7	29.24	18218769.23	15182307.69	0.03748717949	23054615.38	11808461.54	10683846.15	15182307.69	2.321959921149719	0.2149116867939926
Ara-1	rep1	ECB_00316	0.7658216212081062	rna	6.409052242305633	0.9724211591201123	1978679.6700215065	100000	123	63	57	615000000	315000000	285000000	405000000	650	550	0.8461538462	342692307.7	29.24	18218769.23	15182307.69	0.03748717949	23054615.38	11808461.54	10683846.15	15182307.69	2.321959921149719	0.13032799166129314
Ara-1	rep1	ECB_00317	1.3053641763527712	rna	6.409052242305633	0.9724211591201123	3323473.2413698137	100000	123	63	57	615000000	315000000	285000000	405000000	650	550	0.8461538462	342692307.7	29.24	18218769.23	15182307.69	0.03748717949	23054615.38	11808461.54	10683846.15	15182307.69	2.321959921149719	0.2189043529633415
Ara-1	rep1	ECB_00318	2.654790137908587	rna	6.409052242305633	0.9724211591201123	6628086.638885861	100000	123	63	57	615000000	315000000	285000000	405000000	650	550	0.8461538462	342692307.7	29.24	18218769.23	15182307.69	0.03748717949	23054615.38	11808461.54	10683846.15	15182307.69	2.321959921149719	0.43656648081579363
Ara-1	rep1	ECB_00319	28.8541083355282	rna	6.409052242305633	0.9724211591201123	67451104.52349249	100000	123	63	57	615000000	315000000	285000000	405000000	650	550	0.8461538462	342692307.7	29.24	18218769.23	15182307.69	0.03748717949	23054615.38	11808461.54	10683846.15	15182307.69	2.321959921149719	4.442743876671655
Ara-1	rep1	ECB_00320	0	rna	6.409052242305633	0.9724211591201123	0	100000	123	63	57	615000000	315000000	285000000	405000000	650	550	0.8461538462	342692307.7	29.24	18218769.23	15182307.69	0.03748717949	23054615.38	11808461.54	10683846.15	15182307.69	2.321959921149719	0
Ara-1	rep1	ECB_00321	1.3130111350773372	rna	6.409052242305633	0.9724211591201123	3342404.0266325367	100000	123	63	57	615000000	315000000	285000000	405000000	650	550	0.8461538462	342692307.7	29.24	18218769.23	15182307.69	0.03748717949	23054615.38	11808461.54	10683846.15	15182307.69	2.321959921149719	0.22015125071098707
Ara-1	rep1	ECB_00322	5.249459285518587	rna	6.409052242305633	0.9724211591201123	12861952.12841934	100000	123	63	57	615000000	315000000	285000000	405000000	650	550	0.8461538462	342692307.7	29.24	18218769.23	15182307.69	0.03748717949	23054615.38	11808461.54	10683846.15	15182307.69	2.321959921149719	0.8471671363168994
Ara-1	rep1	ECB_00323	6.205591444938715	rna	6.409052242305633	0.9724211591201123	15134615.110411493	100000	123	63	57	615000000	315000000	285000000	405000000	650	550	0.8461538462	342692307.7	29.24	18218769.23	15182307.69	0.03748717949	23054615.38	11808461.54	10683846.15	15182307.69	2.321959921149719	0.9968586738879018
Ara-1	rep1	ECB_00324	1.950480728914952	rna	6.409052242305633	0.9724211591201123	4911251.057046292	100000	123	63	57	615000000	315000000	285000000	405000000	650	550	0.8461538462	342692307.7	29.24	18218769.23	15182307.69	0.03748717949	23054615.38	11808461.54	10683846.15	15182307.69	2.321959921149719	0.3234851484587645
Ara-1	rep1	ECB_00325	2.395725948831365	rna	6.409052242305633	0.9724211591201123	5998255.249385974	100000	123	63	57	615000000	315000000	285000000	405000000	650	550	0.8461538462	342692307.7	29.24	18218769.23	15182307.69	0.03748717949	23054615.38	11808461.54	10683846.15	15182307.69	2.321959921149719	0.395081918497594
Ara-1	rep1	ECB_00326	0.7562964766657169	rna	6.409052242305633	0.9724211591201123	1954743.8317430601	100000	123	63	57	615000000	315000000	285000000	405000000	650	550	0.8461538462	342692307.7	29.24	18218769.23	15182307.69	0.03748717949	23054615.38	11808461.54	10683846.15	15182307.69	2.321959921149719	0.12875143039226997
Ara-1	rep1	ECB_00327	20.77758437567823	rna	6.409052242305633	0.9724211591201123	49012804.40079165	100000	123	63	57	615000000	315000000	285000000	405000000	650	550	0.8461538462	342692307.7	29.24	18218769.23	15182307.69	0.03748717949	23054615.38	11808461.54	10683846.15	15182307.69	2.321959921149719	3.2282842240823837
Ara-1	rep1	ECB_00328	17.176903029356957	rna	6.409052242305633	0.9724211591201123	40732283.54386496	100000	123	63	57	615000000	315000000	285000000	405000000	650	550	0.8461538462	342692307.7	29.24	18218769.23	15182307.69	0.03748717949	23054615.38	11808461.54	10683846.15	15182307.69	2.321959921149719	2.6828782801374618
Ara-1	rep1	ECB_00329	6.532609636426174	rna	6.409052242305633	0.9724211591201123	15909619.861661693	100000	123	63	57	615000000	315000000	285000000	405000000	650	550	0.8461538462	342692307.7	29.24	18218769.23	15182307.69	0.03748717949	23054615.38	11808461.54	10683846.15	15182307.69	2.321959921149719	1.0479052451387707
Ara-1	rep1	ECB_00330	1.511019520994404	rna	6.409052242305633	0.9724211591201123	3831583.1657314254	100000	123	63	57	615000000	315000000	285000000	405000000	650	550	0.8461538462	342692307.7	29.24	18218769.23	15182307.69	0.03748717949	23054615.38	11808461.54	10683846.15	15182307.69	2.321959921149719	0.2523715922484657
Ara-1	rep1	ECB_00331	0.8761705579816087	rna	6.409052242305633	0.9724211591201123	2255403.4275712073	100000	123	63	57	615000000	315000000	285000000	405000000	650	550	0.8461538462	342692307.7	29.24	18218769.23	15182307.69	0.03748717949	23054615.38	11808461.54	10683846.15	15182307.69	2.321959921149719	0.14855471734753173
Ara-1	rep1	ECB_00332	2.3516714436426973	rna	6.409052242305633	0.9724211591201123	5890969.177592052	100000	123	63	57	615000000	315000000	285000000	405000000	650	550	0.8461538462	342692307.7	29.24	18218769.23	15182307.69	0.03748717949	23054615.38	11808461.54	10683846.15	15182307.69	2.321959921149719	0.3880153990998487
Ara-1	rep1	ECB_00333	9.334290725163717	rna	6.409052242305633	0.9724211591201123	22510225.576455917	100000	123	63	57	615000000	315000000	285000000	405000000	650	550	0.8461538462	342692307.7	29.24	18218769.23	15182307.69	0.03748717949	23054615.38	11808461.54	10683846.15	15182307.69	2.321959921149719	1.4826616635679526
Ara-1	rep1	ECB_00334	5.328381568591246	rna	6.409052242305633	0.9724211591201123	13049951.66228615	100000	123	63	57	615000000	315000000	285000000	405000000	650	550	0.8461538462	342692307.7	29.24	18218769.23	15182307.69	0.03748717949	23054615.38	11808461.54	10683846.15	15182307.69	2.321959921149719	0.8595499398870469
Ara-1	rep1	ECB_00335	26.669402071896332	rna	6.409052242305633	0.9724211591201123	62479526.25833955	100000	123	63	57	615000000	315000000	285000000	405000000	650	550	0.8461538462	342692307.7	29.24	18218769.23	15182307.69	0.03748717949	23054615.38	11808461.54	10683846.15	15182307.69	2.321959921149719	4.115285207893159
Ara-1	rep1	ECB_00336	28.35764862507142	rna	6.409052242305633	0.9724211591201123	66322287.740117334	100000	123	63	57	615000000	315000000	285000000	405000000	650	550	0.8461538462	342692307.7	29.24	18218769.23	15182307.69	0.03748717949	23054615.38	11808461.54	10683846.15	15182307.69	2.321959921149719	4.368393072668476
Ara-1	rep1	ECB_00337	5.326303879699751	rna	6.409052242305633	0.9724211591201123	13045003.421335373	100000	123	63	57	615000000	315000000	285000000	405000000	650	550	0.8461538462	342692307.7	29.24	18218769.23	15182307.69	0.03748717949	23054615.38	11808461.54	10683846.15	15182307.69	2.321959921149719	0.8592240183570785
Ara-1	rep1	ECB_00338	30.142427100551643	rna	6.409052242305633	0.9724211591201123	70377922.19948341	100000	123	63	57	615000000	315000000	285000000	405000000	650	550	0.8461538462	342692307.7	29.24	18218769.23	15182307.69	0.03748717949	23054615.38	11808461.54	10683846.15	15182307.69	2.321959921149719	4.635522058734104
Ara-1	rep1	ECB_00339	1.3161523100416372	rna	6.409052242305633	0.9724211591201123	3350179.426785136	100000	123	63	57	615000000	315000000	285000000	405000000	650	550	0.8461538462	342692307.7	29.24	18218769.23	15182307.69	0.03748717949	23054615.38	11808461.54	10683846.15	15182307.69	2.321959921149719	0.22066338630403137
Ara-1	rep1	ECB_00342	16.260374248312914	rna	6.409052242305633	0.9724211591201123	38617237.49123668	100000	123	63	57	615000000	315000000	285000000	405000000	650	550	0.8461538462	342692307.7	29.24	18218769.23	15182307.69	0.03748717949	23054615.38	11808461.54	10683846.15	15182307.69	2.321959921149719	2.5435683612625217
Ara-1	rep1	ECB_00343	3.089086892391842	rna	6.409052242305633	0.9724211591201123	7680215.743841441	100000	123	63	57	615000000	315000000	285000000	405000000	650	550	0.8461538462	342692307.7	29.24	18218769.23	15182307.69	0.03748717949	23054615.38	11808461.54	10683846.15	15182307.69	2.321959921149719	0.5058661634752735
Ara-1	rep1	ECB_00344	1.4226617455363362	rna	6.409052242305633	0.9724211591201123	3613528.879119333	100000	123	63	57	615000000	315000000	285000000	405000000	650	550	0.8461538462	342692307.7	29.24	18218769.23	15182307.69	0.03748717949	23054615.38	11808461.54	10683846.15	15182307.69	2.321959921149719	0.23800919813391905
Ara-1	rep1	ECB_00345	2.8585766292631396	rna	6.409052242305633	0.9724211591201123	7122328.445235641	100000	123	63	57	615000000	315000000	285000000	405000000	650	550	0.8461538462	342692307.7	29.24	18218769.23	15182307.69	0.03748717949	23054615.38	11808461.54	10683846.15	15182307.69	2.321959921149719	0.46912028070191486
Ara-1	rep1	ECB_00346	3.751944359829842	rna	6.409052242305633	0.9724211591201123	9278361.856655223	100000	123	63	57	615000000	315000000	285000000	405000000	650	550	0.8461538462	342692307.7	29.24	18218769.23	15182307.69	0.03748717949	23054615.38	11808461.54	10683846.15	15182307.69	2.321959921149719	0.6111298786788864
Ara-1	rep1	ECB_00347	1.4154151937598611	rna	6.409052242305633	0.9724211591201123	3595629.159327954	100000	123	63	57	615000000	315000000	285000000	405000000	650	550	0.8461538462	342692307.7	29.24	18218769.23	15182307.69	0.03748717949	23054615.38	11808461.54	10683846.15	15182307.69	2.321959921149719	0.23683021268869794
Ara-1	rep1	ECB_00348	1.1882207125829758	rna	6.409052242305633	0.9724211591201123	3033079.439919668	100000	123	63	57	615000000	315000000	285000000	405000000	650	550	0.8461538462	342692307.7	29.24	18218769.23	15182307.69	0.03748717949	23054615.38	11808461.54	10683846.15	15182307.69	2.321959921149719	0.1997772342552009
Ara-1	rep1	ECB_00349	17.166693874510386	rna	6.409052242305633	0.9724211591201123	40708741.63654246	100000	123	63	57	615000000	315000000	285000000	405000000	650	550	0.8461538462	342692307.7	29.24	18218769.23	15182307.69	0.03748717949	23054615.38	11808461.54	10683846.15	15182307.69	2.321959921149719	2.681327665579834
Ara-1	rep1	ECB_00350	7.709362156068889	rna	6.409052242305633	0.9724211591201123	18689933.206315752	100000	123	63	57	615000000	315000000	285000000	405000000	650	550	0.8461538462	342692307.7	29.24	18218769.23	15182307.69	0.03748717949	23054615.38	11808461.54	10683846.15	15182307.69	2.321959921149719	1.2310337524397619
Ara-1	rep1	ECB_00351	2.775411202601359	rna	6.409052242305633	0.9724211591201123	6920749.422503264	100000	123	63	57	615000000	315000000	285000000	405000000	650	550	0.8461538462	342692307.7	29.24	18218769.23	15182307.69	0.03748717949	23054615.38	11808461.54	10683846.15	15182307.69	2.321959921149719	0.4558430486204475
Ara-1	rep1	ECB_00353	18.98462723604726	rna	6.409052242305633	0.9724211591201123	44894947.60927547	100000	123	63	57	615000000	315000000	285000000	405000000	650	550	0.8461538462	342692307.7	29.24	18218769.23	15182307.69	0.03748717949	23054615.38	11808461.54	10683846.15	15182307.69	2.321959921149719	2.957056893191938
Ara-1	rep1	ECB_00354	41.01171656567352	rna	6.409052242305633	0.9724211591201123	94946302.7858855	100000	123	63	57	615000000	315000000	285000000	405000000	650	550	0.8461538462	342692307.7	29.24	18218769.23	15182307.69	0.03748717949	23054615.38	11808461.54	10683846.15	15182307.69	2.321959921149719	6.253746447809312
Ara-1	rep1	ECB_00355	73.82001347867238	rna	6.409052242305633	0.9724211591201123	168152870.58086875	100000	123	63	57	615000000	315000000	285000000	405000000	650	550	0.8461538462	342692307.7	29.24	18218769.23	15182307.69	0.03748717949	23054615.38	11808461.54	10683846.15	15182307.69	2.321959921149719	11.075580472632929
Ara-1	rep1	ECB_00356	48.562789557171314	rna	6.409052242305633	0.9724211591201123	111905019.84539284	100000	123	63	57	615000000	315000000	285000000	405000000	650	550	0.8461538462	342692307.7	29.24	18218769.23	15182307.69	0.03748717949	23054615.38	11808461.54	10683846.15	15182307.69	2.321959921149719	7.370751675590158
Ara-1	rep1	ECB_00357	36.25221528129716	rna	6.409052242305633	0.9724211591201123	84213584.4983424	100000	123	63	57	615000000	315000000	285000000	405000000	650	550	0.8461538462	342692307.7	29.24	18218769.23	15182307.69	0.03748717949	23054615.38	11808461.54	10683846.15	15182307.69	2.321959921149719	5.5468237252108015
Ara-1	rep1	ECB_00358	8.535634834240618	rna	6.409052242305633	0.9724211591201123	20635056.61354775	100000	123	63	57	615000000	315000000	285000000	405000000	650	550	0.8461538462	342692307.7	29.24	18218769.23	15182307.69	0.03748717949	23054615.38	11808461.54	10683846.15	15182307.69	2.321959921149719	1.3591515226067554
Ara-1	rep1	ECB_00359	49.025028358663434	rna	6.409052242305633	0.9724211591201123	112940662.47892581	100000	123	63	57	615000000	315000000	285000000	405000000	650	550	0.8461538462	342692307.7	29.24	18218769.23	15182307.69	0.03748717949	23054615.38	11808461.54	10683846.15	15182307.69	2.321959921149719	7.438965458018973
Ara-1	rep1	ECB_00360	1.8800514888138933	rna	6.409052242305633	0.9724211591201123	4738716.224579602	100000	123	63	57	615000000	315000000	285000000	405000000	650	550	0.8461538462	342692307.7	29.24	18218769.23	15182307.69	0.03748717949	23054615.38	11808461.54	10683846.15	15182307.69	2.321959921149719	0.31212094507219157
Ara-1	rep1	ECB_00361	15.222849880113934	rna	6.409052242305633	0.9724211591201123	36218990.28562162	100000	123	63	57	615000000	315000000	285000000	405000000	650	550	0.8461538462	342692307.7	29.24	18218769.23	15182307.69	0.03748717949	23054615.38	11808461.54	10683846.15	15182307.69	2.321959921149719	2.385605075668284
Ara-1	rep1	ECB_00362	9.50657978279632	rna	6.409052242305633	0.9724211591201123	22914150.60218219	100000	123	63	57	615000000	315000000	285000000	405000000	650	550	0.8461538462	342692307.7	29.24	18218769.23	15182307.69	0.03748717949	23054615.38	11808461.54	10683846.15	15182307.69	2.321959921149719	1.5092666457599762
Ara-1	rep1	ECB_00363	40.68022879417426	rna	6.409052242305633	0.9724211591201123	94199956.1842173	100000	123	63	57	615000000	315000000	285000000	405000000	650	550	0.8461538462	342692307.7	29.24	18218769.23	15182307.69	0.03748717949	23054615.38	11808461.54	10683846.15	15182307.69	2.321959921149719	6.204587478243718
Ara-1	rep1	ECB_00364	62.6013386301979	rna	6.409052242305633	0.9724211591201123	143247868.51916602	100000	123	63	57	615000000	315000000	285000000	405000000	650	550	0.8461538462	342692307.7	29.24	18218769.23	15182307.69	0.03748717949	23054615.38	11808461.54	10683846.15	15182307.69	2.321959921149719	9.43518412642354
Ara-1	rep1	ECB_00365	15.494285088184395	rna	6.409052242305633	0.9724211591201123	36846838.70442733	100000	123	63	57	615000000	315000000	285000000	405000000	650	550	0.8461538462	342692307.7	29.24	18218769.23	15182307.69	0.03748717949	23054615.38	11808461.54	10683846.15	15182307.69	2.321959921149719	2.426959027361626
Ara-1	rep1	ECB_00366	49.184249582500925	rna	6.409052242305633	0.9724211591201123	113297333.97765791	100000	123	63	57	615000000	315000000	285000000	405000000	650	550	0.8461538462	342692307.7	29.24	18218769.23	15182307.69	0.03748717949	23054615.38	11808461.54	10683846.15	15182307.69	2.321959921149719	7.462458032798433
Ara-1	rep1	ECB_00367	6.7832465209838215	rna	6.409052242305633	0.9724211591201123	16502880.609485345	100000	123	63	57	615000000	315000000	285000000	405000000	650	550	0.8461538462	342692307.7	29.24	18218769.23	15182307.69	0.03748717949	23054615.38	11808461.54	10683846.15	15182307.69	2.321959921149719	1.0869810404616655
Ara-1	rep1	ECB_00368	10.971303520418548	rna	6.409052242305633	0.9724211591201123	26340338.75933905	100000	123	63	57	615000000	315000000	285000000	405000000	650	550	0.8461538462	342692307.7	29.24	18218769.23	15182307.69	0.03748717949	23054615.38	11808461.54	10683846.15	15182307.69	2.321959921149719	1.734936433720706
Ara-1	rep1	ECB_00369	17.182467900748758	rna	6.409052242305633	0.9724211591201123	40745115.75470103	100000	123	63	57	615000000	315000000	285000000	405000000	650	550	0.8461538462	342692307.7	29.24	18218769.23	15182307.69	0.03748717949	23054615.38	11808461.54	10683846.15	15182307.69	2.321959921149719	2.683723488329661
Ara-1	rep1	ECB_00370	23.92314765780143	rna	6.409052242305633	0.9724211591201123	56213982.2309838	100000	123	63	57	615000000	315000000	285000000	405000000	650	550	0.8461538462	342692307.7	29.24	18218769.23	15182307.69	0.03748717949	23054615.38	11808461.54	10683846.15	15182307.69	2.321959921149719	3.7025980093928528
Ara-1	rep1	ECB_00371	29.475565598376544	rna	6.409052242305633	0.9724211591201123	68863378.68900578	100000	123	63	57	615000000	315000000	285000000	405000000	650	550	0.8461538462	342692307.7	29.24	18218769.23	15182307.69	0.03748717949	23054615.38	11808461.54	10683846.15	15182307.69	2.321959921149719	4.535764924219223
Ara-1	rep1	ECB_00372	10.75853188929497	rna	6.409052242305633	0.9724211591201123	25843462.606405545	100000	123	63	57	615000000	315000000	285000000	405000000	650	550	0.8461538462	342692307.7	29.24	18218769.23	15182307.69	0.03748717949	23054615.38	11808461.54	10683846.15	15182307.69	2.321959921149719	1.7022091195943576
Ara-1	rep1	ECB_00373	4.483757683089607	rna	6.409052242305633	0.9724211591201123	11033742.425275112	100000	123	63	57	615000000	315000000	285000000	405000000	650	550	0.8461538462	342692307.7	29.24	18218769.23	15182307.69	0.03748717949	23054615.38	11808461.54	10683846.15	15182307.69	2.321959921149719	0.7267500205217559
Ara-1	rep1	ECB_00374	49.6936426250856	rna	6.409052242305633	0.9724211591201123	114438212.07047254	100000	123	63	57	615000000	315000000	285000000	405000000	650	550	0.8461538462	342692307.7	29.24	18218769.23	15182307.69	0.03748717949	23054615.38	11808461.54	10683846.15	15182307.69	2.321959921149719	7.537603268694691
Ara-1	rep1	ECB_00375	6.08353794206521	rna	6.409052242305633	0.9724211591201123	14845073.20929216	100000	123	63	57	615000000	315000000	285000000	405000000	650	550	0.8461538462	342692307.7	29.24	18218769.23	15182307.69	0.03748717949	23054615.38	11808461.54	10683846.15	15182307.69	2.321959921149719	0.9777876665660016
Ara-1	rep1	ECB_00376	0.3160407314133245	rna	6.409052242305633	0.9724211591201123	836742.4591425929	100000	123	63	57	615000000	315000000	285000000	405000000	650	550	0.8461538462	342692307.7	29.24	18218769.23	15182307.69	0.03748717949	23054615.38	11808461.54	10683846.15	15182307.69	2.321959921149719	0.05511299574660332
Ara-1	rep1	ECB_00377	3.9183866664508495	rna	6.409052242305633	0.9724211591201123	9678372.221961055	100000	123	63	57	615000000	315000000	285000000	405000000	650	550	0.8461538462	342692307.7	29.24	18218769.23	15182307.69	0.03748717949	23054615.38	11808461.54	10683846.15	15182307.69	2.321959921149719	0.6374770173005929
Ara-1	rep1	ECB_00378	4.26446379664481	rna	6.409052242305633	0.9724211591201123	10508621.337484036	100000	123	63	57	615000000	315000000	285000000	405000000	650	550	0.8461538462	342692307.7	29.24	18218769.23	15182307.69	0.03748717949	23054615.38	11808461.54	10683846.15	15182307.69	2.321959921149719	0.692162321568918
Ara-1	rep1	ECB_00379	75.372325419331	rna	6.409052242305633	0.9724211591201123	171590337.3753498	100000	123	63	57	615000000	315000000	285000000	405000000	650	550	0.8461538462	342692307.7	29.24	18218769.23	15182307.69	0.03748717949	23054615.38	11808461.54	10683846.15	15182307.69	2.321959921149719	11.301993140895815
Ara-1	rep1	ECB_00380	101.20139117675492	rna	6.409052242305633	0.9724211591201123	228527256.54772028	100000	123	63	57	615000000	315000000	285000000	405000000	650	550	0.8461538462	342692307.7	29.24	18218769.23	15182307.69	0.03748717949	23054615.38	11808461.54	10683846.15	15182307.69	2.321959921149719	15.052208215898718
Ara-1	rep1	ECB_00381	128.69546722120083	rna	6.409052242305633	0.9724211591201123	288692953.738424	100000	123	63	57	615000000	315000000	285000000	405000000	650	550	0.8461538462	342692307.7	29.24	18218769.23	15182307.69	0.03748717949	23054615.38	11808461.54	10683846.15	15182307.69	2.321959921149719	19.01509043507101
Ara-1	rep1	ECB_00382	130.82280035168571	rna	6.409052242305633	0.9724211591201123	293332381.20301574	100000	123	63	57	615000000	315000000	285000000	405000000	650	550	0.8461538462	342692307.7	29.24	18218769.23	15182307.69	0.03748717949	23054615.38	11808461.54	10683846.15	15182307.69	2.321959921149719	19.320671612802478
Ara-1	rep1	ECB_00383	138.8013685655615	rna	6.409052242305633	0.9724211591201123	310714309.3084952	100000	123	63	57	615000000	315000000	285000000	405000000	650	550	0.8461538462	342692307.7	29.24	18218769.23	15182307.69	0.03748717949	23054615.38	11808461.54	10683846.15	15182307.69	2.321959921149719	20.465552118480037
Ara-1	rep1	ECB_00384	10.053405761057059	rna	6.409052242305633	0.9724211591201123	24194843.484293785	100000	123	63	57	615000000	315000000	285000000	405000000	650	550	0.8461538462	342692307.7	29.24	18218769.23	15182307.69	0.03748717949	23054615.38	11808461.54	10683846.15	15182307.69	2.321959921149719	1.5936209421068441
Ara-1	rep1	ECB_00385	13.149558079415991	rna	6.409052242305633	0.9724211591201123	31412689.90682524	100000	123	63	57	615000000	315000000	285000000	405000000	650	550	0.8461538462	342692307.7	29.24	18218769.23	15182307.69	0.03748717949	23054615.38	11808461.54	10683846.15	15182307.69	2.321959921149719	2.0690326232497296
Ara-1	rep1	ECB_00386	24.010214597867133	rna	6.409052242305633	0.9724211591201123	56412917.57266603	100000	123	63	57	615000000	315000000	285000000	405000000	650	550	0.8461538462	342692307.7	29.24	18218769.23	15182307.69	0.03748717949	23054615.38	11808461.54	10683846.15	15182307.69	2.321959921149719	3.715701112408823
Ara-1	rep1	ECB_00387	152.9334217980947	rna	6.409052242305633	0.9724211591201123	341435444.85034174	100000	123	63	57	615000000	315000000	285000000	405000000	650	550	0.8461538462	342692307.7	29.24	18218769.23	15182307.69	0.03748717949	23054615.38	11808461.54	10683846.15	15182307.69	2.321959921149719	22.48903472528304
Ara-1	rep1	ECB_00388	81.15293901231347	rna	6.409052242305633	0.9724211591201123	184374177.89938253	100000	123	63	57	615000000	315000000	285000000	405000000	650	550	0.8461538462	342692307.7	29.24	18218769.23	15182307.69	0.03748717949	23054615.38	11808461.54	10683846.15	15182307.69	2.321959921149719	12.14401536736228
Ara-1	rep1	ECB_00389	59.31840797497803	rna	6.409052242305633	0.9724211591201123	135937481.0978297	100000	123	63	57	615000000	315000000	285000000	405000000	650	550	0.8461538462	342692307.7	29.24	18218769.23	15182307.69	0.03748717949	23054615.38	11808461.54	10683846.15	15182307.69	2.321959921149719	8.953677126920994
Ara-1	rep1	ECB_00391	8.980901546092598	rna	6.409052242305633	0.9724211591201123	21681070.364956476	100000	123	63	57	615000000	315000000	285000000	405000000	650	550	0.8461538462	342692307.7	29.24	18218769.23	15182307.69	0.03748717949	23054615.38	11808461.54	10683846.15	15182307.69	2.321959921149719	1.4280484105349123
Ara-1	rep1	ECB_00392	400.1213068706346	rna	6.409052242305633	0.9724211591201123	869918347.5259694	100000	123	63	57	615000000	315000000	285000000	405000000	650	550	0.8461538462	342692307.7	29.24	18218769.23	15182307.69	0.03748717949	23054615.38	11808461.54	10683846.15	15182307.69	2.321959921149719	57.298163447112266
Ara-1	rep1	ECB_00393	35.400891243380194	rna	6.409052242305633	0.9724211591201123	82289878.69494234	100000	123	63	57	615000000	315000000	285000000	405000000	650	550	0.8461538462	342692307.7	29.24	18218769.23	15182307.69	0.03748717949	23054615.38	11808461.54	10683846.15	15182307.69	2.321959921149719	5.42011664993086
Ara-1	rep1	ECB_00394	0.891213687327189	rna	6.409052242305633	0.9724211591201123	2293050.0429869425	100000	123	63	57	615000000	315000000	285000000	405000000	650	550	0.8461538462	342692307.7	29.24	18218769.23	15182307.69	0.03748717949	23054615.38	11808461.54	10683846.15	15182307.69	2.321959921149719	0.1510343545795272
Ara-1	rep1	ECB_00395	0.9538233211595863	rna	6.409052242305633	0.9724211591201123	2449550.682222167	100000	123	63	57	615000000	315000000	285000000	405000000	650	550	0.8461538462	342692307.7	29.24	18218769.23	15182307.69	0.03748717949	23054615.38	11808461.54	10683846.15	15182307.69	2.321959921149719	0.16134244755397703
Ara-1	rep1	ECB_00396	8.843012265944573	rna	6.409052242305633	0.9724211591201123	21357299.240724638	100000	123	63	57	615000000	315000000	285000000	405000000	650	550	0.8461538462	342692307.7	29.24	18218769.23	15182307.69	0.03748717949	23054615.38	11808461.54	10683846.15	15182307.69	2.321959921149719	1.4067228564200334
Ara-1	rep1	ECB_00397	1.1442980275202768	rna	6.409052242305633	0.9724211591201123	2923997.182086711	100000	123	63	57	615000000	315000000	285000000	405000000	650	550	0.8461538462	342692307.7	29.24	18218769.23	15182307.69	0.03748717949	23054615.38	11808461.54	10683846.15	15182307.69	2.321959921149719	0.19259240701679595
Ara-1	rep1	ECB_00398	2.578568223992817	rna	6.409052242305633	0.9724211591201123	6442961.305654801	100000	123	63	57	615000000	315000000	285000000	405000000	650	550	0.8461538462	342692307.7	29.24	18218769.23	15182307.69	0.03748717949	23054615.38	11808461.54	10683846.15	15182307.69	2.321959921149719	0.424372989746383
Ara-1	rep1	ECB_00399	4.597035078784605	rna	6.409052242305633	0.9724211591201123	11304716.868754301	100000	123	63	57	615000000	315000000	285000000	405000000	650	550	0.8461538462	342692307.7	29.24	18218769.23	15182307.69	0.03748717949	23054615.38	11808461.54	10683846.15	15182307.69	2.321959921149719	0.7445980610839735
Ara-1	rep1	ECB_00400	2.6195015820478496	rna	6.409052242305633	0.9724211591201123	6542397.4112442285	100000	123	63	57	615000000	315000000	285000000	405000000	650	550	0.8461538462	342692307.7	29.24	18218769.23	15182307.69	0.03748717949	23054615.38	11808461.54	10683846.15	15182307.69	2.321959921149719	0.4309224621730894
Ara-1	rep1	ECB_00401	3.166991496037689	rna	6.409052242305633	0.9724211591201123	7868498.718101471	100000	123	63	57	615000000	315000000	285000000	405000000	650	550	0.8461538462	342692307.7	29.24	18218769.23	15182307.69	0.03748717949	23054615.38	11808461.54	10683846.15	15182307.69	2.321959921149719	0.5182676361699708
Ara-1	rep1	ECB_00402	5.275426930386069	rna	6.409052242305633	0.9724211591201123	12923817.79621326	100000	123	63	57	615000000	315000000	285000000	405000000	650	550	0.8461538462	342692307.7	29.24	18218769.23	15182307.69	0.03748717949	23054615.38	11808461.54	10683846.15	15182307.69	2.321959921149719	0.8512419890373899
Ara-1	rep1	ECB_00403	5.1327935289933	rna	6.409052242305633	0.9724211591201123	12583901.28476906	100000	123	63	57	615000000	315000000	285000000	405000000	650	550	0.8461538462	342692307.7	29.24	18218769.23	15182307.69	0.03748717949	23054615.38	11808461.54	10683846.15	15182307.69	2.321959921149719	0.828853000592103
Ara-1	rep1	ECB_00404	3.0277438428860886	rna	6.409052242305633	0.9724211591201123	7531867.37310836	100000	123	63	57	615000000	315000000	285000000	405000000	650	550	0.8461538462	342692307.7	29.24	18218769.23	15182307.69	0.03748717949	23054615.38	11808461.54	10683846.15	15182307.69	2.321959921149719	0.49609502895724544
Ara-1	rep1	ECB_00405	3.552952062332767	rna	6.409052242305633	0.9724211591201123	8799479.303622678	100000	123	63	57	615000000	315000000	285000000	405000000	650	550	0.8461538462	342692307.7	29.24	18218769.23	15182307.69	0.03748717949	23054615.38	11808461.54	10683846.15	15182307.69	2.321959921149719	0.5795877335181763
Ara-1	rep1	ECB_00406	1.8271104784832821	rna	6.409052242305633	0.9724211591201123	4608906.317903517	100000	123	63	57	615000000	315000000	285000000	405000000	650	550	0.8461538462	342692307.7	29.24	18218769.23	15182307.69	0.03748717949	23054615.38	11808461.54	10683846.15	15182307.69	2.321959921149719	0.3035708676184468
Ara-1	rep1	ECB_00407	2.1335521657517065	rna	6.409052242305633	0.9724211591201123	5358944.035054633	100000	123	63	57	615000000	315000000	285000000	405000000	650	550	0.8461538462	342692307.7	29.24	18218769.23	15182307.69	0.03748717949	23054615.38	11808461.54	10683846.15	15182307.69	2.321959921149719	0.35297295671226336
Ara-1	rep1	ECB_00408	1.381667818182581	rna	6.409052242305633	0.9724211591201123	3512236.1994943707	100000	123	63	57	615000000	315000000	285000000	405000000	650	550	0.8461538462	342692307.7	29.24	18218769.23	15182307.69	0.03748717949	23054615.38	11808461.54	10683846.15	15182307.69	2.321959921149719	0.23133744034233644
Ara-1	rep1	ECB_00409	3.5684411222959884	rna	6.409052242305633	0.9724211591201123	8836780.350275075	100000	123	63	57	615000000	315000000	285000000	405000000	650	550	0.8461538462	342692307.7	29.24	18218769.23	15182307.69	0.03748717949	23054615.38	11808461.54	10683846.15	15182307.69	2.321959921149719	0.5820446094697134
Ara-1	rep1	ECB_00410	9.818769482525154	rna	6.409052242305633	0.9724211591201123	23645555.56799974	100000	123	63	57	615000000	315000000	285000000	405000000	650	550	0.8461538462	342692307.7	29.24	18218769.23	15182307.69	0.03748717949	23054615.38	11808461.54	10683846.15	15182307.69	2.321959921149719	1.5574414674505743
Ara-1	rep1	ECB_00411	14.064027541587778	rna	6.409052242305633	0.9724211591201123	33535008.098778877	100000	123	63	57	615000000	315000000	285000000	405000000	650	550	0.8461538462	342692307.7	29.24	18218769.23	15182307.69	0.03748717949	23054615.38	11808461.54	10683846.15	15182307.69	2.321959921149719	2.2088215298697373
Ara-1	rep1	ECB_00412	22.366383832365926	rna	6.409052242305633	0.9724211591201123	52653558.65338059	100000	123	63	57	615000000	315000000	285000000	405000000	650	550	0.8461538462	342692307.7	29.24	18218769.23	15182307.69	0.03748717949	23054615.38	11808461.54	10683846.15	15182307.69	2.321959921149719	3.468086652469931
Ara-1	rep1	ECB_00413	22.607692442747638	rna	6.409052242305633	0.9724211591201123	53205883.77346864	100000	123	63	57	615000000	315000000	285000000	405000000	650	550	0.8461538462	342692307.7	29.24	18218769.23	15182307.69	0.03748717949	23054615.38	11808461.54	10683846.15	15182307.69	2.321959921149719	3.5044661760157387
Ara-1	rep1	ECB_00414	34.09967237045171	rna	6.409052242305633	0.9724211591201123	79347084.63552988	100000	123	63	57	615000000	315000000	285000000	405000000	650	550	0.8461538462	342692307.7	29.24	18218769.23	15182307.69	0.03748717949	23054615.38	11808461.54	10683846.15	15182307.69	2.321959921149719	5.226286165165309
Ara-1	rep1	ECB_00415	9.322420071422515	rna	6.409052242305633	0.9724211591201123	22482387.75914977	100000	123	63	57	615000000	315000000	285000000	405000000	650	550	0.8461538462	342692307.7	29.24	18218769.23	15182307.69	0.03748717949	23054615.38	11808461.54	10683846.15	15182307.69	2.321959921149719	1.4808280940029988
Ara-1	rep1	ECB_00416	7.909535562839482	rna	6.409052242305633	0.9724211591201123	19161665.843623586	100000	123	63	57	615000000	315000000	285000000	405000000	650	550	0.8461538462	342692307.7	29.24	18218769.23	15182307.69	0.03748717949	23054615.38	11808461.54	10683846.15	15182307.69	2.321959921149719	1.2621049602521648
Ara-1	rep1	ECB_00417	5.660155014195019	rna	6.409052242305633	0.9724211591201123	13839437.383544046	100000	123	63	57	615000000	315000000	285000000	405000000	650	550	0.8461538462	342692307.7	29.24	18218769.23	15182307.69	0.03748717949	23054615.38	11808461.54	10683846.15	15182307.69	2.321959921149719	0.9115503167321231
Ara-1	rep1	ECB_00418	4.756203835204617	rna	6.409052242305633	0.9724211591201123	11685159.442282392	100000	123	63	57	615000000	315000000	285000000	405000000	650	550	0.8461538462	342692307.7	29.24	18218769.23	15182307.69	0.03748717949	23054615.38	11808461.54	10683846.15	15182307.69	2.321959921149719	0.7696563447978962
Ara-1	rep1	ECB_00419	3.2610605503754426	rna	6.409052242305633	0.9724211591201123	8095678.681662742	100000	123	63	57	615000000	315000000	285000000	405000000	650	550	0.8461538462	342692307.7	29.24	18218769.23	15182307.69	0.03748717949	23054615.38	11808461.54	10683846.15	15182307.69	2.321959921149719	0.5332311033977433
Ara-1	rep1	ECB_00420	31.82333323354135	rna	6.409052242305633	0.9724211591201123	74191461.29907574	100000	123	63	57	615000000	315000000	285000000	405000000	650	550	0.8461538462	342692307.7	29.24	18218769.23	15182307.69	0.03748717949	23054615.38	11808461.54	10683846.15	15182307.69	2.321959921149719	4.8867051580006375
Ara-1	rep1	ECB_00421	25.0253791760445	rna	6.409052242305633	0.9724211591201123	58730972.32522006	100000	123	63	57	615000000	315000000	285000000	405000000	650	550	0.8461538462	342692307.7	29.24	18218769.23	15182307.69	0.03748717949	23054615.38	11808461.54	10683846.15	15182307.69	2.321959921149719	3.8683824306830434
Ara-1	rep1	ECB_00422	45.405406167911146	rna	6.409052242305633	0.9724211591201123	104823510.84607801	100000	123	63	57	615000000	315000000	285000000	405000000	650	550	0.8461538462	342692307.7	29.24	18218769.23	15182307.69	0.03748717949	23054615.38	11808461.54	10683846.15	15182307.69	2.321959921149719	6.9043200142176815
Ara-1	rep1	ECB_00423	75.12584890600797	rna	6.409052242305633	0.9724211591201123	171044666.89399728	100000	123	63	57	615000000	315000000	285000000	405000000	650	550	0.8461538462	342692307.7	29.24	18218769.23	15182307.69	0.03748717949	23054615.38	11808461.54	10683846.15	15182307.69	2.321959921149719	11.266051932714932
Ara-1	rep1	ECB_00424	14.447212127111438	rna	6.409052242305633	0.9724211591201123	34423164.48747438	100000	123	63	57	615000000	315000000	285000000	405000000	650	550	0.8461538462	342692307.7	29.24	18218769.23	15182307.69	0.03748717949	23054615.38	11808461.54	10683846.15	15182307.69	2.321959921149719	2.267320962685244
Ara-1	rep1	ECB_00425	70.60833499362717	rna	6.409052242305633	0.9724211591201123	161034492.24638212	100000	123	63	57	615000000	315000000	285000000	405000000	650	550	0.8461538462	342692307.7	29.24	18218769.23	15182307.69	0.03748717949	23054615.38	11808461.54	10683846.15	15182307.69	2.321959921149719	10.606720370477627
Ara-1	rep1	ECB_00426	2.7667145122108834	rna	6.409052242305633	0.9724211591201123	6899660.568383461	100000	123	63	57	615000000	315000000	285000000	405000000	650	550	0.8461538462	342692307.7	29.24	18218769.23	15182307.69	0.03748717949	23054615.38	11808461.54	10683846.15	15182307.69	2.321959921149719	0.45445400720787665
Ara-1	rep1	ECB_00427	1.130609540167613	rna	6.409052242305633	0.9724211591201123	2889978.335279141	100000	123	63	57	615000000	315000000	285000000	405000000	650	550	0.8461538462	342692307.7	29.24	18218769.23	15182307.69	0.03748717949	23054615.38	11808461.54	10683846.15	15182307.69	2.321959921149719	0.1903517168989177
Ara-1	rep1	ECB_00428	14.3906570759098	rna	6.409052242305633	0.9724211591201123	34292120.826727934	100000	123	63	57	615000000	315000000	285000000	405000000	650	550	0.8461538462	342692307.7	29.24	18218769.23	15182307.69	0.03748717949	23054615.38	11808461.54	10683846.15	15182307.69	2.321959921149719	2.2586896226134865
Ara-1	rep1	ECB_00430	1.7066706378005831	rna	6.409052242305633	0.9724211591201123	4313199.428498671	100000	123	63	57	615000000	315000000	285000000	405000000	650	550	0.8461538462	342692307.7	29.24	18218769.23	15182307.69	0.03748717949	23054615.38	11808461.54	10683846.15	15182307.69	2.321959921149719	0.2840937963165909
Ara-1	rep1	ECB_00431	4.436428825896751	rna	6.409052242305633	0.9724211591201123	10920469.904579999	100000	123	63	57	615000000	315000000	285000000	405000000	650	550	0.8461538462	342692307.7	29.24	18218769.23	15182307.69	0.03748717949	23054615.38	11808461.54	10683846.15	15182307.69	2.321959921149719	0.7192891968440932
Ara-1	rep1	ECB_00432	9.41335021747171	rna	6.409052242305633	0.9724211591201123	22695602.796869207	100000	123	63	57	615000000	315000000	285000000	405000000	650	550	0.8461538462	342692307.7	29.24	18218769.23	15182307.69	0.03748717949	23054615.38	11808461.54	10683846.15	15182307.69	2.321959921149719	1.4948717454737086
Ara-1	rep1	ECB_00433	3.4563025340435685	rna	6.409052242305633	0.9724211591201123	8566623.97503793	100000	123	63	57	615000000	315000000	285000000	405000000	650	550	0.8461538462	342692307.7	29.24	18218769.23	15182307.69	0.03748717949	23054615.38	11808461.54	10683846.15	15182307.69	2.321959921149719	0.5642504519046492
Ara-1	rep1	ECB_00434	11.566403724659386	rna	6.409052242305633	0.9724211591201123	27728655.46112525	100000	123	63	57	615000000	315000000	285000000	405000000	650	550	0.8461538462	342692307.7	29.24	18218769.23	15182307.69	0.03748717949	23054615.38	11808461.54	10683846.15	15182307.69	2.321959921149719	1.826379495614428
Ara-1	rep1	ECB_00435	20.060532463246243	rna	6.409052242305633	0.9724211591201123	47367188.000346236	100000	123	63	57	615000000	315000000	285000000	405000000	650	550	0.8461538462	342692307.7	29.24	18218769.23	15182307.69	0.03748717949	23054615.38	11808461.54	10683846.15	15182307.69	2.321959921149719	3.1198938242797687
Ara-1	rep1	ECB_00436	0.05283823142502923	rna	6.409052242305633	0.9724211591201123	146967.09890259753	100000	123	63	57	615000000	315000000	285000000	405000000	650	550	0.8461538462	342692307.7	29.24	18218769.23	15182307.69	0.03748717949	23054615.38	11808461.54	10683846.15	15182307.69	2.321959921149719	0.00968015547461201
Ara-1	rep1	ECB_00437	0.3457519146546075	rna	6.409052242305633	0.9724211591201123	913139.5931977091	100000	123	63	57	615000000	315000000	285000000	405000000	650	550	0.8461538462	342692307.7	29.24	18218769.23	15182307.69	0.03748717949	23054615.38	11808461.54	10683846.15	15182307.69	2.321959921149719	0.06014498005459071
Ara-1	rep1	ECB_00438	6.304794130360746	rna	6.409052242305633	0.9724211591201123	15369833.246709827	100000	123	63	57	615000000	315000000	285000000	405000000	650	550	0.8461538462	342692307.7	29.24	18218769.23	15182307.69	0.03748717949	23054615.38	11808461.54	10683846.15	15182307.69	2.321959921149719	1.0123515845244886
Ara-1	rep1	ECB_00439	3.67949219456661	rna	6.409052242305633	0.9724211591201123	9104086.055674829	100000	123	63	57	615000000	315000000	285000000	405000000	650	550	0.8461538462	342692307.7	29.24	18218769.23	15182307.69	0.03748717949	23054615.38	11808461.54	10683846.15	15182307.69	2.321959921149719	0.5996510044168937
Ara-1	rep1	ECB_00440	2.6302132763702843	rna	6.409052242305633	0.9724211591201123	6568411.365479482	100000	123	63	57	615000000	315000000	285000000	405000000	650	550	0.8461538462	342692307.7	29.24	18218769.23	15182307.69	0.03748717949	23054615.38	11808461.54	10683846.15	15182307.69	2.321959921149719	0.43263590091813525
Ara-1	rep1	ECB_00441	2.0153582247512567	rna	6.409052242305633	0.9724211591201123	5070033.302937596	100000	123	63	57	615000000	315000000	285000000	405000000	650	550	0.8461538462	342692307.7	29.24	18218769.23	15182307.69	0.03748717949	23054615.38	11808461.54	10683846.15	15182307.69	2.321959921149719	0.33394352205607264
Ara-1	rep1	ECB_00442	1.760312891097872	rna	6.409052242305633	0.9724211591201123	4444971.981538021	100000	123	63	57	615000000	315000000	285000000	405000000	650	550	0.8461538462	342692307.7	29.24	18218769.23	15182307.69	0.03748717949	23054615.38	11808461.54	10683846.15	15182307.69	2.321959921149719	0.2927731457099735
Ara-1	rep1	ECB_00443	24.96207599147073	rna	6.409052242305633	0.9724211591201123	58586501.003954925	100000	123	63	57	615000000	315000000	285000000	405000000	650	550	0.8461538462	342692307.7	29.24	18218769.23	15182307.69	0.03748717949	23054615.38	11808461.54	10683846.15	15182307.69	2.321959921149719	3.8588666624470793
Ara-1	rep1	ECB_00444	9.940413499524997	rna	6.409052242305633	0.9724211591201123	23930371.136717517	100000	123	63	57	615000000	315000000	285000000	405000000	650	550	0.8461538462	342692307.7	29.24	18218769.23	15182307.69	0.03748717949	23054615.38	11808461.54	10683846.15	15182307.69	2.321959921149719	1.5762011695020204
Ara-1	rep1	ECB_00445	6.052688188445692	rna	6.409052242305633	0.9724211591201123	14771864.518010443	100000	123	63	57	615000000	315000000	285000000	405000000	650	550	0.8461538462	342692307.7	29.24	18218769.23	15182307.69	0.03748717949	23054615.38	11808461.54	10683846.15	15182307.69	2.321959921149719	0.972965692675304
Ara-1	rep1	ECB_00446	2.4163301175939735	rna	6.409052242305633	0.9724211591201123	6048413.911918214	100000	123	63	57	615000000	315000000	285000000	405000000	650	550	0.8461538462	342692307.7	29.24	18218769.23	15182307.69	0.03748717949	23054615.38	11808461.54	10683846.15	15182307.69	2.321959921149719	0.39838567597349317
Ara-1	rep1	ECB_00447	2.241934168436349	rna	6.409052242305633	0.9724211591201123	5623482.219198991	100000	123	63	57	615000000	315000000	285000000	405000000	650	550	0.8461538462	342692307.7	29.24	18218769.23	15182307.69	0.03748717949	23054615.38	11808461.54	10683846.15	15182307.69	2.321959921149719	0.3703970657176815
Ara-1	rep1	ECB_00448	0.7764901369435337	rna	6.409052242305633	0.9724211591201123	2005478.9564709573	100000	123	63	57	615000000	315000000	285000000	405000000	650	550	0.8461538462	342692307.7	29.24	18218769.23	15182307.69	0.03748717949	23054615.38	11808461.54	10683846.15	15182307.69	2.321959921149719	0.13209315720770756
Ara-1	rep1	ECB_00449	0.769699199037008	rna	6.409052242305633	0.9724211591201123	1988421.319994022	100000	123	63	57	615000000	315000000	285000000	405000000	650	550	0.8461538462	342692307.7	29.24	18218769.23	15182307.69	0.03748717949	23054615.38	11808461.54	10683846.15	15182307.69	2.321959921149719	0.13096963653975466
Ara-1	rep1	ECB_00450	1.375084503028576	rna	6.409052242305633	0.9724211591201123	3495961.697830112	100000	123	63	57	615000000	315000000	285000000	405000000	650	550	0.8461538462	342692307.7	29.24	18218769.23	15182307.69	0.03748717949	23054615.38	11808461.54	10683846.15	15182307.69	2.321959921149719	0.23026550174139648
Ara-1	rep1	ECB_00451	0	rna	6.409052242305633	0.9724211591201123	0	100000	123	63	57	615000000	315000000	285000000	405000000	650	550	0.8461538462	342692307.7	29.24	18218769.23	15182307.69	0.03748717949	23054615.38	11808461.54	10683846.15	15182307.69	2.321959921149719	0
Ara-1	rep1	ECB_00452	2.9282735440750494	rna	6.409052242305633	0.9724211591201123	7291137.321705062	100000	123	63	57	615000000	315000000	285000000	405000000	650	550	0.8461538462	342692307.7	29.24	18218769.23	15182307.69	0.03748717949	23054615.38	11808461.54	10683846.15	15182307.69	2.321959921149719	0.4802390697500784
Ara-1	rep1	ECB_00453	1.582083173756562	rna	6.409052242305633	0.9724211591201123	4006701.978134092	100000	123	63	57	615000000	315000000	285000000	405000000	650	550	0.8461538462	342692307.7	29.24	18218769.23	15182307.69	0.03748717949	23054615.38	11808461.54	10683846.15	15182307.69	2.321959921149719	0.26390599241860657
Ara-1	rep1	ECB_00454	0.05317089605100003	rna	6.409052242305633	0.9724211591201123	147866.79377768564	100000	123	63	57	615000000	315000000	285000000	405000000	650	550	0.8461538462	342692307.7	29.24	18218769.23	15182307.69	0.03748717949	23054615.38	11808461.54	10683846.15	15182307.69	2.321959921149719	0.009739414902984729
Ara-1	rep1	ECB_00455	0.19910359110649517	rna	6.409052242305633	0.9724211591201123	533902.4596906136	100000	123	63	57	615000000	315000000	285000000	405000000	650	550	0.8461538462	342692307.7	29.24	18218769.23	15182307.69	0.03748717949	23054615.38	11808461.54	10683846.15	15182307.69	2.321959921149719	0.035166094021548154
Ara-1	rep1	ECB_00456	16.54959926670526	rna	6.409052242305633	0.9724211591201123	39285019.98967331	100000	123	63	57	615000000	315000000	285000000	405000000	650	550	0.8461538462	342692307.7	29.24	18218769.23	15182307.69	0.03748717949	23054615.38	11808461.54	10683846.15	15182307.69	2.321959921149719	2.5875526166255236
Ara-1	rep1	ECB_00457	0.25223826074636463	rna	6.409052242305633	0.9724211591201123	671986.526978887	100000	123	63	57	615000000	315000000	285000000	405000000	650	550	0.8461538462	342692307.7	29.24	18218769.23	15182307.69	0.03748717949	23054615.38	11808461.54	10683846.15	15182307.69	2.321959921149719	0.0442611584944691
Ara-1	rep1	ECB_00458	0	rna	6.409052242305633	0.9724211591201123	0	100000	123	63	57	615000000	315000000	285000000	405000000	650	550	0.8461538462	342692307.7	29.24	18218769.23	15182307.69	0.03748717949	23054615.38	11808461.54	10683846.15	15182307.69	2.321959921149719	0
Ara-1	rep1	ECB_00459	0.11198201974939898	rna	6.409052242305633	0.9724211591201123	305087.15740333154	100000	123	63	57	615000000	315000000	285000000	405000000	650	550	0.8461538462	342692307.7	29.24	18218769.23	15182307.69	0.03748717949	23054615.38	11808461.54	10683846.15	15182307.69	2.321959921149719	0.020094913344713774
Ara-1	rep1	ECB_00460	0	rna	6.409052242305633	0.9724211591201123	0	100000	123	63	57	615000000	315000000	285000000	405000000	650	550	0.8461538462	342692307.7	29.24	18218769.23	15182307.69	0.03748717949	23054615.38	11808461.54	10683846.15	15182307.69	2.321959921149719	0
Ara-1	rep1	ECB_00461	0	rna	6.409052242305633	0.9724211591201123	0	100000	123	63	57	615000000	315000000	285000000	405000000	650	550	0.8461538462	342692307.7	29.24	18218769.23	15182307.69	0.03748717949	23054615.38	11808461.54	10683846.15	15182307.69	2.321959921149719	0
Ara-1	rep1	ECB_00462	0.21904263949540217	rna	6.409052242305633	0.9724211591201123	585825.6208742667	100000	123	63	57	615000000	315000000	285000000	405000000	650	550	0.8461538462	342692307.7	29.24	18218769.23	15182307.69	0.03748717949	23054615.38	11808461.54	10683846.15	15182307.69	2.321959921149719	0.03858607221220575
Ara-1	rep1	ECB_00463	0.19078262024323428	rna	6.409052242305633	0.9724211591201123	512192.1961293774	100000	123	63	57	615000000	315000000	285000000	405000000	650	550	0.8461538462	342692307.7	29.24	18218769.23	15182307.69	0.03748717949	23054615.38	11808461.54	10683846.15	15182307.69	2.321959921149719	0.03373612276786741
Ara-1	rep1	ECB_00464	0.4323537878549747	rna	6.409052242305633	0.9724211591201123	1134840.016422725	100000	123	63	57	615000000	315000000	285000000	405000000	650	550	0.8461538462	342692307.7	29.24	18218769.23	15182307.69	0.03748717949	23054615.38	11808461.54	10683846.15	15182307.69	2.321959921149719	0.07474753111282288
Ara-1	rep1	ECB_00465	0.7488452798512762	rna	6.409052242305633	0.9724211591201123	1936013.847714329	100000	123	63	57	615000000	315000000	285000000	405000000	650	550	0.8461538462	342692307.7	29.24	18218769.23	15182307.69	0.03748717949	23054615.38	11808461.54	10683846.15	15182307.69	2.321959921149719	0.12751775864676398
Ara-1	rep1	ECB_00466	0.9234967278461724	rna	6.409052242305633	0.9724211591201123	2373782.1291515725	100000	123	63	57	615000000	315000000	285000000	405000000	650	550	0.8461538462	342692307.7	29.24	18218769.23	15182307.69	0.03748717949	23054615.38	11808461.54	10683846.15	15182307.69	2.321959921149719	0.1563518654489588
Ara-1	rep1	ECB_00467	0.09418562070000562	rna	6.409052242305633	0.9724211591201123	257829.82975500228	100000	123	63	57	615000000	315000000	285000000	405000000	650	550	0.8461538462	342692307.7	29.24	18218769.23	15182307.69	0.03748717949	23054615.38	11808461.54	10683846.15	15182307.69	2.321959921149719	0.01698225559773267
Ara-1	rep1	ECB_00468	0.0897376575028389	rna	6.409052242305633	0.9724211591201123	245981.6522114047	100000	123	63	57	615000000	315000000	285000000	405000000	650	550	0.8461538462	342692307.7	29.24	18218769.23	15182307.69	0.03748717949	23054615.38	11808461.54	10683846.15	15182307.69	2.321959921149719	0.016201861879892168
Ara-1	rep1	ECB_00469	0.11820808072302418	rna	6.409052242305633	0.9724211591201123	321569.4068407735	100000	123	63	57	615000000	315000000	285000000	405000000	650	550	0.8461538462	342692307.7	29.24	18218769.23	15182307.69	0.03748717949	23054615.38	11808461.54	10683846.15	15182307.69	2.321959921149719	0.02118053548951447
Ara-1	rep1	ECB_00470	0.20377425175577626	rna	6.409052242305633	0.9724211591201123	546077.661018582	100000	123	63	57	615000000	315000000	285000000	405000000	650	550	0.8461538462	342692307.7	29.24	18218769.23	15182307.69	0.03748717949	23054615.38	11808461.54	10683846.15	15182307.69	2.321959921149719	0.0359680275336708
Ara-1	rep1	ECB_00471	1.2117184854405074	rna	6.409052242305633	0.9724211591201123	3091390.3899136432	100000	123	63	57	615000000	315000000	285000000	405000000	650	550	0.8461538462	342692307.7	29.24	18218769.23	15182307.69	0.03748717949	23054615.38	11808461.54	10683846.15	15182307.69	2.321959921149719	0.20361795143631709
Ara-1	rep1	ECB_00472	92.82122059319238	rna	6.409052242305633	0.9724211591201123	210103886.6008	100000	123	63	57	615000000	315000000	285000000	405000000	650	550	0.8461538462	342692307.7	29.24	18218769.23	15182307.69	0.03748717949	23054615.38	11808461.54	10683846.15	15182307.69	2.321959921149719	13.838731956353865
Ara-1	rep1	ECB_00473	46.70130743410802	rna	6.409052242305633	0.9724211591201123	107731602.86346109	100000	123	63	57	615000000	315000000	285000000	405000000	650	550	0.8461538462	342692307.7	29.24	18218769.23	15182307.69	0.03748717949	23054615.38	11808461.54	10683846.15	15182307.69	2.321959921149719	7.0958648094334
Ara-1	rep1	ECB_00474	13.598190455617102	rna	6.409052242305633	0.9724211591201123	32454376.230590586	100000	123	63	57	615000000	315000000	285000000	405000000	650	550	0.8461538462	342692307.7	29.24	18218769.23	15182307.69	0.03748717949	23054615.38	11808461.54	10683846.15	15182307.69	2.321959921149719	2.13764448022398
Ara-1	rep1	ECB_00475	80.23855613761516	rna	6.409052242305633	0.9724211591201123	182353737.41836706	100000	123	63	57	615000000	315000000	285000000	405000000	650	550	0.8461538462	342692307.7	29.24	18218769.23	15182307.69	0.03748717949	23054615.38	11808461.54	10683846.15	15182307.69	2.321959921149719	12.010936752288089
Ara-1	rep1	ECB_00476	17.979181184304615	rna	6.409052242305633	0.9724211591201123	42581117.18381622	100000	123	63	57	615000000	315000000	285000000	405000000	650	550	0.8461538462	342692307.7	29.24	18218769.23	15182307.69	0.03748717949	23054615.38	11808461.54	10683846.15	15182307.69	2.321959921149719	2.804653815036482
Ara-1	rep1	ECB_00477	0.9246690499380115	rna	6.409052242305633	0.9724211591201123	2376712.3425193136	100000	123	63	57	615000000	315000000	285000000	405000000	650	550	0.8461538462	342692307.7	29.24	18218769.23	15182307.69	0.03748717949	23054615.38	11808461.54	10683846.15	15182307.69	2.321959921149719	0.1565448672921286
Ara-1	rep1	ECB_00478	44.523395090739065	rna	6.409052242305633	0.9724211591201123	102842911.3080678	100000	123	63	57	615000000	315000000	285000000	405000000	650	550	0.8461538462	342692307.7	29.24	18218769.23	15182307.69	0.03748717949	23054615.38	11808461.54	10683846.15	15182307.69	2.321959921149719	6.7738655682631475
Ara-1	rep1	ECB_00479	38.64226129991788	rna	6.409052242305633	0.9724211591201123	89607720.61148655	100000	123	63	57	615000000	315000000	285000000	405000000	650	550	0.8461538462	342692307.7	29.24	18218769.23	15182307.69	0.03748717949	23054615.38	11808461.54	10683846.15	15182307.69	2.321959921149719	5.902114648256517
Ara-1	rep1	ECB_00480	0.3562169696773499	rna	6.409052242305633	0.9724211591201123	940004.7294853467	100000	123	63	57	615000000	315000000	285000000	405000000	650	550	0.8461538462	342692307.7	29.24	18218769.23	15182307.69	0.03748717949	23054615.38	11808461.54	10683846.15	15182307.69	2.321959921149719	0.061914482875649504
Ara-1	rep1	ECB_00481	0.07047547140000421	rna	6.409052242305633	0.9724211591201123	194473.3112000648	100000	123	63	57	615000000	315000000	285000000	405000000	650	550	0.8461538462	342692307.7	29.24	18218769.23	15182307.69	0.03748717949	23054615.38	11808461.54	10683846.15	15182307.69	2.321959921149719	0.01280920629267426
Ara-1	rep1	ECB_00482	0.0384460272660114	rna	6.409052242305633	0.9724211591201123	107877.74707786912	100000	123	63	57	615000000	315000000	285000000	405000000	650	550	0.8461538462	342692307.7	29.24	18218769.23	15182307.69	0.03748717949	23054615.38	11808461.54	10683846.15	15182307.69	2.321959921149719	0.007105490764682897
Ara-1	rep1	ECB_00483	0.10093996800120125	rna	6.409052242305633	0.9724211591201123	275792.3329534833	100000	123	63	57	615000000	315000000	285000000	405000000	650	550	0.8461538462	342692307.7	29.24	18218769.23	15182307.69	0.03748717949	23054615.38	11808461.54	10683846.15	15182307.69	2.321959921149719	0.01816537634361982
Ara-1	rep1	ECB_00484	0.18698104773654253	rna	6.409052242305633	0.9724211591201123	502264.877440896	100000	123	63	57	615000000	315000000	285000000	405000000	650	550	0.8461538462	342692307.7	29.24	18218769.23	15182307.69	0.03748717949	23054615.38	11808461.54	10683846.15	15182307.69	2.321959921149719	0.03308224860781332
Ara-1	rep1	ECB_00485	0.1537841090640456	rna	6.409052242305633	0.9724211591201123	415324.6834014894	100000	123	63	57	615000000	315000000	285000000	405000000	650	550	0.8461538462	342692307.7	29.24	18218769.23	15182307.69	0.03748717949	23054615.38	11808461.54	10683846.15	15182307.69	2.321959921149719	0.027355833637533754
Ara-1	rep1	ECB_00486	3.278767666486079	rna	6.409052242305633	0.9724211591201123	8138421.600558511	100000	123	63	57	615000000	315000000	285000000	405000000	650	550	0.8461538462	342692307.7	29.24	18218769.23	15182307.69	0.03748717949	23054615.38	11808461.54	10683846.15	15182307.69	2.321959921149719	0.5360464144669506
Ara-1	rep1	ECB_00487	0.23678441091870572	rna	6.409052242305633	0.9724211591201123	631916.8922092819	100000	123	63	57	615000000	315000000	285000000	405000000	650	550	0.8461538462	342692307.7	29.24	18218769.23	15182307.69	0.03748717949	23054615.38	11808461.54	10683846.15	15182307.69	2.321959921149719	0.04162192633110059
Ara-1	rep1	ECB_00488	0.41364786887022886	rna	6.409052242305633	0.9724211591201123	1087065.998221736	100000	123	63	57	615000000	315000000	285000000	405000000	650	550	0.8461538462	342692307.7	29.24	18218769.23	15182307.69	0.03748717949	23054615.38	11808461.54	10683846.15	15182307.69	2.321959921149719	0.07160084095369404
Ara-1	rep1	ECB_00489	0.14859784145631388	rna	6.409052242305633	0.9724211591201123	401698.00853375666	100000	123	63	57	615000000	315000000	285000000	405000000	650	550	0.8461538462	342692307.7	29.24	18218769.23	15182307.69	0.03748717949	23054615.38	11808461.54	10683846.15	15182307.69	2.321959921149719	0.026458297166401103
Ara-1	rep1	ECB_00490	0.38779487706583954	rna	6.409052242305633	0.9724211591201123	1020939.9256335321	100000	123	63	57	615000000	315000000	285000000	405000000	650	550	0.8461538462	342692307.7	29.24	18218769.23	15182307.69	0.03748717949	23054615.38	11808461.54	10683846.15	15182307.69	2.321959921149719	0.0672453718156421
Ara-1	rep1	ECB_00492	1.19509113058026	rna	6.409052242305633	0.9724211591201123	3050132.0030913795	100000	123	63	57	615000000	315000000	285000000	405000000	650	550	0.8461538462	342692307.7	29.24	18218769.23	15182307.69	0.03748717949	23054615.38	11808461.54	10683846.15	15182307.69	2.321959921149719	0.20090042076412296
Ara-1	rep1	ECB_00493	1.976061546274213	rna	6.409052242305633	0.9724211591201123	4973875.098279856	100000	123	63	57	615000000	315000000	285000000	405000000	650	550	0.8461538462	342692307.7	29.24	18218769.23	15182307.69	0.03748717949	23054615.38	11808461.54	10683846.15	15182307.69	2.321959921149719	0.32760995231021145
Ara-1	rep1	ECB_00494	0.032628373429879606	rna	6.409052242305633	0.9724211591201123	91968.89780125453	100000	123	63	57	615000000	315000000	285000000	405000000	650	550	0.8461538462	342692307.7	29.24	18218769.23	15182307.69	0.03748717949	23054615.38	11808461.54	10683846.15	15182307.69	2.321959921149719	0.006057636275006525
Ara-1	rep1	ECB_00495	0.17533516933080634	rna	6.409052242305633	0.9724211591201123	471817.9886956963	100000	123	63	57	615000000	315000000	285000000	405000000	650	550	0.8461538462	342692307.7	29.24	18218769.23	15182307.69	0.03748717949	23054615.38	11808461.54	10683846.15	15182307.69	2.321959921149719	0.031076829578843577
Ara-1	rep1	ECB_00496	1.229899610111724	rna	6.409052242305633	0.9724211591201123	3136486.3727866723	100000	123	63	57	615000000	315000000	285000000	405000000	650	550	0.8461538462	342692307.7	29.24	18218769.23	15182307.69	0.03748717949	23054615.38	11808461.54	10683846.15	15182307.69	2.321959921149719	0.2065882497462856
Ara-1	rep1	ECB_00497	0.10512834841618886	rna	6.409052242305633	0.9724211591201123	286914.11663569906	100000	123	63	57	615000000	315000000	285000000	405000000	650	550	0.8461538462	342692307.7	29.24	18218769.23	15182307.69	0.03748717949	23054615.38	11808461.54	10683846.15	15182307.69	2.321959921149719	0.01889792530187478
Ara-1	rep1	ECB_00498	0.25721758343453316	rna	6.409052242305633	0.9724211591201123	684882.5806108573	100000	123	63	57	615000000	315000000	285000000	405000000	650	550	0.8461538462	342692307.7	29.24	18218769.23	15182307.69	0.03748717949	23054615.38	11808461.54	10683846.15	15182307.69	2.321959921149719	0.045110571765184494
Ara-1	rep1	ECB_00499	0.3196963024391358	rna	6.409052242305633	0.9724211591201123	846152.453723192	100000	123	63	57	615000000	315000000	285000000	405000000	650	550	0.8461538462	342692307.7	29.24	18218769.23	15182307.69	0.03748717949	23054615.38	11808461.54	10683846.15	15182307.69	2.321959921149719	0.05573279576467285
Ara-1	rep1	ECB_00500	0	rna	6.409052242305633	0.9724211591201123	0	100000	123	63	57	615000000	315000000	285000000	405000000	650	550	0.8461538462	342692307.7	29.24	18218769.23	15182307.69	0.03748717949	23054615.38	11808461.54	10683846.15	15182307.69	2.321959921149719	0
Ara-1	rep1	ECB_00501	0	rna	6.409052242305633	0.9724211591201123	0	100000	123	63	57	615000000	315000000	285000000	405000000	650	550	0.8461538462	342692307.7	29.24	18218769.23	15182307.69	0.03748717949	23054615.38	11808461.54	10683846.15	15182307.69	2.321959921149719	0
Ara-1	rep1	ECB_00502	0.4943596481619808	rna	6.409052242305633	0.9724211591201123	1292805.5141164134	100000	123	63	57	615000000	315000000	285000000	405000000	650	550	0.8461538462	342692307.7	29.24	18218769.23	15182307.69	0.03748717949	23054615.38	11808461.54	10683846.15	15182307.69	2.321959921149719	0.08515210865920828
Ara-1	rep1	ECB_00514	0.6580761550208186	rna	6.409052242305633	0.9724211591201123	1707419.0790757474	100000	123	63	57	615000000	315000000	285000000	405000000	650	550	0.8461538462	342692307.7	29.24	18218769.23	15182307.69	0.03748717949	23054615.38	11808461.54	10683846.15	15182307.69	2.321959921149719	0.11246110367005396
Ara-1	rep1	ECB_00515	0.48522988721781285	rna	6.409052242305633	0.9724211591201123	1269582.676931535	100000	123	63	57	615000000	315000000	285000000	405000000	650	550	0.8461538462	342692307.7	29.24	18218769.23	15182307.69	0.03748717949	23054615.38	11808461.54	10683846.15	15182307.69	2.321959921149719	0.08362251001985423
Ara-1	rep1	ECB_00516	0.6333982992075379	rna	6.409052242305633	0.9724211591201123	1645124.0698962063	100000	123	63	57	615000000	315000000	285000000	405000000	650	550	0.8461538462	342692307.7	29.24	18218769.23	15182307.69	0.03748717949	23054615.38	11808461.54	10683846.15	15182307.69	2.321959921149719	0.10835797188985875
Ara-1	rep1	ECB_00517	0	rna	6.409052242305633	0.9724211591201123	0	100000	123	63	57	615000000	315000000	285000000	405000000	650	550	0.8461538462	342692307.7	29.24	18218769.23	15182307.69	0.03748717949	23054615.38	11808461.54	10683846.15	15182307.69	2.321959921149719	0
Ara-1	rep1	ECB_00518	0.9794819059910379	rna	6.409052242305633	0.9724211591201123	2513604.6339283166	100000	123	63	57	615000000	315000000	285000000	405000000	650	550	0.8461538462	342692307.7	29.24	18218769.23	15182307.69	0.03748717949	23054615.38	11808461.54	10683846.15	15182307.69	2.321959921149719	0.16556143408843776
Ara-1	rep1	ECB_00519	54.34298877282632	rna	6.409052242305633	0.9724211591201123	124836767.7481321	100000	123	63	57	615000000	315000000	285000000	405000000	650	550	0.8461538462	342692307.7	29.24	18218769.23	15182307.69	0.03748717949	23054615.38	11808461.54	10683846.15	15182307.69	2.321959921149719	8.222515990132202
Ara-1	rep1	ECB_00520	0.5144351668690663	rna	6.409052242305633	0.9724211591201123	1343829.1509358347	100000	123	63	57	615000000	315000000	285000000	405000000	650	550	0.8461538462	342692307.7	29.24	18218769.23	15182307.69	0.03748717949	23054615.38	11808461.54	10683846.15	15182307.69	2.321959921149719	0.08851283865238505
Ara-1	rep1	ECB_00521	0.49732472784016063	rna	6.409052242305633	0.9724211591201123	1300345.0585138097	100000	123	63	57	615000000	315000000	285000000	405000000	650	550	0.8461538462	342692307.7	29.24	18218769.23	15182307.69	0.03748717949	23054615.38	11808461.54	10683846.15	15182307.69	2.321959921149719	0.08564870934412012
Ara-1	rep1	ECB_00522	0.7941239096433285	rna	6.409052242305633	0.9724211591201123	2049752.7595335715	100000	123	63	57	615000000	315000000	285000000	405000000	650	550	0.8461538462	342692307.7	29.24	18218769.23	15182307.69	0.03748717949	23054615.38	11808461.54	10683846.15	15182307.69	2.321959921149719	0.13500930170738568
Ara-1	rep1	ECB_00524	0.7716527503035995	rna	6.409052242305633	0.9724211591201123	1993328.7193620526	100000	123	63	57	615000000	315000000	285000000	405000000	650	550	0.8461538462	342692307.7	29.24	18218769.23	15182307.69	0.03748717949	23054615.38	11808461.54	10683846.15	15182307.69	2.321959921149719	0.13129286799232645
Ara-1	rep1	ECB_00525	0.1307098811778238	rna	6.409052242305633	0.9724211591201123	354594.3828538408	100000	123	63	57	615000000	315000000	285000000	405000000	650	550	0.8461538462	342692307.7	29.24	18218769.23	15182307.69	0.03748717949	23054615.38	11808461.54	10683846.15	15182307.69	2.321959921149719	0.023355763174750993
Ara-1	rep1	ECB_00526	0	rna	6.409052242305633	0.9724211591201123	0	100000	123	63	57	615000000	315000000	285000000	405000000	650	550	0.8461538462	342692307.7	29.24	18218769.23	15182307.69	0.03748717949	23054615.38	11808461.54	10683846.15	15182307.69	2.321959921149719	0
Ara-1	rep1	ECB_00527	0	rna	6.409052242305633	0.9724211591201123	0	100000	123	63	57	615000000	315000000	285000000	405000000	650	550	0.8461538462	342692307.7	29.24	18218769.23	15182307.69	0.03748717949	23054615.38	11808461.54	10683846.15	15182307.69	2.321959921149719	0
Ara-1	rep1	ECB_00528	0	rna	6.409052242305633	0.9724211591201123	0	100000	123	63	57	615000000	315000000	285000000	405000000	650	550	0.8461538462	342692307.7	29.24	18218769.23	15182307.69	0.03748717949	23054615.38	11808461.54	10683846.15	15182307.69	2.321959921149719	0
Ara-1	rep1	ECB_00529	0	rna	6.409052242305633	0.9724211591201123	0	100000	123	63	57	615000000	315000000	285000000	405000000	650	550	0.8461538462	342692307.7	29.24	18218769.23	15182307.69	0.03748717949	23054615.38	11808461.54	10683846.15	15182307.69	2.321959921149719	0
Ara-1	rep1	ECB_00530	0.24946148399558415	rna	6.409052242305633	0.9724211591201123	664791.8526738398	100000	123	63	57	615000000	315000000	285000000	405000000	650	550	0.8461538462	342692307.7	29.24	18218769.23	15182307.69	0.03748717949	23054615.38	11808461.54	10683846.15	15182307.69	2.321959921149719	0.04378727307125468
Ara-1	rep1	ECB_00531	1.0649679878201317	rna	6.409052242305633	0.9724211591201123	2726684.4740103735	100000	123	63	57	615000000	315000000	285000000	405000000	650	550	0.8461538462	342692307.7	29.24	18218769.23	15182307.69	0.03748717949	23054615.38	11808461.54	10683846.15	15182307.69	2.321959921149719	0.17959618061267033
Ara-1	rep1	ECB_00533	0.5067186393660302	rna	6.409052242305633	0.9724211591201123	1324223.5570320112	100000	123	63	57	615000000	315000000	285000000	405000000	650	550	0.8461538462	342692307.7	29.24	18218769.23	15182307.69	0.03748717949	23054615.38	11808461.54	10683846.15	15182307.69	2.321959921149719	0.0872214938644819
Ara-1	rep1	ECB_00534	1.2703252797477083	rna	6.409052242305633	0.9724211591201123	3236691.6648396314	100000	123	63	57	615000000	315000000	285000000	405000000	650	550	0.8461538462	342692307.7	29.24	18218769.23	15182307.69	0.03748717949	23054615.38	11808461.54	10683846.15	15182307.69	2.321959921149719	0.2131883855160909
Ara-1	rep1	ECB_00535	0.5269873849406714	rna	6.409052242305633	0.9724211591201123	1375703.6481474382	100000	123	63	57	615000000	315000000	285000000	405000000	650	550	0.8461538462	342692307.7	29.24	18218769.23	15182307.69	0.03748717949	23054615.38	11808461.54	10683846.15	15182307.69	2.321959921149719	0.09061228874010775
Ara-1	rep1	ECB_00536	0.43159000829283334	rna	6.409052242305633	0.9724211591201123	1132890.493293834	100000	123	63	57	615000000	315000000	285000000	405000000	650	550	0.8461538462	342692307.7	29.24	18218769.23	15182307.69	0.03748717949	23054615.38	11808461.54	10683846.15	15182307.69	2.321959921149719	0.07461912354997424
Ara-1	rep1	ECB_00537	11.23232336727266	rna	6.409052242305633	0.9724211591201123	26949524.464406285	100000	123	63	57	615000000	315000000	285000000	405000000	650	550	0.8461538462	342692307.7	29.24	18218769.23	15182307.69	0.03748717949	23054615.38	11808461.54	10683846.15	15182307.69	2.321959921149719	1.7750611445028808
Ara-1	rep1	ECB_00538	4.61376469124486	rna	6.409052242305633	0.9724211591201123	11344720.58935474	100000	123	63	57	615000000	315000000	285000000	405000000	650	550	0.8461538462	342692307.7	29.24	18218769.23	15182307.69	0.03748717949	23054615.38	11808461.54	10683846.15	15182307.69	2.321959921149719	0.7472329517354644
Ara-1	rep1	ECB_00539	37.407758376727536	rna	6.409052242305633	0.9724211591201123	86822735.83901067	100000	123	63	57	615000000	315000000	285000000	405000000	650	550	0.8461538462	342692307.7	29.24	18218769.23	15182307.69	0.03748717949	23054615.38	11808461.54	10683846.15	15182307.69	2.321959921149719	5.718678452037793
Ara-1	rep1	ECB_00540	2.309097597111024	rna	6.409052242305633	0.9724211591201123	5787236.287716225	100000	123	63	57	615000000	315000000	285000000	405000000	650	550	0.8461538462	342692307.7	29.24	18218769.23	15182307.69	0.03748717949	23054615.38	11808461.54	10683846.15	15182307.69	2.321959921149719	0.3811829140788692
Ara-1	rep1	ECB_00541	4.053749114928242	rna	6.409052242305633	0.9724211591201123	10003342.101079011	100000	123	63	57	615000000	315000000	285000000	405000000	650	550	0.8461538462	342692307.7	29.24	18218769.23	15182307.69	0.03748717949	23054615.38	11808461.54	10683846.15	15182307.69	2.321959921149719	0.6588815287723241
Ara-1	rep1	ECB_00542	0.3540392240112002	rna	6.409052242305633	0.9724211591201123	934415.9923971463	100000	123	63	57	615000000	315000000	285000000	405000000	650	550	0.8461538462	342692307.7	29.24	18218769.23	15182307.69	0.03748717949	23054615.38	11808461.54	10683846.15	15182307.69	2.321959921149719	0.06154637433758572
Ara-1	rep1	ECB_00547	0	rna	6.409052242305633	0.9724211591201123	0	100000	123	63	57	615000000	315000000	285000000	405000000	650	550	0.8461538462	342692307.7	29.24	18218769.23	15182307.69	0.03748717949	23054615.38	11808461.54	10683846.15	15182307.69	2.321959921149719	0
Ara-1	rep1	ECB_00549	3.939428446290784	rna	6.409052242305633	0.9724211591201123	9728908.098369107	100000	123	63	57	615000000	315000000	285000000	405000000	650	550	0.8461538462	342692307.7	29.24	18218769.23	15182307.69	0.03748717949	23054615.38	11808461.54	10683846.15	15182307.69	2.321959921149719	0.6408056203983511
Ara-1	rep1	ECB_00550	10.974805995973572	rna	6.409052242305633	0.9724211591201123	26348515.69776714	100000	123	63	57	615000000	315000000	285000000	405000000	650	550	0.8461538462	342692307.7	29.24	18218769.23	15182307.69	0.03748717949	23054615.38	11808461.54	10683846.15	15182307.69	2.321959921149719	1.7354750170899178
Ara-1	rep1	ECB_00551	0.7043873353480872	rna	6.409052242305633	0.9724211591201123	1824151.7431992362	100000	123	63	57	615000000	315000000	285000000	405000000	650	550	0.8461538462	342692307.7	29.24	18218769.23	15182307.69	0.03748717949	23054615.38	11808461.54	10683846.15	15182307.69	2.321959921149719	0.1201498336383167
Ara-1	rep1	ECB_00552	0.6204718033053432	rna	6.409052242305633	0.9724211591201123	1612466.7876034402	100000	123	63	57	615000000	315000000	285000000	405000000	650	550	0.8461538462	342692307.7	29.24	18218769.23	15182307.69	0.03748717949	23054615.38	11808461.54	10683846.15	15182307.69	2.321959921149719	0.10620696277058789
Ara-1	rep1	ECB_00553	1.024328876917001	rna	6.409052242305633	0.9724211591201123	2625449.997445642	100000	123	63	57	615000000	315000000	285000000	405000000	650	550	0.8461538462	342692307.7	29.24	18218769.23	15182307.69	0.03748717949	23054615.38	11808461.54	10683846.15	15182307.69	2.321959921149719	0.1729282564319866
Ara-1	rep1	ECB_00554	0.26209584794794666	rna	6.409052242305633	0.9724211591201123	697510.2252055729	100000	123	63	57	615000000	315000000	285000000	405000000	650	550	0.8461538462	342692307.7	29.24	18218769.23	15182307.69	0.03748717949	23054615.38	11808461.54	10683846.15	15182307.69	2.321959921149719	0.045942305968742554
Ara-1	rep1	ECB_00555	2.0461322729744693	rna	6.409052242305633	0.9724211591201123	5145300.6501515545	100000	123	63	57	615000000	315000000	285000000	405000000	650	550	0.8461538462	342692307.7	29.24	18218769.23	15182307.69	0.03748717949	23054615.38	11808461.54	10683846.15	15182307.69	2.321959921149719	0.3389010916660954
Ara-1	rep1	ECB_00556	1.790173799526702	rna	6.409052242305633	0.9724211591201123	4518277.312609463	100000	123	63	57	615000000	315000000	285000000	405000000	650	550	0.8461538462	342692307.7	29.24	18218769.23	15182307.69	0.03748717949	23054615.38	11808461.54	10683846.15	15182307.69	2.321959921149719	0.29760148489056626
Ara-1	rep1	ECB_00557	1.0321136204351733	rna	6.409052242305633	0.9724211591201123	2644850.708464247	100000	123	63	57	615000000	315000000	285000000	405000000	650	550	0.8461538462	342692307.7	29.24	18218769.23	15182307.69	0.03748717949	23054615.38	11808461.54	10683846.15	15182307.69	2.321959921149719	0.17420610637514009
Ara-1	rep1	ECB_00558	1.1904118387612301	rna	6.409052242305633	0.9724211591201123	3038518.168899924	100000	123	63	57	615000000	315000000	285000000	405000000	650	550	0.8461538462	342692307.7	29.24	18218769.23	15182307.69	0.03748717949	23054615.38	11808461.54	10683846.15	15182307.69	2.321959921149719	0.20013546233826354
Ara-1	rep1	ECB_00559	0.8763191118232467	rna	6.409052242305633	0.9724211591201123	2255775.2819096195	100000	123	63	57	615000000	315000000	285000000	405000000	650	550	0.8461538462	342692307.7	29.24	18218769.23	15182307.69	0.03748717949	23054615.38	11808461.54	10683846.15	15182307.69	2.321959921149719	0.14857920995735133
Ara-1	rep1	ECB_00560	1.43331395494551	rna	6.409052242305633	0.9724211591201123	3639836.3588136374	100000	123	63	57	615000000	315000000	285000000	405000000	650	550	0.8461538462	342692307.7	29.24	18218769.23	15182307.69	0.03748717949	23054615.38	11808461.54	10683846.15	15182307.69	2.321959921149719	0.23974197026787022
Ara-1	rep1	ECB_00561	1.7953378792443346	rna	6.409052242305633	0.9724211591201123	4530951.139335084	100000	123	63	57	615000000	315000000	285000000	405000000	650	550	0.8461538462	342692307.7	29.24	18218769.23	15182307.69	0.03748717949	23054615.38	11808461.54	10683846.15	15182307.69	2.321959921149719	0.2984362609328124
Ara-1	rep1	ECB_00562	3.209982330825531	rna	6.409052242305633	0.9724211591201123	7972345.808599551	100000	123	63	57	615000000	315000000	285000000	405000000	650	550	0.8461538462	342692307.7	29.24	18218769.23	15182307.69	0.03748717949	23054615.38	11808461.54	10683846.15	15182307.69	2.321959921149719	0.525107643145095
Ara-1	rep1	ECB_00563	4.064237469688729	rna	6.409052242305633	0.9724211591201123	10028509.280315718	100000	123	63	57	615000000	315000000	285000000	405000000	650	550	0.8461538462	342692307.7	29.24	18218769.23	15182307.69	0.03748717949	23054615.38	11808461.54	10683846.15	15182307.69	2.321959921149719	0.6605391937169809
Ara-1	rep1	ECB_00564	2.4184298697015083	rna	6.409052242305633	0.9724211591201123	6053524.871659542	100000	123	63	57	615000000	315000000	285000000	405000000	650	550	0.8461538462	342692307.7	29.24	18218769.23	15182307.69	0.03748717949	23054615.38	11808461.54	10683846.15	15182307.69	2.321959921149719	0.3987223151620597
Ara-1	rep1	ECB_00566	2.940777817749283	rna	6.409052242305633	0.9724211591201123	7321411.402688211	100000	123	63	57	615000000	315000000	285000000	405000000	650	550	0.8461538462	342692307.7	29.24	18218769.23	15182307.69	0.03748717949	23054615.38	11808461.54	10683846.15	15182307.69	2.321959921149719	0.4822331065988435
Ara-1	rep1	ECB_00567	2.0450528046162657	rna	6.409052242305633	0.9724211591201123	5142661.011202647	100000	123	63	57	615000000	315000000	285000000	405000000	650	550	0.8461538462	342692307.7	29.24	18218769.23	15182307.69	0.03748717949	23054615.38	11808461.54	10683846.15	15182307.69	2.321959921149719	0.33872722883820355
Ara-1	rep1	ECB_00568	0.6830242822120037	rna	6.409052242305633	0.9724211591201123	1770330.88111808	100000	123	63	57	615000000	315000000	285000000	405000000	650	550	0.8461538462	342692307.7	29.24	18218769.23	15182307.69	0.03748717949	23054615.38	11808461.54	10683846.15	15182307.69	2.321959921149719	0.1166048612151451
Ara-1	rep1	ECB_00569	0.9269243403037138	rna	6.409052242305633	0.9724211591201123	2382349.1417999417	100000	123	63	57	615000000	315000000	285000000	405000000	650	550	0.8461538462	342692307.7	29.24	18218769.23	15182307.69	0.03748717949	23054615.38	11808461.54	10683846.15	15182307.69	2.321959921149719	0.15691614150127542
Ara-1	rep1	ECB_00570	0.1862936174139817	rna	6.409052242305633	0.9724211591201123	500469.1502852877	100000	123	63	57	615000000	315000000	285000000	405000000	650	550	0.8461538462	342692307.7	29.24	18218769.23	15182307.69	0.03748717949	23054615.38	11808461.54	10683846.15	15182307.69	2.321959921149719	0.03296397099203354
Ara-1	rep1	ECB_00573	3.536741772224831	rna	6.409052242305633	0.9724211591201123	8760436.573487438	100000	123	63	57	615000000	315000000	285000000	405000000	650	550	0.8461538462	342692307.7	29.24	18218769.23	15182307.69	0.03748717949	23054615.38	11808461.54	10683846.15	15182307.69	2.321959921149719	0.5770161395989623
Ara-1	rep1	ECB_00574	209.21467889756778	rna	6.409052242305633	0.9724211591201123	463068407.70841444	100000	123	63	57	615000000	315000000	285000000	405000000	650	550	0.8461538462	342692307.7	29.24	18218769.23	15182307.69	0.03748717949	23054615.38	11808461.54	10683846.15	15182307.69	2.321959921149719	30.500528454802673
Ara-1	rep1	ECB_00575	20.40242762774029	rna	6.409052242305633	0.9724211591201123	48152027.80059211	100000	123	63	57	615000000	315000000	285000000	405000000	650	550	0.8461538462	342692307.7	29.24	18218769.23	15182307.69	0.03748717949	23054615.38	11808461.54	10683846.15	15182307.69	2.321959921149719	3.1715881922422104
Ara-1	rep1	ECB_00576	9.688905851614205	rna	6.409052242305633	0.9724211591201123	23341387.261099234	100000	123	63	57	615000000	315000000	285000000	405000000	650	550	0.8461538462	342692307.7	29.24	18218769.23	15182307.69	0.03748717949	23054615.38	11808461.54	10683846.15	15182307.69	2.321959921149719	1.5374070752414868
Ara-1	rep1	ECB_00577	0.24034085661629898	rna	6.409052242305633	0.9724211591201123	641144.4748258481	100000	123	63	57	615000000	315000000	285000000	405000000	650	550	0.8461538462	342692307.7	29.24	18218769.23	15182307.69	0.03748717949	23054615.38	11808461.54	10683846.15	15182307.69	2.321959921149719	0.042229711577255497
Ara-1	rep1	ECB_00578	11.943253971327486	rna	6.409052242305633	0.9724211591201123	28606789.168862	100000	123	63	57	615000000	315000000	285000000	405000000	650	550	0.8461538462	342692307.7	29.24	18218769.23	15182307.69	0.03748717949	23054615.38	11808461.54	10683846.15	15182307.69	2.321959921149719	1.88421877312526
Ara-1	rep1	ECB_00579	8.820432497968115	rna	6.409052242305633	0.9724211591201123	21304267.572992675	100000	123	63	57	615000000	315000000	285000000	405000000	650	550	0.8461538462	342692307.7	29.24	18218769.23	15182307.69	0.03748717949	23054615.38	11808461.54	10683846.15	15182307.69	2.321959921149719	1.4032298651821538
Ara-1	rep1	ECB_00580	0.850199059338977	rna	6.409052242305633	0.9724211591201123	2190365.558887815	100000	123	63	57	615000000	315000000	285000000	405000000	650	550	0.8461538462	342692307.7	29.24	18218769.23	15182307.69	0.03748717949	23054615.38	11808461.54	10683846.15	15182307.69	2.321959921149719	0.14427092399994795
Ara-1	rep1	ECB_00581	0.2799550493734974	rna	6.409052242305633	0.9724211591201123	743685.3236969672	100000	123	63	57	615000000	315000000	285000000	405000000	650	550	0.8461538462	342692307.7	29.24	18218769.23	15182307.69	0.03748717949	23054615.38	11808461.54	10683846.15	15182307.69	2.321959921149719	0.04898368145883409
Ara-1	rep1	ECB_00582	0.3506703386616127	rna	6.409052242305633	0.9724211591201123	925768.5698177319	100000	123	63	57	615000000	315000000	285000000	405000000	650	550	0.8461538462	342692307.7	29.24	18218769.23	15182307.69	0.03748717949	23054615.38	11808461.54	10683846.15	15182307.69	2.321959921149719	0.060976801993513796
Ara-1	rep1	ECB_00583	0.35753079108571734	rna	6.409052242305633	0.9724211591201123	943375.9262997758	100000	123	63	57	615000000	315000000	285000000	405000000	650	550	0.8461538462	342692307.7	29.24	18218769.23	15182307.69	0.03748717949	23054615.38	11808461.54	10683846.15	15182307.69	2.321959921149719	0.06213653059614522
Ara-1	rep1	ECB_00584	0.3251670413044045	rna	6.409052242305633	0.9724211591201123	860229.4337304146	100000	123	63	57	615000000	315000000	285000000	405000000	650	550	0.8461538462	342692307.7	29.24	18218769.23	15182307.69	0.03748717949	23054615.38	11808461.54	10683846.15	15182307.69	2.321959921149719	0.056659992097052185
Ara-1	rep1	ECB_00585	0.3137576714340745	rna	6.409052242305633	0.9724211591201123	830863.9954886478	100000	123	63	57	615000000	315000000	285000000	405000000	650	550	0.8461538462	342692307.7	29.24	18218769.23	15182307.69	0.03748717949	23054615.38	11808461.54	10683846.15	15182307.69	2.321959921149719	0.054725804038071625
Ara-1	rep1	ECB_00586	0.5604261449209551	rna	6.409052242305633	0.9724211591201123	1460515.6043803848	100000	123	63	57	615000000	315000000	285000000	405000000	650	550	0.8461538462	342692307.7	29.24	18218769.23	15182307.69	0.03748717949	23054615.38	11808461.54	10683846.15	15182307.69	2.321959921149719	0.09619852490161097
Ara-1	rep1	ECB_00589	0.8720973615201708	rna	6.409052242305633	0.9724211591201123	2245206.878287849	100000	123	63	57	615000000	315000000	285000000	405000000	650	550	0.8461538462	342692307.7	29.24	18218769.23	15182307.69	0.03748717949	23054615.38	11808461.54	10683846.15	15182307.69	2.321959921149719	0.14788311000749116
Ara-1	rep1	ECB_00590	1.2900898880606146	rna	6.409052242305633	0.9724211591201123	3285651.089751474	100000	123	63	57	615000000	315000000	285000000	405000000	650	550	0.8461538462	342692307.7	29.24	18218769.23	15182307.69	0.03748717949	23054615.38	11808461.54	10683846.15	15182307.69	2.321959921149719	0.21641315383929452
Ara-1	rep1	ECB_00591	0.8971647297557194	rna	6.409052242305633	0.9724211591201123	2307938.141437726	100000	123	63	57	615000000	315000000	285000000	405000000	650	550	0.8461538462	342692307.7	29.24	18218769.23	15182307.69	0.03748717949	23054615.38	11808461.54	10683846.15	15182307.69	2.321959921149719	0.15201497615266196
Ara-1	rep1	ECB_00592	0.1726468958657684	rna	6.409052242305633	0.9724211591201123	464781.99245181755	100000	123	63	57	615000000	315000000	285000000	405000000	650	550	0.8461538462	342692307.7	29.24	18218769.23	15182307.69	0.03748717949	23054615.38	11808461.54	10683846.15	15182307.69	2.321959921149719	0.03061339566698095
Ara-1	rep1	ECB_00593	7.729606363210633	rna	6.409052242305633	0.9724211591201123	18737656.31900657	100000	123	63	57	615000000	315000000	285000000	405000000	650	550	0.8461538462	342692307.7	29.24	18218769.23	15182307.69	0.03748717949	23054615.38	11808461.54	10683846.15	15182307.69	2.321959921149719	1.2341770896494437
Ara-1	rep1	ECB_00594	5.93231577794377	rna	6.409052242305633	0.9724211591201123	14486113.178770995	100000	123	63	57	615000000	315000000	285000000	405000000	650	550	0.8461538462	342692307.7	29.24	18218769.23	15182307.69	0.03748717949	23054615.38	11808461.54	10683846.15	15182307.69	2.321959921149719	0.9541443550319059
Ara-1	rep1	ECB_00595	1.0569591250579773	rna	6.409052242305633	0.9724211591201123	2706742.4729780196	100000	123	63	57	615000000	315000000	285000000	405000000	650	550	0.8461538462	342692307.7	29.24	18218769.23	15182307.69	0.03748717949	23054615.38	11808461.54	10683846.15	15182307.69	2.321959921149719	0.1782826779858273
Ara-1	rep1	ECB_00596	95.17497922005438	rna	6.409052242305633	0.9724211591201123	215282965.79368946	100000	123	63	57	615000000	315000000	285000000	405000000	650	550	0.8461538462	342692307.7	29.24	18218769.23	15182307.69	0.03748717949	23054615.38	11808461.54	10683846.15	15182307.69	2.321959921149719	14.179857910236402
Ara-1	rep1	ECB_00597	26.35754212831367	rna	6.409052242305633	0.9724211591201123	61768953.17805711	100000	123	63	57	615000000	315000000	285000000	405000000	650	550	0.8461538462	342692307.7	29.24	18218769.23	15182307.69	0.03748717949	23054615.38	11808461.54	10683846.15	15182307.69	2.321959921149719	4.068482502086421
Ara-1	rep1	ECB_00598	0.7755897541316791	rna	6.409052242305633	0.9724211591201123	2003217.591250348	100000	123	63	57	615000000	315000000	285000000	405000000	650	550	0.8461538462	342692307.7	29.24	18218769.23	15182307.69	0.03748717949	23054615.38	11808461.54	10683846.15	15182307.69	2.321959921149719	0.13194420981006663
Ara-1	rep1	ECB_00599	9.25444221596642	rna	6.409052242305633	0.9724211591201123	22322954.324939527	100000	123	63	57	615000000	315000000	285000000	405000000	650	550	0.8461538462	342692307.7	29.24	18218769.23	15182307.69	0.03748717949	23054615.38	11808461.54	10683846.15	15182307.69	2.321959921149719	1.4703268291448734
Ara-1	rep1	ECB_00600	5.766108654854827	rna	6.409052242305633	0.9724211591201123	14091291.46224564	100000	123	63	57	615000000	315000000	285000000	405000000	650	550	0.8461538462	342692307.7	29.24	18218769.23	15182307.69	0.03748717949	23054615.38	11808461.54	10683846.15	15182307.69	2.321959921149719	0.9281389726758752
Ara-1	rep1	ECB_00601	28.201061593149827	rna	6.409052242305633	0.9724211591201123	65966138.02277502	100000	123	63	57	615000000	315000000	285000000	405000000	650	550	0.8461538462	342692307.7	29.24	18218769.23	15182307.69	0.03748717949	23054615.38	11808461.54	10683846.15	15182307.69	2.321959921149719	4.344934865614953
Ara-1	rep1	ECB_00602	9.634470990636629	rna	6.409052242305633	0.9724211591201123	23213855.852615062	100000	123	63	57	615000000	315000000	285000000	405000000	650	550	0.8461538462	342692307.7	29.24	18218769.23	15182307.69	0.03748717949	23054615.38	11808461.54	10683846.15	15182307.69	2.321959921149719	1.5290070736680652
Ara-1	rep1	ECB_00603	12.01176757057315	rna	6.409052242305633	0.9724211591201123	28766356.265221976	100000	123	63	57	615000000	315000000	285000000	405000000	650	550	0.8461538462	342692307.7	29.24	18218769.23	15182307.69	0.03748717949	23054615.38	11808461.54	10683846.15	15182307.69	2.321959921149719	1.8947288417932187
Ara-1	rep1	ECB_00604	8.909627528272006	rna	6.409052242305633	0.9724211591201123	21513732.55562153	100000	123	63	57	615000000	315000000	285000000	405000000	650	550	0.8461538462	342692307.7	29.24	18218769.23	15182307.69	0.03748717949	23054615.38	11808461.54	10683846.15	15182307.69	2.321959921149719	1.4170265150002062
Ara-1	rep1	ECB_00605	22.771566384465327	rna	6.409052242305633	0.9724211591201123	53580877.861672476	100000	123	63	57	615000000	315000000	285000000	405000000	650	550	0.8461538462	342692307.7	29.24	18218769.23	15182307.69	0.03748717949	23054615.38	11808461.54	10683846.15	15182307.69	2.321959921149719	3.5291655890338816
Ara-1	rep1	ECB_00606	33.879443911100864	rna	6.409052242305633	0.9724211591201123	78848719.8238849	100000	123	63	57	615000000	315000000	285000000	405000000	650	550	0.8461538462	342692307.7	29.24	18218769.23	15182307.69	0.03748717949	23054615.38	11808461.54	10683846.15	15182307.69	2.321959921149719	5.1934607988362345
Ara-1	rep1	ECB_00607	6.274415753905391	rna	6.409052242305633	0.9724211591201123	15297814.409133116	100000	123	63	57	615000000	315000000	285000000	405000000	650	550	0.8461538462	342692307.7	29.24	18218769.23	15182307.69	0.03748717949	23054615.38	11808461.54	10683846.15	15182307.69	2.321959921149719	1.007607981704204
Ara-1	rep1	ECB_00608	7.433896206268109	rna	6.409052242305633	0.9724211591201123	18040210.23447682	100000	123	63	57	615000000	315000000	285000000	405000000	650	550	0.8461538462	342692307.7	29.24	18218769.23	15182307.69	0.03748717949	23054615.38	11808461.54	10683846.15	15182307.69	2.321959921149719	1.1882390083794185
Ara-1	rep1	ECB_00609	13.075065080049743	rna	6.409052242305633	0.9724211591201123	31239629.459676016	100000	123	63	57	615000000	315000000	285000000	405000000	650	550	0.8461538462	342692307.7	29.24	18218769.23	15182307.69	0.03748717949	23054615.38	11808461.54	10683846.15	15182307.69	2.321959921149719	2.0576337996530234
Ara-1	rep1	ECB_00610	30.66981238268078	rna	6.409052242305633	0.9724211591201123	71575038.8101897	100000	123	63	57	615000000	315000000	285000000	405000000	650	550	0.8461538462	342692307.7	29.24	18218769.23	15182307.69	0.03748717949	23054615.38	11808461.54	10683846.15	15182307.69	2.321959921149719	4.71437150870901
Ara-1	rep1	ECB_00611	29.79326917545	rna	6.409052242305633	0.9724211591201123	69585048.21639104	100000	123	63	57	615000000	315000000	285000000	405000000	650	550	0.8461538462	342692307.7	29.24	18218769.23	15182307.69	0.03748717949	23054615.38	11808461.54	10683846.15	15182307.69	2.321959921149719	4.583298510161537
Ara-1	rep1	ECB_00612	8.561454417579293	rna	6.409052242305633	0.9724211591201123	20695751.95661576	100000	123	63	57	615000000	315000000	285000000	405000000	650	550	0.8461538462	342692307.7	29.24	18218769.23	15182307.69	0.03748717949	23054615.38	11808461.54	10683846.15	15182307.69	2.321959921149719	1.363149290555299
Ara-1	rep1	ECB_00614	0	rna	6.409052242305633	0.9724211591201123	0	100000	123	63	57	615000000	315000000	285000000	405000000	650	550	0.8461538462	342692307.7	29.24	18218769.23	15182307.69	0.03748717949	23054615.38	11808461.54	10683846.15	15182307.69	2.321959921149719	0
Ara-1	rep1	ECB_00615	0.5214943115259317	rna	6.409052242305633	0.9724211591201123	1361757.4087463585	100000	123	63	57	615000000	315000000	285000000	405000000	650	550	0.8461538462	342692307.7	29.24	18218769.23	15182307.69	0.03748717949	23054615.38	11808461.54	10683846.15	15182307.69	2.321959921149719	0.08969370378676329
Ara-1	rep1	ECB_00616	0.41803541255889354	rna	6.409052242305633	0.9724211591201123	1098276.825930328	100000	123	63	57	615000000	315000000	285000000	405000000	650	550	0.8461538462	342692307.7	29.24	18218769.23	15182307.69	0.03748717949	23054615.38	11808461.54	10683846.15	15182307.69	2.321959921149719	0.07233925489823399
Ara-1	rep1	ECB_00617	7.1635899120353566	rna	6.409052242305633	0.9724211591201123	17402011.2287981	100000	123	63	57	615000000	315000000	285000000	405000000	650	550	0.8461538462	342692307.7	29.24	18218769.23	15182307.69	0.03748717949	23054615.38	11808461.54	10683846.15	15182307.69	2.321959921149719	1.1462033034846297
Ara-1	rep1	ECB_00621	11.421047791702254	rna	6.409052242305633	0.9724211591201123	27389738.575482376	100000	123	63	57	615000000	315000000	285000000	405000000	650	550	0.8461538462	342692307.7	29.24	18218769.23	15182307.69	0.03748717949	23054615.38	11808461.54	10683846.15	15182307.69	2.321959921149719	1.8040563486618666
Ara-1	rep1	ECB_00622	15.525277738072637	rna	6.409052242305633	0.9724211591201123	36918507.454493396	100000	123	63	57	615000000	315000000	285000000	405000000	650	550	0.8461538462	342692307.7	29.24	18218769.23	15182307.69	0.03748717949	23054615.38	11808461.54	10683846.15	15182307.69	2.321959921149719	2.4316795712690102
Ara-1	rep1	ECB_00623	36.52709763986143	rna	6.409052242305633	0.9724211591201123	84834458.64717773	100000	123	63	57	615000000	315000000	285000000	405000000	650	550	0.8461538462	342692307.7	29.24	18218769.23	15182307.69	0.03748717949	23054615.38	11808461.54	10683846.15	15182307.69	2.321959921149719	5.587718308663637
Ara-1	rep1	ECB_00624	0.5322674783256621	rna	6.409052242305633	0.9724211591201123	1389105.3783771817	100000	123	63	57	615000000	315000000	285000000	405000000	650	550	0.8461538462	342692307.7	29.24	18218769.23	15182307.69	0.03748717949	23054615.38	11808461.54	10683846.15	15182307.69	2.321959921149719	0.09149500897627913
Ara-1	rep1	ECB_00625	10.296263726415184	rna	6.409052242305633	0.9724211591201123	24763006.35594833	100000	123	63	57	615000000	315000000	285000000	405000000	650	550	0.8461538462	342692307.7	29.24	18218769.23	15182307.69	0.03748717949	23054615.38	11808461.54	10683846.15	15182307.69	2.321959921149719	1.6310436372106176
Ara-1	rep1	ECB_00626	22.67635899925329	rna	6.409052242305633	0.9724211591201123	53363023.11292125	100000	123	63	57	615000000	315000000	285000000	405000000	650	550	0.8461538462	342692307.7	29.24	18218769.23	15182307.69	0.03748717949	23054615.38	11808461.54	10683846.15	15182307.69	2.321959921149719	3.5148163377079635
Ara-1	rep1	ECB_00627	13.437275659301614	rna	6.409052242305633	0.9724211591201123	32080856.38856938	100000	123	63	57	615000000	315000000	285000000	405000000	650	550	0.8461538462	342692307.7	29.24	18218769.23	15182307.69	0.03748717949	23054615.38	11808461.54	10683846.15	15182307.69	2.321959921149719	2.113042170110925
Ara-1	rep1	ECB_00628	25.015223968702763	rna	6.409052242305633	0.9724211591201123	58707796.66313066	100000	123	63	57	615000000	315000000	285000000	405000000	650	550	0.8461538462	342692307.7	29.24	18218769.23	15182307.69	0.03748717949	23054615.38	11808461.54	10683846.15	15182307.69	2.321959921149719	3.866855939285121
Ara-1	rep1	ECB_00629	40.4397094683572	rna	6.409052242305633	0.9724211591201123	93658320.62329508	100000	123	63	57	615000000	315000000	285000000	405000000	650	550	0.8461538462	342692307.7	29.24	18218769.23	15182307.69	0.03748717949	23054615.38	11808461.54	10683846.15	15182307.69	2.321959921149719	6.168912034695767
Ara-1	rep1	ECB_00630	5.56463064861198	rna	6.409052242305633	0.9724211591201123	13612262.49800295	100000	123	63	57	615000000	315000000	285000000	405000000	650	550	0.8461538462	342692307.7	29.24	18218769.23	15182307.69	0.03748717949	23054615.38	11808461.54	10683846.15	15182307.69	2.321959921149719	0.8965871839739371
Ara-1	rep1	ECB_00631	38.565753333180425	rna	6.409052242305633	0.9724211591201123	89435194.10723747	100000	123	63	57	615000000	315000000	285000000	405000000	650	550	0.8461538462	342692307.7	29.24	18218769.23	15182307.69	0.03748717949	23054615.38	11808461.54	10683846.15	15182307.69	2.321959921149719	5.890750993417488
Ara-1	rep1	ECB_00632	16.32687785377068	rna	6.409052242305633	0.9724211591201123	38770814.3560599	100000	123	63	57	615000000	315000000	285000000	405000000	650	550	0.8461538462	342692307.7	29.24	18218769.23	15182307.69	0.03748717949	23054615.38	11808461.54	10683846.15	15182307.69	2.321959921149719	2.5536838765029604
Ara-1	rep1	ECB_00633	9.630498599017576	rna	6.409052242305633	0.9724211591201123	23204548.45351958	100000	123	63	57	615000000	315000000	285000000	405000000	650	550	0.8461538462	342692307.7	29.24	18218769.23	15182307.69	0.03748717949	23054615.38	11808461.54	10683846.15	15182307.69	2.321959921149719	1.5283940312185558
Ara-1	rep1	ECB_00634	10.220622768489292	rna	6.409052242305633	0.9724211591201123	24586085.416898277	100000	123	63	57	615000000	315000000	285000000	405000000	650	550	0.8461538462	342692307.7	29.24	18218769.23	15182307.69	0.03748717949	23054615.38	11808461.54	10683846.15	15182307.69	2.321959921149719	1.6193905379148772
Ara-1	rep1	ECB_00635	12.989643475888565	rna	6.409052242305633	0.9724211591201123	31041146.444406282	100000	123	63	57	615000000	315000000	285000000	405000000	650	550	0.8461538462	342692307.7	29.24	18218769.23	15182307.69	0.03748717949	23054615.38	11808461.54	10683846.15	15182307.69	2.321959921149719	2.04456048963175
Ara-1	rep1	ECB_00636	10.350107028104928	rna	6.409052242305633	0.9724211591201123	24888921.66394261	100000	123	63	57	615000000	315000000	285000000	405000000	650	550	0.8461538462	342692307.7	29.24	18218769.23	15182307.69	0.03748717949	23054615.38	11808461.54	10683846.15	15182307.69	2.321959921149719	1.639337192483326
Ara-1	rep1	ECB_00637	43.749805646032186	rna	6.409052242305633	0.9724211591201123	101104887.62981772	100000	123	63	57	615000000	315000000	285000000	405000000	650	550	0.8461538462	342692307.7	29.24	18218769.23	15182307.69	0.03748717949	23054615.38	11808461.54	10683846.15	15182307.69	2.321959921149719	6.659388657786959
Ara-1	rep1	ECB_00638	0.8132957924227981	rna	6.409052242305633	0.9724211591201123	2097857.6190638323	100000	123	63	57	615000000	315000000	285000000	405000000	650	550	0.8461538462	342692307.7	29.24	18218769.23	15182307.69	0.03748717949	23054615.38	11808461.54	10683846.15	15182307.69	2.321959921149719	0.1381777831077426
Ara-1	rep1	ECB_00639	3.7322052757837922	rna	6.409052242305633	0.9724211591201123	9230890.911854316	100000	123	63	57	615000000	315000000	285000000	405000000	650	550	0.8461538462	342692307.7	29.24	18218769.23	15182307.69	0.03748717949	23054615.38	11808461.54	10683846.15	15182307.69	2.321959921149719	0.608003150794681
Ara-1	rep1	ECB_00640	62.34888966406546	rna	6.409052242305633	0.9724211591201123	142686100.86682242	100000	123	63	57	615000000	315000000	285000000	405000000	650	550	0.8461538462	342692307.7	29.24	18218769.23	15182307.69	0.03748717949	23054615.38	11808461.54	10683846.15	15182307.69	2.321959921149719	9.398182659728617
Ara-1	rep1	ECB_00641	52.40034762564334	rna	6.409052242305633	0.9724211591201123	120495039.10990123	100000	123	63	57	615000000	315000000	285000000	405000000	650	550	0.8461538462	342692307.7	29.24	18218769.23	15182307.69	0.03748717949	23054615.38	11808461.54	10683846.15	15182307.69	2.321959921149719	7.936543084900504
Ara-1	rep1	ECB_00642	14.251461732169602	rna	6.409052242305633	0.9724211591201123	33969530.79433386	100000	123	63	57	615000000	315000000	285000000	405000000	650	550	0.8461538462	342692307.7	29.24	18218769.23	15182307.69	0.03748717949	23054615.38	11808461.54	10683846.15	15182307.69	2.321959921149719	2.2374418624586485
Ara-1	rep1	ECB_00643	3.3952070652844006	rna	6.409052242305633	0.9724211591201123	8419335.810995944	100000	123	63	57	615000000	315000000	285000000	405000000	650	550	0.8461538462	342692307.7	29.24	18218769.23	15182307.69	0.03748717949	23054615.38	11808461.54	10683846.15	15182307.69	2.321959921149719	0.5545491491086981
Ara-1	rep1	ECB_00644	15.059819701437963	rna	6.409052242305633	0.9724211591201123	35841742.11119763	100000	123	63	57	615000000	315000000	285000000	405000000	650	550	0.8461538462	342692307.7	29.24	18218769.23	15182307.69	0.03748717949	23054615.38	11808461.54	10683846.15	15182307.69	2.321959921149719	2.3607571946921615
Ara-1	rep1	ECB_00645	29.30274555182083	rna	6.409052242305633	0.9724211591201123	68470724.82157093	100000	123	63	57	615000000	315000000	285000000	405000000	650	550	0.8461538462	342692307.7	29.24	18218769.23	15182307.69	0.03748717949	23054615.38	11808461.54	10683846.15	15182307.69	2.321959921149719	4.50990232971434
Ara-1	rep1	ECB_00646	0.97258855924382	rna	6.409052242305633	0.9724211591201123	2496400.7175753145	100000	123	63	57	615000000	315000000	285000000	405000000	650	550	0.8461538462	342692307.7	29.24	18218769.23	15182307.69	0.03748717949	23054615.38	11808461.54	10683846.15	15182307.69	2.321959921149719	0.16442827852972558
Ara-1	rep1	ECB_00647	0.5987812577442013	rna	6.409052242305633	0.9724211591201123	1557625.7760401282	100000	123	63	57	615000000	315000000	285000000	405000000	650	550	0.8461538462	342692307.7	29.24	18218769.23	15182307.69	0.03748717949	23054615.38	11808461.54	10683846.15	15182307.69	2.321959921149719	0.10259479703906121
Ara-1	rep1	ECB_00648	0.6399863944444663	rna	6.409052242305633	0.9724211591201123	1661761.0294043832	100000	123	63	57	615000000	315000000	285000000	405000000	650	550	0.8461538462	342692307.7	29.24	18218769.23	15182307.69	0.03748717949	23054615.38	11808461.54	10683846.15	15182307.69	2.321959921149719	0.10945378418979883
Ara-1	rep1	ECB_00649	0.15941710002526796	rna	6.409052242305633	0.9724211591201123	430110.76246761385	100000	123	63	57	615000000	315000000	285000000	405000000	650	550	0.8461538462	342692307.7	29.24	18218769.23	15182307.69	0.03748717949	23054615.38	11808461.54	10683846.15	15182307.69	2.321959921149719	0.028329735587621585
Ara-1	rep1	ECB_00650	0.35684411222959883	rna	6.409052242305633	0.9724211591201123	941613.987074653	100000	123	63	57	615000000	315000000	285000000	405000000	650	550	0.8461538462	342692307.7	29.24	18218769.23	15182307.69	0.03748717949	23054615.38	11808461.54	10683846.15	15182307.69	2.321959921149719	0.06202047846091657
Ara-1	rep1	ECB_00651	2.0153582247512567	rna	6.409052242305633	0.9724211591201123	5070033.302937596	100000	123	63	57	615000000	315000000	285000000	405000000	650	550	0.8461538462	342692307.7	29.24	18218769.23	15182307.69	0.03748717949	23054615.38	11808461.54	10683846.15	15182307.69	2.321959921149719	0.33394352205607264
Ara-1	rep1	ECB_00652	1.493643741683214	rna	6.409052242305633	0.9724211591201123	3788730.681192417	100000	123	63	57	615000000	315000000	285000000	405000000	650	550	0.8461538462	342692307.7	29.24	18218769.23	15182307.69	0.03748717949	23054615.38	11808461.54	10683846.15	15182307.69	2.321959921149719	0.24954906451328923
Ara-1	rep1	ECB_00653	1.1843173541109222	rna	6.409052242305633	0.9724211591201123	3023389.9882933977	100000	123	63	57	615000000	315000000	285000000	405000000	650	550	0.8461538462	342692307.7	29.24	18218769.23	15182307.69	0.03748717949	23054615.38	11808461.54	10683846.15	15182307.69	2.321959921149719	0.19913902748030776
Ara-1	rep1	ECB_00654	0.1953614031290719	rna	6.409052242305633	0.9724211591201123	524141.8689613508	100000	123	63	57	615000000	315000000	285000000	405000000	650	550	0.8461538462	342692307.7	29.24	18218769.23	15182307.69	0.03748717949	23054615.38	11808461.54	10683846.15	15182307.69	2.321959921149719	0.03452320158855579
Ara-1	rep1	ECB_00655	0	rna	6.409052242305633	0.9724211591201123	0	100000	123	63	57	615000000	315000000	285000000	405000000	650	550	0.8461538462	342692307.7	29.24	18218769.23	15182307.69	0.03748717949	23054615.38	11808461.54	10683846.15	15182307.69	2.321959921149719	0
Ara-1	rep1	ECB_00656	0	rna	6.409052242305633	0.9724211591201123	0	100000	123	63	57	615000000	315000000	285000000	405000000	650	550	0.8461538462	342692307.7	29.24	18218769.23	15182307.69	0.03748717949	23054615.38	11808461.54	10683846.15	15182307.69	2.321959921149719	0
Ara-1	rep1	ECB_00657	35.88350879630686	rna	6.409052242305633	0.9724211591201123	83380586.61742376	100000	123	63	57	615000000	315000000	285000000	405000000	650	550	0.8461538462	342692307.7	29.24	18218769.23	15182307.69	0.03748717949	23054615.38	11808461.54	10683846.15	15182307.69	2.321959921149719	5.4919573703767925
Ara-1	rep1	ECB_00658	0.6592436467210329	rna	6.409052242305633	0.9724211591201123	1710364.596249025	100000	123	63	57	615000000	315000000	285000000	405000000	650	550	0.8461538462	342692307.7	29.24	18218769.23	15182307.69	0.03748717949	23054615.38	11808461.54	10683846.15	15182307.69	2.321959921149719	0.1126551135158179
Ara-1	rep1	ECB_00659	0	rna	6.409052242305633	0.9724211591201123	0	100000	123	63	57	615000000	315000000	285000000	405000000	650	550	0.8461538462	342692307.7	29.24	18218769.23	15182307.69	0.03748717949	23054615.38	11808461.54	10683846.15	15182307.69	2.321959921149719	0
Ara-1	rep1	ECB_00660	0.6941351224192196	rna	6.409052242305633	0.9724211591201123	1798328.6041292313	100000	123	63	57	615000000	315000000	285000000	405000000	650	550	0.8461538462	342692307.7	29.24	18218769.23	15182307.69	0.03748717949	23054615.38	11808461.54	10683846.15	15182307.69	2.321959921149719	0.11844896315161108
Ara-1	rep1	ECB_00661	0.1700398118677954	rna	6.409052242305633	0.9724211591201123	457955.60651339137	100000	123	63	57	615000000	315000000	285000000	405000000	650	550	0.8461538462	342692307.7	29.24	18218769.23	15182307.69	0.03748717949	23054615.38	11808461.54	10683846.15	15182307.69	2.321959921149719	0.03016376797678979
Ara-1	rep1	ECB_00662	0	rna	6.409052242305633	0.9724211591201123	0	100000	123	63	57	615000000	315000000	285000000	405000000	650	550	0.8461538462	342692307.7	29.24	18218769.23	15182307.69	0.03748717949	23054615.38	11808461.54	10683846.15	15182307.69	2.321959921149719	0
Ara-1	rep1	ECB_00663	0.16613725880853453	rna	6.409052242305633	0.9724211591201123	447731.7558539149	100000	123	63	57	615000000	315000000	285000000	405000000	650	550	0.8461538462	342692307.7	29.24	18218769.23	15182307.69	0.03748717949	23054615.38	11808461.54	10683846.15	15182307.69	2.321959921149719	0.029490362400494526
Ara-1	rep1	ECB_00664	0	rna	6.409052242305633	0.9724211591201123	0	100000	123	63	57	615000000	315000000	285000000	405000000	650	550	0.8461538462	342692307.7	29.24	18218769.23	15182307.69	0.03748717949	23054615.38	11808461.54	10683846.15	15182307.69	2.321959921149719	0
Ara-1	rep1	ECB_00666	0	rna	6.409052242305633	0.9724211591201123	0	100000	123	63	57	615000000	315000000	285000000	405000000	650	550	0.8461538462	342692307.7	29.24	18218769.23	15182307.69	0.03748717949	23054615.38	11808461.54	10683846.15	15182307.69	2.321959921149719	0
Ara-1	rep1	ECB_00667	1.7016670724978629	rna	6.409052242305633	0.9724211591201123	4300902.36631081	100000	123	63	57	615000000	315000000	285000000	405000000	650	550	0.8461538462	342692307.7	29.24	18218769.23	15182307.69	0.03748717949	23054615.38	11808461.54	10683846.15	15182307.69	2.321959921149719	0.2832838363000408
Ara-1	rep1	ECB_00668	1.6097415338976102	rna	6.409052242305633	0.9724211591201123	4074799.995818819	100000	123	63	57	615000000	315000000	285000000	405000000	650	550	0.8461538462	342692307.7	29.24	18218769.23	15182307.69	0.03748717949	23054615.38	11808461.54	10683846.15	15182307.69	2.321959921149719	0.2683913459679606
Ara-1	rep1	ECB_00669	1.5792954940453199	rna	6.409052242305633	0.9724211591201123	3999836.58262239	100000	123	63	57	615000000	315000000	285000000	405000000	650	550	0.8461538462	342692307.7	29.24	18218769.23	15182307.69	0.03748717949	23054615.38	11808461.54	10683846.15	15182307.69	2.321959921149719	0.2634537953184105
Ara-1	rep1	ECB_00670	16.188673413512134	rna	6.409052242305633	0.9724211591201123	38451639.24819785	100000	123	63	57	615000000	315000000	285000000	405000000	650	550	0.8461538462	342692307.7	29.24	18218769.23	15182307.69	0.03748717949	23054615.38	11808461.54	10683846.15	15182307.69	2.321959921149719	2.532661044244576
Ara-1	rep1	ECB_00671	14.467076819381537	rna	6.409052242305633	0.9724211591201123	34469189.58886021	100000	123	63	57	615000000	315000000	285000000	405000000	650	550	0.8461538462	342692307.7	29.24	18218769.23	15182307.69	0.03748717949	23054615.38	11808461.54	10683846.15	15182307.69	2.321959921149719	2.2703524584450183
Ara-1	rep1	ECB_00672	16.168498816058946	rna	6.409052242305633	0.9724211591201123	38405040.91936647	100000	123	63	57	615000000	315000000	285000000	405000000	650	550	0.8461538462	342692307.7	29.24	18218769.23	15182307.69	0.03748717949	23054615.38	11808461.54	10683846.15	15182307.69	2.321959921149719	2.5295917922057654
Ara-1	rep1	ECB_00673	13.849865570057068	rna	6.409052242305633	0.9724211591201123	33038327.579222366	100000	123	63	57	615000000	315000000	285000000	405000000	650	550	0.8461538462	342692307.7	29.24	18218769.23	15182307.69	0.03748717949	23054615.38	11808461.54	10683846.15	15182307.69	2.321959921149719	2.1761071013587374
Ara-1	rep1	ECB_00674	7.557417359737859	rna	6.409052242305633	0.9724211591201123	18331631.931582242	100000	123	63	57	615000000	315000000	285000000	405000000	650	550	0.8461538462	342692307.7	29.24	18218769.23	15182307.69	0.03748717949	23054615.38	11808461.54	10683846.15	15182307.69	2.321959921149719	1.2074338306064354
Ara-1	rep1	ECB_00675	1.936203561417264	rna	6.409052242305633	0.9724211591201123	4876289.49160376	100000	123	63	57	615000000	315000000	285000000	405000000	650	550	0.8461538462	342692307.7	29.24	18218769.23	15182307.69	0.03748717949	23054615.38	11808461.54	10683846.15	15182307.69	2.321959921149719	0.3211823651035332
Ara-1	rep1	ECB_00676	0.23286702176747717	rna	6.409052242305633	0.9724211591201123	621748.3754934634	100000	123	63	57	615000000	315000000	285000000	405000000	650	550	0.8461538462	342692307.7	29.24	18218769.23	15182307.69	0.03748717949	23054615.38	11808461.54	10683846.15	15182307.69	2.321959921149719	0.04095216538807108
Ara-1	rep1	ECB_00677	0.20054827415542098	rna	6.409052242305633	0.9724211591201123	537669.2067485824	100000	123	63	57	615000000	315000000	285000000	405000000	650	550	0.8461538462	342692307.7	29.24	18218769.23	15182307.69	0.03748717949	23054615.38	11808461.54	10683846.15	15182307.69	2.321959921149719	0.035414195109662046
Ara-1	rep1	ECB_00678	0.061370848530403345	rna	6.409052242305633	0.9724211591201123	169996.88751371487	100000	123	63	57	615000000	315000000	285000000	405000000	650	550	0.8461538462	342692307.7	29.24	18218769.23	15182307.69	0.03748717949	23054615.38	11808461.54	10683846.15	15182307.69	2.321959921149719	0.01119703874962864
Ara-1	rep1	ECB_00679	0.17090004700372016	rna	6.409052242305633	0.9724211591201123	460208.362208407	100000	123	63	57	615000000	315000000	285000000	405000000	650	550	0.8461538462	342692307.7	29.24	18218769.23	15182307.69	0.03748717949	23054615.38	11808461.54	10683846.15	15182307.69	2.321959921149719	0.030312148298214804
Ara-1	rep1	ECB_00680	32.994732777039985	rna	6.409052242305633	0.9724211591201123	76845760.91176143	100000	123	63	57	615000000	315000000	285000000	405000000	650	550	0.8461538462	342692307.7	29.24	18218769.23	15182307.69	0.03748717949	23054615.38	11808461.54	10683846.15	15182307.69	2.321959921149719	5.061533627221689
Ara-1	rep1	ECB_00681	26.066776159694825	rna	6.409052242305633	0.9724211591201123	61106233.87906642	100000	123	63	57	615000000	315000000	285000000	405000000	650	550	0.8461538462	342692307.7	29.24	18218769.23	15182307.69	0.03748717949	23054615.38	11808461.54	10683846.15	15182307.69	2.321959921149719	4.024831740125696
Ara-1	rep1	ECB_00682	40.10393509420989	rna	6.409052242305633	0.9724211591201123	92902027.5001061	100000	123	63	57	615000000	315000000	285000000	405000000	650	550	0.8461538462	342692307.7	29.24	18218769.23	15182307.69	0.03748717949	23054615.38	11808461.54	10683846.15	15182307.69	2.321959921149719	6.119097926153682
Ara-1	rep1	ECB_00683	26.339195308931412	rna	6.409052242305633	0.9724211591201123	61727142.74294978	100000	123	63	57	615000000	315000000	285000000	405000000	650	550	0.8461538462	342692307.7	29.24	18218769.23	15182307.69	0.03748717949	23054615.38	11808461.54	10683846.15	15182307.69	2.321959921149719	4.065728610124735
Ara-1	rep1	ECB_00684	27.484200762383608	rna	6.409052242305633	0.9724211591201123	64334971.127189964	100000	123	63	57	615000000	315000000	285000000	405000000	650	550	0.8461538462	342692307.7	29.24	18218769.23	15182307.69	0.03748717949	23054615.38	11808461.54	10683846.15	15182307.69	2.321959921149719	4.237496198918754
Ara-1	rep1	ECB_00685	37.305099263086106	rna	6.409052242305633	0.9724211591201123	86591028.3116307	100000	123	63	57	615000000	315000000	285000000	405000000	650	550	0.8461538462	342692307.7	29.24	18218769.23	15182307.69	0.03748717949	23054615.38	11808461.54	10683846.15	15182307.69	2.321959921149719	5.703416771658821
Ara-1	rep1	ECB_00686	43.82871832458591	rna	6.409052242305633	0.9724211591201123	101282219.34415117	100000	123	63	57	615000000	315000000	285000000	405000000	650	550	0.8461538462	342692307.7	29.24	18218769.23	15182307.69	0.03748717949	23054615.38	11808461.54	10683846.15	15182307.69	2.321959921149719	6.67106881326492
Ara-1	rep1	ECB_00687	52.24341378208024	rna	6.409052242305633	0.9724211591201123	120144106.30788691	100000	123	63	57	615000000	315000000	285000000	405000000	650	550	0.8461538462	342692307.7	29.24	18218769.23	15182307.69	0.03748717949	23054615.38	11808461.54	10683846.15	15182307.69	2.321959921149719	7.913428495921026
Ara-1	rep1	ECB_00688	42.4716180986483	rna	6.409052242305633	0.9724211591201123	98231318.09620473	100000	123	63	57	615000000	315000000	285000000	405000000	650	550	0.8461538462	342692307.7	29.24	18218769.23	15182307.69	0.03748717949	23054615.38	11808461.54	10683846.15	15182307.69	2.321959921149719	6.470117725311674
Ara-1	rep1	ECB_00689	1.2854010878444024	rna	6.409052242305633	0.9724211591201123	3274038.224345126	100000	123	63	57	615000000	315000000	285000000	405000000	650	550	0.8461538462	342692307.7	29.24	18218769.23	15182307.69	0.03748717949	23054615.38	11808461.54	10683846.15	15182307.69	2.321959921149719	0.2156482592235704
Ara-1	rep1	ECB_00690	0.05059596998163059	rna	6.409052242305633	0.9724211591201123	140898.7529138907	100000	123	63	57	615000000	315000000	285000000	405000000	650	550	0.8461538462	342692307.7	29.24	18218769.23	15182307.69	0.03748717949	23054615.38	11808461.54	10683846.15	15182307.69	2.321959921149719	0.0092804569496833
Ara-1	rep1	ECB_00691	0.6667350517974082	rna	6.409052242305633	0.9724211591201123	1729261.5861649252	100000	123	63	57	615000000	315000000	285000000	405000000	650	550	0.8461538462	342692307.7	29.24	18218769.23	15182307.69	0.03748717949	23054615.38	11808461.54	10683846.15	15182307.69	2.321959921149719	0.11389978529442682
Ara-1	rep1	ECB_00692	126.50492927620896	rna	6.409052242305633	0.9724211591201123	283913473.8896513	100000	123	63	57	615000000	315000000	285000000	405000000	650	550	0.8461538462	342692307.7	29.24	18218769.23	15182307.69	0.03748717949	23054615.38	11808461.54	10683846.15	15182307.69	2.321959921149719	18.700284547431096
Ara-1	rep1	ECB_00693	92.65215601444052	rna	6.409052242305633	0.9724211591201123	209731747.97244856	100000	123	63	57	615000000	315000000	285000000	405000000	650	550	0.8461538462	342692307.7	29.24	18218769.23	15182307.69	0.03748717949	23054615.38	11808461.54	10683846.15	15182307.69	2.321959921149719	13.814220621453401
Ara-1	rep1	ECB_00694	183.8664777128167	rna	6.409052242305633	0.9724211591201123	408415713.6869152	100000	123	63	57	615000000	315000000	285000000	405000000	650	550	0.8461538462	342692307.7	29.24	18218769.23	15182307.69	0.03748717949	23054615.38	11808461.54	10683846.15	15182307.69	2.321959921149719	26.90076647280195
Ara-1	rep1	ECB_00695	76.00779590490454	rna	6.409052242305633	0.9724211591201123	172996968.91064906	100000	123	63	57	615000000	315000000	285000000	405000000	650	550	0.8461538462	342692307.7	29.24	18218769.23	15182307.69	0.03748717949	23054615.38	11808461.54	10683846.15	15182307.69	2.321959921149719	11.394642530173163
Ara-1	rep1	ECB_00696	26.68796546080948	rna	6.409052242305633	0.9724211591201123	62521815.69940591	100000	123	63	57	615000000	315000000	285000000	405000000	650	550	0.8461538462	342692307.7	29.24	18218769.23	15182307.69	0.03748717949	23054615.38	11808461.54	10683846.15	15182307.69	2.321959921149719	4.118070650128281
Ara-1	rep1	ECB_00697	28.190188560001683	rna	6.409052242305633	0.9724211591201123	65941405.80718846	100000	123	63	57	615000000	315000000	285000000	405000000	650	550	0.8461538462	342692307.7	29.24	18218769.23	15182307.69	0.03748717949	23054615.38	11808461.54	10683846.15	15182307.69	2.321959921149719	4.343305850046862
Ara-1	rep1	ECB_00698	30.069018160182015	rna	6.409052242305633	0.9724211591201123	70211245.00808793	100000	123	63	57	615000000	315000000	285000000	405000000	650	550	0.8461538462	342692307.7	29.24	18218769.23	15182307.69	0.03748717949	23054615.38	11808461.54	10683846.15	15182307.69	2.321959921149719	4.624543675552919
Ara-1	rep1	ECB_00699	18.668581450327434	rna	6.409052242305633	0.9724211591201123	44168005.11527468	100000	123	63	57	615000000	315000000	285000000	405000000	650	550	0.8461538462	342692307.7	29.24	18218769.23	15182307.69	0.03748717949	23054615.38	11808461.54	10683846.15	15182307.69	2.321959921149719	2.909175997293642
Ara-1	rep1	ECB_00700	53.01529358037315	rna	6.409052242305633	0.9724211591201123	121869892.35468149	100000	123	63	57	615000000	315000000	285000000	405000000	650	550	0.8461538462	342692307.7	29.24	18218769.23	15182307.69	0.03748717949	23054615.38	11808461.54	10683846.15	15182307.69	2.321959921149719	8.027099360853587
Ara-1	rep1	ECB_00701	173.74531448335236	rna	6.409052242305633	0.9724211591201123	386537057.94558597	100000	123	63	57	615000000	315000000	285000000	405000000	650	550	0.8461538462	342692307.7	29.24	18218769.23	15182307.69	0.03748717949	23054615.38	11808461.54	10683846.15	15182307.69	2.321959921149719	25.459703876254796
Ara-1	rep1	ECB_00702	43.238338664729724	rna	6.409052242305633	0.9724211591201123	99955309.975126	100000	123	63	57	615000000	315000000	285000000	405000000	650	550	0.8461538462	342692307.7	29.24	18218769.23	15182307.69	0.03748717949	23054615.38	11808461.54	10683846.15	15182307.69	2.321959921149719	6.583670415332361
Ara-1	rep1	ECB_00703	28.840341249898362	rna	6.409052242305633	0.9724211591201123	67419809.1110615	100000	123	63	57	615000000	315000000	285000000	405000000	650	550	0.8461538462	342692307.7	29.24	18218769.23	15182307.69	0.03748717949	23054615.38	11808461.54	10683846.15	15182307.69	2.321959921149719	4.440682568663019
Ara-1	rep1	ECB_00704	36.951064318380766	rna	6.409052242305633	0.9724211591201123	85791815.85526538	100000	123	63	57	615000000	315000000	285000000	405000000	650	550	0.8461538462	342692307.7	29.24	18218769.23	15182307.69	0.03748717949	23054615.38	11808461.54	10683846.15	15182307.69	2.321959921149719	5.650775732319873
Ara-1	rep1	ECB_00705	3.1408180125993614	rna	6.409052242305633	0.9724211591201123	7805255.998237155	100000	123	63	57	615000000	315000000	285000000	405000000	650	550	0.8461538462	342692307.7	29.24	18218769.23	15182307.69	0.03748717949	23054615.38	11808461.54	10683846.15	15182307.69	2.321959921149719	0.514102082345372
Ara-1	rep1	ECB_00706	2.365516989669429	rna	6.409052242305633	0.9724211591201123	5924693.202681777	100000	123	63	57	615000000	315000000	285000000	405000000	650	550	0.8461538462	342692307.7	29.24	18218769.23	15182307.69	0.03748717949	23054615.38	11808461.54	10683846.15	15182307.69	2.321959921149719	0.39023667044925875
Ara-1	rep1	ECB_00707	144.31384418645146	rna	6.409052242305633	0.9724211591201123	322707475.65081954	100000	123	63	57	615000000	315000000	285000000	405000000	650	550	0.8461538462	342692307.7	29.24	18218769.23	15182307.69	0.03748717949	23054615.38	11808461.54	10683846.15	15182307.69	2.321959921149719	21.255495688799307
Ara-1	rep1	ECB_00708	145.64095424140461	rna	6.409052242305633	0.9724211591201123	325592885.22106904	100000	123	63	57	615000000	315000000	285000000	405000000	650	550	0.8461538462	342692307.7	29.24	18218769.23	15182307.69	0.03748717949	23054615.38	11808461.54	10683846.15	15182307.69	2.321959921149719	21.44554647878231
Ara-1	rep1	ECB_00709	11.492587696961511	rna	6.409052242305633	0.9724211591201123	27556558.24846039	100000	123	63	57	615000000	315000000	285000000	405000000	650	550	0.8461538462	342692307.7	29.24	18218769.23	15182307.69	0.03748717949	23054615.38	11808461.54	10683846.15	15182307.69	2.321959921149719	1.8150441165548787
Ara-1	rep1	ECB_00710	4.700623973693388	rna	6.409052242305633	0.9724211591201123	11552353.868470777	100000	123	63	57	615000000	315000000	285000000	405000000	650	550	0.8461538462	342692307.7	29.24	18218769.23	15182307.69	0.03748717949	23054615.38	11808461.54	10683846.15	15182307.69	2.321959921149719	0.7609089543139655
Ara-1	rep1	ECB_00711	3.7779581686190515	rna	6.409052242305633	0.9724211591201123	9340912.50778867	100000	123	63	57	615000000	315000000	285000000	405000000	650	550	0.8461538462	342692307.7	29.24	18218769.23	15182307.69	0.03748717949	23054615.38	11808461.54	10683846.15	15182307.69	2.321959921149719	0.6152498486077428
Ara-1	rep1	ECB_00712	5.6841879967234465	rna	6.409052242305633	0.9724211591201123	13896575.614338364	100000	123	63	57	615000000	315000000	285000000	405000000	650	550	0.8461538462	342692307.7	29.24	18218769.23	15182307.69	0.03748717949	23054615.38	11808461.54	10683846.15	15182307.69	2.321959921149719	0.9153137914265499
Ara-1	rep1	ECB_00713	10.377759992352988	rna	6.409052242305633	0.9724211591201123	24953582.504577827	100000	123	63	57	615000000	315000000	285000000	405000000	650	550	0.8461538462	342692307.7	29.24	18218769.23	15182307.69	0.03748717949	23054615.38	11808461.54	10683846.15	15182307.69	2.321959921149719	1.6435961524487999
Ara-1	rep1	ECB_00714	4.352184632591672	rna	6.409052242305633	0.9724211591201123	10718764.917650208	100000	123	63	57	615000000	315000000	285000000	405000000	650	550	0.8461538462	342692307.7	29.24	18218769.23	15182307.69	0.03748717949	23054615.38	11808461.54	10683846.15	15182307.69	2.321959921149719	0.7060036679871957
Ara-1	rep1	ECB_00715	71.40126281975883	rna	6.409052242305633	0.9724211591201123	162792755.89064416	100000	123	63	57	615000000	315000000	285000000	405000000	650	550	0.8461538462	342692307.7	29.24	18218769.23	15182307.69	0.03748717949	23054615.38	11808461.54	10683846.15	15182307.69	2.321959921149719	10.722530409383646
Ara-1	rep1	ECB_00716	3.4203508157207048	rna	6.409052242305633	0.9724211591201123	8479960.815438613	100000	123	63	57	615000000	315000000	285000000	405000000	650	550	0.8461538462	342692307.7	29.24	18218769.23	15182307.69	0.03748717949	23054615.38	11808461.54	10683846.15	15182307.69	2.321959921149719	0.5585422841235155
Ara-1	rep1	ECB_00717	4.033933302215604	rna	6.409052242305633	0.9724211591201123	9955788.450099736	100000	123	63	57	615000000	315000000	285000000	405000000	650	550	0.8461538462	342692307.7	29.24	18218769.23	15182307.69	0.03748717949	23054615.38	11808461.54	10683846.15	15182307.69	2.321959921149719	0.6557493533514164
Ara-1	rep1	ECB_00718	5.697665806696378	rna	6.409052242305633	0.9724211591201123	13928616.086117717	100000	123	63	57	615000000	315000000	285000000	405000000	650	550	0.8461538462	342692307.7	29.24	18218769.23	15182307.69	0.03748717949	23054615.38	11808461.54	10683846.15	15182307.69	2.321959921149719	0.9174241736183465
Ara-1	rep1	ECB_00719	5.0971697451020805	rna	6.409052242305633	0.9724211591201123	12498964.148002971	100000	123	63	57	615000000	315000000	285000000	405000000	650	550	0.8461538462	342692307.7	29.24	18218769.23	15182307.69	0.03748717949	23054615.38	11808461.54	10683846.15	15182307.69	2.321959921149719	0.8232585192721101
Ara-1	rep1	ECB_00720	10.412026836288293	rna	6.409052242305633	0.9724211591201123	25033701.9688342	100000	123	63	57	615000000	315000000	285000000	405000000	650	550	0.8461538462	342692307.7	29.24	18218769.23	15182307.69	0.03748717949	23054615.38	11808461.54	10683846.15	15182307.69	2.321959921149719	1.64887331227801
Ara-1	rep1	ECB_00721	0.19433121356319472	rna	6.409052242305633	0.9724211591201123	521453.9679543737	100000	123	63	57	615000000	315000000	285000000	405000000	650	550	0.8461538462	342692307.7	29.24	18218769.23	15182307.69	0.03748717949	23054615.38	11808461.54	10683846.15	15182307.69	2.321959921149719	0.03434615992520263
Ara-1	rep1	ECB_00722	0	rna	6.409052242305633	0.9724211591201123	0	100000	123	63	57	615000000	315000000	285000000	405000000	650	550	0.8461538462	342692307.7	29.24	18218769.23	15182307.69	0.03748717949	23054615.38	11808461.54	10683846.15	15182307.69	2.321959921149719	0
Ara-1	rep1	ECB_00723	0	rna	6.409052242305633	0.9724211591201123	0	100000	123	63	57	615000000	315000000	285000000	405000000	650	550	0.8461538462	342692307.7	29.24	18218769.23	15182307.69	0.03748717949	23054615.38	11808461.54	10683846.15	15182307.69	2.321959921149719	0
Ara-1	rep1	ECB_00724	0.46508266725029007	rna	6.409052242305633	0.9724211591201123	1218292.3853236875	100000	123	63	57	615000000	315000000	285000000	405000000	650	550	0.8461538462	342692307.7	29.24	18218769.23	15182307.69	0.03748717949	23054615.38	11808461.54	10683846.15	15182307.69	2.321959921149719	0.08024421650511863
Ara-1	rep1	ECB_00725	17.59976953523235	rna	6.409052242305633	0.9724211591201123	41707060.725043945	100000	123	63	57	615000000	315000000	285000000	405000000	650	550	0.8461538462	342692307.7	29.24	18218769.23	15182307.69	0.03748717949	23054615.38	11808461.54	10683846.15	15182307.69	2.321959921149719	2.74708309017573
Ara-1	rep1	ECB_00726	2.91005235005104	rna	6.409052242305633	0.9724211591201123	7247015.624543677	100000	123	63	57	615000000	315000000	285000000	405000000	650	550	0.8461538462	342692307.7	29.24	18218769.23	15182307.69	0.03748717949	23054615.38	11808461.54	10683846.15	15182307.69	2.321959921149719	0.47733294387894715
Ara-1	rep1	ECB_00727	0.32586407676272044	rna	6.409052242305633	0.9724211591201123	862022.5325399941	100000	123	63	57	615000000	315000000	285000000	405000000	650	550	0.8461538462	342692307.7	29.24	18218769.23	15182307.69	0.03748717949	23054615.38	11808461.54	10683846.15	15182307.69	2.321959921149719	0.056778096593825135
Ara-1	rep1	ECB_00728	0	rna	6.409052242305633	0.9724211591201123	0	100000	123	63	57	615000000	315000000	285000000	405000000	650	550	0.8461538462	342692307.7	29.24	18218769.23	15182307.69	0.03748717949	23054615.38	11808461.54	10683846.15	15182307.69	2.321959921149719	0
Ara-1	rep1	ECB_00729	1.0185299283739304	rna	6.409052242305633	0.9724211591201123	2610995.5345606706	100000	123	63	57	615000000	315000000	285000000	405000000	650	550	0.8461538462	342692307.7	29.24	18218769.23	15182307.69	0.03748717949	23054615.38	11808461.54	10683846.15	15182307.69	2.321959921149719	0.17197619675962914
Ara-1	rep1	ECB_00730	0.13658184349488686	rna	6.409052242305633	0.9724211591201123	370075.27646846353	100000	123	63	57	615000000	315000000	285000000	405000000	650	550	0.8461538462	342692307.7	29.24	18218769.23	15182307.69	0.03748717949	23054615.38	11808461.54	10683846.15	15182307.69	2.321959921149719	0.024375429876988847
Ara-1	rep1	ECB_00731	0	rna	6.409052242305633	0.9724211591201123	0	100000	123	63	57	615000000	315000000	285000000	405000000	650	550	0.8461538462	342692307.7	29.24	18218769.23	15182307.69	0.03748717949	23054615.38	11808461.54	10683846.15	15182307.69	2.321959921149719	0
Ara-1	rep1	ECB_00732	1.139678600650241	rna	6.409052242305633	0.9724211591201123	2912518.170207048	100000	123	63	57	615000000	315000000	285000000	405000000	650	550	0.8461538462	342692307.7	29.24	18218769.23	15182307.69	0.03748717949	23054615.38	11808461.54	10683846.15	15182307.69	2.321959921149719	0.19183632881616616
Ara-1	rep1	ECB_00733	0.30728844109522757	rna	6.409052242305633	0.9724211591201123	814200.4679901096	100000	123	63	57	615000000	315000000	285000000	405000000	650	550	0.8461538462	342692307.7	29.24	18218769.23	15182307.69	0.03748717949	23054615.38	11808461.54	10683846.15	15182307.69	2.321959921149719	0.05362824180716559
Ara-1	rep1	ECB_00734	0.19291318757589987	rna	6.409052242305633	0.9724211591201123	517753.5071338867	100000	123	63	57	615000000	315000000	285000000	405000000	650	550	0.8461538462	342692307.7	29.24	18218769.23	15182307.69	0.03748717949	23054615.38	11808461.54	10683846.15	15182307.69	2.321959921149719	0.03410242485567006
Ara-1	rep1	ECB_00735	0.4179122798895096	rna	6.409052242305633	0.9724211591201123	1097962.2480327233	100000	123	63	57	615000000	315000000	285000000	405000000	650	550	0.8461538462	342692307.7	29.24	18218769.23	15182307.69	0.03748717949	23054615.38	11808461.54	10683846.15	15182307.69	2.321959921149719	0.07231853486646886
Ara-1	rep1	ECB_00736	0	rna	6.409052242305633	0.9724211591201123	0	100000	123	63	57	615000000	315000000	285000000	405000000	650	550	0.8461538462	342692307.7	29.24	18218769.23	15182307.69	0.03748717949	23054615.38	11808461.54	10683846.15	15182307.69	2.321959921149719	0
Ara-1	rep1	ECB_00737	0.845359849776498	rna	6.409052242305633	0.9724211591201123	2178241.194961809	100000	123	63	57	615000000	315000000	285000000	405000000	650	550	0.8461538462	342692307.7	29.24	18218769.23	15182307.69	0.03748717949	23054615.38	11808461.54	10683846.15	15182307.69	2.321959921149719	0.14347233895124734
Ara-1	rep1	ECB_00738	0.11144838109223541	rna	6.409052242305633	0.9724211591201123	303673.29906616895	100000	123	63	57	615000000	315000000	285000000	405000000	650	550	0.8461538462	342692307.7	29.24	18218769.23	15182307.69	0.03748717949	23054615.38	11808461.54	10683846.15	15182307.69	2.321959921149719	0.02000178795389497
Ara-1	rep1	ECB_00739	0.6052953029969645	rna	6.409052242305633	0.9724211591201123	1574101.14637492	100000	123	63	57	615000000	315000000	285000000	405000000	650	550	0.8461538462	342692307.7	29.24	18218769.23	15182307.69	0.03748717949	23054615.38	11808461.54	10683846.15	15182307.69	2.321959921149719	0.1036799660839254
Ara-1	rep1	ECB_00740	3.82809310057836	rna	6.409052242305633	0.9724211591201123	9461429.384795098	100000	123	63	57	615000000	315000000	285000000	405000000	650	550	0.8461538462	342692307.7	29.24	18218769.23	15182307.69	0.03748717949	23054615.38	11808461.54	10683846.15	15182307.69	2.321959921149719	0.6231878300705878
Ara-1	rep1	ECB_00741	0.8856024852141866	rna	6.409052242305633	0.9724211591201123	2279009.6332251057	100000	123	63	57	615000000	315000000	285000000	405000000	650	550	0.8461538462	342692307.7	29.24	18218769.23	15182307.69	0.03748717949	23054615.38	11808461.54	10683846.15	15182307.69	2.321959921149719	0.15010956698804104
Ara-1	rep1	ECB_00742	1.4247009541687825	rna	6.409052242305633	0.9724211591201123	3618565.477916064	100000	123	63	57	615000000	315000000	285000000	405000000	650	550	0.8461538462	342692307.7	29.24	18218769.23	15182307.69	0.03748717949	23054615.38	11808461.54	10683846.15	15182307.69	2.321959921149719	0.23834093945411697
Ara-1	rep1	ECB_00743	0.8152120362366279	rna	6.409052242305633	0.9724211591201123	2102664.0040118513	100000	123	63	57	615000000	315000000	285000000	405000000	650	550	0.8461538462	342692307.7	29.24	18218769.23	15182307.69	0.03748717949	23054615.38	11808461.54	10683846.15	15182307.69	2.321959921149719	0.1384943611304094
Ara-1	rep1	ECB_00744	1.3607533793716926	rna	6.409052242305633	0.9724211591201123	3460526.5250238846	100000	123	63	57	615000000	315000000	285000000	405000000	650	550	0.8461538462	342692307.7	29.24	18218769.23	15182307.69	0.03748717949	23054615.38	11808461.54	10683846.15	15182307.69	2.321959921149719	0.22793152369736255
Ara-1	rep1	ECB_00745	1.4395415891080405	rna	6.409052242305633	0.9724211591201123	3655214.0820301846	100000	123	63	57	615000000	315000000	285000000	405000000	650	550	0.8461538462	342692307.7	29.24	18218769.23	15182307.69	0.03748717949	23054615.38	11808461.54	10683846.15	15182307.69	2.321959921149719	0.2407548415342506
Ara-1	rep1	ECB_00746	7.150472987147595	rna	6.409052242305633	0.9724211591201123	17371025.1848519	100000	123	63	57	615000000	315000000	285000000	405000000	650	550	0.8461538462	342692307.7	29.24	18218769.23	15182307.69	0.03748717949	23054615.38	11808461.54	10683846.15	15182307.69	2.321959921149719	1.1441623723838454
Ara-1	rep1	ECB_00747	5.582034209058944	rna	6.409052242305633	0.9724211591201123	13653659.393026536	100000	123	63	57	615000000	315000000	285000000	405000000	650	550	0.8461538462	342692307.7	29.24	18218769.23	15182307.69	0.03748717949	23054615.38	11808461.54	10683846.15	15182307.69	2.321959921149719	0.8993138376466757
Ara-1	rep1	ECB_00748	8.0795688560331609	rna	6.409052242305633	0.9724211591201123	19562110.796925813	100000	123	63	57	615000000	315000000	285000000	405000000	650	550	0.8461538462	342692307.7	29.24	18218769.23	15182307.69	0.03748717949	23054615.38	11808461.54	10683846.15	15182307.69	2.321959921149719	1.2884807235075746
Ara-1	rep1	ECB_00749	4.888565723011795	rna	6.409052242305633	0.9724211591201123	12001260.836503157	100000	123	63	57	615000000	315000000	285000000	405000000	650	550	0.8461538462	342692307.7	29.24	18218769.23	15182307.69	0.03748717949	23054615.38	11808461.54	10683846.15	15182307.69	2.321959921149719	0.7904767234040398
Ara-1	rep1	ECB_00750	5.83914057081949	rna	6.409052242305633	0.9724211591201123	14264815.45819576	100000	123	63	57	615000000	315000000	285000000	405000000	650	550	0.8461538462	342692307.7	29.24	18218769.23	15182307.69	0.03748717949	23054615.38	11808461.54	10683846.15	15182307.69	2.321959921149719	0.939568328442681
Ara-1	rep1	ECB_00751	6.52027660948936	rna	6.409052242305633	0.9724211591201123	15880411.413123203	100000	123	63	57	615000000	315000000	285000000	405000000	650	550	0.8461538462	342692307.7	29.24	18218769.23	15182307.69	0.03748717949	23054615.38	11808461.54	10683846.15	15182307.69	2.321959921149719	1.0459813973855252
Ara-1	rep1	ECB_00752	3.490963486237787	rna	6.409052242305633	0.9724211591201123	8650152.14930526	100000	123	63	57	615000000	315000000	285000000	405000000	650	550	0.8461538462	342692307.7	29.24	18218769.23	15182307.69	0.03748717949	23054615.38	11808461.54	10683846.15	15182307.69	2.321959921149719	0.5697521303037997
Ara-1	rep1	ECB_00753	35.560418877534005	rna	6.409052242305633	0.9724211591201123	82650453.6888577	100000	123	63	57	615000000	315000000	285000000	405000000	650	550	0.8461538462	342692307.7	29.24	18218769.23	15182307.69	0.03748717949	23054615.38	11808461.54	10683846.15	15182307.69	2.321959921149719	5.443866332869566
Ara-1	rep1	ECB_00754	0.27390196722488125	rna	6.409052242305633	0.9724211591201123	728044.4031884082	100000	123	63	57	615000000	315000000	285000000	405000000	650	550	0.8461538462	342692307.7	29.24	18218769.23	15182307.69	0.03748717949	23054615.38	11808461.54	10683846.15	15182307.69	2.321959921149719	0.047953474402836864
Ara-1	rep1	ECB_00755	0.6185781965811153	rna	6.409052242305633	0.9724211591201123	1607681.2447382938	100000	123	63	57	615000000	315000000	285000000	405000000	650	550	0.8461538462	342692307.7	29.24	18218769.23	15182307.69	0.03748717949	23054615.38	11808461.54	10683846.15	15182307.69	2.321959921149719	0.10589175753546422
Ara-1	rep1	ECB_00756	0.5195064914635957	rna	6.409052242305633	0.9724211591201123	1356709.581335234	100000	123	63	57	615000000	315000000	285000000	405000000	650	550	0.8461538462	342692307.7	29.24	18218769.23	15182307.69	0.03748717949	23054615.38	11808461.54	10683846.15	15182307.69	2.321959921149719	0.0893612228810806
Ara-1	rep1	ECB_00757	0.25721758343453316	rna	6.409052242305633	0.9724211591201123	684882.5806108573	100000	123	63	57	615000000	315000000	285000000	405000000	650	550	0.8461538462	342692307.7	29.24	18218769.23	15182307.69	0.03748717949	23054615.38	11808461.54	10683846.15	15182307.69	2.321959921149719	0.045110571765184494
Ara-1	rep1	ECB_00758	6.145557868741329	rna	6.409052242305633	0.9724211591201123	14992220.044672241	100000	123	63	57	615000000	315000000	285000000	405000000	650	550	0.8461538462	342692307.7	29.24	18218769.23	15182307.69	0.03748717949	23054615.38	11808461.54	10683846.15	15182307.69	2.321959921149719	0.9874796605885572
Ara-1	rep1	ECB_00759	1.8336685096211158	rna	6.409052242305633	0.9724211591201123	4624991.99985999	100000	123	63	57	615000000	315000000	285000000	405000000	650	550	0.8461538462	342692307.7	29.24	18218769.23	15182307.69	0.03748717949	23054615.38	11808461.54	10683846.15	15182307.69	2.321959921149719	0.30463036939412663
Ara-1	rep1	ECB_00760	2.1404494249082315	rna	6.409052242305633	0.9724211591201123	5375789.676838216	100000	123	63	57	615000000	315000000	285000000	405000000	650	550	0.8461538462	342692307.7	29.24	18218769.23	15182307.69	0.03748717949	23054615.38	11808461.54	10683846.15	15182307.69	2.321959921149719	0.3540825141081182
Ara-1	rep1	ECB_00761	2.0981543206874766	rna	6.409052242305633	0.9724211591201123	5272465.744519229	100000	123	63	57	615000000	315000000	285000000	405000000	650	550	0.8461538462	342692307.7	29.24	18218769.23	15182307.69	0.03748717949	23054615.38	11808461.54	10683846.15	15182307.69	2.321959921149719	0.3472769655427283
Ara-1	rep1	ECB_00762	2.2246184167289136	rna	6.409052242305633	0.9724211591201123	5581242.152563796	100000	123	63	57	615000000	315000000	285000000	405000000	650	550	0.8461538462	342692307.7	29.24	18218769.23	15182307.69	0.03748717949	23054615.38	11808461.54	10683846.15	15182307.69	2.321959921149719	0.3676148755857415
Ara-1	rep1	ECB_00763	2.6134485697961445	rna	6.409052242305633	0.9724211591201123	6527696.032762548	100000	123	63	57	615000000	315000000	285000000	405000000	650	550	0.8461538462	342692307.7	29.24	18218769.23	15182307.69	0.03748717949	23054615.38	11808461.54	10683846.15	15182307.69	2.321959921149719	0.4299541391235332
Ara-1	rep1	ECB_00764	19.124894728049313	rna	6.409052242305633	0.9724211591201123	45217472.09328413	100000	123	63	57	615000000	315000000	285000000	405000000	650	550	0.8461538462	342692307.7	29.24	18218769.23	15182307.69	0.03748717949	23054615.38	11808461.54	10683846.15	15182307.69	2.321959921149719	2.9783003359276625
Ara-1	rep1	ECB_00765	3.6834164354701615	rna	6.409052242305633	0.9724211591201123	9113527.798000097	100000	123	63	57	615000000	315000000	285000000	405000000	650	550	0.8461538462	342692307.7	29.24	18218769.23	15182307.69	0.03748717949	23054615.38	11808461.54	10683846.15	15182307.69	2.321959921149719	0.6002728955363503
Ara-1	rep1	ECB_00766	3.7707128882543364	rna	6.409052242305633	0.9724211591201123	9323492.303346684	100000	123	63	57	615000000	315000000	285000000	405000000	650	550	0.8461538462	342692307.7	29.24	18218769.23	15182307.69	0.03748717949	23054615.38	11808461.54	10683846.15	15182307.69	2.321959921149719	0.6141024469875359
Ara-1	rep1	ECB_00767	8.505085352351974	rna	6.409052242305633	0.9724211591201123	20563235.927968256	100000	123	63	57	615000000	315000000	285000000	405000000	650	550	0.8461538462	342692307.7	29.24	18218769.23	15182307.69	0.03748717949	23054615.38	11808461.54	10683846.15	15182307.69	2.321959921149719	1.3544209712936108
Ara-1	rep1	ECB_00768	28.16116179210492	rna	6.409052242305633	0.9724211591201123	65875379.125750676	100000	123	63	57	615000000	315000000	285000000	405000000	650	550	0.8461538462	342692307.7	29.24	18218769.23	15182307.69	0.03748717949	23054615.38	11808461.54	10683846.15	15182307.69	2.321959921149719	4.338956927420213
Ara-1	rep1	ECB_00769	9.5340789288382	rna	6.409052242305633	0.9724211591201123	22978602.508502934	100000	123	63	57	615000000	315000000	285000000	405000000	650	550	0.8461538462	342692307.7	29.24	18218769.23	15182307.69	0.03748717949	23054615.38	11808461.54	10683846.15	15182307.69	2.321959921149719	1.513511844028695
Ara-1	rep1	ECB_00770	1.0376490908519391	rna	6.409052242305633	0.9724211591201123	2658643.4477396966	100000	123	63	57	615000000	315000000	285000000	405000000	650	550	0.8461538462	342692307.7	29.24	18218769.23	15182307.69	0.03748717949	23054615.38	11808461.54	10683846.15	15182307.69	2.321959921149719	0.1751145808677585
Ara-1	rep1	ECB_00771	1.0796561918310303	rna	6.409052242305633	0.9724211591201123	2763247.2541619446	100000	123	63	57	615000000	315000000	285000000	405000000	650	550	0.8461538462	342692307.7	29.24	18218769.23	15182307.69	0.03748717949	23054615.38	11808461.54	10683846.15	15182307.69	2.321959921149719	0.18200442979969303
Ara-1	rep1	ECB_00772	1.3167223197038467	rna	6.409052242305633	0.9724211591201123	3351590.3258361286	100000	123	63	57	615000000	315000000	285000000	405000000	650	550	0.8461538462	342692307.7	29.24	18218769.23	15182307.69	0.03748717949	23054615.38	11808461.54	10683846.15	15182307.69	2.321959921149719	0.22075631677809374
Ara-1	rep1	ECB_00773	1.0593421032042445	rna	6.409052242305633	0.9724211591201123	2712676.5026468784	100000	123	63	57	615000000	315000000	285000000	405000000	650	550	0.8461538462	342692307.7	29.24	18218769.23	15182307.69	0.03748717949	23054615.38	11808461.54	10683846.15	15182307.69	2.321959921149719	0.17867352961326252
Ara-1	rep1	ECB_00774	5.848798565610004	rna	6.409052242305633	0.9724211591201123	14287758.378379757	100000	123	63	57	615000000	315000000	285000000	405000000	650	550	0.8461538462	342692307.7	29.24	18218769.23	15182307.69	0.03748717949	23054615.38	11808461.54	10683846.15	15182307.69	2.321959921149719	0.9410794900297372
Ara-1	rep1	ECB_00775	0.5175190366526953	rna	6.409052242305633	0.9724211591201123	1351662.1488729946	100000	123	63	57	615000000	315000000	285000000	405000000	650	550	0.8461538462	342692307.7	29.24	18218769.23	15182307.69	0.03748717949	23054615.38	11808461.54	10683846.15	15182307.69	2.321959921149719	0.08902876798915638
Ara-1	rep1	ECB_00776	41.2004874998548	rna	6.409052242305633	0.9724211591201123	95371247.1888399	100000	123	63	57	615000000	315000000	285000000	405000000	650	550	0.8461538462	342692307.7	29.24	18218769.23	15182307.69	0.03748717949	23054615.38	11808461.54	10683846.15	15182307.69	2.321959921149719	6.28173589523925
Ara-1	rep1	ECB_00777	41.80798103224098	rna	6.409052242305633	0.9724211591201123	96738419.63787872	100000	123	63	57	615000000	315000000	285000000	405000000	650	550	0.8461538462	342692307.7	29.24	18218769.23	15182307.69	0.03748717949	23054615.38	11808461.54	10683846.15	15182307.69	2.321959921149719	6.371786266826655
Ara-1	rep1	ECB_00778	67.4532315533823	rna	6.409052242305633	0.9724211591201123	154032805.97242603	100000	123	63	57	615000000	315000000	285000000	405000000	650	550	0.8461538462	342692307.7	29.24	18218769.23	15182307.69	0.03748717949	23054615.38	11808461.54	10683846.15	15182307.69	2.321959921149719	10.14554632388866
Ara-1	rep1	ECB_00779	26.674434034551407	rna	6.409052242305633	0.9724211591201123	62490989.70273221	100000	123	63	57	615000000	315000000	285000000	405000000	650	550	0.8461538462	342692307.7	29.24	18218769.23	15182307.69	0.03748717949	23054615.38	11808461.54	10683846.15	15182307.69	2.321959921149719	4.116040260723514
Ara-1	rep1	ECB_00780	2.1067076910185065	rna	6.409052242305633	0.9724211591201123	5293365.616936314	100000	123	63	57	615000000	315000000	285000000	405000000	650	550	0.8461538462	342692307.7	29.24	18218769.23	15182307.69	0.03748717949	23054615.38	11808461.54	10683846.15	15182307.69	2.321959921149719	0.3486535594600582
Ara-1	rep1	ECB_00781	286.17449356077833	rna	6.409052242305633	0.9724211591201123	627960218.5107349	100000	123	63	57	615000000	315000000	285000000	405000000	650	550	0.8461538462	342692307.7	29.24	18218769.23	15182307.69	0.03748717949	23054615.38	11808461.54	10683846.15	15182307.69	2.321959921149719	41.361315508336595
Ara-1	rep1	ECB_00782	3.934150926754893	rna	6.409052242305633	0.9724211591201123	9716233.822359223	100000	123	63	57	615000000	315000000	285000000	405000000	650	550	0.8461538462	342692307.7	29.24	18218769.23	15182307.69	0.03748717949	23054615.38	11808461.54	10683846.15	15182307.69	2.321959921149719	0.6399708147634849
Ara-1	rep1	ECB_00783	45.707390780652055	rna	6.409052242305633	0.9724211591201123	105501387.39543284	100000	123	63	57	615000000	315000000	285000000	405000000	650	550	0.8461538462	342692307.7	29.24	18218769.23	15182307.69	0.03748717949	23054615.38	11808461.54	10683846.15	15182307.69	2.321959921149719	6.948969125749081
Ara-1	rep1	ECB_00784	5.94932815449995	rna	6.409052242305633	0.9724211591201123	14526508.386248652	100000	123	63	57	615000000	315000000	285000000	405000000	650	550	0.8461538462	342692307.7	29.24	18218769.23	15182307.69	0.03748717949	23054615.38	11808461.54	10683846.15	15182307.69	2.321959921149719	0.956805031412761
Ara-1	rep1	ECB_00785	3.9829412701260023	rna	6.409052242305633	0.9724211591201123	9833388.936844625	100000	123	63	57	615000000	315000000	285000000	405000000	650	550	0.8461538462	342692307.7	29.24	18218769.23	15182307.69	0.03748717949	23054615.38	11808461.54	10683846.15	15182307.69	2.321959921149719	0.6476873699063218
Ara-1	rep1	ECB_00786	28.57315242042874	rna	6.409052242305633	0.9724211591201123	66812352.201827645	100000	123	63	57	615000000	315000000	285000000	405000000	650	550	0.8461538462	342692307.7	29.24	18218769.23	15182307.69	0.03748717949	23054615.38	11808461.54	10683846.15	15182307.69	2.321959921149719	4.400671726988801
Ara-1	rep1	ECB_00787	18.403369978210364	rna	6.409052242305633	0.9724211591201123	43557725.7901643	100000	123	63	57	615000000	315000000	285000000	405000000	650	550	0.8461538462	342692307.7	29.24	18218769.23	15182307.69	0.03748717949	23054615.38	11808461.54	10683846.15	15182307.69	2.321959921149719	2.868979253980875
Ara-1	rep1	ECB_00788	1.0981518500192606	rna	6.409052242305633	0.9724211591201123	2809268.296503102	100000	123	63	57	615000000	315000000	285000000	405000000	650	550	0.8461538462	342692307.7	29.24	18218769.23	15182307.69	0.03748717949	23054615.38	11808461.54	10683846.15	15182307.69	2.321959921149719	0.1850356582058641
Ara-1	rep1	ECB_00789	4.633887794677474	rna	6.409052242305633	0.9724211591201123	11392833.501122102	100000	123	63	57	615000000	315000000	285000000	405000000	650	550	0.8461538462	342692307.7	29.24	18218769.23	15182307.69	0.03748717949	23054615.38	11808461.54	10683846.15	15182307.69	2.321959921149719	0.7504019635055955
Ara-1	rep1	ECB_00790	0.5151673844713606	rna	6.409052242305633	0.9724211591201123	1345689.0931594144	100000	123	63	57	615000000	315000000	285000000	405000000	650	550	0.8461538462	342692307.7	29.24	18218769.23	15182307.69	0.03748717949	23054615.38	11808461.54	10683846.15	15182307.69	2.321959921149719	0.08863534586680573
Ara-1	rep1	ECB_00791	0.26585448025500014	rna	6.409052242305633	0.9724211591201123	707235.2162246952	100000	123	63	57	615000000	315000000	285000000	405000000	650	550	0.8461538462	342692307.7	29.24	18218769.23	15182307.69	0.03748717949	23054615.38	11808461.54	10683846.15	15182307.69	2.321959921149719	0.04658285358625183
Ara-1	rep1	ECB_00792	2.7946746438184547	rna	6.409052242305633	0.9724211591201123	6967455.413473068	100000	123	63	57	615000000	315000000	285000000	405000000	650	550	0.8461538462	342692307.7	29.24	18218769.23	15182307.69	0.03748717949	23054615.38	11808461.54	10683846.15	15182307.69	2.321959921149719	0.4589193919487129
Ara-1	rep1	ECB_00793	10.317209409772266	rna	6.409052242305633	0.9724211591201123	24811991.05799614	100000	123	63	57	615000000	315000000	285000000	405000000	650	550	0.8461538462	342692307.7	29.24	18218769.23	15182307.69	0.03748717949	23054615.38	11808461.54	10683846.15	15182307.69	2.321959921149719	1.6342700704411912
Ara-1	rep1	ECB_00794	8.99405508858881	rna	6.409052242305633	0.9724211591201123	21711948.363981023	100000	123	63	57	615000000	315000000	285000000	405000000	650	550	0.8461538462	342692307.7	29.24	18218769.23	15182307.69	0.03748717949	23054615.38	11808461.54	10683846.15	15182307.69	2.321959921149719	1.4300822251337881
Ara-1	rep1	ECB_00795	5.8231779120692995	rna	6.409052242305633	0.9724211591201123	14226893.28275044	100000	123	63	57	615000000	315000000	285000000	405000000	650	550	0.8461538462	342692307.7	29.24	18218769.23	15182307.69	0.03748717949	23054615.38	11808461.54	10683846.15	15182307.69	2.321959921149719	0.937070541135268
Ara-1	rep1	ECB_00796	5.923038251034563	rna	6.409052242305633	0.9724211591201123	14464082.716665471	100000	123	63	57	615000000	315000000	285000000	405000000	650	550	0.8461538462	342692307.7	29.24	18218769.23	15182307.69	0.03748717949	23054615.38	11808461.54	10683846.15	15182307.69	2.321959921149719	0.9526932935361602
Ara-1	rep1	ECB_00797	12.19753753911598	rna	6.409052242305633	0.9724211591201123	29198885.733053975	100000	123	63	57	615000000	315000000	285000000	405000000	650	550	0.8461538462	342692307.7	29.24	18218769.23	15182307.69	0.03748717949	23054615.38	11808461.54	10683846.15	15182307.69	2.321959921149719	1.923217888166379
Ara-1	rep1	ECB_00798	8.07967418630101	rna	6.409052242305633	0.9724211591201123	19562358.78742257	100000	123	63	57	615000000	315000000	285000000	405000000	650	550	0.8461538462	342692307.7	29.24	18218769.23	15182307.69	0.03748717949	23054615.38	11808461.54	10683846.15	15182307.69	2.321959921149719	1.2884970576842902
Ara-1	rep1	ECB_00799	6.590583582372676	rna	6.409052242305633	0.9724211591201123	16046899.892485268	100000	123	63	57	615000000	315000000	285000000	405000000	650	550	0.8461538462	342692307.7	29.24	18218769.23	15182307.69	0.03748717949	23054615.38	11808461.54	10683846.15	15182307.69	2.321959921149719	1.0569473508335456
Ara-1	rep1	ECB_00800	0.28641656487952727	rna	6.409052242305633	0.9724211591201123	760371.3350108546	100000	123	63	57	615000000	315000000	285000000	405000000	650	550	0.8461538462	342692307.7	29.24	18218769.23	15182307.69	0.03748717949	23054615.38	11808461.54	10683846.15	15182307.69	2.321959921149719	0.05008272461186397
Ara-1	rep1	ECB_00801	0.6357355623042447	rna	6.409052242305633	0.9724211591201123	1651026.9191826677	100000	123	63	57	615000000	315000000	285000000	405000000	650	550	0.8461538462	342692307.7	29.24	18218769.23	15182307.69	0.03748717949	23054615.38	11808461.54	10683846.15	15182307.69	2.321959921149719	0.10874676978586961
Ara-1	rep1	ECB_00802	21.10078357715052	rna	6.409052242305633	0.9724211591201123	49754023.33537829	100000	123	63	57	615000000	315000000	285000000	405000000	650	550	0.8461538462	342692307.7	29.24	18218769.23	15182307.69	0.03748717949	23054615.38	11808461.54	10683846.15	15182307.69	2.321959921149719	3.2771054540114046
Ara-1	rep1	ECB_00803	26.324651264625476	rna	6.409052242305633	0.9724211591201123	61693997.85398684	100000	123	63	57	615000000	315000000	285000000	405000000	650	550	0.8461538462	342692307.7	29.24	18218769.23	15182307.69	0.03748717949	23054615.38	11808461.54	10683846.15	15182307.69	2.321959921149719	4.063545484236385
Ara-1	rep1	ECB_00804	1.730475213246513	rna	6.409052242305633	0.9724211591201123	4371689.415011664	100000	123	63	57	615000000	315000000	285000000	405000000	650	550	0.8461538462	342692307.7	29.24	18218769.23	15182307.69	0.03748717949	23054615.38	11808461.54	10683846.15	15182307.69	2.321959921149719	0.2879463059420886
Ara-1	rep1	ECB_00805	32.43620080474742	rna	6.409052242305633	0.9724211591201123	75580501.15391217	100000	123	63	57	615000000	315000000	285000000	405000000	650	550	0.8461538462	342692307.7	29.24	18218769.23	15182307.69	0.03748717949	23054615.38	11808461.54	10683846.15	15182307.69	2.321959921149719	4.978195851194225
Ara-1	rep1	ECB_00806	5.442380829643287	rna	6.409052242305633	0.9724211591201123	13321372.262404848	100000	123	63	57	615000000	315000000	285000000	405000000	650	550	0.8461538462	342692307.7	29.24	18218769.23	15182307.69	0.03748717949	23054615.38	11808461.54	10683846.15	15182307.69	2.321959921149719	0.8774273670648318
Ara-1	rep1	ECB_00807	8.26241857819769	rna	6.409052242305633	0.9724211591201123	19992480.52963228	100000	123	63	57	615000000	315000000	285000000	405000000	650	550	0.8461538462	342692307.7	29.24	18218769.23	15182307.69	0.03748717949	23054615.38	11808461.54	10683846.15	15182307.69	2.321959921149719	1.316827516465139
Ara-1	rep1	ECB_00808	18.463102911089706	rna	6.409052242305633	0.9724211591201123	43695198.553333946	100000	123	63	57	615000000	315000000	285000000	405000000	650	550	0.8461538462	342692307.7	29.24	18218769.23	15182307.69	0.03748717949	23054615.38	11808461.54	10683846.15	15182307.69	2.321959921149719	2.87803405421129
Ara-1	rep1	ECB_00809	3.058825781717101	rna	6.409052242305633	0.9724211591201123	7607044.334668907	100000	123	63	57	615000000	315000000	285000000	405000000	650	550	0.8461538462	342692307.7	29.24	18218769.23	15182307.69	0.03748717949	23054615.38	11808461.54	10683846.15	15182307.69	2.321959921149719	0.5010466452131894
Ara-1	rep1	ECB_00810	7.169009688779849	rna	6.409052242305633	0.9724211591201123	17414813.882426087	100000	123	63	57	615000000	315000000	285000000	405000000	650	550	0.8461538462	342692307.7	29.24	18218769.23	15182307.69	0.03748717949	23054615.38	11808461.54	10683846.15	15182307.69	2.321959921149719	1.1470465648576305
Ara-1	rep1	ECB_00811	2.7682966046125173	rna	6.409052242305633	0.9724211591201123	6903497.165525544	100000	123	63	57	615000000	315000000	285000000	405000000	650	550	0.8461538462	342692307.7	29.24	18218769.23	15182307.69	0.03748717949	23054615.38	11808461.54	10683846.15	15182307.69	2.321959921149719	0.4547067090513922
Ara-1	rep1	ECB_00812	4.513283427551687	rna	6.409052242305633	0.9724211591201123	11104389.895605423	100000	123	63	57	615000000	315000000	285000000	405000000	650	550	0.8461538462	342692307.7	29.24	18218769.23	15182307.69	0.03748717949	23054615.38	11808461.54	10683846.15	15182307.69	2.321959921149719	0.7314032966753438
Ara-1	rep1	ECB_00813	0.720026485777663	rna	6.409052242305633	0.9724211591201123	1863523.5184604912	100000	123	63	57	615000000	315000000	285000000	405000000	650	550	0.8461538462	342692307.7	29.24	18218769.23	15182307.69	0.03748717949	23054615.38	11808461.54	10683846.15	15182307.69	2.321959921149719	0.12274310048978405
Ara-1	rep1	ECB_00814	3.387534079327222	rna	6.409052242305633	0.9724211591201123	8400832.735794054	100000	123	63	57	615000000	315000000	285000000	405000000	650	550	0.8461538462	342692307.7	29.24	18218769.23	15182307.69	0.03748717949	23054615.38	11808461.54	10683846.15	15182307.69	2.321959921149719	0.5533304229716909
Ara-1	rep1	ECB_00815	0.8871490081588584	rna	6.409052242305633	0.9724211591201123	2282879.6036881283	100000	123	63	57	615000000	315000000	285000000	405000000	650	550	0.8461538462	342692307.7	29.24	18218769.23	15182307.69	0.03748717949	23054615.38	11808461.54	10683846.15	15182307.69	2.321959921149719	0.15036446700337744
Ara-1	rep1	ECB_00816	2.264664310015778	rna	6.409052242305633	0.9724211591201123	5678916.510544955	100000	123	63	57	615000000	315000000	285000000	405000000	650	550	0.8461538462	342692307.7	29.24	18218769.23	15182307.69	0.03748717949	23054615.38	11808461.54	10683846.15	15182307.69	2.321959921149719	0.37404830849828175
Ara-1	rep1	ECB_00817	6.183685090568505	rna	6.409052242305633	0.9724211591201123	15082659.329617435	100000	123	63	57	615000000	315000000	285000000	405000000	650	550	0.8461538462	342692307.7	29.24	18218769.23	15182307.69	0.03748717949	23054615.38	11808461.54	10683846.15	15182307.69	2.321959921149719	0.9934365471694268
Ara-1	rep1	ECB_00818	0.40864406400486314	rna	6.409052242305633	0.9724211591201123	1074276.5259269562	100000	123	63	57	615000000	315000000	285000000	405000000	650	550	0.8461538462	342692307.7	29.24	18218769.23	15182307.69	0.03748717949	23054615.38	11808461.54	10683846.15	15182307.69	2.321959921149719	0.07075844778422853
Ara-1	rep1	ECB_00819	0.2836111787496438	rna	6.409052242305633	0.9724211591201123	753128.084569752	100000	123	63	57	615000000	315000000	285000000	405000000	650	550	0.8461538462	342692307.7	29.24	18218769.23	15182307.69	0.03748717949	23054615.38	11808461.54	10683846.15	15182307.69	2.321959921149719	0.04960563966608373
Ara-1	rep1	ECB_00820	0	rna	6.409052242305633	0.9724211591201123	0	100000	123	63	57	615000000	315000000	285000000	405000000	650	550	0.8461538462	342692307.7	29.24	18218769.23	15182307.69	0.03748717949	23054615.38	11808461.54	10683846.15	15182307.69	2.321959921149719	0
Ara-1	rep1	ECB_00821	0	rna	6.409052242305633	0.9724211591201123	0	100000	123	63	57	615000000	315000000	285000000	405000000	650	550	0.8461538462	342692307.7	29.24	18218769.23	15182307.69	0.03748717949	23054615.38	11808461.54	10683846.15	15182307.69	2.321959921149719	0
Ara-1	rep1	ECB_00822	0	rna	6.409052242305633	0.9724211591201123	0	100000	123	63	57	615000000	315000000	285000000	405000000	650	550	0.8461538462	342692307.7	29.24	18218769.23	15182307.69	0.03748717949	23054615.38	11808461.54	10683846.15	15182307.69	2.321959921149719	0
Ara-1	rep1	ECB_00823	0	rna	6.409052242305633	0.9724211591201123	0	100000	123	63	57	615000000	315000000	285000000	405000000	650	550	0.8461538462	342692307.7	29.24	18218769.23	15182307.69	0.03748717949	23054615.38	11808461.54	10683846.15	15182307.69	2.321959921149719	0
Ara-1	rep1	ECB_00824	0.05732111305045592	rna	6.409052242305633	0.9724211591201123	159078.3584586425	100000	123	63	57	615000000	315000000	285000000	405000000	650	550	0.8461538462	342692307.7	29.24	18218769.23	15182307.69	0.03748717949	23054615.38	11808461.54	10683846.15	15182307.69	2.321959921149719	0.010477877389049444
Ara-1	rep1	ECB_00825	0.08303459883097587	rna	6.409052242305633	0.9724211591201123	228095.6041364642	100000	123	63	57	615000000	315000000	285000000	405000000	650	550	0.8461538462	342692307.7	29.24	18218769.23	15182307.69	0.03748717949	23054615.38	11808461.54	10683846.15	15182307.69	2.321959921149719	0.015023776937856554
Ara-1	rep1	ECB_00826	0.4713661761544468	rna	6.409052242305633	0.9724211591201123	1234295.240121348	100000	123	63	57	615000000	315000000	285000000	405000000	650	550	0.8461538462	342692307.7	29.24	18218769.23	15182307.69	0.03748717949	23054615.38	11808461.54	10683846.15	15182307.69	2.321959921149719	0.08129826277558126
Ara-1	rep1	ECB_00827	0.6105043847783498	rna	6.409052242305633	0.9724211591201123	1587272.47294978	100000	123	63	57	615000000	315000000	285000000	405000000	650	550	0.8461538462	342692307.7	29.24	18218769.23	15182307.69	0.03748717949	23054615.38	11808461.54	10683846.15	15182307.69	2.321959921149719	0.1045475105207659
Ara-1	rep1	ECB_00828	6.1590110862169425	rna	6.409052242305633	0.9724211591201123	15024133.372840384	100000	123	63	57	615000000	315000000	285000000	405000000	650	550	0.8461538462	342692307.7	29.24	18218769.23	15182307.69	0.03748717949	23054615.38	11808461.54	10683846.15	15182307.69	2.321959921149719	0.9895816683214899
Ara-1	rep1	ECB_00829	0.2652977169455656	rna	6.409052242305633	0.9724211591201123	705794.9013272554	100000	123	63	57	615000000	315000000	285000000	405000000	650	550	0.8461538462	342692307.7	29.24	18218769.23	15182307.69	0.03748717949	23054615.38	11808461.54	10683846.15	15182307.69	2.321959921149719	0.04648798560393657
Ara-1	rep1	ECB_00830	8.42753105471924	rna	6.409052242305633	0.9724211591201123	20380876.665412087	100000	123	63	57	615000000	315000000	285000000	405000000	650	550	0.8461538462	342692307.7	29.24	18218769.23	15182307.69	0.03748717949	23054615.38	11808461.54	10683846.15	15182307.69	2.321959921149719	1.342409670621824
Ara-1	rep1	ECB_00831	9.17114625343978	rna	6.409052242305633	0.9724211591201123	22127550.149637323	100000	123	63	57	615000000	315000000	285000000	405000000	650	550	0.8461538462	342692307.7	29.24	18218769.23	15182307.69	0.03748717949	23054615.38	11808461.54	10683846.15	15182307.69	2.321959921149719	1.4574563104271616
Ara-1	rep1	ECB_00832	0.5283322306186098	rna	6.409052242305633	0.9724211591201123	1379117.4338237662	100000	123	63	57	615000000	315000000	285000000	405000000	650	550	0.8461538462	342692307.7	29.24	18218769.23	15182307.69	0.03748717949	23054615.38	11808461.54	10683846.15	15182307.69	2.321959921149719	0.09083714162453299
Ara-1	rep1	ECB_00833	0.08478281751801958	rna	6.409052242305633	0.9724211591201123	232764.16234258233	100000	123	63	57	615000000	315000000	285000000	405000000	650	550	0.8461538462	342692307.7	29.24	18218769.23	15182307.69	0.03748717949	23054615.38	11808461.54	10683846.15	15182307.69	2.321959921149719	0.01533127684508035
Ara-1	rep1	ECB_00834	0.1300946442531528	rna	6.409052242305633	0.9724211591201123	352971.27097106	100000	123	63	57	615000000	315000000	285000000	405000000	650	550	0.8461538462	342692307.7	29.24	18218769.23	15182307.69	0.03748717949	23054615.38	11808461.54	10683846.15	15182307.69	2.321959921149719	0.023248855060653825
Ara-1	rep1	ECB_00835	0	rna	6.409052242305633	0.9724211591201123	0	100000	123	63	57	615000000	315000000	285000000	405000000	650	550	0.8461538462	342692307.7	29.24	18218769.23	15182307.69	0.03748717949	23054615.38	11808461.54	10683846.15	15182307.69	2.321959921149719	0
Ara-1	rep1	ECB_00836	0	rna	6.409052242305633	0.9724211591201123	0	100000	123	63	57	615000000	315000000	285000000	405000000	650	550	0.8461538462	342692307.7	29.24	18218769.23	15182307.69	0.03748717949	23054615.38	11808461.54	10683846.15	15182307.69	2.321959921149719	0
Ara-1	rep1	ECB_00837	0	rna	6.409052242305633	0.9724211591201123	0	100000	123	63	57	615000000	315000000	285000000	405000000	650	550	0.8461538462	342692307.7	29.24	18218769.23	15182307.69	0.03748717949	23054615.38	11808461.54	10683846.15	15182307.69	2.321959921149719	0
Ara-1	rep1	ECB_00838	0.11063725750350005	rna	6.409052242305633	0.9724211591201123	301523.8954877588	100000	123	63	57	615000000	315000000	285000000	405000000	650	550	0.8461538462	342692307.7	29.24	18218769.23	15182307.69	0.03748717949	23054615.38	11808461.54	10683846.15	15182307.69	2.321959921149719	0.0198602150374255
Ara-1	rep1	ECB_00839	1.7140588223798066	rna	6.409052242305633	0.9724211591201123	4331355.2570049055	100000	123	63	57	615000000	315000000	285000000	405000000	650	550	0.8461538462	342692307.7	29.24	18218769.23	15182307.69	0.03748717949	23054615.38	11808461.54	10683846.15	15182307.69	2.321959921149719	0.28528965065421524
Ara-1	rep1	ECB_00840	0.6083056895150424	rna	6.409052242305633	0.9724211591201123	1581713.382605704	100000	123	63	57	615000000	315000000	285000000	405000000	650	550	0.8461538462	342692307.7	29.24	18218769.23	15182307.69	0.03748717949	23054615.38	11808461.54	10683846.15	15182307.69	2.321959921149719	0.10418135469929368
Ara-1	rep1	ECB_00841	0.11950911305802601	rna	6.409052242305633	0.9724211591201123	325010.5629756283	100000	123	63	57	615000000	315000000	285000000	405000000	650	550	0.8461538462	342692307.7	29.24	18218769.23	15182307.69	0.03748717949	23054615.38	11808461.54	10683846.15	15182307.69	2.321959921149719	0.021407191160385995
Ara-1	rep1	ECB_00842	0	rna	6.409052242305633	0.9724211591201123	0	100000	123	63	57	615000000	315000000	285000000	405000000	650	550	0.8461538462	342692307.7	29.24	18218769.23	15182307.69	0.03748717949	23054615.38	11808461.54	10683846.15	15182307.69	2.321959921149719	0
Ara-1	rep1	ECB_00843	0	rna	6.409052242305633	0.9724211591201123	0	100000	123	63	57	615000000	315000000	285000000	405000000	650	550	0.8461538462	342692307.7	29.24	18218769.23	15182307.69	0.03748717949	23054615.38	11808461.54	10683846.15	15182307.69	2.321959921149719	0
Ara-1	rep1	ECB_00844	0.240530999699065	rna	6.409052242305633	0.9724211591201123	641637.715058161	100000	123	63	57	615000000	315000000	285000000	405000000	650	550	0.8461538462	342692307.7	29.24	18218769.23	15182307.69	0.03748717949	23054615.38	11808461.54	10683846.15	15182307.69	2.321959921149719	0.04226219940732613
Ara-1	rep1	ECB_00845	0.6760345704095007	rna	6.409052242305633	0.9724211591201123	1752711.3856760697	100000	123	63	57	615000000	315000000	285000000	405000000	650	550	0.8461538462	342692307.7	29.24	18218769.23	15182307.69	0.03748717949	23054615.38	11808461.54	10683846.15	15182307.69	2.321959921149719	0.11544433306608014
Ara-1	rep1	ECB_00846	1.419685843051378	rna	6.409052242305633	0.9724211591201123	3606178.402369769	100000	123	63	57	615000000	315000000	285000000	405000000	650	550	0.8461538462	342692307.7	29.24	18218769.23	15182307.69	0.03748717949	23054615.38	11808461.54	10683846.15	15182307.69	2.321959921149719	0.23752505060512108
Ara-1	rep1	ECB_00847	0.6444752169997207	rna	6.409052242305633	0.9724211591201123	1673093.9738825124	100000	123	63	57	615000000	315000000	285000000	405000000	650	550	0.8461538462	342692307.7	29.24	18218769.23	15182307.69	0.03748717949	23054615.38	11808461.54	10683846.15	15182307.69	2.321959921149719	0.11020024149454663
Ara-1	rep1	ECB_00848	0.08952626137209016	rna	6.409052242305633	0.9724211591201123	245418.15270675992	100000	123	63	57	615000000	315000000	285000000	405000000	650	550	0.8461538462	342692307.7	29.24	18218769.23	15182307.69	0.03748717949	23054615.38	11808461.54	10683846.15	15182307.69	2.321959921149719	0.016164746342771555
Ara-1	rep1	ECB_00849	0	rna	6.409052242305633	0.9724211591201123	0	100000	123	63	57	615000000	315000000	285000000	405000000	650	550	0.8461538462	342692307.7	29.24	18218769.23	15182307.69	0.03748717949	23054615.38	11808461.54	10683846.15	15182307.69	2.321959921149719	0
Ara-1	rep1	ECB_00850	0.12828319983950134	rna	6.409052242305633	0.9724211591201123	348191.1032845188	100000	123	63	57	615000000	315000000	285000000	405000000	650	550	0.8461538462	342692307.7	29.24	18218769.23	15182307.69	0.03748717949	23054615.38	11808461.54	10683846.15	15182307.69	2.321959921149719	0.022934003867795334
Ara-1	rep1	ECB_00851	0.5468186755748529	rna	6.409052242305633	0.9724211591201123	1426019.8071371894	100000	123	63	57	615000000	315000000	285000000	405000000	650	550	0.8461538462	342692307.7	29.24	18218769.23	15182307.69	0.03748717949	23054615.38	11808461.54	10683846.15	15182307.69	2.321959921149719	0.09392641989968717
Ara-1	rep1	ECB_00852	3.670158369239939	rna	6.409052242305633	0.9724211591201123	9081627.711033786	100000	123	63	57	615000000	315000000	285000000	405000000	650	550	0.8461538462	342692307.7	29.24	18218769.23	15182307.69	0.03748717949	23054615.38	11808461.54	10683846.15	15182307.69	2.321959921149719	0.5981717599502678
Ara-1	rep1	ECB_00853	0.6271270289183544	rna	6.409052242305633	0.9724211591201123	1629282.756906087	100000	123	63	57	615000000	315000000	285000000	405000000	650	550	0.8461538462	342692307.7	29.24	18218769.23	15182307.69	0.03748717949	23054615.38	11808461.54	10683846.15	15182307.69	2.321959921149719	0.10731456575466672
Ara-1	rep1	ECB_00854	3.211597010066389	rna	6.409052242305633	0.9724211591201123	7976245.418251281	100000	123	63	57	615000000	315000000	285000000	405000000	650	550	0.8461538462	342692307.7	29.24	18218769.23	15182307.69	0.03748717949	23054615.38	11808461.54	10683846.15	15182307.69	2.321959921149719	0.5253644953793768
Ara-1	rep1	ECB_00855	8.875644957048301	rna	6.409052242305633	0.9724211591201123	21433934.975061044	100000	123	63	57	615000000	315000000	285000000	405000000	650	550	0.8461538462	342692307.7	29.24	18218769.23	15182307.69	0.03748717949	23054615.38	11808461.54	10683846.15	15182307.69	2.321959921149719	1.411770556407492
Ara-1	rep1	ECB_00856	6.359352750388097	rna	6.409052242305633	0.9724211591201123	15499152.845791964	100000	123	63	57	615000000	315000000	285000000	405000000	650	550	0.8461538462	342692307.7	29.24	18218769.23	15182307.69	0.03748717949	23054615.38	11808461.54	10683846.15	15182307.69	2.321959921149719	1.020869367309731
Ara-1	rep1	ECB_00857	10.745271469871687	rna	6.409052242305633	0.9724211591201123	25812487.21979285	100000	123	63	57	615000000	315000000	285000000	405000000	650	550	0.8461538462	342692307.7	29.24	18218769.23	15182307.69	0.03748717949	23054615.38	11808461.54	10683846.15	15182307.69	2.321959921149719	1.7001688904509913
Ara-1	rep1	ECB_00858	17.427897536843588	rna	6.409052242305633	0.9724211591201123	41310946.16534757	100000	123	63	57	615000000	315000000	285000000	405000000	650	550	0.8461538462	342692307.7	29.24	18218769.23	15182307.69	0.03748717949	23054615.38	11808461.54	10683846.15	15182307.69	2.321959921149719	2.720992553230725
Ara-1	rep1	ECB_00859	9.698390112536838	rna	6.409052242305633	0.9724211591201123	23363605.20989921	100000	123	63	57	615000000	315000000	285000000	405000000	650	550	0.8461538462	342692307.7	29.24	18218769.23	15182307.69	0.03748717949	23054615.38	11808461.54	10683846.15	15182307.69	2.321959921149719	1.53887048576205
Ara-1	rep1	ECB_00860	7.557096949165796	rna	6.409052242305633	0.9724211591201123	18330876.16234002	100000	123	63	57	615000000	315000000	285000000	405000000	650	550	0.8461538462	342692307.7	29.24	18218769.23	15182307.69	0.03748717949	23054615.38	11808461.54	10683846.15	15182307.69	2.321959921149719	1.2073840510039102
Ara-1	rep1	ECB_00861	4.653538524790074	rna	6.409052242305633	0.9724211591201123	11439811.441059217	100000	123	63	57	615000000	315000000	285000000	405000000	650	550	0.8461538462	342692307.7	29.24	18218769.23	15182307.69	0.03748717949	23054615.38	11808461.54	10683846.15	15182307.69	2.321959921149719	0.753496219062546
Ara-1	rep1	ECB_00862	5.578553827882903	rna	6.409052242305633	0.9724211591201123	13645381.086240439	100000	123	63	57	615000000	315000000	285000000	405000000	650	550	0.8461538462	342692307.7	29.24	18218769.23	15182307.69	0.03748717949	23054615.38	11808461.54	10683846.15	15182307.69	2.321959921149719	0.8987685775350295
Ara-1	rep1	ECB_00863	3.0501510330770754	rna	6.409052242305633	0.9724211591201123	7586065.106569054	100000	123	63	57	615000000	315000000	285000000	405000000	650	550	0.8461538462	342692307.7	29.24	18218769.23	15182307.69	0.03748717949	23054615.38	11808461.54	10683846.15	15182307.69	2.321959921149719	0.4996648244433685
Ara-1	rep1	ECB_00864	5.883907944111617	rna	6.409052242305633	0.9724211591201123	14371153.202667816	100000	123	63	57	615000000	315000000	285000000	405000000	650	550	0.8461538462	342692307.7	29.24	18218769.23	15182307.69	0.03748717949	23054615.38	11808461.54	10683846.15	15182307.69	2.321959921149719	0.9465723851805177
Ara-1	rep1	ECB_00865	46.794597302931564	rna	6.409052242305633	0.9724211591201123	107940865.17104751	100000	123	63	57	615000000	315000000	285000000	405000000	650	550	0.8461538462	342692307.7	29.24	18218769.23	15182307.69	0.03748717949	23054615.38	11808461.54	10683846.15	15182307.69	2.321959921149719	7.109648109828784
Ara-1	rep1	ECB_00866	23.549657628090326	rna	6.409052242305633	0.9724211591201123	55360384.14299516	100000	123	63	57	615000000	315000000	285000000	405000000	650	550	0.8461538462	342692307.7	29.24	18218769.23	15182307.69	0.03748717949	23054615.38	11808461.54	10683846.15	15182307.69	2.321959921149719	3.6463747984411423
Ara-1	rep1	ECB_00867	12.412219699140984	rna	6.409052242305633	0.9724211591201123	29698505.584073335	100000	123	63	57	615000000	315000000	285000000	405000000	650	550	0.8461538462	342692307.7	29.24	18218769.23	15182307.69	0.03748717949	23054615.38	11808461.54	10683846.15	15182307.69	2.321959921149719	1.9561259190942755
Ara-1	rep1	ECB_00868	29.012650327817564	rna	6.409052242305633	0.9724211591201123	67811473.39878637	100000	123	63	57	615000000	315000000	285000000	405000000	650	550	0.8461538462	342692307.7	29.24	18218769.23	15182307.69	0.03748717949	23054615.38	11808461.54	10683846.15	15182307.69	2.321959921149719	4.466479983372434
Ara-1	rep1	ECB_00869	22.34931217336266	rna	6.409052242305633	0.9724211591201123	52614477.56455662	100000	123	63	57	615000000	315000000	285000000	405000000	650	550	0.8461538462	342692307.7	29.24	18218769.23	15182307.69	0.03748717949	23054615.38	11808461.54	10683846.15	15182307.69	2.321959921149719	3.4655125320119646
Ara-1	rep1	ECB_00870	1.1218862864192554	rna	6.409052242305633	0.9724211591201123	2868293.248066079	100000	123	63	57	615000000	315000000	285000000	405000000	650	550	0.8461538462	342692307.7	29.24	18218769.23	15182307.69	0.03748717949	23054615.38	11808461.54	10683846.15	15182307.69	2.321959921149719	0.18892340391410412
Ara-1	rep1	ECB_00871	2.3164280656732816	rna	6.409052242305633	0.9724211591201123	5805101.001784894	100000	123	63	57	615000000	315000000	285000000	405000000	650	550	0.8461538462	342692307.7	29.24	18218769.23	15182307.69	0.03748717949	23054615.38	11808461.54	10683846.15	15182307.69	2.321959921149719	0.38235959383226636
Ara-1	rep1	ECB_00872	4.375400153218932	rna	6.409052242305633	0.9724211591201123	10774360.255640235	100000	123	63	57	615000000	315000000	285000000	405000000	650	550	0.8461538462	342692307.7	29.24	18218769.23	15182307.69	0.03748717949	23054615.38	11808461.54	10683846.15	15182307.69	2.321959921149719	0.7096655182885597
Ara-1	rep1	ECB_00873	5.846753531146503	rna	6.409052242305633	0.9724211591201123	14282900.411400832	100000	123	63	57	615000000	315000000	285000000	405000000	650	550	0.8461538462	342692307.7	29.24	18218769.23	15182307.69	0.03748717949	23054615.38	11808461.54	10683846.15	15182307.69	2.321959921149719	0.9407595144978144
Ara-1	rep1	ECB_00874	4.034273312728862	rna	6.409052242305633	0.9724211591201123	9956604.455790956	100000	123	63	57	615000000	315000000	285000000	405000000	650	550	0.8461538462	342692307.7	29.24	18218769.23	15182307.69	0.03748717949	23054615.38	11808461.54	10683846.15	15182307.69	2.321959921149719	0.6558031004963091
Ara-1	rep1	ECB_00875	8.182421608439789	rna	6.409052242305633	0.9724211591201123	19804225.929445125	100000	123	63	57	615000000	315000000	285000000	405000000	650	550	0.8461538462	342692307.7	29.24	18218769.23	15182307.69	0.03748717949	23054615.38	11808461.54	10683846.15	15182307.69	2.321959921149719	1.3044279126610907
Ara-1	rep1	ECB_00876	1.7422990465307633	rna	6.409052242305633	0.9724211591201123	4400733.3723069765	100000	123	63	57	615000000	315000000	285000000	405000000	650	550	0.8461538462	342692307.7	29.24	18218769.23	15182307.69	0.03748717949	23054615.38	11808461.54	10683846.15	15182307.69	2.321959921149719	0.28985931929212383
Ara-1	rep1	ECB_00877	0.7638974462804476	rna	6.409052242305633	0.9724211591201123	1973845.0551975882	100000	123	63	57	615000000	315000000	285000000	405000000	650	550	0.8461538462	342692307.7	29.24	18218769.23	15182307.69	0.03748717949	23054615.38	11808461.54	10683846.15	15182307.69	2.321959921149719	0.13000955424567529
Ara-1	rep1	ECB_00878	0.24143830345016334	rna	6.409052242305633	0.9724211591201123	643991.1563695665	100000	123	63	57	615000000	315000000	285000000	405000000	650	550	0.8461538462	342692307.7	29.24	18218769.23	15182307.69	0.03748717949	23054615.38	11808461.54	10683846.15	15182307.69	2.321959921149719	0.04241721150163085
Ara-1	rep1	ECB_00879	6.785433183735179	rna	6.409052242305633	0.9724211591201123	16508053.775715878	100000	123	63	57	615000000	315000000	285000000	405000000	650	550	0.8461538462	342692307.7	29.24	18218769.23	15182307.69	0.03748717949	23054615.38	11808461.54	10683846.15	15182307.69	2.321959921149719	1.087321776951543
Ara-1	rep1	ECB_00880	1.9651138368765717	rna	6.409052242305633	0.9724211591201123	4947076.9177000765	100000	123	63	57	615000000	315000000	285000000	405000000	650	550	0.8461538462	342692307.7	29.24	18218769.23	15182307.69	0.03748717949	23054615.38	11808461.54	10683846.15	15182307.69	2.321959921149719	0.3258448596031633
Ara-1	rep1	ECB_00881	4.811571649766459	rna	6.409052242305633	0.9724211591201123	11817415.788775116	100000	123	63	57	615000000	315000000	285000000	405000000	650	550	0.8461538462	342692307.7	29.24	18218769.23	15182307.69	0.03748717949	23054615.38	11808461.54	10683846.15	15182307.69	2.321959921149719	0.7783675597984878
Ara-1	rep1	ECB_00882	33.118215291243985	rna	6.409052242305633	0.9724211591201123	77125409.59523033	100000	123	63	57	615000000	315000000	285000000	405000000	650	550	0.8461538462	342692307.7	29.24	18218769.23	15182307.69	0.03748717949	23054615.38	11808461.54	10683846.15	15182307.69	2.321959921149719	5.079953006487272
Ara-1	rep1	ECB_00883	2.8397541960968424	rna	6.409052242305633	0.9724211591201123	7076720.359696938	100000	123	63	57	615000000	315000000	285000000	405000000	650	550	0.8461538462	342692307.7	29.24	18218769.23	15182307.69	0.03748717949	23054615.38	11808461.54	10683846.15	15182307.69	2.321959921149719	0.466116252166204
Ara-1	rep1	ECB_00884	2.9535044869282046	rna	6.409052242305633	0.9724211591201123	7352220.280045332	100000	123	63	57	615000000	315000000	285000000	405000000	650	550	0.8461538462	342692307.7	29.24	18218769.23	15182307.69	0.03748717949	23054615.38	11808461.54	10683846.15	15182307.69	2.321959921149719	0.4842623684203131
Ara-1	rep1	ECB_00885	41.789146752497324	rna	6.409052242305633	0.9724211591201123	96696041.10593206	100000	123	63	57	615000000	315000000	285000000	405000000	650	550	0.8461538462	342692307.7	29.24	18218769.23	15182307.69	0.03748717949	23054615.38	11808461.54	10683846.15	15182307.69	2.321959921149719	6.36899495651916
Ara-1	rep1	ECB_00886	8.46964872715555	rna	6.409052242305633	0.9724211591201123	20479916.83676195	100000	123	63	57	615000000	315000000	285000000	405000000	650	550	0.8461538462	342692307.7	29.24	18218769.23	15182307.69	0.03748717949	23054615.38	11808461.54	10683846.15	15182307.69	2.321959921149719	1.3489330643885766
Ara-1	rep1	ECB_00887	30.25290996492881	rna	6.409052242305633	0.9724211591201123	70628755.74868159	100000	123	63	57	615000000	315000000	285000000	405000000	650	550	0.8461538462	342692307.7	29.24	18218769.23	15182307.69	0.03748717949	23054615.38	11808461.54	10683846.15	15182307.69	2.321959921149719	4.652043496338967
Ara-1	rep1	ECB_00888	173.93892885993122	rna	6.409052242305633	0.9724211591201123	386955912.620054	100000	123	63	57	615000000	315000000	285000000	405000000	650	550	0.8461538462	342692307.7	29.24	18218769.23	15182307.69	0.03748717949	23054615.38	11808461.54	10683846.15	15182307.69	2.321959921149719	25.487292216777227
Ara-1	rep1	ECB_00889	3.812520542425672	rna	6.409052242305633	0.9724211591201123	9423999.971682418	100000	123	63	57	615000000	315000000	285000000	405000000	650	550	0.8461538462	342692307.7	29.24	18218769.23	15182307.69	0.03748717949	23054615.38	11808461.54	10683846.15	15182307.69	2.321959921149719	0.6207224991158389
Ara-1	rep1	ECB_00890	10.812703231323187	rna	6.409052242305633	0.9724211591201123	25969992.045227576	100000	123	63	57	615000000	315000000	285000000	405000000	650	550	0.8461538462	342692307.7	29.24	18218769.23	15182307.69	0.03748717949	23054615.38	11808461.54	10683846.15	15182307.69	2.321959921149719	1.71054312529399
Ara-1	rep1	ECB_00891	6.415233192196814	rna	6.409052242305633	0.9724211591201123	15631573.828948263	100000	123	63	57	615000000	315000000	285000000	405000000	650	550	0.8461538462	342692307.7	29.24	18218769.23	15182307.69	0.03748717949	23054615.38	11808461.54	10683846.15	15182307.69	2.321959921149719	1.029591426291813
Ara-1	rep1	ECB_00892	31.66991496037689	rna	6.409052242305633	0.9724211591201123	73843629.99354112	100000	123	63	57	615000000	315000000	285000000	405000000	650	550	0.8461538462	342692307.7	29.24	18218769.23	15182307.69	0.03748717949	23054615.38	11808461.54	10683846.15	15182307.69	2.321959921149719	4.863794852621718
Ara-1	rep1	ECB_00893	122.93519388841884	rna	6.409052242305633	0.9724211591201123	276119847.31649035	100000	123	63	57	615000000	315000000	285000000	405000000	650	550	0.8461538462	342692307.7	29.24	18218769.23	15182307.69	0.03748717949	23054615.38	11808461.54	10683846.15	15182307.69	2.321959921149719	18.186948450422978
Ara-1	rep1	ECB_00894	11.221537315676823	rna	6.409052242305633	0.9724211591201123	26924359.04604964	100000	123	63	57	615000000	315000000	285000000	405000000	650	550	0.8461538462	342692307.7	29.24	18218769.23	15182307.69	0.03748717949	23054615.38	11808461.54	10683846.15	15182307.69	2.321959921149719	1.773403595540596
Ara-1	rep1	ECB_00895	15.573100149002805	rna	6.409052242305633	0.9724211591201123	37029086.336852565	100000	123	63	57	615000000	315000000	285000000	405000000	650	550	0.8461538462	342692307.7	29.24	18218769.23	15182307.69	0.03748717949	23054615.38	11808461.54	10683846.15	15182307.69	2.321959921149719	2.4389629753876085
Ara-1	rep1	ECB_00896	15.349506228970993	rna	6.409052242305633	0.9724211591201123	36511993.274659924	100000	123	63	57	615000000	315000000	285000000	405000000	650	550	0.8461538462	342692307.7	29.24	18218769.23	15182307.69	0.03748717949	23054615.38	11808461.54	10683846.15	15182307.69	2.321959921149719	2.404904051490734
Ara-1	rep1	ECB_00897	80.32969483808714	rna	6.409052242305633	0.9724211591201123	182555147.86661974	100000	123	63	57	615000000	315000000	285000000	405000000	650	550	0.8461538462	342692307.7	29.24	18218769.23	15182307.69	0.03748717949	23054615.38	11808461.54	10683846.15	15182307.69	2.321959921149719	12.024202881019317
Ara-1	rep1	ECB_00898	3.40409931747313	rna	6.409052242305633	0.9724211591201123	8440777.651753306	100000	123	63	57	615000000	315000000	285000000	405000000	650	550	0.8461538462	342692307.7	29.24	18218769.23	15182307.69	0.03748717949	23054615.38	11808461.54	10683846.15	15182307.69	2.321959921149719	0.5559614403884675
Ara-1	rep1	ECB_00899	4.878347149176068	rna	6.409052242305633	0.9724211591201123	11976865.734916097	100000	123	63	57	615000000	315000000	285000000	405000000	650	550	0.8461538462	342692307.7	29.24	18218769.23	15182307.69	0.03748717949	23054615.38	11808461.54	10683846.15	15182307.69	2.321959921149719	0.7888699122337506
Ara-1	rep1	ECB_00900	4.042362179212152	rna	6.409052242305633	0.9724211591201123	9976016.711554507	100000	123	63	57	615000000	315000000	285000000	405000000	650	550	0.8461538462	342692307.7	29.24	18218769.23	15182307.69	0.03748717949	23054615.38	11808461.54	10683846.15	15182307.69	2.321959921149719	0.6570817108472465
Ara-1	rep1	ECB_00901	1.1639784977780177	rna	6.409052242305633	0.9724211591201123	2972887.7704919195	100000	123	63	57	615000000	315000000	285000000	405000000	650	550	0.8461538462	342692307.7	29.24	18218769.23	15182307.69	0.03748717949	23054615.38	11808461.54	10683846.15	15182307.69	2.321959921149719	0.19581264134503387
Ara-1	rep1	ECB_00902	5.864998719470648	rna	6.409052242305633	0.9724211591201123	14326240.091719596	100000	123	63	57	615000000	315000000	285000000	405000000	650	550	0.8461538462	342692307.7	29.24	18218769.23	15182307.69	0.03748717949	23054615.38	11808461.54	10683846.15	15182307.69	2.321959921149719	0.9436141319383046
Ara-1	rep1	ECB_00903	0.20866930927907906	rna	6.409052242305633	0.9724211591201123	558829.5519640209	100000	123	63	57	615000000	315000000	285000000	405000000	650	550	0.8461538462	342692307.7	29.24	18218769.23	15182307.69	0.03748717949	23054615.38	11808461.54	10683846.15	15182307.69	2.321959921149719	0.036807945364728735
Ara-1	rep1	ECB_00904	0.921306617029146	rna	6.409052242305633	0.9724211591201123	2368307.682864085	100000	123	63	57	615000000	315000000	285000000	405000000	650	550	0.8461538462	342692307.7	29.24	18218769.23	15182307.69	0.03748717949	23054615.38	11808461.54	10683846.15	15182307.69	2.321959921149719	0.15599128480474664
Ara-1	rep1	ECB_00905	1.1497667667948823	rna	6.409052242305633	0.9724211591201123	2937585.035231519	100000	123	63	57	615000000	315000000	285000000	405000000	650	550	0.8461538462	342692307.7	29.24	18218769.23	15182307.69	0.03748717949	23054615.38	11808461.54	10683846.15	15182307.69	2.321959921149719	0.1934873864509012
Ara-1	rep1	ECB_00906	42.744062538438286	rna	6.409052242305633	0.9724211591201123	98844014.28690447	100000	123	63	57	615000000	315000000	285000000	405000000	650	550	0.8461538462	342692307.7	29.24	18218769.23	15182307.69	0.03748717949	23054615.38	11808461.54	10683846.15	15182307.69	2.321959921149719	6.510473658231101
Ara-1	rep1	ECB_00907	502.21983810704216	rna	6.409052242305633	0.9724211591201123	1085072067.83026	100000	123	63	57	615000000	315000000	285000000	405000000	650	550	0.8461538462	342692307.7	29.24	18218769.23	15182307.69	0.03748717949	23054615.38	11808461.54	10683846.15	15182307.69	2.321959921149719	71.46950845588218
Ara-1	rep1	ECB_00908	22.183270750526436	rna	6.409052242305633	0.9724211591201123	52234326.202777095	100000	123	63	57	615000000	315000000	285000000	405000000	650	550	0.8461538462	342692307.7	29.24	18218769.23	15182307.69	0.03748717949	23054615.38	11808461.54	10683846.15	15182307.69	2.321959921149719	3.440473429291769
Ara-1	rep1	ECB_00909	15.624061012349339	rna	6.409052242305633	0.9724211591201123	37146911.89922494	100000	123	63	57	615000000	315000000	285000000	405000000	650	550	0.8461538462	342692307.7	29.24	18218769.23	15182307.69	0.03748717949	23054615.38	11808461.54	10683846.15	15182307.69	2.321959921149719	2.446723690344662
Ara-1	rep1	ECB_00910	1.1276075424000673	rna	6.409052242305633	0.9724211591201123	2882516.208526046	100000	123	63	57	615000000	315000000	285000000	405000000	650	550	0.8461538462	342692307.7	29.24	18218769.23	15182307.69	0.03748717949	23054615.38	11808461.54	10683846.15	15182307.69	2.321959921149719	0.18986021541538434
Ara-1	rep1	ECB_00911	137.42754847021305	rna	6.409052242305633	0.9724211591201123	307723344.9140189	100000	123	63	57	615000000	315000000	285000000	405000000	650	550	0.8461538462	342692307.7	29.24	18218769.23	15182307.69	0.03748717949	23054615.38	11808461.54	10683846.15	15182307.69	2.321959921149719	20.268548839693484
Ara-1	rep1	ECB_00912	43.78667937117147	rna	6.409052242305633	0.9724211591201123	101187750.96151169	100000	123	63	57	615000000	315000000	285000000	405000000	650	550	0.8461538462	342692307.7	29.24	18218769.23	15182307.69	0.03748717949	23054615.38	11808461.54	10683846.15	15182307.69	2.321959921149719	6.664846545572262
Ara-1	rep1	ECB_00913	1.7296337879750716	rna	6.409052242305633	0.9724211591201123	4369622.337409494	100000	123	63	57	615000000	315000000	285000000	405000000	650	550	0.8461538462	342692307.7	29.24	18218769.23	15182307.69	0.03748717949	23054615.38	11808461.54	10683846.15	15182307.69	2.321959921149719	0.28781015551987504
Ara-1	rep1	ECB_00914	31.830494810880214	rna	6.409052242305633	0.9724211591201123	74207696.96093076	100000	123	63	57	615000000	315000000	285000000	405000000	650	550	0.8461538462	342692307.7	29.24	18218769.23	15182307.69	0.03748717949	23054615.38	11808461.54	10683846.15	15182307.69	2.321959921149719	4.887774538373274
Ara-1	rep1	ECB_00915	456.13619636578596	rna	6.409052242305633	0.9724211591201123	988125333.6787841	100000	123	63	57	615000000	315000000	285000000	405000000	650	550	0.8461538462	342692307.7	29.24	18218769.23	15182307.69	0.03748717949	23054615.38	11808461.54	10683846.15	15182307.69	2.321959921149719	65.08400131619149
Ara-1	rep1	ECB_00916	105.09116475597733	rna	6.409052242305633	0.9724211591201123	237064211.2807442	100000	123	63	57	615000000	315000000	285000000	405000000	650	550	0.8461538462	342692307.7	29.24	18218769.23	15182307.69	0.03748717949	23054615.38	11808461.54	10683846.15	15182307.69	2.321959921149719	15.614504469362668
Ara-1	rep1	ECB_00917	0.4202380684397457	rna	6.409052242305633	0.9724211591201123	1103903.7143184042	100000	123	63	57	615000000	315000000	285000000	405000000	650	550	0.8461538462	342692307.7	29.24	18218769.23	15182307.69	0.03748717949	23054615.38	11808461.54	10683846.15	15182307.69	2.321959921149719	0.07270987631514694
Ara-1	rep1	ECB_00918	20.69695850931673	rna	6.409052242305633	0.9724211591201123	48827849.194223106	100000	123	63	57	615000000	315000000	285000000	405000000	650	550	0.8461538462	342692307.7	29.24	18218769.23	15182307.69	0.03748717949	23054615.38	11808461.54	10683846.15	15182307.69	2.321959921149719	3.216101938599501
Ara-1	rep1	ECB_00919	9.854251920543728	rna	6.409052242305633	0.9724211591201123	23728643.642778	100000	123	63	57	615000000	315000000	285000000	405000000	650	550	0.8461538462	342692307.7	29.24	18218769.23	15182307.69	0.03748717949	23054615.38	11808461.54	10683846.15	15182307.69	2.321959921149719	1.5629141581952752
Ara-1	rep1	ECB_00920	3.1795689046796185	rna	6.409052242305633	0.9724211591201123	7898884.247057368	100000	123	63	57	615000000	315000000	285000000	405000000	650	550	0.8461538462	342692307.7	29.24	18218769.23	15182307.69	0.03748717949	23054615.38	11808461.54	10683846.15	15182307.69	2.321959921149719	0.5202690136664836
Ara-1	rep1	ECB_00921	58.915133667916436	rna	6.409052242305633	0.9724211591201123	135038717.46209127	100000	123	63	57	615000000	315000000	285000000	405000000	650	550	0.8461538462	342692307.7	29.24	18218769.23	15182307.69	0.03748717949	23054615.38	11808461.54	10683846.15	15182307.69	2.321959921149719	8.89447903568942
Ara-1	rep1	ECB_00922	31.333959846955043	rna	6.409052242305633	0.9724211591201123	73081786.87075272	100000	123	63	57	615000000	315000000	285000000	405000000	650	550	0.8461538462	342692307.7	29.24	18218769.23	15182307.69	0.03748717949	23054615.38	11808461.54	10683846.15	15182307.69	2.321959921149719	4.813615187030419
Ara-1	rep1	ECB_00923	2.643749422779288	rna	6.409052242305633	0.9724211591201123	6601280.483786149	100000	123	63	57	615000000	315000000	285000000	405000000	650	550	0.8461538462	342692307.7	29.24	18218769.23	15182307.69	0.03748717949	23054615.38	11808461.54	10683846.15	15182307.69	2.321959921149719	0.4348008628579012
Ara-1	rep1	ECB_00924	0.9430247630881455	rna	6.409052242305633	0.9724211591201123	2422579.081619667	100000	123	63	57	615000000	315000000	285000000	405000000	650	550	0.8461538462	342692307.7	29.24	18218769.23	15182307.69	0.03748717949	23054615.38	11808461.54	10683846.15	15182307.69	2.321959921149719	0.15956593233947738
Ara-1	rep1	ECB_00925	5.179513185637995	rna	6.409052242305633	0.9724211591201123	12695269.48629819	100000	123	63	57	615000000	315000000	285000000	405000000	650	550	0.8461538462	342692307.7	29.24	18218769.23	15182307.69	0.03748717949	23054615.38	11808461.54	10683846.15	15182307.69	2.321959921149719	0.8361883941174552
Ara-1	rep1	ECB_00926	10.254572909334787	rna	6.409052242305633	0.9724211591201123	24665497.783125497	100000	123	63	57	615000000	315000000	285000000	405000000	650	550	0.8461538462	342692307.7	29.24	18218769.23	15182307.69	0.03748717949	23054615.38	11808461.54	10683846.15	15182307.69	2.321959921149719	1.6246211239264838
Ara-1	rep1	ECB_00927	9.716905726479276	rna	6.409052242305633	0.9724211591201123	23406978.393532764	100000	123	63	57	615000000	315000000	285000000	405000000	650	550	0.8461538462	342692307.7	29.24	18218769.23	15182307.69	0.03748717949	23054615.38	11808461.54	10683846.15	15182307.69	2.321959921149719	1.5417273099365545
Ara-1	rep1	ECB_00928	11.86898350732556	rna	6.409052242305633	0.9724211591201123	28433785.901967328	100000	123	63	57	615000000	315000000	285000000	405000000	650	550	0.8461538462	342692307.7	29.24	18218769.23	15182307.69	0.03748717949	23054615.38	11808461.54	10683846.15	15182307.69	2.321959921149719	1.8728237157711911
Ara-1	rep1	ECB_00929	5.75939542075584	rna	6.409052242305633	0.9724211591201123	14075337.772457782	100000	123	63	57	615000000	315000000	285000000	405000000	650	550	0.8461538462	342692307.7	29.24	18218769.23	15182307.69	0.03748717949	23054615.38	11808461.54	10683846.15	15182307.69	2.321959921149719	0.9270881647148189
Ara-1	rep1	ECB_00930	27.230619054626676	rna	6.409052242305633	0.9724211591201123	63757684.16837119	100000	123	63	57	615000000	315000000	285000000	405000000	650	550	0.8461538462	342692307.7	29.24	18218769.23	15182307.69	0.03748717949	23054615.38	11808461.54	10683846.15	15182307.69	2.321959921149719	4.199472535414753
Ara-1	rep1	ECB_00931	41.49980547923572	rna	6.409052242305633	0.9724211591201123	96044935.34256113	100000	123	63	57	615000000	315000000	285000000	405000000	650	550	0.8461538462	342692307.7	29.24	18218769.23	15182307.69	0.03748717949	23054615.38	11808461.54	10683846.15	15182307.69	2.321959921149719	6.326109133318528
Ara-1	rep1	ECB_00932	117.08240048457495	rna	6.409052242305633	0.9724211591201123	263328132.4559089	100000	123	63	57	615000000	315000000	285000000	405000000	650	550	0.8461538462	342692307.7	29.24	18218769.23	15182307.69	0.03748717949	23054615.38	11808461.54	10683846.15	15182307.69	2.321959921149719	17.344407571804975
Ara-1	rep1	ECB_00933	2005.1061064994283	rna	6.409052242305633	0.9724211591201123	4169850466.0096464	100000	123	63	57	615000000	315000000	285000000	405000000	650	550	0.8461538462	342692307.7	29.24	18218769.23	15182307.69	0.03748717949	23054615.38	11808461.54	10683846.15	15182307.69	2.321959921149719	274.65195352062096
Ara-1	rep1	ECB_00934	60.08184567675707	rna	6.409052242305633	0.9724211591201123	137638468.08365595	100000	123	63	57	615000000	315000000	285000000	405000000	650	550	0.8461538462	342692307.7	29.24	18218769.23	15182307.69	0.03748717949	23054615.38	11808461.54	10683846.15	15182307.69	2.321959921149719	9.065714573438207
Ara-1	rep1	ECB_00935	27.706666041820373	rna	6.409052242305633	0.9724211591201123	64841299.535583496	100000	123	63	57	615000000	315000000	285000000	405000000	650	550	0.8461538462	342692307.7	29.24	18218769.23	15182307.69	0.03748717949	23054615.38	11808461.54	10683846.15	15182307.69	2.321959921149719	4.270846096624162
Ara-1	rep1	ECB_00936	19.02835057263115	rna	6.409052242305633	0.9724211591201123	44995490.0235259	100000	123	63	57	615000000	315000000	285000000	405000000	650	550	0.8461538462	342692307.7	29.24	18218769.23	15182307.69	0.03748717949	23054615.38	11808461.54	10683846.15	15182307.69	2.321959921149719	2.9636792338995144
Ara-1	rep1	ECB_00937	0.6381846843400885	rna	6.409052242305633	0.9724211591201123	1657211.6305032044	100000	123	63	57	615000000	315000000	285000000	405000000	650	550	0.8461538462	342692307.7	29.24	18218769.23	15182307.69	0.03748717949	23054615.38	11808461.54	10683846.15	15182307.69	2.321959921149719	0.10915413284600639
Ara-1	rep1	ECB_00938	0.24778417572911016	rna	6.409052242305633	0.9724211591201123	660444.8507576963	100000	123	63	57	615000000	315000000	285000000	405000000	650	550	0.8461538462	342692307.7	29.24	18218769.23	15182307.69	0.03748717949	23054615.38	11808461.54	10683846.15	15182307.69	2.321959921149719	0.04350095283556306
Ara-1	rep1	ECB_00939	0.3458830302839797	rna	6.409052242305633	0.9724211591201123	913476.3211533219	100000	123	63	57	615000000	315000000	285000000	405000000	650	550	0.8461538462	342692307.7	29.24	18218769.23	15182307.69	0.03748717949	23054615.38	11808461.54	10683846.15	15182307.69	2.321959921149719	0.06016715902517201
Ara-1	rep1	ECB_00940	0.051391342734891515	rna	6.409052242305633	0.9724211591201123	143052.1428699865	100000	123	63	57	615000000	315000000	285000000	405000000	650	550	0.8461538462	342692307.7	29.24	18218769.23	15182307.69	0.03748717949	23054615.38	11808461.54	10683846.15	15182307.69	2.321959921149719	0.009422292433462499
Ara-1	rep1	ECB_00941	0.2525175943684536	rna	6.409052242305633	0.9724211591201123	672710.1636816316	100000	123	63	57	615000000	315000000	285000000	405000000	650	550	0.8461538462	342692307.7	29.24	18218769.23	15182307.69	0.03748717949	23054615.38	11808461.54	10683846.15	15182307.69	2.321959921149719	0.04430882165065854
Ara-1	rep1	ECB_00942	0.17905252274418032	rna	6.409052242305633	0.9724211591201123	481542.4966452096	100000	123	63	57	615000000	315000000	285000000	405000000	650	550	0.8461538462	342692307.7	29.24	18218769.23	15182307.69	0.03748717949	23054615.38	11808461.54	10683846.15	15182307.69	2.321959921149719	0.03171734537842248
Ara-1	rep1	ECB_00943	0.1392084174082501	rna	6.409052242305633	0.9724211591201123	376994.0114947196	100000	123	63	57	615000000	315000000	285000000	405000000	650	550	0.8461538462	342692307.7	29.24	18218769.23	15182307.69	0.03748717949	23054615.38	11808461.54	10683846.15	15182307.69	2.321959921149719	0.02483114024510457
Ara-1	rep1	ECB_00944	0.28933306396994496	rna	6.409052242305633	0.9724211591201123	767899.3950890324	100000	123	63	57	615000000	315000000	285000000	405000000	650	550	0.8461538462	342692307.7	29.24	18218769.23	15182307.69	0.03748717949	23054615.38	11808461.54	10683846.15	15182307.69	2.321959921149719	0.05057856886900126
Ara-1	rep1	ECB_00945	0.5542956857240076	rna	6.409052242305633	0.9724211591201123	1444977.3949229727	100000	123	63	57	615000000	315000000	285000000	405000000	650	550	0.8461538462	342692307.7	29.24	18218769.23	15182307.69	0.03748717949	23054615.38	11808461.54	10683846.15	15182307.69	2.321959921149719	0.0951750830260622
Ara-1	rep1	ECB_00946	0.3562169696773499	rna	6.409052242305633	0.9724211591201123	940004.7294853467	100000	123	63	57	615000000	315000000	285000000	405000000	650	550	0.8461538462	342692307.7	29.24	18218769.23	15182307.69	0.03748717949	23054615.38	11808461.54	10683846.15	15182307.69	2.321959921149719	0.061914482875649504
Ara-1	rep1	ECB_00947	0.5609431432096277	rna	6.409052242305633	0.9724211591201123	1461825.7687862825	100000	123	63	57	615000000	315000000	285000000	405000000	650	550	0.8461538462	342692307.7	29.24	18218769.23	15182307.69	0.03748717949	23054615.38	11808461.54	10683846.15	15182307.69	2.321959921149719	0.09628482037346212
Ara-1	rep1	ECB_00948	0.8938049269685745	rna	6.409052242305633	0.9724211591201123	2299533.046677138	100000	123	63	57	615000000	315000000	285000000	405000000	650	550	0.8461538462	342692307.7	29.24	18218769.23	15182307.69	0.03748717949	23054615.38	11808461.54	10683846.15	15182307.69	2.321959921149719	0.1514613650065696
Ara-1	rep1	ECB_00949	21.40238804651121	rna	6.409052242305633	0.9724211591201123	50445434.84381646	100000	123	63	57	615000000	315000000	285000000	405000000	650	550	0.8461538462	342692307.7	29.24	18218769.23	15182307.69	0.03748717949	23054615.38	11808461.54	10683846.15	15182307.69	2.321959921149719	3.3226460610492645
Ara-1	rep1	ECB_00950	16.207872120319422	rna	6.409052242305633	0.9724211591201123	38495982.02385543	100000	123	63	57	615000000	315000000	285000000	405000000	650	550	0.8461538462	342692307.7	29.24	18218769.23	15182307.69	0.03748717949	23054615.38	11808461.54	10683846.15	15182307.69	2.321959921149719	2.5355817317028326
Ara-1	rep1	ECB_00951	7.538331870850275	rna	6.409052242305633	0.9724211591201123	18286612.443963543	100000	123	63	57	615000000	315000000	285000000	405000000	650	550	0.8461538462	342692307.7	29.24	18218769.23	15182307.69	0.03748717949	23054615.38	11808461.54	10683846.15	15182307.69	2.321959921149719	1.2044685707435787
Ara-1	rep1	ECB_00952	12.934972292950187	rna	6.409052242305633	0.9724211591201123	30914095.284704927	100000	123	63	57	615000000	315000000	285000000	405000000	650	550	0.8461538462	342692307.7	29.24	18218769.23	15182307.69	0.03748717949	23054615.38	11808461.54	10683846.15	15182307.69	2.321959921149719	2.036192120191771
Ara-1	rep1	ECB_00953	6.785942481685721	rna	6.409052242305633	0.9724211591201123	16509258.656771008	100000	123	63	57	615000000	315000000	285000000	405000000	650	550	0.8461538462	342692307.7	29.24	18218769.23	15182307.69	0.03748717949	23054615.38	11808461.54	10683846.15	15182307.69	2.321959921149719	1.0874011378154995
Ara-1	rep1	ECB_00954	3.285753677139103	rna	6.409052242305633	0.9724211591201123	8155283.264655803	100000	123	63	57	615000000	315000000	285000000	405000000	650	550	0.8461538462	342692307.7	29.24	18218769.23	15182307.69	0.03748717949	23054615.38	11808461.54	10683846.15	15182307.69	2.321959921149719	0.5371570271907593
Ara-1	rep1	ECB_00955	4.437967687308964	rna	6.409052242305633	0.9724211591201123	10924153.39581359	100000	123	63	57	615000000	315000000	285000000	405000000	650	550	0.8461538462	342692307.7	29.24	18218769.23	15182307.69	0.03748717949	23054615.38	11808461.54	10683846.15	15182307.69	2.321959921149719	0.7195318141924438
Ara-1	rep1	ECB_00956	4.5824989994841	rna	6.409052242305633	0.9724211591201123	11269955.048278555	100000	123	63	57	615000000	315000000	285000000	405000000	650	550	0.8461538462	342692307.7	29.24	18218769.23	15182307.69	0.03748717949	23054615.38	11808461.54	10683846.15	15182307.69	2.321959921149719	0.7423084341586385
Ara-1	rep1	ECB_00957	54.58979156056718	rna	6.409052242305633	0.9724211591201123	125388052.9053856	100000	123	63	57	615000000	315000000	285000000	405000000	650	550	0.8461538462	342692307.7	29.24	18218769.23	15182307.69	0.03748717949	23054615.38	11808461.54	10683846.15	15182307.69	2.321959921149719	8.258827015340618
Ara-1	rep1	ECB_00958	65.64098337475549	rna	6.409052242305633	0.9724211591201123	150007073.55210784	100000	123	63	57	615000000	315000000	285000000	405000000	650	550	0.8461538462	342692307.7	29.24	18218769.23	15182307.69	0.03748717949	23054615.38	11808461.54	10683846.15	15182307.69	2.321959921149719	9.880386869705697
Ara-1	rep1	ECB_00959	10.690147008449548	rna	6.409052242305633	0.9724211591201123	25683709.124579564	100000	123	63	57	615000000	315000000	285000000	405000000	650	550	0.8461538462	342692307.7	29.24	18218769.23	15182307.69	0.03748717949	23054615.38	11808461.54	10683846.15	15182307.69	2.321959921149719	1.6916867744352482
Ara-1	rep1	ECB_00960	7.405074061716517	rna	6.409052242305633	0.9724211591201123	17972191.422457192	100000	123	63	57	615000000	315000000	285000000	405000000	650	550	0.8461538462	342692307.7	29.24	18218769.23	15182307.69	0.03748717949	23054615.38	11808461.54	10683846.15	15182307.69	2.321959921149719	1.1837588718014707
Ara-1	rep1	ECB_00961	487.39019642114044	rna	6.409052242305633	0.9724211591201123	1053902671.4634829	100000	123	63	57	615000000	315000000	285000000	405000000	650	550	0.8461538462	342692307.7	29.24	18218769.23	15182307.69	0.03748717949	23054615.38	11808461.54	10683846.15	15182307.69	2.321959921149719	69.41650063894093
Ara-1	rep1	ECB_00962	2.6470376683300088	rna	6.409052242305633	0.9724211591201123	6609264.457381102	100000	123	63	57	615000000	315000000	285000000	405000000	650	550	0.8461538462	342692307.7	29.24	18218769.23	15182307.69	0.03748717949	23054615.38	11808461.54	10683846.15	15182307.69	2.321959921149719	0.43532673637844727
Ara-1	rep1	ECB_00963	2.935260410961761	rna	6.409052242305633	0.9724211591201123	7308053.6547108805	100000	123	63	57	615000000	315000000	285000000	405000000	650	550	0.8461538462	342692307.7	29.24	18218769.23	15182307.69	0.03748717949	23054615.38	11808461.54	10683846.15	15182307.69	2.321959921149719	0.48135328330385596
Ara-1	rep1	ECB_00964	5.113674342225995	rna	6.409052242305633	0.9724211591201123	12538317.78572812	100000	123	63	57	615000000	315000000	285000000	405000000	650	550	0.8461538462	342692307.7	29.24	18218769.23	15182307.69	0.03748717949	23054615.38	11808461.54	10683846.15	15182307.69	2.321959921149719	0.8258505914740897
Ara-1	rep1	ECB_00965	8.356036759101556	rna	6.409052242305633	0.9724211591201123	20212725.74807825	100000	123	63	57	615000000	315000000	285000000	405000000	650	550	0.8461538462	342692307.7	29.24	18218769.23	15182307.69	0.03748717949	23054615.38	11808461.54	10683846.15	15182307.69	2.321959921149719	1.3313342188020332
Ara-1	rep1	ECB_00966	3.3602677670596917	rna	6.409052242305633	0.9724211591201123	8335071.827544443	100000	123	63	57	615000000	315000000	285000000	405000000	650	550	0.8461538462	342692307.7	29.24	18218769.23	15182307.69	0.03748717949	23054615.38	11808461.54	10683846.15	15182307.69	2.321959921149719	0.5489990057989955
Ara-1	rep1	ECB_00967	27.791166612652383	rna	6.409052242305633	0.9724211591201123	65033592.43041623	100000	123	63	57	615000000	315000000	285000000	405000000	650	550	0.8461538462	342692307.7	29.24	18218769.23	15182307.69	0.03748717949	23054615.38	11808461.54	10683846.15	15182307.69	2.321959921149719	4.283511687307677
Ara-1	rep1	ECB_00968	0.3677203478708493	rna	6.409052242305633	0.9724211591201123	969510.2922075364	100000	123	63	57	615000000	315000000	285000000	405000000	650	550	0.8461538462	342692307.7	29.24	18218769.23	15182307.69	0.03748717949	23054615.38	11808461.54	10683846.15	15182307.69	2.321959921149719	0.06385790039323966
Ara-1	rep1	ECB_00969	6.909799627718595	rna	6.409052242305633	0.9724211591201123	16802202.39862703	100000	123	63	57	615000000	315000000	285000000	405000000	650	550	0.8461538462	342692307.7	29.24	18218769.23	15182307.69	0.03748717949	23054615.38	11808461.54	10683846.15	15182307.69	2.321959921149719	1.1066962112547616
Ara-1	rep1	ECB_00970	21.064175996901838	rna	6.409052242305633	0.9724211591201123	49670084.01638644	100000	123	63	57	615000000	315000000	285000000	405000000	650	550	0.8461538462	342692307.7	29.24	18218769.23	15182307.69	0.03748717949	23054615.38	11808461.54	10683846.15	15182307.69	2.321959921149719	3.2715766950963725
Ara-1	rep1	ECB_00971	16.905568764689683	rna	6.409052242305633	0.9724211591201123	40106465.557595454	100000	123	63	57	615000000	315000000	285000000	405000000	650	550	0.8461538462	342692307.7	29.24	18218769.23	15182307.69	0.03748717949	23054615.38	11808461.54	10683846.15	15182307.69	2.321959921149719	2.641658065197298
Ara-1	rep1	ECB_00972	5.814804058298709	rna	6.409052242305633	0.9724211591201123	14206998.536527416	100000	123	63	57	615000000	315000000	285000000	405000000	650	550	0.8461538462	342692307.7	29.24	18218769.23	15182307.69	0.03748717949	23054615.38	11808461.54	10683846.15	15182307.69	2.321959921149719	0.9357601510003001
Ara-1	rep1	ECB_00973	8.967211876421322	rna	6.409052242305633	0.9724211591201123	21648932.480445135	100000	123	63	57	615000000	315000000	285000000	405000000	650	550	0.8461538462	342692307.7	29.24	18218769.23	15182307.69	0.03748717949	23054615.38	11808461.54	10683846.15	15182307.69	2.321959921149719	1.4259316121424974
Ara-1	rep1	ECB_00974	46.092191102682634	rna	6.409052242305633	0.9724211591201123	106364984.72806615	100000	123	63	57	615000000	315000000	285000000	405000000	650	550	0.8461538462	342692307.7	29.24	18218769.23	15182307.69	0.03748717949	23054615.38	11808461.54	10683846.15	15182307.69	2.321959921149719	7.005850948345926
Ara-1	rep1	ECB_00975	0.3540392240112002	rna	6.409052242305633	0.9724211591201123	934415.9923971463	100000	123	63	57	615000000	315000000	285000000	405000000	650	550	0.8461538462	342692307.7	29.24	18218769.23	15182307.69	0.03748717949	23054615.38	11808461.54	10683846.15	15182307.69	2.321959921149719	0.06154637433758572
Ara-1	rep1	ECB_00976	0.22273346785320014	rna	6.409052242305633	0.9724211591201123	595422.2255373212	100000	123	63	57	615000000	315000000	285000000	405000000	650	550	0.8461538462	342692307.7	29.24	18218769.23	15182307.69	0.03748717949	23054615.38	11808461.54	10683846.15	15182307.69	2.321959921149719	0.03921816351604459
Ara-1	rep1	ECB_00977	0.27614094788339527	rna	6.409052242305633	0.9724211591201123	733830.9389078756	100000	123	63	57	615000000	315000000	285000000	405000000	650	550	0.8461538462	342692307.7	29.24	18218769.23	15182307.69	0.03748717949	23054615.38	11808461.54	10683846.15	15182307.69	2.321959921149719	0.048334611173189546
Ara-1	rep1	ECB_00978	0.49516479416875914	rna	6.409052242305633	0.9724211591201123	1294852.9460687868	100000	123	63	57	615000000	315000000	285000000	405000000	650	550	0.8461538462	342692307.7	29.24	18218769.23	15182307.69	0.03748717949	23054615.38	11808461.54	10683846.15	15182307.69	2.321959921149719	0.08528696509830692
Ara-1	rep1	ECB_00979	0.7153674908696899	rna	6.409052242305633	0.9724211591201123	1851796.9247977487	100000	123	63	57	615000000	315000000	285000000	405000000	650	550	0.8461538462	342692307.7	29.24	18218769.23	15182307.69	0.03748717949	23054615.38	11808461.54	10683846.15	15182307.69	2.321959921149719	0.12197071503283101
Ara-1	rep1	ECB_00980	0.17196333915136774	rna	6.409052242305633	0.9724211591201123	462992.44501409435	100000	123	63	57	615000000	315000000	285000000	405000000	650	550	0.8461538462	342692307.7	29.24	18218769.23	15182307.69	0.03748717949	23054615.38	11808461.54	10683846.15	15182307.69	2.321959921149719	0.030495525085362987
Ara-1	rep1	ECB_00981	0.903126791995471	rna	6.409052242305633	0.9724211591201123	2322851.077962396	100000	123	63	57	615000000	315000000	285000000	405000000	650	550	0.8461538462	342692307.7	29.24	18218769.23	15182307.69	0.03748717949	23054615.38	11808461.54	10683846.15	15182307.69	2.321959921149719	0.15299723371384236
Ara-1	rep1	ECB_00982	0.8713992078521586	rna	6.409052242305633	0.9724211591201123	2243459.038540956	100000	123	63	57	615000000	315000000	285000000	405000000	650	550	0.8461538462	342692307.7	29.24	18218769.23	15182307.69	0.03748717949	23054615.38	11808461.54	10683846.15	15182307.69	2.321959921149719	0.14776798655046597
Ara-1	rep1	ECB_00983	0.6118866588570931	rna	6.409052242305633	0.9724211591201123	1590767.0748787106	100000	123	63	57	615000000	315000000	285000000	405000000	650	550	0.8461538462	342692307.7	29.24	18218769.23	15182307.69	0.03748717949	23054615.38	11808461.54	10683846.15	15182307.69	2.321959921149719	0.10477768645977893
Ara-1	rep1	ECB_00984	1.0331825451504921	rna	6.409052242305633	0.9724211591201123	2647514.3082567262	100000	123	63	57	615000000	315000000	285000000	405000000	650	550	0.8461538462	342692307.7	29.24	18218769.23	15182307.69	0.03748717949	23054615.38	11808461.54	10683846.15	15182307.69	2.321959921149719	0.17438154741130307
Ara-1	rep1	ECB_00985	0.3213860291962137	rna	6.409052242305633	0.9724211591201123	850501.0620158383	100000	123	63	57	615000000	315000000	285000000	405000000	650	550	0.8461538462	342692307.7	29.24	18218769.23	15182307.69	0.03748717949	23054615.38	11808461.54	10683846.15	15182307.69	2.321959921149719	0.05601922180618369
Ara-1	rep1	ECB_00986	0.26074715576296587	rna	6.409052242305633	0.9724211591201123	694019.7179222315	100000	123	63	57	615000000	315000000	285000000	405000000	650	550	0.8461538462	342692307.7	29.24	18218769.23	15182307.69	0.03748717949	23054615.38	11808461.54	10683846.15	15182307.69	2.321959921149719	0.04571239972822811
Ara-1	rep1	ECB_00987	0.1909443765863515	rna	6.409052242305633	0.9724211591201123	512614.4802903372	100000	123	63	57	615000000	315000000	285000000	405000000	650	550	0.8461538462	342692307.7	29.24	18218769.23	15182307.69	0.03748717949	23054615.38	11808461.54	10683846.15	15182307.69	2.321959921149719	0.03376393699542637
Ara-1	rep1	ECB_00988	0	rna	6.409052242305633	0.9724211591201123	0	100000	123	63	57	615000000	315000000	285000000	405000000	650	550	0.8461538462	342692307.7	29.24	18218769.23	15182307.69	0.03748717949	23054615.38	11808461.54	10683846.15	15182307.69	2.321959921149719	0
Ara-1	rep1	ECB_00989	0.1510338716441223	rna	6.409052242305633	0.9724211591201123	408100.1697285776	100000	123	63	57	615000000	315000000	285000000	405000000	650	550	0.8461538462	342692307.7	29.24	18218769.23	15182307.69	0.03748717949	23054615.38	11808461.54	10683846.15	15182307.69	2.321959921149719	0.026879982810345586
Ara-1	rep1	ECB_00990	0.15262609619458745	rna	6.409052242305633	0.9724211591201123	412283.17319876916	100000	123	63	57	615000000	315000000	285000000	405000000	650	550	0.8461538462	342692307.7	29.24	18218769.23	15182307.69	0.03748717949	23054615.38	11808461.54	10683846.15	15182307.69	2.321959921149719	0.027155501101477755
Ara-1	rep1	ECB_00991	0	rna	6.409052242305633	0.9724211591201123	0	100000	123	63	57	615000000	315000000	285000000	405000000	650	550	0.8461538462	342692307.7	29.24	18218769.23	15182307.69	0.03748717949	23054615.38	11808461.54	10683846.15	15182307.69	2.321959921149719	0
Ara-1	rep1	ECB_00992	3.604274840678877	rna	6.409052242305633	0.9724211591201123	8923058.707132708	100000	123	63	57	615000000	315000000	285000000	405000000	650	550	0.8461538462	342692307.7	29.24	18218769.23	15182307.69	0.03748717949	23054615.38	11808461.54	10683846.15	15182307.69	2.321959921149719	0.5877274317796881
Ara-1	rep1	ECB_00993	3.35183535767413	rna	6.409052242305633	0.9724211591201123	8314731.563576674	100000	123	63	57	615000000	315000000	285000000	405000000	650	550	0.8461538462	342692307.7	29.24	18218769.23	15182307.69	0.03748717949	23054615.38	11808461.54	10683846.15	15182307.69	2.321959921149719	0.5476592711299921
Ara-1	rep1	ECB_00994	2.5335931968301515	rna	6.409052242305633	0.9724211591201123	6333656.866161798	100000	123	63	57	615000000	315000000	285000000	405000000	650	550	0.8461538462	342692307.7	29.24	18218769.23	15182307.69	0.03748717949	23054615.38	11808461.54	10683846.15	15182307.69	2.321959921149719	0.4171735282597081
Ara-1	rep1	ECB_00995	0.6449146319204022	rna	6.409052242305633	0.9724211591201123	1674203.248897444	100000	123	63	57	615000000	315000000	285000000	405000000	650	550	0.8461538462	342692307.7	29.24	18218769.23	15182307.69	0.03748717949	23054615.38	11808461.54	10683846.15	15182307.69	2.321959921149719	0.11027330515769859
Ara-1	rep1	ECB_00996	0.9326109926982153	rna	6.409052242305633	0.9724211591201123	2396560.4984965133	100000	123	63	57	615000000	315000000	285000000	405000000	650	550	0.8461538462	342692307.7	29.24	18218769.23	15182307.69	0.03748717949	23054615.38	11808461.54	10683846.15	15182307.69	2.321959921149719	0.1578521887074542
Ara-1	rep1	ECB_00997	0.5763624334021198	rna	6.409052242305633	0.9724211591201123	1500885.7861796813	100000	123	63	57	615000000	315000000	285000000	405000000	650	550	0.8461538462	342692307.7	29.24	18218769.23	15182307.69	0.03748717949	23054615.38	11808461.54	10683846.15	15182307.69	2.321959921149719	0.09885755293763786
Ara-1	rep1	ECB_00998	1.4799848994000884	rna	6.409052242305633	0.9724211591201123	3755035.3340512346	100000	123	63	57	615000000	315000000	285000000	405000000	650	550	0.8461538462	342692307.7	29.24	18218769.23	15182307.69	0.03748717949	23054615.38	11808461.54	10683846.15	15182307.69	2.321959921149719	0.24732968206964556
Ara-1	rep1	ECB_00999	0.42261771423355315	rna	6.409052242305633	0.9724211591201123	1109981.8259731883	100000	123	63	57	615000000	315000000	285000000	405000000	650	550	0.8461538462	342692307.7	29.24	18218769.23	15182307.69	0.03748717949	23054615.38	11808461.54	10683846.15	15182307.69	2.321959921149719	0.07311021806680222
Ara-1	rep1	ECB_01000	0.13785582882091768	rna	6.409052242305633	0.9724211591201123	373431.5723644853	100000	123	63	57	615000000	315000000	285000000	405000000	650	550	0.8461538462	342692307.7	29.24	18218769.23	15182307.69	0.03748717949	23054615.38	11808461.54	10683846.15	15182307.69	2.321959921149719	0.02459649613151038
Ara-1	rep1	ECB_01001	0.6475637563783134	rna	6.409052242305633	0.9724211591201123	1680890.3539598335	100000	123	63	57	615000000	315000000	285000000	405000000	650	550	0.8461538462	342692307.7	29.24	18218769.23	15182307.69	0.03748717949	23054615.38	11808461.54	10683846.15	15182307.69	2.321959921149719	0.11071375895424457
Ara-1	rep1	ECB_01002	7.3260526173401965	rna	6.409052242305633	0.9724211591201123	17785667.246641822	100000	123	63	57	615000000	315000000	285000000	405000000	650	550	0.8461538462	342692307.7	29.24	18218769.23	15182307.69	0.03748717949	23054615.38	11808461.54	10683846.15	15182307.69	2.321959921149719	1.171473244370917
Ara-1	rep1	ECB_01003	2.675388803410931	rna	6.409052242305633	0.9724211591201123	6678090.681952283	100000	123	63	57	615000000	315000000	285000000	405000000	650	550	0.8461538462	342692307.7	29.24	18218769.23	15182307.69	0.03748717949	23054615.38	11808461.54	10683846.15	15182307.69	2.321959921149719	0.4398600541043496
Ara-1	rep1	ECB_01004	0.07880538714868279	rna	6.409052242305633	0.9724211591201123	216790.30596623194	100000	123	63	57	615000000	315000000	285000000	405000000	650	550	0.8461538462	342692307.7	29.24	18218769.23	15182307.69	0.03748717949	23054615.38	11808461.54	10683846.15	15182307.69	2.321959921149719	0.014279140588688198
Ara-1	rep1	ECB_01005	1.838253739025031	rna	6.409052242305633	0.9724211591201123	4636237.8078853665	100000	123	63	57	615000000	315000000	285000000	405000000	650	550	0.8461538462	342692307.7	29.24	18218769.23	15182307.69	0.03748717949	23054615.38	11808461.54	10683846.15	15182307.69	2.321959921149719	0.3053710873571004
Ara-1	rep1	ECB_01006	7.97982109237843	rna	6.409052242305633	0.9724211591201123	19327223.603824027	100000	123	63	57	615000000	315000000	285000000	405000000	650	550	0.8461538462	342692307.7	29.24	18218769.23	15182307.69	0.03748717949	23054615.38	11808461.54	10683846.15	15182307.69	2.321959921149719	1.27300961082182
Ara-1	rep1	ECB_01007	4.229433265976497	rna	6.409052242305633	0.9724211591201123	10424669.199981056	100000	123	63	57	615000000	315000000	285000000	405000000	650	550	0.8461538462	342692307.7	29.24	18218769.23	15182307.69	0.03748717949	23054615.38	11808461.54	10683846.15	15182307.69	2.321959921149719	0.6866327183480403
Ara-1	rep1	ECB_01008	1.0134372787320605	rna	6.409052242305633	0.9724211591201123	2598299.7212578664	100000	123	63	57	615000000	315000000	285000000	405000000	650	550	0.8461538462	342692307.7	29.24	18218769.23	15182307.69	0.03748717949	23054615.38	11808461.54	10683846.15	15182307.69	2.321959921149719	0.17113997254641772
Ara-1	rep1	ECB_01009	0.37396209547308507	rna	6.409052242305633	0.9724211591201123	985509.3455498384	100000	123	63	57	615000000	315000000	285000000	405000000	650	550	0.8461538462	342692307.7	29.24	18218769.23	15182307.69	0.03748717949	23054615.38	11808461.54	10683846.15	15182307.69	2.321959921149719	0.06491169627651239
Ara-1	rep1	ECB_01010	0.389035423697528	rna	6.409052242305633	0.9724211591201123	1024115.6768814095	100000	123	63	57	615000000	315000000	285000000	405000000	650	550	0.8461538462	342692307.7	29.24	18218769.23	15182307.69	0.03748717949	23054615.38	11808461.54	10683846.15	15182307.69	2.321959921149719	0.06745454629113827
Ara-1	rep1	ECB_01011	0.8212619762820588	rna	6.409052242305633	0.9724211591201123	2117836.6188873034	100000	123	63	57	615000000	315000000	285000000	405000000	650	550	0.8461538462	342692307.7	29.24	18218769.23	15182307.69	0.03748717949	23054615.38	11808461.54	10683846.15	15182307.69	2.321959921149719	0.1394937227021318
Ara-1	rep1	ECB_01012	0.1838157095644608	rna	6.409052242305633	0.9724211591201123	493994.75961368956	100000	123	63	57	615000000	315000000	285000000	405000000	650	550	0.8461538462	342692307.7	29.24	18218769.23	15182307.69	0.03748717949	23054615.38	11808461.54	10683846.15	15182307.69	2.321959921149719	0.032537527871277755
Ara-1	rep1	ECB_01013	0.12269216449540685	rna	6.409052242305633	0.9724211591201123	333425.21986536984	100000	123	63	57	615000000	315000000	285000000	405000000	650	550	0.8461538462	342692307.7	29.24	18218769.23	15182307.69	0.03748717949	23054615.38	11808461.54	10683846.15	15182307.69	2.321959921149719	0.021961432127013483
Ara-1	rep1	ECB_01014	0.14095094280000842	rna	6.409052242305633	0.9724211591201123	381582.05810486636	100000	123	63	57	615000000	315000000	285000000	405000000	650	550	0.8461538462	342692307.7	29.24	18218769.23	15182307.69	0.03748717949	23054615.38	11808461.54	10683846.15	15182307.69	2.321959921149719	0.025133337164296818
Ara-1	rep1	ECB_01015	0.043124990584343006	rna	6.409052242305633	0.9724211591201123	120624.03357926851	100000	123	63	57	615000000	315000000	285000000	405000000	650	550	0.8461538462	342692307.7	29.24	18218769.23	15182307.69	0.03748717949	23054615.38	11808461.54	10683846.15	15182307.69	2.321959921149719	0.007945039452646512
Ara-1	rep1	ECB_01016	4.114707748235434	rna	6.409052242305633	0.9724211591201123	10149589.540906105	100000	123	63	57	615000000	315000000	285000000	405000000	650	550	0.8461538462	342692307.7	29.24	18218769.23	15182307.69	0.03748717949	23054615.38	11808461.54	10683846.15	15182307.69	2.321959921149719	0.6685142830816984
Ara-1	rep1	ECB_01017	2.578688488124947	rna	6.409052242305633	0.9724211591201123	6443253.517044111	100000	123	63	57	615000000	315000000	285000000	405000000	650	550	0.8461538462	342692307.7	29.24	18218769.23	15182307.69	0.03748717949	23054615.38	11808461.54	10683846.15	15182307.69	2.321959921149719	0.42439223658258707
Ara-1	rep1	ECB_01018	11.718900128660634	rna	6.409052242305633	0.9724211591201123	28084095.098472465	100000	123	63	57	615000000	315000000	285000000	405000000	650	550	0.8461538462	342692307.7	29.24	18218769.23	15182307.69	0.03748717949	23054615.38	11808461.54	10683846.15	15182307.69	2.321959921149719	1.849790932439762
Ara-1	rep1	ECB_01019	4.271415782184782	rna	6.409052242305633	0.9724211591201123	10525279.796097158	100000	123	63	57	615000000	315000000	285000000	405000000	650	550	0.8461538462	342692307.7	29.24	18218769.23	15182307.69	0.03748717949	23054615.38	11808461.54	10683846.15	15182307.69	2.321959921149719	0.6932595499319087
Ara-1	rep1	ECB_01020	9.308869284713902	rna	6.409052242305633	0.9724211591201123	22450608.67446705	100000	123	63	57	615000000	315000000	285000000	405000000	650	550	0.8461538462	342692307.7	29.24	18218769.23	15182307.69	0.03748717949	23054615.38	11808461.54	10683846.15	15182307.69	2.321959921149719	1.4787349283702371
Ara-1	rep1	ECB_01021	5.153070908807089	rna	6.409052242305633	0.9724211591201123	12632241.003258528	100000	123	63	57	615000000	315000000	285000000	405000000	650	550	0.8461538462	342692307.7	29.24	18218769.23	15182307.69	0.03748717949	23054615.38	11808461.54	10683846.15	15182307.69	2.321959921149719	0.832036951245488
Ara-1	rep1	ECB_01022	3.9478537439149926	rna	6.409052242305633	0.9724211591201123	9749140.979824528	100000	123	63	57	615000000	315000000	285000000	405000000	650	550	0.8461538462	342692307.7	29.24	18218769.23	15182307.69	0.03748717949	23054615.38	11808461.54	10683846.15	15182307.69	2.321959921149719	0.6421382821957897
Ara-1	rep1	ECB_01023	0	rna	6.409052242305633	0.9724211591201123	0	100000	123	63	57	615000000	315000000	285000000	405000000	650	550	0.8461538462	342692307.7	29.24	18218769.23	15182307.69	0.03748717949	23054615.38	11808461.54	10683846.15	15182307.69	2.321959921149719	0
Ara-1	rep1	ECB_01024	0.07495837860444235	rna	6.409052242305633	0.9724211591201123	206492.16671814365	100000	123	63	57	615000000	315000000	285000000	405000000	650	550	0.8461538462	342692307.7	29.24	18218769.23	15182307.69	0.03748717949	23054615.38	11808461.54	10683846.15	15182307.69	2.321959921149719	0.013600841909833778
Ara-1	rep1	ECB_01025	0.04955683514582203	rna	6.409052242305633	0.9724211591201123	138083.99286142993	100000	123	63	57	615000000	315000000	285000000	405000000	650	550	0.8461538462	342692307.7	29.24	18218769.23	15182307.69	0.03748717949	23054615.38	11808461.54	10683846.15	15182307.69	2.321959921149719	0.009095059570712069
Ara-1	rep1	ECB_01026	0.41364786887022886	rna	6.409052242305633	0.9724211591201123	1087065.998221736	100000	123	63	57	615000000	315000000	285000000	405000000	650	550	0.8461538462	342692307.7	29.24	18218769.23	15182307.69	0.03748717949	23054615.38	11808461.54	10683846.15	15182307.69	2.321959921149719	0.07160084095369404
Ara-1	rep1	ECB_01027	0.7683098503022842	rna	6.409052242305633	0.9724211591201123	1984931.0111082306	100000	123	63	57	615000000	315000000	285000000	405000000	650	550	0.8461538462	342692307.7	29.24	18218769.23	15182307.69	0.03748717949	23054615.38	11808461.54	10683846.15	15182307.69	2.321959921149719	0.13073974336692096
Ara-1	rep1	ECB_01030	9.504256344585645	rna	6.409052242305633	0.9724211591201123	22908704.74237425	100000	123	63	57	615000000	315000000	285000000	405000000	650	550	0.8461538462	342692307.7	29.24	18218769.23	15182307.69	0.03748717949	23054615.38	11808461.54	10683846.15	15182307.69	2.321959921149719	1.5089079479968206
Ara-1	rep1	ECB_01031	12.667965984150756	rna	6.409052242305633	0.9724211591201123	30293381.419817746	100000	123	63	57	615000000	315000000	285000000	405000000	650	550	0.8461538462	342692307.7	29.24	18218769.23	15182307.69	0.03748717949	23054615.38	11808461.54	10683846.15	15182307.69	2.321959921149719	1.9953080940238637
Ara-1	rep1	ECB_01032	16.221973652681864	rna	6.409052242305633	0.9724211591201123	38528551.059624396	100000	123	63	57	615000000	315000000	285000000	405000000	650	550	0.8461538462	342692307.7	29.24	18218769.23	15182307.69	0.03748717949	23054615.38	11808461.54	10683846.15	15182307.69	2.321959921149719	2.5377269283642345
Ara-1	rep1	ECB_01033	10.95607868899525	rna	6.409052242305633	0.9724211591201123	26304793.7745082	100000	123	63	57	615000000	315000000	285000000	405000000	650	550	0.8461538462	342692307.7	29.24	18218769.23	15182307.69	0.03748717949	23054615.38	11808461.54	10683846.15	15182307.69	2.321959921149719	1.7325952227825123
Ara-1	rep1	ECB_01034	1.590860844521258	rna	6.409052242305633	0.9724211591201123	4028317.128034922	100000	123	63	57	615000000	315000000	285000000	405000000	650	550	0.8461538462	342692307.7	29.24	18218769.23	15182307.69	0.03748717949	23054615.38	11808461.54	10683846.15	15182307.69	2.321959921149719	0.2653296989026391
Ara-1	rep1	ECB_01035	0.2287668800749572	rna	6.409052242305633	0.9724211591201123	611100.4253642065	100000	123	63	57	615000000	315000000	285000000	405000000	650	550	0.8461538462	342692307.7	29.24	18218769.23	15182307.69	0.03748717949	23054615.38	11808461.54	10683846.15	15182307.69	2.321959921149719	0.0402508260168324
Ara-1	rep1	ECB_01036	0	rna	6.409052242305633	0.9724211591201123	0	100000	123	63	57	615000000	315000000	285000000	405000000	650	550	0.8461538462	342692307.7	29.24	18218769.23	15182307.69	0.03748717949	23054615.38	11808461.54	10683846.15	15182307.69	2.321959921149719	0
Ara-1	rep1	ECB_01037	0.14969531443605033	rna	6.409052242305633	0.9724211591201123	404582.646361018	100000	123	63	57	615000000	315000000	285000000	405000000	650	550	0.8461538462	342692307.7	29.24	18218769.23	15182307.69	0.03748717949	23054615.38	11808461.54	10683846.15	15182307.69	2.321959921149719	0.0266482971246526
Ara-1	rep1	ECB_01038	0	rna	6.409052242305633	0.9724211591201123	0	100000	123	63	57	615000000	315000000	285000000	405000000	650	550	0.8461538462	342692307.7	29.24	18218769.23	15182307.69	0.03748717949	23054615.38	11808461.54	10683846.15	15182307.69	2.321959921149719	0
Ara-1	rep1	ECB_01039	1.3666685294104552	rna	6.409052242305633	0.9724211591201123	3475153.5812735013	100000	123	63	57	615000000	315000000	285000000	405000000	650	550	0.8461538462	342692307.7	29.24	18218769.23	15182307.69	0.03748717949	23054615.38	11808461.54	10683846.15	15182307.69	2.321959921149719	0.22889495142839522
Ara-1	rep1	ECB_01040	0.2822945066106018	rna	6.409052242305633	0.9724211591201123	749727.8773108169	100000	123	63	57	615000000	315000000	285000000	405000000	650	550	0.8461538462	342692307.7	29.24	18218769.23	15182307.69	0.03748717949	23054615.38	11808461.54	10683846.15	15182307.69	2.321959921149719	0.04938168113959604
Ara-1	rep1	ECB_01041	0.2998335144177694	rna	6.409052242305633	0.9724211591201123	794985.9548438265	100000	123	63	57	615000000	315000000	285000000	405000000	650	550	0.8461538462	342692307.7	29.24	18218769.23	15182307.69	0.03748717949	23054615.38	11808461.54	10683846.15	15182307.69	2.321959921149719	0.05236265599909117
Ara-1	rep1	ECB_01042	2.3526222541994266	rna	6.409052242305633	0.9724211591201123	5893285.271045967	100000	123	63	57	615000000	315000000	285000000	405000000	650	550	0.8461538462	342692307.7	29.24	18218769.23	15182307.69	0.03748717949	23054615.38	11808461.54	10683846.15	15182307.69	2.321959921149719	0.3881679512349527
Ara-1	rep1	ECB_01043	1.85470220209942	rna	6.409052242305633	0.9724211591201123	4676573.224310466	100000	123	63	57	615000000	315000000	285000000	405000000	650	550	0.8461538462	342692307.7	29.24	18218769.23	15182307.69	0.03748717949	23054615.38	11808461.54	10683846.15	15182307.69	2.321959921149719	0.30802782553213204
Ara-1	rep1	ECB_01044	1.4979013832610693	rna	6.409052242305633	0.9724211591201123	3799232.225170381	100000	123	63	57	615000000	315000000	285000000	405000000	650	550	0.8461538462	342692307.7	29.24	18218769.23	15182307.69	0.03748717949	23054615.38	11808461.54	10683846.15	15182307.69	2.321959921149719	0.25024076067650697
Ara-1	rep1	ECB_01045	14.33864523686206	rna	6.409052242305633	0.9724211591201123	34171591.70216029	100000	123	63	57	615000000	315000000	285000000	405000000	650	550	0.8461538462	342692307.7	29.24	18218769.23	15182307.69	0.03748717949	23054615.38	11808461.54	10683846.15	15182307.69	2.321959921149719	2.250750834451063
Ara-1	rep1	ECB_01046	13.013007859205446	rna	6.409052242305633	0.9724211591201123	31095438.77426578	100000	123	63	57	615000000	315000000	285000000	405000000	650	550	0.8461538462	342692307.7	29.24	18218769.23	15182307.69	0.03748717949	23054615.38	11808461.54	10683846.15	15182307.69	2.321959921149719	2.0481365158174962
Ara-1	rep1	ECB_01047	3.7904150188797545	rna	6.409052242305633	0.9724211591201123	9370861.008066576	100000	123	63	57	615000000	315000000	285000000	405000000	650	550	0.8461538462	342692307.7	29.24	18218769.23	15182307.69	0.03748717949	23054615.38	11808461.54	10683846.15	15182307.69	2.321959921149719	0.6172224407122773
Ara-1	rep1	ECB_01048	1.8954562569801632	rna	6.409052242305633	0.9724211591201123	4776469.235178121	100000	123	63	57	615000000	315000000	285000000	405000000	650	550	0.8461538462	342692307.7	29.24	18218769.23	15182307.69	0.03748717949	23054615.38	11808461.54	10683846.15	15182307.69	2.321959921149719	0.3146075901441648
Ara-1	rep1	ECB_01049	2.2242238759083532	rna	6.409052242305633	0.9724211591201123	5580279.6037942525	100000	123	63	57	615000000	315000000	285000000	405000000	650	550	0.8461538462	342692307.7	29.24	18218769.23	15182307.69	0.03748717949	23054615.38	11808461.54	10683846.15	15182307.69	2.321959921149719	0.3675514762139729
Ara-1	rep1	ECB_01050	7.437580873482387	rna	6.409052242305633	0.9724211591201123	18048905.33893385	100000	123	63	57	615000000	315000000	285000000	405000000	650	550	0.8461538462	342692307.7	29.24	18218769.23	15182307.69	0.03748717949	23054615.38	11808461.54	10683846.15	15182307.69	2.321959921149719	1.188811721344705
Ara-1	rep1	ECB_01051	6.339853226544402	rna	6.409052242305633	0.9724211591201123	15452936.901199285	100000	123	63	57	615000000	315000000	285000000	405000000	650	550	0.8461538462	342692307.7	29.24	18218769.23	15182307.69	0.03748717949	23054615.38	11808461.54	10683846.15	15182307.69	2.321959921149719	1.0178253014446241
Ara-1	rep1	ECB_01052	3.282728726789897	rna	6.409052242305633	0.9724211591201123	8147982.266922135	100000	123	63	57	615000000	315000000	285000000	405000000	650	550	0.8461538462	342692307.7	29.24	18218769.23	15182307.69	0.03748717949	23054615.38	11808461.54	10683846.15	15182307.69	2.321959921149719	0.5366761386537369
Ara-1	rep1	ECB_01053	3.0762008460669628	rna	6.409052242305633	0.9724211591201123	7649059.693253131	100000	123	63	57	615000000	315000000	285000000	405000000	650	550	0.8461538462	342692307.7	29.24	18218769.23	15182307.69	0.03748717949	23054615.38	11808461.54	10683846.15	15182307.69	2.321959921149719	0.5038140346932417
Ara-1	rep1	ECB_01054	0	rna	6.409052242305633	0.9724211591201123	0	100000	123	63	57	615000000	315000000	285000000	405000000	650	550	0.8461538462	342692307.7	29.24	18218769.23	15182307.69	0.03748717949	23054615.38	11808461.54	10683846.15	15182307.69	2.321959921149719	0
Ara-1	rep1	ECB_01055	4.691019718148403	rna	6.409052242305633	0.9724211591201123	11529400.558374435	100000	123	63	57	615000000	315000000	285000000	405000000	650	550	0.8461538462	342692307.7	29.24	18218769.23	15182307.69	0.03748717949	23054615.38	11808461.54	10683846.15	15182307.69	2.321959921149719	0.7593971083834907
Ara-1	rep1	ECB_01056	5.409807537715626	rna	6.409052242305633	0.9724211591201123	13243834.725058615	100000	123	63	57	615000000	315000000	285000000	405000000	650	550	0.8461538462	342692307.7	29.24	18218769.23	15182307.69	0.03748717949	23054615.38	11808461.54	10683846.15	15182307.69	2.321959921149719	0.8723202687943031
Ara-1	rep1	ECB_01057	9.128387253285105	rna	6.409052242305633	0.9724211591201123	22027222.73497196	100000	123	63	57	615000000	315000000	285000000	405000000	650	550	0.8461538462	342692307.7	29.24	18218769.23	15182307.69	0.03748717949	23054615.38	11808461.54	10683846.15	15182307.69	2.321959921149719	1.4508481309123014
Ara-1	rep1	ECB_01058	28.05133940199646	rna	6.409052242305633	0.9724211591201123	65625551.0537035	100000	123	63	57	615000000	315000000	285000000	405000000	650	550	0.8461538462	342692307.7	29.24	18218769.23	15182307.69	0.03748717949	23054615.38	11808461.54	10683846.15	15182307.69	2.321959921149719	4.322501716713891
Ara-1	rep1	ECB_01059	9.754549616415915	rna	6.409052242305633	0.9724211591201123	23495152.910617683	100000	123	63	57	615000000	315000000	285000000	405000000	650	550	0.8461538462	342692307.7	29.24	18218769.23	15182307.69	0.03748717949	23054615.38	11808461.54	10683846.15	15182307.69	2.321959921149719	1.5475350250010433
Ara-1	rep1	ECB_01060	7.142176667622089	rna	6.409052242305633	0.9724211591201123	17351426.022925638	100000	123	63	57	615000000	315000000	285000000	405000000	650	550	0.8461538462	342692307.7	29.24	18218769.23	15182307.69	0.03748717949	23054615.38	11808461.54	10683846.15	15182307.69	2.321959921149719	1.1428714512454752
Ara-1	rep1	ECB_01061	3.118268549944802	rna	6.409052242305633	0.9724211591201123	7750758.310548753	100000	123	63	57	615000000	315000000	285000000	405000000	650	550	0.8461538462	342692307.7	29.24	18218769.23	15182307.69	0.03748717949	23054615.38	11808461.54	10683846.15	15182307.69	2.321959921149719	0.5105125300321688
Ara-1	rep1	ECB_01062	10.78124764608575	rna	6.409052242305633	0.9724211591201123	25896522.53545634	100000	123	63	57	615000000	315000000	285000000	405000000	650	550	0.8461538462	342692307.7	29.24	18218769.23	15182307.69	0.03748717949	23054615.38	11808461.54	10683846.15	15182307.69	2.321959921149719	1.705703972296213
Ara-1	rep1	ECB_01063	11.27712105414014	rna	6.409052242305633	0.9724211591201123	27054036.82225465	100000	123	63	57	615000000	315000000	285000000	405000000	650	550	0.8461538462	342692307.7	29.24	18218769.23	15182307.69	0.03748717949	23054615.38	11808461.54	10683846.15	15182307.69	2.321959921149719	1.781944970070268
Ara-1	rep1	ECB_01064	8.800902683725791	rna	6.409052242305633	0.9724211591201123	21258396.118628867	100000	123	63	57	615000000	315000000	285000000	405000000	650	550	0.8461538462	342692307.7	29.24	18218769.23	15182307.69	0.03748717949	23054615.38	11808461.54	10683846.15	15182307.69	2.321959921149719	1.4002084895586033
Ara-1	rep1	ECB_01065	6.780038132362377	rna	6.409052242305633	0.9724211591201123	16495290.179867161	100000	123	63	57	615000000	315000000	285000000	405000000	650	550	0.8461538462	342692307.7	29.24	18218769.23	15182307.69	0.03748717949	23054615.38	11808461.54	10683846.15	15182307.69	2.321959921149719	1.0864810881636902
Ara-1	rep1	ECB_01066	3.774653521236795	rna	6.409052242305633	0.9724211591201123	9332967.08658571	100000	123	63	57	615000000	315000000	285000000	405000000	650	550	0.8461538462	342692307.7	29.24	18218769.23	15182307.69	0.03748717949	23054615.38	11808461.54	10683846.15	15182307.69	2.321959921149719	0.6147265143844355
Ara-1	rep1	ECB_01067	2.2168940472263823	rna	6.409052242305633	0.9724211591201123	5562396.395159129	100000	123	63	57	615000000	315000000	285000000	405000000	650	550	0.8461538462	342692307.7	29.24	18218769.23	15182307.69	0.03748717949	23054615.38	11808461.54	10683846.15	15182307.69	2.321959921149719	0.36637357829487704
Ara-1	rep1	ECB_01068	1.1818510539149394	rna	6.409052242305633	0.9724211591201123	3017267.34588932	100000	123	63	57	615000000	315000000	285000000	405000000	650	550	0.8461538462	342692307.7	29.24	18218769.23	15182307.69	0.03748717949	23054615.38	11808461.54	10683846.15	15182307.69	2.321959921149719	0.19873575266009644
Ara-1	rep1	ECB_01069	1.6013681605247008	rna	6.409052242305633	0.9724211591201123	4054187.2327993275	100000	123	63	57	615000000	315000000	285000000	405000000	650	550	0.8461538462	342692307.7	29.24	18218769.23	15182307.69	0.03748717949	23054615.38	11808461.54	10683846.15	15182307.69	2.321959921149719	0.26703366283833546
Ara-1	rep1	ECB_01070	2.7040669850159387	rna	6.409052242305633	0.9724211591201123	6747690.395671854	100000	123	63	57	615000000	315000000	285000000	405000000	650	550	0.8461538462	342692307.7	29.24	18218769.23	15182307.69	0.03748717949	23054615.38	11808461.54	10683846.15	15182307.69	2.321959921149719	0.44444431857459304
Ara-1	rep1	ECB_01071	2.737122844220939	rna	6.409052242305633	0.9724211591201123	6827889.153595041	100000	123	63	57	615000000	315000000	285000000	405000000	650	550	0.8461538462	342692307.7	29.24	18218769.23	15182307.69	0.03748717949	23054615.38	11808461.54	10683846.15	15182307.69	2.321959921149719	0.44972670117154245
Ara-1	rep1	ECB_01072	3.7839378913697064	rna	6.409052242305633	0.9724211591201123	9355289.172163073	100000	123	63	57	615000000	315000000	285000000	405000000	650	550	0.8461538462	342692307.7	29.24	18218769.23	15182307.69	0.03748717949	23054615.38	11808461.54	10683846.15	15182307.69	2.321959921149719	0.6161967839925311
Ara-1	rep1	ECB_01073	1.749540059192176	rna	6.409052242305633	0.9724211591201123	4418517.444410346	100000	123	63	57	615000000	315000000	285000000	405000000	650	550	0.8461538462	342692307.7	29.24	18218769.23	15182307.69	0.03748717949	23054615.38	11808461.54	10683846.15	15182307.69	2.321959921149719	0.29103068747056504
Ara-1	rep1	ECB_01074	2.004325891188253	rna	6.409052242305633	0.9724211591201123	5043042.662630077	100000	123	63	57	615000000	315000000	285000000	405000000	650	550	0.8461538462	342692307.7	29.24	18218769.23	15182307.69	0.03748717949	23054615.38	11808461.54	10683846.15	15182307.69	2.321959921149719	0.3321657527697015
Ara-1	rep1	ECB_01075	0.41935335671671475	rna	6.409052242305633	0.9724211591201123	1101643.7342871625	100000	123	63	57	615000000	315000000	285000000	405000000	650	550	0.8461538462	342692307.7	29.24	18218769.23	15182307.69	0.03748717949	23054615.38	11808461.54	10683846.15	15182307.69	2.321959921149719	0.07256102015458248
Ara-1	rep1	ECB_01076	0.5860624832525261	rna	6.409052242305633	0.9724211591201123	1525443.058227152	100000	123	63	57	615000000	315000000	285000000	405000000	650	550	0.8461538462	342692307.7	29.24	18218769.23	15182307.69	0.03748717949	23054615.38	11808461.54	10683846.15	15182307.69	2.321959921149719	0.10047504565013543
Ara-1	rep1	ECB_01077	0.4711227018899042	rna	6.409052242305633	0.9724211591201123	1233675.2693782765	100000	123	63	57	615000000	315000000	285000000	405000000	650	550	0.8461538462	342692307.7	29.24	18218769.23	15182307.69	0.03748717949	23054615.38	11808461.54	10683846.15	15182307.69	2.321959921149719	0.08125742769597871
Ara-1	rep1	ECB_01078	1.0316427388290437	rna	6.409052242305633	0.9724211591201123	2643677.3181137866	100000	123	63	57	615000000	315000000	285000000	405000000	650	550	0.8461538462	342692307.7	29.24	18218769.23	15182307.69	0.03748717949	23054615.38	11808461.54	10683846.15	15182307.69	2.321959921149719	0.1741288196823382
Ara-1	rep1	ECB_01079	1.4994735246545796	rna	6.409052242305633	0.9724211591201123	3803109.7299151663	100000	123	63	57	615000000	315000000	285000000	405000000	650	550	0.8461538462	342692307.7	29.24	18218769.23	15182307.69	0.03748717949	23054615.38	11808461.54	10683846.15	15182307.69	2.321959921149719	0.25049615694589883
Ara-1	rep1	ECB_01080	22.29120290859903	rna	6.409052242305633	0.9724211591201123	52481445.45872859	100000	123	63	57	615000000	315000000	285000000	405000000	650	550	0.8461538462	342692307.7	29.24	18218769.23	15182307.69	0.03748717949	23054615.38	11808461.54	10683846.15	15182307.69	2.321959921149719	3.4567502207385834
Ara-1	rep1	ECB_01081	22.92646293385209	rna	6.409052242305633	0.9724211591201123	53935260.4854818	100000	123	63	57	615000000	315000000	285000000	405000000	650	550	0.8461538462	342692307.7	29.24	18218769.23	15182307.69	0.03748717949	23054615.38	11808461.54	10683846.15	15182307.69	2.321959921149719	3.5525074044578133
Ara-1	rep1	ECB_01082	7.914266781173293	rna	6.409052242305633	0.9724211591201123	19172811.511254445	100000	123	63	57	615000000	315000000	285000000	405000000	650	550	0.8461538462	342692307.7	29.24	18218769.23	15182307.69	0.03748717949	23054615.38	11808461.54	10683846.15	15182307.69	2.321959921149719	1.2628390823539188
Ara-1	rep1	ECB_01083	5.888219868246833	rna	6.409052242305633	0.9724211591201123	14381394.308955736	100000	123	63	57	615000000	315000000	285000000	405000000	650	550	0.8461538462	342692307.7	29.24	18218769.23	15182307.69	0.03748717949	23054615.38	11808461.54	10683846.15	15182307.69	2.321959921149719	0.9472469273184475
Ara-1	rep1	ECB_01084	223.30757556002976	rna	6.409052242305633	0.9724211591201123	493373324.01153797	100000	123	63	57	615000000	315000000	285000000	405000000	650	550	0.8461538462	342692307.7	29.24	18218769.23	15182307.69	0.03748717949	23054615.38	11808461.54	10683846.15	15182307.69	2.321959921149719	32.496596307062326
Ara-1	rep1	ECB_01085	332.9141460634819	rna	6.409052242305633	0.9724211591201123	727480726.7415234	100000	123	63	57	615000000	315000000	285000000	405000000	650	550	0.8461538462	342692307.7	29.24	18218769.23	15182307.69	0.03748717949	23054615.38	11808461.54	10683846.15	15182307.69	2.321959921149719	47.91634721121394
Ara-1	rep1	ECB_01086	52.9814292937864	rna	6.409052242305633	0.9724211591201123	121794192.4358233	100000	123	63	57	615000000	315000000	285000000	405000000	650	550	0.8461538462	342692307.7	29.24	18218769.23	15182307.69	0.03748717949	23054615.38	11808461.54	10683846.15	15182307.69	2.321959921149719	8.022113299419194
Ara-1	rep1	ECB_01087	73.06055483920417	rna	6.409052242305633	0.9724211591201123	166470388.227811	100000	123	63	57	615000000	315000000	285000000	405000000	650	550	0.8461538462	342692307.7	29.24	18218769.23	15182307.69	0.03748717949	23054615.38	11808461.54	10683846.15	15182307.69	2.321959921149719	10.964761854843625
Ara-1	rep1	ECB_01088	58.3044459521583	rna	6.409052242305633	0.9724211591201123	133677375.23997508	100000	123	63	57	615000000	315000000	285000000	405000000	650	550	0.8461538462	342692307.7	29.24	18218769.23	15182307.69	0.03748717949	23054615.38	11808461.54	10683846.15	15182307.69	2.321959921149719	8.80481267864326
Ara-1	rep1	ECB_01089	105.40546729519396	rna	6.409052242305633	0.9724211591201123	237753631.77064827	100000	123	63	57	615000000	315000000	285000000	405000000	650	550	0.8461538462	342692307.7	29.24	18218769.23	15182307.69	0.03748717949	23054615.38	11808461.54	10683846.15	15182307.69	2.321959921149719	15.65991393569552
Ara-1	rep1	ECB_01090	474.7356377938778	rna	6.409052242305633	0.9724211591201123	1027284269.3989847	100000	123	63	57	615000000	315000000	285000000	405000000	650	550	0.8461538462	342692307.7	29.24	18218769.23	15182307.69	0.03748717949	23054615.38	11808461.54	10683846.15	15182307.69	2.321959921149719	67.66324924870395
Ara-1	rep1	ECB_01091	150.8167306756623	rna	6.409052242305633	0.9724211591201123	336839218.998621	100000	123	63	57	615000000	315000000	285000000	405000000	650	550	0.8461538462	342692307.7	29.24	18218769.23	15182307.69	0.03748717949	23054615.38	11808461.54	10683846.15	15182307.69	2.321959921149719	22.18629907102225
Ara-1	rep1	ECB_01092	4.0610225882205775	rna	6.409052242305633	0.9724211591201123	10020795.248795597	100000	123	63	57	615000000	315000000	285000000	405000000	650	550	0.8461538462	342692307.7	29.24	18218769.23	15182307.69	0.03748717949	23054615.38	11808461.54	10683846.15	15182307.69	2.321959921149719	0.6600311002388595
Ara-1	rep1	ECB_01093	3.477954436068082	rna	6.409052242305633	0.9724211591201123	8618804.80359164	100000	123	63	57	615000000	315000000	285000000	405000000	650	550	0.8461538462	342692307.7	29.24	18218769.23	15182307.69	0.03748717949	23054615.38	11808461.54	10683846.15	15182307.69	2.321959921149719	0.5676874016503114
Ara-1	rep1	ECB_01094	8.192457043642406	rna	6.409052242305633	0.9724211591201123	19827844.80883078	100000	123	63	57	615000000	315000000	285000000	405000000	650	550	0.8461538462	342692307.7	29.24	18218769.23	15182307.69	0.03748717949	23054615.38	11808461.54	10683846.15	15182307.69	2.321959921149719	1.305983597071387
Ara-1	rep1	ECB_01095	8.748391639879088	rna	6.409052242305633	0.9724211591201123	21135044.704804286	100000	123	63	57	615000000	315000000	285000000	405000000	650	550	0.8461538462	342692307.7	29.24	18218769.23	15182307.69	0.03748717949	23054615.38	11808461.54	10683846.15	15182307.69	2.321959921149719	1.3920838080975744
Ara-1	rep1	ECB_01096	15.988694931452413	rna	6.409052242305633	0.9724211591201123	37989667.35695627	100000	123	63	57	615000000	315000000	285000000	405000000	650	550	0.8461538462	342692307.7	29.24	18218769.23	15182307.69	0.03748717949	23054615.38	11808461.54	10683846.15	15182307.69	2.321959921149719	2.502232739096613
Ara-1	rep1	ECB_01097	140.84001633885964	rna	6.409052242305633	0.9724211591201123	315151177.99059224	100000	123	63	57	615000000	315000000	285000000	405000000	650	550	0.8461538462	342692307.7	29.24	18218769.23	15182307.69	0.03748717949	23054615.38	11808461.54	10683846.15	15182307.69	2.321959921149719	20.75779153113661
Ara-1	rep1	ECB_01098	1.1433182296164943	rna	6.409052242305633	0.9724211591201123	2921562.5472284146	100000	123	63	57	615000000	315000000	285000000	405000000	650	550	0.8461538462	342692307.7	29.24	18218769.23	15182307.69	0.03748717949	23054615.38	11808461.54	10683846.15	15182307.69	2.321959921149719	0.1924320470169851
Ara-1	rep1	ECB_01099	15.096539773858416	rna	6.409052242305633	0.9724211591201123	35926721.318836205	100000	123	63	57	615000000	315000000	285000000	405000000	650	550	0.8461538462	342692307.7	29.24	18218769.23	15182307.69	0.03748717949	23054615.38	11808461.54	10683846.15	15182307.69	2.321959921149719	2.366354447058121
Ara-1	rep1	ECB_01100	7.776375158587594	rna	6.409052242305633	0.9724211591201123	18847894.569869116	100000	123	63	57	615000000	315000000	285000000	405000000	650	550	0.8461538462	342692307.7	29.24	18218769.23	15182307.69	0.03748717949	23054615.38	11808461.54	10683846.15	15182307.69	2.321959921149719	1.241438057686283
Ara-1	rep1	ECB_01101	8.040744876167546	rna	6.409052242305633	0.9724211591201123	19470697.198602848	100000	123	63	57	615000000	315000000	285000000	405000000	650	550	0.8461538462	342692307.7	29.24	18218769.23	15182307.69	0.03748717949	23054615.38	11808461.54	10683846.15	15182307.69	2.321959921149719	1.2824596626656068
Ara-1	rep1	ECB_01102	6.788005274703578	rna	6.409052242305633	0.9724211591201123	16514138.7220371	100000	123	63	57	615000000	315000000	285000000	405000000	650	550	0.8461538462	342692307.7	29.24	18218769.23	15182307.69	0.03748717949	23054615.38	11808461.54	10683846.15	15182307.69	2.321959921149719	1.087722568876293
Ara-1	rep1	ECB_01103	14.257482628549903	rna	6.409052242305633	0.9724211591201123	33983486.2223437	100000	123	63	57	615000000	315000000	285000000	405000000	650	550	0.8461538462	342692307.7	29.24	18218769.23	15182307.69	0.03748717949	23054615.38	11808461.54	10683846.15	15182307.69	2.321959921149719	2.2383610526301814
Ara-1	rep1	ECB_01104	20.838692726124968	rna	6.409052242305633	0.9724211591201123	49152973.364635125	100000	123	63	57	615000000	315000000	285000000	405000000	650	550	0.8461538462	342692307.7	29.24	18218769.23	15182307.69	0.03748717949	23054615.38	11808461.54	10683846.15	15182307.69	2.321959921149719	3.2375166126431685
Ara-1	rep1	ECB_01105	39.55527169806953	rna	6.409052242305633	0.9724211591201123	91665849.81107366	100000	123	63	57	615000000	315000000	285000000	405000000	650	550	0.8461538462	342692307.7	29.24	18218769.23	15182307.69	0.03748717949	23054615.38	11808461.54	10683846.15	15182307.69	2.321959921149719	6.037675673735055
Ara-1	rep1	ECB_01106	6.1773120346742205	rna	6.409052242305633	0.9724211591201123	15067543.260850841	100000	123	63	57	615000000	315000000	285000000	405000000	650	550	0.8461538462	342692307.7	29.24	18218769.23	15182307.69	0.03748717949	23054615.38	11808461.54	10683846.15	15182307.69	2.321959921149719	0.9924409100716125
Ara-1	rep1	ECB_01107	2.0760854723646163	rna	6.409052242305633	0.9724211591201123	5218530.379434479	100000	123	63	57	615000000	315000000	285000000	405000000	650	550	0.8461538462	342692307.7	29.24	18218769.23	15182307.69	0.03748717949	23054615.38	11808461.54	10683846.15	15182307.69	2.321959921149719	0.34372445124872053
Ara-1	rep1	ECB_01108	2.8547528978367906	rna	6.409052242305633	0.9724211591201123	7113063.94592484	100000	123	63	57	615000000	315000000	285000000	405000000	650	550	0.8461538462	342692307.7	29.24	18218769.23	15182307.69	0.03748717949	23054615.38	11808461.54	10683846.15	15182307.69	2.321959921149719	0.4685100638956185
Ara-1	rep1	ECB_01109	0.8197672628772988	rna	6.409052242305633	0.9724211591201123	2114088.3220788054	100000	123	63	57	615000000	315000000	285000000	405000000	650	550	0.8461538462	342692307.7	29.24	18218769.23	15182307.69	0.03748717949	23054615.38	11808461.54	10683846.15	15182307.69	2.321959921149719	0.13924683686072795
Ara-1	rep1	ECB_01110	5.7631402980012085	rna	6.409052242305633	0.9724211591201123	14084237.362928191	100000	123	63	57	615000000	315000000	285000000	405000000	650	550	0.8461538462	342692307.7	29.24	18218769.23	15182307.69	0.03748717949	23054615.38	11808461.54	10683846.15	15182307.69	2.321959921149719	0.927674346384439
Ara-1	rep1	ECB_01111	0.460653308514573	rna	6.409052242305633	0.9724211591201123	1207008.1054506921	100000	123	63	57	615000000	315000000	285000000	405000000	650	550	0.8461538462	342692307.7	29.24	18218769.23	15182307.69	0.03748717949	23054615.38	11808461.54	10683846.15	15182307.69	2.321959921149719	0.07950096455005334
Ara-1	rep1	ECB_01112	8.720850971144568	rna	6.409052242305633	0.9724211591201123	21070341.9594456	100000	123	63	57	615000000	315000000	285000000	405000000	650	550	0.8461538462	342692307.7	29.24	18218769.23	15182307.69	0.03748717949	23054615.38	11808461.54	10683846.15	15182307.69	2.321959921149719	1.3878220880297283
Ara-1	rep1	ECB_01113	11.484694436180632	rna	6.409052242305633	0.9724211591201123	27538153.829396553	100000	123	63	57	615000000	315000000	285000000	405000000	650	550	0.8461538462	342692307.7	29.24	18218769.23	15182307.69	0.03748717949	23054615.38	11808461.54	10683846.15	15182307.69	2.321959921149719	1.8138318885168474
Ara-1	rep1	ECB_01114	10.206134671731215	rna	6.409052242305633	0.9724211591201123	24552194.27061989	100000	123	63	57	615000000	315000000	285000000	405000000	650	550	0.8461538462	342692307.7	29.24	18218769.23	15182307.69	0.03748717949	23054615.38	11808461.54	10683846.15	15182307.69	2.321959921149719	1.6171582589379
Ara-1	rep1	ECB_01118	0.9362007193829659	rna	6.409052242305633	0.9724211591201123	2405530.254486967	100000	123	63	57	615000000	315000000	285000000	405000000	650	550	0.8461538462	342692307.7	29.24	18218769.23	15182307.69	0.03748717949	23054615.38	11808461.54	10683846.15	15182307.69	2.321959921149719	0.15844299190902295
Ara-1	rep1	ECB_01119	0.12434813235976205	rna	6.409052242305633	0.9724211591201123	337800.5160503037	100000	123	63	57	615000000	315000000	285000000	405000000	650	550	0.8461538462	342692307.7	29.24	18218769.23	15182307.69	0.03748717949	23054615.38	11808461.54	10683846.15	15182307.69	2.321959921149719	0.022249615996967304
Ara-1	rep1	ECB_01120	1.4010653623023879	rna	6.409052242305633	0.9724211591201123	3560176.1452454943	100000	123	63	57	615000000	315000000	285000000	405000000	650	550	0.8461538462	342692307.7	29.24	18218769.23	15182307.69	0.03748717949	23054615.38	11808461.54	10683846.15	15182307.69	2.321959921149719	0.23449505950867042
Ara-1	rep1	ECB_01121	16.7174648961393	rna	6.409052242305633	0.9724211591201123	39672451.67992555	100000	123	63	57	615000000	315000000	285000000	405000000	650	550	0.8461538462	342692307.7	29.24	18218769.23	15182307.69	0.03748717949	23054615.38	11808461.54	10683846.15	15182307.69	2.321959921149719	2.6130712464783117
Ara-1	rep1	ECB_01122	11.665021052397043	rna	6.409052242305633	0.9724211591201123	27958528.046083357	100000	123	63	57	615000000	315000000	285000000	405000000	650	550	0.8461538462	342692307.7	29.24	18218769.23	15182307.69	0.03748717949	23054615.38	11808461.54	10683846.15	15182307.69	2.321959921149719	1.8415203154194115
Ara-1	rep1	ECB_01123	14.181001734014195	rna	6.409052242305633	0.9724211591201123	33806204.23154409	100000	123	63	57	615000000	315000000	285000000	405000000	650	550	0.8461538462	342692307.7	29.24	18218769.23	15182307.69	0.03748717949	23054615.38	11808461.54	10683846.15	15182307.69	2.321959921149719	2.226684172249449
Ara-1	rep1	ECB_01124	17.297274275865348	rna	6.409052242305633	0.9724211591201123	41009825.84440496	100000	123	63	57	615000000	315000000	285000000	405000000	650	550	0.8461538462	342692307.7	29.24	18218769.23	15182307.69	0.03748717949	23054615.38	11808461.54	10683846.15	15182307.69	2.321959921149719	2.701158920090689
Ara-1	rep1	ECB_01125	3.8418412402053366	rna	6.409052242305633	0.9724211591201123	9494470.227360744	100000	123	63	57	615000000	315000000	285000000	405000000	650	550	0.8461538462	342692307.7	29.24	18218769.23	15182307.69	0.03748717949	23054615.38	11808461.54	10683846.15	15182307.69	2.321959921149719	0.6253641028243938
Ara-1	rep1	ECB_01126	30.809199501523445	rna	6.409052242305633	0.9724211591201123	71891339.64536749	100000	123	63	57	615000000	315000000	285000000	405000000	650	550	0.8461538462	342692307.7	29.24	18218769.23	15182307.69	0.03748717949	23054615.38	11808461.54	10683846.15	15182307.69	2.321959921149719	4.7352050237211
Ara-1	rep1	ECB_01127	4.6684904904604005	rna	6.409052242305633	0.9724211591201123	11475552.632268608	100000	123	63	57	615000000	315000000	285000000	405000000	650	550	0.8461538462	342692307.7	29.24	18218769.23	15182307.69	0.03748717949	23054615.38	11808461.54	10683846.15	15182307.69	2.321959921149719	0.7558503533574881
Ara-1	rep1	ECB_01128	21.34316332000185	rna	6.409052242305633	0.9724211591201123	50309686.766413175	100000	123	63	57	615000000	315000000	285000000	405000000	650	550	0.8461538462	342692307.7	29.24	18218769.23	15182307.69	0.03748717949	23054615.38	11808461.54	10683846.15	15182307.69	2.321959921149719	3.3137048592125575
Ara-1	rep1	ECB_01129	38.19432550124767	rna	6.409052242305633	0.9724211591201123	88597484.7962076	100000	123	63	57	615000000	315000000	285000000	405000000	650	550	0.8461538462	342692307.7	29.24	18218769.23	15182307.69	0.03748717949	23054615.38	11808461.54	10683846.15	15182307.69	2.321959921149719	5.835574314869363
Ara-1	rep1	ECB_01130	23.439529874865773	rna	6.409052242305633	0.9724211591201123	55108620.08726223	100000	123	63	57	615000000	315000000	285000000	405000000	650	550	0.8461538462	342692307.7	29.24	18218769.23	15182307.69	0.03748717949	23054615.38	11808461.54	10683846.15	15182307.69	2.321959921149719	3.6297920719628247
Ara-1	rep1	ECB_01131	31.7984953741613	rna	6.409052242305633	0.9724211591201123	74135151.82148728	100000	123	63	57	615000000	315000000	285000000	405000000	650	550	0.8461538462	342692307.7	29.24	18218769.23	15182307.69	0.03748717949	23054615.38	11808461.54	10683846.15	15182307.69	2.321959921149719	4.8829962700806835
Ara-1	rep1	ECB_01132	3.4265809629260247	rna	6.409052242305633	0.9724211591201123	8494980.644827694	100000	123	63	57	615000000	315000000	285000000	405000000	650	550	0.8461538462	342692307.7	29.24	18218769.23	15182307.69	0.03748717949	23054615.38	11808461.54	10683846.15	15182307.69	2.321959921149719	0.5595315823050412
Ara-1	rep1	ECB_01133	3.4278025604172635	rna	6.409052242305633	0.9724211591201123	8497925.621056076	100000	123	63	57	615000000	315000000	285000000	405000000	650	550	0.8461538462	342692307.7	29.24	18218769.23	15182307.69	0.03748717949	23054615.38	11808461.54	10683846.15	15182307.69	2.321959921149719	0.559725556520853
Ara-1	rep1	ECB_01134	131.2627454207383	rna	6.409052242305633	0.9724211591201123	294291581.49979585	100000	123	63	57	615000000	315000000	285000000	405000000	650	550	0.8461538462	342692307.7	29.24	18218769.23	15182307.69	0.03748717949	23054615.38	11808461.54	10683846.15	15182307.69	2.321959921149719	19.3838504335961
Ara-1	rep1	ECB_01135	0.2895535082091602	rna	6.409052242305633	0.9724211591201123	768468.3198712654	100000	123	63	57	615000000	315000000	285000000	405000000	650	550	0.8461538462	342692307.7	29.24	18218769.23	15182307.69	0.03748717949	23054615.38	11808461.54	10683846.15	15182307.69	2.321959921149719	0.05061604174821367
Ara-1	rep1	ECB_01136	0.4702725191332067	rna	6.409052242305633	0.9724211591201123	1231510.3370131801	100000	123	63	57	615000000	315000000	285000000	405000000	650	550	0.8461538462	342692307.7	29.24	18218769.23	15182307.69	0.03748717949	23054615.38	11808461.54	10683846.15	15182307.69	2.321959921149719	0.08111483195827525
Ara-1	rep1	ECB_01137	2.9413746876128406	rna	6.409052242305633	0.9724211591201123	7322856.3946586335	100000	123	63	57	615000000	315000000	285000000	405000000	650	550	0.8461538462	342692307.7	29.24	18218769.23	15182307.69	0.03748717949	23054615.38	11808461.54	10683846.15	15182307.69	2.321959921149719	0.4823282826419014
Ara-1	rep1	ECB_01138	4.952581208666371	rna	6.409052242305633	0.9724211591201123	12154055.006084954	100000	123	63	57	615000000	315000000	285000000	405000000	650	550	0.8461538462	342692307.7	29.24	18218769.23	15182307.69	0.03748717949	23054615.38	11808461.54	10683846.15	15182307.69	2.321959921149719	0.800540685530327
Ara-1	rep1	ECB_01139	0.5780060525087798	rna	6.409052242305633	0.9724211591201123	1505047.6752279436	100000	123	63	57	615000000	315000000	285000000	405000000	650	550	0.8461538462	342692307.7	29.24	18218769.23	15182307.69	0.03748717949	23054615.38	11808461.54	10683846.15	15182307.69	2.321959921149719	0.09913168050330454
Ara-1	rep1	ECB_01140	0.3389422336896524	rna	6.409052242305633	0.9724211591201123	895646.2634759154	100000	123	63	57	615000000	315000000	285000000	405000000	650	550	0.8461538462	342692307.7	29.24	18218769.23	15182307.69	0.03748717949	23054615.38	11808461.54	10683846.15	15182307.69	2.321959921149719	0.05899276195448489
Ara-1	rep1	ECB_01141	0	rna	6.409052242305633	0.9724211591201123	0	100000	123	63	57	615000000	315000000	285000000	405000000	650	550	0.8461538462	342692307.7	29.24	18218769.23	15182307.69	0.03748717949	23054615.38	11808461.54	10683846.15	15182307.69	2.321959921149719	0
Ara-1	rep1	ECB_01142	0	rna	6.409052242305633	0.9724211591201123	0	100000	123	63	57	615000000	315000000	285000000	405000000	650	550	0.8461538462	342692307.7	29.24	18218769.23	15182307.69	0.03748717949	23054615.38	11808461.54	10683846.15	15182307.69	2.321959921149719	0
Ara-1	rep1	ECB_01143	0.09807457536116715	rna	6.409052242305633	0.9724211591201123	268176.29304216465	100000	123	63	57	615000000	315000000	285000000	405000000	650	550	0.8461538462	342692307.7	29.24	18218769.23	15182307.69	0.03748717949	23054615.38	11808461.54	10683846.15	15182307.69	2.321959921149719	0.01766373719449791
Ara-1	rep1	ECB_01144	0	rna	6.409052242305633	0.9724211591201123	0	100000	123	63	57	615000000	315000000	285000000	405000000	650	550	0.8461538462	342692307.7	29.24	18218769.23	15182307.69	0.03748717949	23054615.38	11808461.54	10683846.15	15182307.69	2.321959921149719	0
Ara-1	rep1	ECB_01146	0.2846733929022642	rna	6.409052242305633	0.9724211591201123	755870.8557690677	100000	123	63	57	615000000	315000000	285000000	405000000	650	550	0.8461538462	342692307.7	29.24	18218769.23	15182307.69	0.03748717949	23054615.38	11808461.54	10683846.15	15182307.69	2.321959921149719	0.049786295417193434
Ara-1	rep1	ECB_01147	0.1677876289291491	rna	6.409052242305633	0.9724211591201123	452056.1703797654	100000	123	63	57	615000000	315000000	285000000	405000000	650	550	0.8461538462	342692307.7	29.24	18218769.23	15182307.69	0.03748717949	23054615.38	11808461.54	10683846.15	15182307.69	2.321959921149719	0.029775194891980574
Ara-1	rep1	ECB_01148	1.0600808354937872	rna	6.409052242305633	0.9724211591201123	2714515.9996268204	100000	123	63	57	615000000	315000000	285000000	405000000	650	550	0.8461538462	342692307.7	29.24	18218769.23	15182307.69	0.03748717949	23054615.38	11808461.54	10683846.15	15182307.69	2.321959921149719	0.1787946901784086
Ara-1	rep1	ECB_01149	12.797672120507249	rna	6.409052242305633	0.9724211591201123	30594955.963794954	100000	123	63	57	615000000	315000000	285000000	405000000	650	550	0.8461538462	342692307.7	29.24	18218769.23	15182307.69	0.03748717949	23054615.38	11808461.54	10683846.15	15182307.69	2.321959921149719	2.015171645081773
Ara-1	rep1	ECB_01150	28.989862562061326	rna	6.409052242305633	0.9724211591201123	67759679.73554176	100000	123	63	57	615000000	315000000	285000000	405000000	650	550	0.8461538462	342692307.7	29.24	18218769.23	15182307.69	0.03748717949	23054615.38	11808461.54	10683846.15	15182307.69	2.321959921149719	4.463068534711126
Ara-1	rep1	ECB_01151	16.70346761345086	rna	6.409052242305633	0.9724211591201123	39640150.24842047	100000	123	63	57	615000000	315000000	285000000	405000000	650	550	0.8461538462	342692307.7	29.24	18218769.23	15182307.69	0.03748717949	23054615.38	11808461.54	10683846.15	15182307.69	2.321959921149719	2.6109436758767512
Ara-1	rep1	ECB_01152	2.1808143972715226	rna	6.409052242305633	0.9724211591201123	5474345.9177989485	100000	123	63	57	615000000	315000000	285000000	405000000	650	550	0.8461538462	342692307.7	29.24	18218769.23	15182307.69	0.03748717949	23054615.38	11808461.54	10683846.15	15182307.69	2.321959921149719	0.360574033248232
Ara-1	rep1	ECB_01153	69.37783239918078	rna	6.409052242305633	0.9724211591201123	158304855.51930192	100000	123	63	57	615000000	315000000	285000000	405000000	650	550	0.8461538462	342692307.7	29.24	18218769.23	15182307.69	0.03748717949	23054615.38	11808461.54	10683846.15	15182307.69	2.321959921149719	10.42692973635169
Ara-1	rep1	ECB_01154	6.603132411002094	rna	6.409052242305633	0.9724211591201123	16076610.632177737	100000	123	63	57	615000000	315000000	285000000	405000000	650	550	0.8461538462	342692307.7	29.24	18218769.23	15182307.69	0.03748717949	23054615.38	11808461.54	10683846.15	15182307.69	2.321959921149719	1.0589042825661332
Ara-1	rep1	ECB_01155	7.091106323489637	rna	6.409052242305633	0.9724211591201123	17230763.974419057	100000	123	63	57	615000000	315000000	285000000	405000000	650	550	0.8461538462	342692307.7	29.24	18218769.23	15182307.69	0.03748717949	23054615.38	11808461.54	10683846.15	15182307.69	2.321959921149719	1.1349239078963138
Ara-1	rep1	ECB_01156	6.5348492603230115	rna	6.409052242305633	0.9724211591201123	15914923.825271783	100000	123	63	57	615000000	315000000	285000000	405000000	650	550	0.8461538462	342692307.7	29.24	18218769.23	15182307.69	0.03748717949	23054615.38	11808461.54	10683846.15	15182307.69	2.321959921149719	1.0482545967471288
Ara-1	rep1	ECB_01158	0.4544561788036146	rna	6.409052242305633	0.9724211591201123	1191215.2045687966	100000	123	63	57	615000000	315000000	285000000	405000000	650	550	0.8461538462	342692307.7	29.24	18218769.23	15182307.69	0.03748717949	23054615.38	11808461.54	10683846.15	15182307.69	2.321959921149719	0.07846074713354703
Ara-1	rep1	ECB_01159	1.095607868899525	rna	6.409052242305633	0.9724211591201123	2802939.6186610158	100000	123	63	57	615000000	315000000	285000000	405000000	650	550	0.8461538462	342692307.7	29.24	18218769.23	15182307.69	0.03748717949	23054615.38	11808461.54	10683846.15	15182307.69	2.321959921149719	0.18461881262669996
Ara-1	rep1	ECB_01160	12.372304300499124	rna	6.409052242305633	0.9724211591201123	29605630.484428935	100000	123	63	57	615000000	315000000	285000000	405000000	650	550	0.8461538462	342692307.7	29.24	18218769.23	15182307.69	0.03748717949	23054615.38	11808461.54	10683846.15	15182307.69	2.321959921149719	1.9500085948020287
Ara-1	rep1	ECB_01161	7.044940266696084	rna	6.409052242305633	0.9724211591201123	17121668.48568029	100000	123	63	57	615000000	315000000	285000000	405000000	650	550	0.8461538462	342692307.7	29.24	18218769.23	15182307.69	0.03748717949	23054615.38	11808461.54	10683846.15	15182307.69	2.321959921149719	1.1277382091892179
Ara-1	rep1	ECB_01162	20.30950042499237	rna	6.409052242305633	0.9724211591201123	47938744.27152246	100000	123	63	57	615000000	315000000	285000000	405000000	650	550	0.8461538462	342692307.7	29.24	18218769.23	15182307.69	0.03748717949	23054615.38	11808461.54	10683846.15	15182307.69	2.321959921149719	3.157540029510656
Ara-1	rep1	ECB_01163	0.7150615821714347	rna	6.409052242305633	0.9724211591201123	1851026.885399861	100000	123	63	57	615000000	315000000	285000000	405000000	650	550	0.8461538462	342692307.7	29.24	18218769.23	15182307.69	0.03748717949	23054615.38	11808461.54	10683846.15	15182307.69	2.321959921149719	0.1219199955102386
Ara-1	rep1	ECB_01164	7.686826151892234	rna	6.409052242305633	0.9724211591201123	18636803.41138842	100000	123	63	57	615000000	315000000	285000000	405000000	650	550	0.8461538462	342692307.7	29.24	18218769.23	15182307.69	0.03748717949	23054615.38	11808461.54	10683846.15	15182307.69	2.321959921149719	1.227534297942319
Ara-1	rep1	ECB_01165	8.637774435865785	rna	6.409052242305633	0.9724211591201123	20875131.660000697	100000	123	63	57	615000000	315000000	285000000	405000000	650	550	0.8461538462	342692307.7	29.24	18218769.23	15182307.69	0.03748717949	23054615.38	11808461.54	10683846.15	15182307.69	2.321959921149719	1.374964339166327
Ara-1	rep1	ECB_01166	8.651293842834665	rna	6.409052242305633	0.9724211591201123	20906902.59806986	100000	123	63	57	615000000	315000000	285000000	405000000	650	550	0.8461538462	342692307.7	29.24	18218769.23	15182307.69	0.03748717949	23054615.38	11808461.54	10683846.15	15182307.69	2.321959921149719	1.377056968213102
Ara-1	rep1	ECB_01167	3.554030839336663	rna	6.409052242305633	0.9724211591201123	8802077.379846057	100000	123	63	57	615000000	315000000	285000000	405000000	650	550	0.8461538462	342692307.7	29.24	18218769.23	15182307.69	0.03748717949	23054615.38	11808461.54	10683846.15	15182307.69	2.321959921149719	0.5797588587697802
Ara-1	rep1	ECB_01168	3.3357653375193217	rna	6.409052242305633	0.9724211591201123	8275964.301080924	100000	123	63	57	615000000	315000000	285000000	405000000	650	550	0.8461538462	342692307.7	29.24	18218769.23	15182307.69	0.03748717949	23054615.38	11808461.54	10683846.15	15182307.69	2.321959921149719	0.5451058212008167
Ara-1	rep1	ECB_01169	0.9322024902923027	rna	6.409052242305633	0.9724211591201123	2395539.7012051935	100000	123	63	57	615000000	315000000	285000000	405000000	650	550	0.8461538462	342692307.7	29.24	18218769.23	15182307.69	0.03748717949	23054615.38	11808461.54	10683846.15	15182307.69	2.321959921149719	0.1577849527304102
Ara-1	rep1	ECB_01170	0.3606538358477084	rna	6.409052242305633	0.9724211591201123	951388.1264578317	100000	123	63	57	615000000	315000000	285000000	405000000	650	550	0.8461538462	342692307.7	29.24	18218769.23	15182307.69	0.03748717949	23054615.38	11808461.54	10683846.15	15182307.69	2.321959921149719	0.06266426329144115
Ara-1	rep1	ECB_01171	0.2170101239254948	rna	6.409052242305633	0.9724211591201123	580538.9323732193	100000	123	63	57	615000000	315000000	285000000	405000000	650	550	0.8461538462	342692307.7	29.24	18218769.23	15182307.69	0.03748717949	23054615.38	11808461.54	10683846.15	15182307.69	2.321959921149719	0.038237858448593946
Ara-1	rep1	ECB_01172	0.8229769084831118	rna	6.409052242305633	0.9724211591201123	2122136.927224894	100000	123	63	57	615000000	315000000	285000000	405000000	650	550	0.8461538462	342692307.7	29.24	18218769.23	15182307.69	0.03748717949	23054615.38	11808461.54	10683846.15	15182307.69	2.321959921149719	0.13977696741205317
Ara-1	rep1	ECB_01173	10.940914566242315	rna	6.409052242305633	0.9724211591201123	26269389.17037823	100000	123	63	57	615000000	315000000	285000000	405000000	650	550	0.8461538462	342692307.7	29.24	18218769.23	15182307.69	0.03748717949	23054615.38	11808461.54	10683846.15	15182307.69	2.321959921149719	1.7302632581791808
Ara-1	rep1	ECB_01174	10.226643252759033	rna	6.409052242305633	0.9724211591201123	24600168.389231466	100000	123	63	57	615000000	315000000	285000000	405000000	650	550	0.8461538462	342692307.7	29.24	18218769.23	15182307.69	0.03748717949	23054615.38	11808461.54	10683846.15	15182307.69	2.321959921149719	1.6203181289386361
Ara-1	rep1	ECB_01175	12.794992078795843	rna	6.409052242305633	0.9724211591201123	30588725.56191469	100000	123	63	57	615000000	315000000	285000000	405000000	650	550	0.8461538462	342692307.7	29.24	18218769.23	15182307.69	0.03748717949	23054615.38	11808461.54	10683846.15	15182307.69	2.321959921149719	2.014761272560844
Ara-1	rep1	ECB_01176	0.9894814129449719	rna	6.409052242305633	0.9724211591201123	2538554.7521529896	100000	123	63	57	615000000	315000000	285000000	405000000	650	550	0.8461538462	342692307.7	29.24	18218769.23	15182307.69	0.03748717949	23054615.38	11808461.54	10683846.15	15182307.69	2.321959921149719	0.16720480206214222
Ara-1	rep1	ECB_01177	0.8404455663292831	rna	6.409052242305633	0.9724211591201123	2165926.7785817604	100000	123	63	57	615000000	315000000	285000000	405000000	650	550	0.8461538462	342692307.7	29.24	18218769.23	15182307.69	0.03748717949	23054615.38	11808461.54	10683846.15	15182307.69	2.321959921149719	0.14266123588104943
Ara-1	rep1	ECB_01178	17.22299489795094	rna	6.409052242305633	0.9724211591201123	40838564.76956772	100000	123	63	57	615000000	315000000	285000000	405000000	650	550	0.8461538462	342692307.7	29.24	18218769.23	15182307.69	0.03748717949	23054615.38	11808461.54	10683846.15	15182307.69	2.321959921149719	2.689878614202142
Ara-1	rep1	ECB_01179	7.381008003858707	rna	6.409052242305633	0.9724211591201123	17915391.143332794	100000	123	63	57	615000000	315000000	285000000	405000000	650	550	0.8461538462	342692307.7	29.24	18218769.23	15182307.69	0.03748717949	23054615.38	11808461.54	10683846.15	15182307.69	2.321959921149719	1.1800176566789626
Ara-1	rep1	ECB_01180	12.79256892825716	rna	6.409052242305633	0.9724211591201123	30583092.33440196	100000	123	63	57	615000000	315000000	285000000	405000000	650	550	0.8461538462	342692307.7	29.24	18218769.23	15182307.69	0.03748717949	23054615.38	11808461.54	10683846.15	15182307.69	2.321959921149719	2.014390233610261
Ara-1	rep1	ECB_01181	3.445449130507592	rna	6.409052242305633	0.9724211591201123	8540464.011717563	100000	123	63	57	615000000	315000000	285000000	405000000	650	550	0.8461538462	342692307.7	29.24	18218769.23	15182307.69	0.03748717949	23054615.38	11808461.54	10683846.15	15182307.69	2.321959921149719	0.5625273961047988
Ara-1	rep1	ECB_01182	134.17118797997867	rna	6.409052242305633	0.9724211591201123	300630563.6541909	100000	123	63	57	615000000	315000000	285000000	405000000	650	550	0.8461538462	342692307.7	29.24	18218769.23	15182307.69	0.03748717949	23054615.38	11808461.54	10683846.15	15182307.69	2.321959921149719	19.801374718034772
Ara-1	rep1	ECB_01183	26.317050062745995	rna	6.409052242305633	0.9724211591201123	61676675.03034209	100000	123	63	57	615000000	315000000	285000000	405000000	650	550	0.8461538462	342692307.7	29.24	18218769.23	15182307.69	0.03748717949	23054615.38	11808461.54	10683846.15	15182307.69	2.321959921149719	4.062404496713377
Ara-1	rep1	ECB_01184	12.161247344784726	rna	6.409052242305633	0.9724211591201123	29114405.394716837	100000	123	63	57	615000000	315000000	285000000	405000000	650	550	0.8461538462	342692307.7	29.24	18218769.23	15182307.69	0.03748717949	23054615.38	11808461.54	10683846.15	15182307.69	2.321959921149719	1.917653494395544
Ara-1	rep1	ECB_01185	18.79953798427361	rna	6.409052242305633	0.9724211591201123	44469261.40766754	100000	123	63	57	615000000	315000000	285000000	405000000	650	550	0.8461538462	342692307.7	29.24	18218769.23	15182307.69	0.03748717949	23054615.38	11808461.54	10683846.15	15182307.69	2.321959921149719	2.929018586348222
Ara-1	rep1	ECB_01186	27.003671403545887	rna	6.409052242305633	0.9724211591201123	63240904.804233365	100000	123	63	57	615000000	315000000	285000000	405000000	650	550	0.8461538462	342692307.7	29.24	18218769.23	15182307.69	0.03748717949	23054615.38	11808461.54	10683846.15	15182307.69	2.321959921149719	4.165434273597795
Ara-1	rep1	ECB_01187	25.218090424262904	rna	6.409052242305633	0.9724211591201123	59170718.41984905	100000	123	63	57	615000000	315000000	285000000	405000000	650	550	0.8461538462	342692307.7	29.24	18218769.23	15182307.69	0.03748717949	23054615.38	11808461.54	10683846.15	15182307.69	2.321959921149719	3.8973468084053207
Ara-1	rep1	ECB_01188	13.544746446060953	rna	6.409052242305633	0.9724211591201123	32330334.11977657	100000	123	63	57	615000000	315000000	285000000	405000000	650	550	0.8461538462	342692307.7	29.24	18218769.23	15182307.69	0.03748717949	23054615.38	11808461.54	10683846.15	15182307.69	2.321959921149719	2.1294743052185217
Ara-1	rep1	ECB_01189	16.06225352057393	rna	6.409052242305633	0.9724211591201123	38159614.06488491	100000	123	63	57	615000000	315000000	285000000	405000000	650	550	0.8461538462	342692307.7	29.24	18218769.23	15182307.69	0.03748717949	23054615.38	11808461.54	10683846.15	15182307.69	2.321959921149719	2.5134264727106785
Ara-1	rep1	ECB_01190	33.64703791477046	rna	6.409052242305633	0.9724211591201123	78322701.0089329	100000	123	63	57	615000000	315000000	285000000	405000000	650	550	0.8461538462	342692307.7	29.24	18218769.23	15182307.69	0.03748717949	23054615.38	11808461.54	10683846.15	15182307.69	2.321959921149719	5.15881397006076
Ara-1	rep1	ECB_01191	12.857040103317187	rna	6.409052242305633	0.9724211591201123	30732961.912875727	100000	123	63	57	615000000	315000000	285000000	405000000	650	550	0.8461538462	342692307.7	29.24	18218769.23	15182307.69	0.03748717949	23054615.38	11808461.54	10683846.15	15182307.69	2.321959921149719	2.024261564209922
Ara-1	rep1	ECB_01194	4.451210762842679	rna	6.409052242305633	0.9724211591201123	10955851.191206649	100000	123	63	57	615000000	315000000	285000000	405000000	650	550	0.8461538462	342692307.7	29.24	18218769.23	15182307.69	0.03748717949	23054615.38	11808461.54	10683846.15	15182307.69	2.321959921149719	0.7216196256134926
Ara-1	rep1	ECB_01195	0	rna	6.409052242305633	0.9724211591201123	0	100000	123	63	57	615000000	315000000	285000000	405000000	650	550	0.8461538462	342692307.7	29.24	18218769.23	15182307.69	0.03748717949	23054615.38	11808461.54	10683846.15	15182307.69	2.321959921149719	0
Ara-1	rep1	ECB_01196	8.729473195000253	rna	6.409052242305633	0.9724211591201123	21090599.209746808	100000	123	63	57	615000000	315000000	285000000	405000000	650	550	0.8461538462	342692307.7	29.24	18218769.23	15182307.69	0.03748717949	23054615.38	11808461.54	10683846.15	15182307.69	2.321959921149719	1.389156354908969
Ara-1	rep1	ECB_01197	8.534208663006826	rna	6.409052242305633	0.9724211591201123	20631703.896437448	100000	123	63	57	615000000	315000000	285000000	405000000	650	550	0.8461538462	342692307.7	29.24	18218769.23	15182307.69	0.03748717949	23054615.38	11808461.54	10683846.15	15182307.69	2.321959921149719	1.3589306920730342
Ara-1	rep1	ECB_01198	3.364928464540045	rna	6.409052242305633	0.9724211591201123	8346313.540005641	100000	123	63	57	615000000	315000000	285000000	405000000	650	550	0.8461538462	342692307.7	29.24	18218769.23	15182307.69	0.03748717949	23054615.38	11808461.54	10683846.15	15182307.69	2.321959921149719	0.5497394540029666
Ara-1	rep1	ECB_01199	11.900777497665999	rna	6.409052242305633	0.9724211591201123	28507849.460204914	100000	123	63	57	615000000	315000000	285000000	405000000	650	550	0.8461538462	342692307.7	29.24	18218769.23	15182307.69	0.03748717949	23054615.38	11808461.54	10683846.15	15182307.69	2.321959921149719	1.8777019964482695
Ara-1	rep1	ECB_01200	1.63995610107492	rna	6.409052242305633	0.9724211591201123	4149154.831833164	100000	123	63	57	615000000	315000000	285000000	405000000	650	550	0.8461538462	342692307.7	29.24	18218769.23	15182307.69	0.03748717949	23054615.38	11808461.54	10683846.15	15182307.69	2.321959921149719	0.2732888119877884
Ara-1	rep1	ECB_01201	7.933112689651532	rna	6.409052242305633	0.9724211591201123	19217206.335977495	100000	123	63	57	615000000	315000000	285000000	405000000	650	550	0.8461538462	342692307.7	29.24	18218769.23	15182307.69	0.03748717949	23054615.38	11808461.54	10683846.15	15182307.69	2.321959921149719	1.2657631980831956
Ara-1	rep1	ECB_01202	32.2982729548162	rna	6.409052242305633	0.9724211591201123	75267956.80177878	100000	123	63	57	615000000	315000000	285000000	405000000	650	550	0.8461538462	342692307.7	29.24	18218769.23	15182307.69	0.03748717949	23054615.38	11808461.54	10683846.15	15182307.69	2.321959921149719	4.957609761219296
Ara-1	rep1	ECB_01203	49.76527467767339	rna	6.409052242305633	0.9724211591201123	114598619.10103564	100000	123	63	57	615000000	315000000	285000000	405000000	650	550	0.8461538462	342692307.7	29.24	18218769.23	15182307.69	0.03748717949	23054615.38	11808461.54	10683846.15	15182307.69	2.321959921149719	7.548168660586251
Ara-1	rep1	ECB_01204	33.48330764874583	rna	6.409052242305633	0.9724211591201123	77952060.08028914	100000	123	63	57	615000000	315000000	285000000	405000000	650	550	0.8461538462	342692307.7	29.24	18218769.23	15182307.69	0.03748717949	23054615.38	11808461.54	10683846.15	15182307.69	2.321959921149719	5.134401282858544
Ara-1	rep1	ECB_01205	36.20447096606722	rna	6.409052242305633	0.9724211591201123	84105731.66405328	100000	123	63	57	615000000	315000000	285000000	405000000	650	550	0.8461538462	342692307.7	29.24	18218769.23	15182307.69	0.03748717949	23054615.38	11808461.54	10683846.15	15182307.69	2.321959921149719	5.539719875355344
Ara-1	rep1	ECB_01206	19.56805538192596	rna	6.409052242305633	0.9724211591201123	46236028.57881921	100000	123	63	57	615000000	315000000	285000000	405000000	650	550	0.8461538462	342692307.7	29.24	18218769.23	15182307.69	0.03748717949	23054615.38	11808461.54	10683846.15	15182307.69	2.321959921149719	3.0453887197447
Ara-1	rep1	ECB_01208	21.691522881952043	rna	6.409052242305633	0.9724211591201123	51108008.12133387	100000	123	63	57	615000000	315000000	285000000	405000000	650	550	0.8461538462	342692307.7	29.24	18218769.23	15182307.69	0.03748717949	23054615.38	11808461.54	10683846.15	15182307.69	2.321959921149719	3.3662872051392254
Ara-1	rep1	ECB_01209	17.761271895304155	rna	6.409052242305633	0.9724211591201123	42079179.07874423	100000	123	63	57	615000000	315000000	285000000	405000000	650	550	0.8461538462	342692307.7	29.24	18218769.23	15182307.69	0.03748717949	23054615.38	11808461.54	10683846.15	15182307.69	2.321959921149719	2.771593089663185
Ara-1	rep1	ECB_01210	4.540115512342393	rna	6.409052242305633	0.9724211591201123	11168581.078683803	100000	123	63	57	615000000	315000000	285000000	405000000	650	550	0.8461538462	342692307.7	29.24	18218769.23	15182307.69	0.03748717949	23054615.38	11808461.54	10683846.15	15182307.69	2.321959921149719	0.7356313221105456
Ara-1	rep1	ECB_01211	5.262078178031853	rna	6.409052242305633	0.9724211591201123	12892016.599940605	100000	123	63	57	615000000	315000000	285000000	405000000	650	550	0.8461538462	342692307.7	29.24	18218769.23	15182307.69	0.03748717949	23054615.38	11808461.54	10683846.15	15182307.69	2.321959921149719	0.8491473669995556
Ara-1	rep1	ECB_01212	18.263548819930715	rna	6.409052242305633	0.9724211591201123	43235885.248167515	100000	123	63	57	615000000	315000000	285000000	405000000	650	550	0.8461538462	342692307.7	29.24	18218769.23	15182307.69	0.03748717949	23054615.38	11808461.54	10683846.15	15182307.69	2.321959921149719	2.847780859865284
Ara-1	rep1	ECB_01213	177.58185043236787	rna	6.409052242305633	0.9724211591201123	394834427.5997093	100000	123	63	57	615000000	315000000	285000000	405000000	650	550	0.8461538462	342692307.7	29.24	18218769.23	15182307.69	0.03748717949	23054615.38	11808461.54	10683846.15	15182307.69	2.321959921149719	26.006219585430447
Ara-1	rep1	ECB_01214	2.0457584819125447	rna	6.409052242305633	0.9724211591201123	5144386.618031169	100000	123	63	57	615000000	315000000	285000000	405000000	650	550	0.8461538462	342692307.7	29.24	18218769.23	15182307.69	0.03748717949	23054615.38	11808461.54	10683846.15	15182307.69	2.321959921149719	0.3388408878987203
Ara-1	rep1	ECB_01215	372.03124973143264	rna	6.409052242305633	0.9724211591201123	810472087.806255	100000	123	63	57	615000000	315000000	285000000	405000000	650	550	0.8461538462	342692307.7	29.24	18218769.23	15182307.69	0.03748717949	23054615.38	11808461.54	10683846.15	15182307.69	2.321959921149719	53.382667796943785
Ara-1	rep1	ECB_01216	2.8568706670488355	rna	6.409052242305633	0.9724211591201123	7118195.120367365	100000	123	63	57	615000000	315000000	285000000	405000000	650	550	0.8461538462	342692307.7	29.24	18218769.23	15182307.69	0.03748717949	23054615.38	11808461.54	10683846.15	15182307.69	2.321959921149719	0.468848034548519
Ara-1	rep1	ECB_01217	21.607362969347612	rna	6.409052242305633	0.9724211591201123	50915174.901342876	100000	123	63	57	615000000	315000000	285000000	405000000	650	550	0.8461538462	342692307.7	29.24	18218769.23	15182307.69	0.03748717949	23054615.38	11808461.54	10683846.15	15182307.69	2.321959921149719	3.3535860253233265
Ara-1	rep1	ECB_01218	4.548160965798583	rna	6.409052242305633	0.9724211591201123	11187826.411219554	100000	123	63	57	615000000	315000000	285000000	405000000	650	550	0.8461538462	342692307.7	29.24	18218769.23	15182307.69	0.03748717949	23054615.38	11808461.54	10683846.15	15182307.69	2.321959921149719	0.7368989378728337
Ara-1	rep1	ECB_01219	5.04008914021827	rna	6.409052242305633	0.9724211591201123	12362833.719953345	100000	123	63	57	615000000	315000000	285000000	405000000	650	550	0.8461538462	342692307.7	29.24	18218769.23	15182307.69	0.03748717949	23054615.38	11808461.54	10683846.15	15182307.69	2.321959921149719	0.8142921334742983
Ara-1	rep1	ECB_01220	8.86757618890553	rna	6.409052242305633	0.9724211591201123	21414986.726646088	100000	123	63	57	615000000	315000000	285000000	405000000	650	550	0.8461538462	342692307.7	29.24	18218769.23	15182307.69	0.03748717949	23054615.38	11808461.54	10683846.15	15182307.69	2.321959921149719	1.410522508429421
Ara-1	rep1	ECB_01221	8.944984710438167	rna	6.409052242305633	0.9724211591201123	21596749.076609265	100000	123	63	57	615000000	315000000	285000000	405000000	650	550	0.8461538462	342692307.7	29.24	18218769.23	15182307.69	0.03748717949	23054615.38	11808461.54	10683846.15	15182307.69	2.321959921149719	1.4224944927729406
Ara-1	rep1	ECB_01222	13.237312769955288	rna	6.409052242305633	0.9724211591201123	31616524.941741288	100000	123	63	57	615000000	315000000	285000000	405000000	650	550	0.8461538462	342692307.7	29.24	18218769.23	15182307.69	0.03748717949	23054615.38	11808461.54	10683846.15	15182307.69	2.321959921149719	2.0824584501449586
Ara-1	rep1	ECB_01223	3.20319785476845	rna	6.409052242305633	0.9724211591201123	7955960.038121142	100000	123	63	57	615000000	315000000	285000000	405000000	650	550	0.8461538462	342692307.7	29.24	18218769.23	15182307.69	0.03748717949	23054615.38	11808461.54	10683846.15	15182307.69	2.321959921149719	0.5240283756968926
Ara-1	rep1	ECB_01224	2.375243622028267	rna	6.409052242305633	0.9724211591201123	5948381.405089783	100000	123	63	57	615000000	315000000	285000000	405000000	650	550	0.8461538462	342692307.7	29.24	18218769.23	15182307.69	0.03748717949	23054615.38	11808461.54	10683846.15	15182307.69	2.321959921149719	0.39179692089943297
Ara-1	rep1	ECB_01225	34.199586186314114	rna	6.409052242305633	0.9724211591201123	79573154.76561908	100000	123	63	57	615000000	315000000	285000000	405000000	650	550	0.8461538462	342692307.7	29.24	18218769.23	15182307.69	0.03748717949	23054615.38	11808461.54	10683846.15	15182307.69	2.321959921149719	5.241176531946514
Ara-1	rep1	ECB_01226	2.5132157716545738	rna	6.409052242305633	0.9724211591201123	6284115.309211422	100000	123	63	57	615000000	315000000	285000000	405000000	650	550	0.8461538462	342692307.7	29.24	18218769.23	15182307.69	0.03748717949	23054615.38	11808461.54	10683846.15	15182307.69	2.321959921149719	0.4139104171463029
Ara-1	rep1	ECB_01227	8.345954060146381	rna	6.409052242305633	0.9724211591201123	20189008.572359584	100000	123	63	57	615000000	315000000	285000000	405000000	650	550	0.8461538462	342692307.7	29.24	18218769.23	15182307.69	0.03748717949	23054615.38	11808461.54	10683846.15	15182307.69	2.321959921149719	1.32977205999173
Ara-1	rep1	ECB_01228	3.491524193511516	rna	6.409052242305633	0.9724211591201123	8651503.188873282	100000	123	63	57	615000000	315000000	285000000	405000000	650	550	0.8461538462	342692307.7	29.24	18218769.23	15182307.69	0.03748717949	23054615.38	11808461.54	10683846.15	15182307.69	2.321959921149719	0.5698411180647915
Ara-1	rep1	ECB_01229	3.356188390606174	rna	6.409052242305633	0.9724211591201123	8325231.922242569	100000	123	63	57	615000000	315000000	285000000	405000000	650	550	0.8461538462	342692307.7	29.24	18218769.23	15182307.69	0.03748717949	23054615.38	11808461.54	10683846.15	15182307.69	2.321959921149719	0.5483508892212795
Ara-1	rep1	ECB_01230	5.257682122745277	rna	6.409052242305633	0.9724211591201123	12881543.238046875	100000	123	63	57	615000000	315000000	285000000	405000000	650	550	0.8461538462	342692307.7	29.24	18218769.23	15182307.69	0.03748717949	23054615.38	11808461.54	10683846.15	15182307.69	2.321959921149719	0.8484575270814364
Ara-1	rep1	ECB_01231	0.5704149786484394	rna	6.409052242305633	0.9724211591201123	1485823.2002573786	100000	123	63	57	615000000	315000000	285000000	405000000	650	550	0.8461538462	342692307.7	29.24	18218769.23	15182307.69	0.03748717949	23054615.38	11808461.54	10683846.15	15182307.69	2.321959921149719	0.09786543854831983
Ara-1	rep1	ECB_01232	0.48075772235866254	rna	6.409052242305633	0.9724211591201123	1258202.7095664716	100000	123	63	57	615000000	315000000	285000000	405000000	650	550	0.8461538462	342692307.7	29.24	18218769.23	15182307.69	0.03748717949	23054615.38	11808461.54	10683846.15	15182307.69	2.321959921149719	0.0828729554990643
Ara-1	rep1	ECB_01233	0	rna	6.409052242305633	0.9724211591201123	0	100000	123	63	57	615000000	315000000	285000000	405000000	650	550	0.8461538462	342692307.7	29.24	18218769.23	15182307.69	0.03748717949	23054615.38	11808461.54	10683846.15	15182307.69	2.321959921149719	0
Ara-1	rep1	ECB_01234	51.88847531563312	rna	6.409052242305633	0.9724211591201123	119350291.54371499	100000	123	63	57	615000000	315000000	285000000	405000000	650	550	0.8461538462	342692307.7	29.24	18218769.23	15182307.69	0.03748717949	23054615.38	11808461.54	10683846.15	15182307.69	2.321959921149719	7.8611429817304
Ara-1	rep1	ECB_01235	56.73587388311454	rna	6.409052242305633	0.9724211591201123	130178908.87231345	100000	123	63	57	615000000	315000000	285000000	405000000	650	550	0.8461538462	342692307.7	29.24	18218769.23	15182307.69	0.03748717949	23054615.38	11808461.54	10683846.15	15182307.69	2.321959921149719	8.574382203968721
Ara-1	rep1	ECB_01236	36.62276953107554	rna	6.409052242305633	0.9724211591201123	85050521.5540738	100000	123	63	57	615000000	315000000	285000000	405000000	650	550	0.8461538462	342692307.7	29.24	18218769.23	15182307.69	0.03748717949	23054615.38	11808461.54	10683846.15	15182307.69	2.321959921149719	5.601949538283518
Ara-1	rep1	ECB_01237	18.71297564613145	rna	6.409052242305633	0.9724211591201123	44270137.348682314	100000	123	63	57	615000000	315000000	285000000	405000000	650	550	0.8461538462	342692307.7	29.24	18218769.23	15182307.69	0.03748717949	23054615.38	11808461.54	10683846.15	15182307.69	2.321959921149719	2.915903053252
Ara-1	rep1	ECB_01238	16.16780051344099	rna	6.409052242305633	0.9724211591201123	38403427.984381154	100000	123	63	57	615000000	315000000	285000000	405000000	650	550	0.8461538462	342692307.7	29.24	18218769.23	15182307.69	0.03748717949	23054615.38	11808461.54	10683846.15	15182307.69	2.321959921149719	2.529485554404619
Ara-1	rep1	ECB_01239	13.560133561063743	rna	6.409052242305633	0.9724211591201123	32366048.581792645	100000	123	63	57	615000000	315000000	285000000	405000000	650	550	0.8461538462	342692307.7	29.24	18218769.23	15182307.69	0.03748717949	23054615.38	11808461.54	10683846.15	15182307.69	2.321959921149719	2.1318266789646816
Ara-1	rep1	ECB_01240	4.799317509413943	rna	6.409052242305633	0.9724211591201123	11788148.123850925	100000	123	63	57	615000000	315000000	285000000	405000000	650	550	0.8461538462	342692307.7	29.24	18218769.23	15182307.69	0.03748717949	23054615.38	11808461.54	10683846.15	15182307.69	2.321959921149719	0.7764398116905062
Ara-1	rep1	ECB_01241	10.024727332125483	rna	6.409052242305633	0.9724211591201123	24127725.877630778	100000	123	63	57	615000000	315000000	285000000	405000000	650	550	0.8461538462	342692307.7	29.24	18218769.23	15182307.69	0.03748717949	23054615.38	11808461.54	10683846.15	15182307.69	2.321959921149719	1.5892001644468567
Ara-1	rep1	ECB_01245	37.245505310385596	rna	6.409052242305633	0.9724211591201123	86456513.266646415	100000	123	63	57	615000000	315000000	285000000	405000000	650	550	0.8461538462	342692307.7	29.24	18218769.23	15182307.69	0.03748717949	23054615.38	11808461.54	10683846.15	15182307.69	2.321959921149719	5.694556784907737
Ara-1	rep1	ECB_01246	6.980726798397501	rna	6.409052242305633	0.9724211591201123	16969892.154684506	100000	123	63	57	615000000	315000000	285000000	405000000	650	550	0.8461538462	342692307.7	29.24	18218769.23	15182307.69	0.03748717949	23054615.38	11808461.54	10683846.15	15182307.69	2.321959921149719	1.1177412881614777
Ara-1	rep1	ECB_01247	4.389409869667523	rna	6.409052242305633	0.9724211591201123	10807906.067420483	100000	123	63	57	615000000	315000000	285000000	405000000	650	550	0.8461538462	342692307.7	29.24	18218769.23	15182307.69	0.03748717949	23054615.38	11808461.54	10683846.15	15182307.69	2.321959921149719	0.7118750514152228
Ara-1	rep1	ECB_01248	12.38540912205074	rna	6.409052242305633	0.9724211591201123	29636123.676685993	100000	123	63	57	615000000	315000000	285000000	405000000	650	550	0.8461538462	342692307.7	29.24	18218769.23	15182307.69	0.03748717949	23054615.38	11808461.54	10683846.15	15182307.69	2.321959921149719	1.9520170636645815
Ara-1	rep1	ECB_01249	6.015005431323381	rna	6.409052242305633	0.9724211591201123	14682426.647916147	100000	123	63	57	615000000	315000000	285000000	405000000	650	550	0.8461538462	342692307.7	29.24	18218769.23	15182307.69	0.03748717949	23054615.38	11808461.54	10683846.15	15182307.69	2.321959921149719	0.967074765424949
Ara-1	rep1	ECB_01250	31.438183875300965	rna	6.409052242305633	0.9724211591201123	73318158.98105782	100000	123	63	57	615000000	315000000	285000000	405000000	650	550	0.8461538462	342692307.7	29.24	18218769.23	15182307.69	0.03748717949	23054615.38	11808461.54	10683846.15	15182307.69	2.321959921149719	4.829184105480201
Ara-1	rep1	ECB_01251	6.277034094044731	rna	6.409052242305633	0.9724211591201123	15304022.156871425	100000	123	63	57	615000000	315000000	285000000	405000000	650	550	0.8461538462	342692307.7	29.24	18218769.23	15182307.69	0.03748717949	23054615.38	11808461.54	10683846.15	15182307.69	2.321959921149719	1.0080168620842531
Ara-1	rep1	ECB_01253	14.36515461711248	rna	6.409052242305633	0.9724211591201123	34233024.458110385	100000	123	63	57	615000000	315000000	285000000	405000000	650	550	0.8461538462	342692307.7	29.24	18218769.23	15182307.69	0.03748717949	23054615.38	11808461.54	10683846.15	15182307.69	2.321959921149719	2.2547971729395497
Ara-1	rep1	ECB_01254	22.831082940641235	rna	6.409052242305633	0.9724211591201123	53717051.63588842	100000	123	63	57	615000000	315000000	285000000	405000000	650	550	0.8461538462	342692307.7	29.24	18218769.23	15182307.69	0.03748717949	23054615.38	11808461.54	10683846.15	15182307.69	2.321959921149719	3.5381348298763418
Ara-1	rep1	ECB_01255	7.17477719456326	rna	6.409052242305633	0.9724211591201123	17428437.652085952	100000	123	63	57	615000000	315000000	285000000	405000000	650	550	0.8461538462	342692307.7	29.24	18218769.23	15182307.69	0.03748717949	23054615.38	11808461.54	10683846.15	15182307.69	2.321959921149719	1.1479439099739357
Ara-1	rep1	ECB_01256	11.041928559319468	rna	6.409052242305633	0.9724211591201123	26505207.28671221	100000	123	63	57	615000000	315000000	285000000	405000000	650	550	0.8461538462	342692307.7	29.24	18218769.23	15182307.69	0.03748717949	23054615.38	11808461.54	10683846.15	15182307.69	2.321959921149719	1.7457956871846412
Ara-1	rep1	ECB_01257	6.016224647991329	rna	6.409052242305633	0.9724211591201123	14685320.630369963	100000	123	63	57	615000000	315000000	285000000	405000000	650	550	0.8461538462	342692307.7	29.24	18218769.23	15182307.69	0.03748717949	23054615.38	11808461.54	10683846.15	15182307.69	2.321959921149719	0.9672653808776789
Ara-1	rep1	ECB_01258	24.6726876759376	rna	6.409052242305633	0.9724211591201123	57925926.28094337	100000	123	63	57	615000000	315000000	285000000	405000000	650	550	0.8461538462	342692307.7	29.24	18218769.23	15182307.69	0.03748717949	23054615.38	11808461.54	10683846.15	15182307.69	2.321959921149719	3.8153571554274945
Ara-1	rep1	ECB_01259	26.412529644008377	rna	6.409052242305633	0.9724211591201123	61894259.02784738	100000	123	63	57	615000000	315000000	285000000	405000000	650	550	0.8461538462	342692307.7	29.24	18218769.23	15182307.69	0.03748717949	23054615.38	11808461.54	10683846.15	15182307.69	2.321959921149719	4.076735914699894
Ara-1	rep1	ECB_01260	2.2750632787862584	rna	6.409052242305633	0.9724211591201123	5704272.400919188	100000	123	63	57	615000000	315000000	285000000	405000000	650	550	0.8461538462	342692307.7	29.24	18218769.23	15182307.69	0.03748717949	23054615.38	11808461.54	10683846.15	15182307.69	2.321959921149719	0.37571840311709476
Ara-1	rep1	ECB_01261	9.990715441108588	rna	6.409052242305633	0.9724211591201123	24048119.228843734	100000	123	63	57	615000000	315000000	285000000	405000000	650	550	0.8461538462	342692307.7	29.24	18218769.23	15182307.69	0.03748717949	23054615.38	11808461.54	10683846.15	15182307.69	2.321959921149719	1.5839567817930145
Ara-1	rep1	ECB_01262	3.853277923608481	rna	6.409052242305633	0.9724211591201123	9521953.4725339	100000	123	63	57	615000000	315000000	285000000	405000000	650	550	0.8461538462	342692307.7	29.24	18218769.23	15182307.69	0.03748717949	23054615.38	11808461.54	10683846.15	15182307.69	2.321959921149719	0.6271743180916853
Ara-1	rep1	ECB_01263	31.91216316252154	rna	6.409052242305633	0.9724211591201123	74392836.16902259	100000	123	63	57	615000000	315000000	285000000	405000000	650	550	0.8461538462	342692307.7	29.24	18218769.23	15182307.69	0.03748717949	23054615.38	11808461.54	10683846.15	15182307.69	2.321959921149719	4.899968943326203
Ara-1	rep1	ECB_01264	2.4589466035093324	rna	6.409052242305633	0.9724211591201123	6152121.914734575	100000	123	63	57	615000000	315000000	285000000	405000000	650	550	0.8461538462	342692307.7	29.24	18218769.23	15182307.69	0.03748717949	23054615.38	11808461.54	10683846.15	15182307.69	2.321959921149719	0.405216521779936
Ara-1	rep1	ECB_01265	86.98151858565355	rna	6.409052242305633	0.9724211591201123	197238676.5002355	100000	123	63	57	615000000	315000000	285000000	405000000	650	550	0.8461538462	342692307.7	29.24	18218769.23	15182307.69	0.03748717949	23054615.38	11808461.54	10683846.15	15182307.69	2.321959921149719	12.991350229988358
Ara-1	rep1	ECB_01266	4.267104331503413	rna	6.409052242305633	0.9724211591201123	10514948.717365526	100000	123	63	57	615000000	315000000	285000000	405000000	650	550	0.8461538462	342692307.7	29.24	18218769.23	15182307.69	0.03748717949	23054615.38	11808461.54	10683846.15	15182307.69	2.321959921149719	0.6925790816564281
Ara-1	rep1	ECB_01267	4.014817550799279	rna	6.409052242305633	0.9724211591201123	9909908.68930583	100000	123	63	57	615000000	315000000	285000000	405000000	650	550	0.8461538462	342692307.7	29.24	18218769.23	15182307.69	0.03748717949	23054615.38	11808461.54	10683846.15	15182307.69	2.321959921149719	0.6527274306153804
Ara-1	rep1	ECB_01268	3.381439399105992	rna	6.409052242305633	0.9724211591201123	8386134.853340739	100000	123	63	57	615000000	315000000	285000000	405000000	650	550	0.8461538462	342692307.7	29.24	18218769.23	15182307.69	0.03748717949	23054615.38	11808461.54	10683846.15	15182307.69	2.321959921149719	0.5523623301920276
Ara-1	rep1	ECB_01269	2.81817345776091	rna	6.409052242305633	0.9724211591201123	7024418.442201454	100000	123	63	57	615000000	315000000	285000000	405000000	650	550	0.8461538462	342692307.7	29.24	18218769.23	15182307.69	0.03748717949	23054615.38	11808461.54	10683846.15	15182307.69	2.321959921149719	0.4626713267593811
Ara-1	rep1	ECB_01270	4.750487244056534	rna	6.409052242305633	0.9724211591201123	11671501.888564153	100000	123	63	57	615000000	315000000	285000000	405000000	650	550	0.8461538462	342692307.7	29.24	18218769.23	15182307.69	0.03748717949	23054615.38	11808461.54	10683846.15	15182307.69	2.321959921149719	0.7687567744560809
Ara-1	rep1	ECB_01271	3.4893798519217656	rna	6.409052242305633	0.9724211591201123	8646336.306624386	100000	123	63	57	615000000	315000000	285000000	405000000	650	550	0.8461538462	342692307.7	29.24	18218769.23	15182307.69	0.03748717949	23054615.38	11808461.54	10683846.15	15182307.69	2.321959921149719	0.5695007954765265
Ara-1	rep1	ECB_01272	8.196919166215196	rna	6.409052242305633	0.9724211591201123	19838346.372581996	100000	123	63	57	615000000	315000000	285000000	405000000	650	550	0.8461538462	342692307.7	29.24	18218769.23	15182307.69	0.03748717949	23054615.38	11808461.54	10683846.15	15182307.69	2.321959921149719	1.3066752945369926
Ara-1	rep1	ECB_01273	2.117308762223498	rna	6.409052242305633	0.9724211591201123	5319265.731109344	100000	123	63	57	615000000	315000000	285000000	405000000	650	550	0.8461538462	342692307.7	29.24	18218769.23	15182307.69	0.03748717949	23054615.38	11808461.54	10683846.15	15182307.69	2.321959921149719	0.3503594999996568
Ara-1	rep1	ECB_01274	3.927507793010062	rna	6.409052242305633	0.9724211591201123	9700279.276188945	100000	123	63	57	615000000	315000000	285000000	405000000	650	550	0.8461538462	342692307.7	29.24	18218769.23	15182307.69	0.03748717949	23054615.38	11808461.54	10683846.15	15182307.69	2.321959921149719	0.6389199503958246
Ara-1	rep1	ECB_01275	4.676417278599268	rna	6.409052242305633	0.9724211591201123	11494499.5521708	100000	123	63	57	615000000	315000000	285000000	405000000	650	550	0.8461538462	342692307.7	29.24	18218769.23	15182307.69	0.03748717949	23054615.38	11808461.54	10683846.15	15182307.69	2.321959921149719	0.7570983138315517
Ara-1	rep1	ECB_01276	4.685412076329731	rna	6.409052242305633	0.9724211591201123	11515998.197825188	100000	123	63	57	615000000	315000000	285000000	405000000	650	550	0.8461538462	342692307.7	29.24	18218769.23	15182307.69	0.03748717949	23054615.38	11808461.54	10683846.15	15182307.69	2.321959921149719	0.7585143466306069
Ara-1	rep1	ECB_01277	1.6065055937628436	rna	6.409052242305633	0.9724211591201123	4066834.4218888404	100000	123	63	57	615000000	315000000	285000000	405000000	650	550	0.8461538462	342692307.7	29.24	18218769.23	15182307.69	0.03748717949	23054615.38	11808461.54	10683846.15	15182307.69	2.321959921149719	0.26786668436231914
Ara-1	rep1	ECB_01278	1.2018575225973174	rna	6.409052242305633	0.9724211591201123	3066923.728545352	100000	123	63	57	615000000	315000000	285000000	405000000	650	550	0.8461538462	342692307.7	29.24	18218769.23	15182307.69	0.03748717949	23054615.38	11808461.54	10683846.15	15182307.69	2.321959921149719	0.20200642689947695
Ara-1	rep1	ECB_01279	1.255030685736298	rna	6.409052242305633	0.9724211591201123	3198790.62386177	100000	123	63	57	615000000	315000000	285000000	405000000	650	550	0.8461538462	342692307.7	29.24	18218769.23	15182307.69	0.03748717949	23054615.38	11808461.54	10683846.15	15182307.69	2.321959921149719	0.21069199025446508
Ara-1	rep1	ECB_01280	1.110339648013214	rna	6.409052242305633	0.9724211591201123	2839582.36651451	100000	123	63	57	615000000	315000000	285000000	405000000	650	550	0.8461538462	342692307.7	29.24	18218769.23	15182307.69	0.03748717949	23054615.38	11808461.54	10683846.15	15182307.69	2.321959921149719	0.18703232897755281
Ara-1	rep1	ECB_01281	4.374549404598823	rna	6.409052242305633	0.9724211591201123	10772323.070343316	100000	123	63	57	615000000	315000000	285000000	405000000	650	550	0.8461538462	342692307.7	29.24	18218769.23	15182307.69	0.03748717949	23054615.38	11808461.54	10683846.15	15182307.69	2.321959921149719	0.7095313367571011
Ara-1	rep1	ECB_01282	2.220679296026428	rna	6.409052242305633	0.9724211591201123	5571631.793003249	100000	123	63	57	615000000	315000000	285000000	405000000	650	550	0.8461538462	342692307.7	29.24	18218769.23	15182307.69	0.03748717949	23054615.38	11808461.54	10683846.15	15182307.69	2.321959921149719	0.3669818782999022
Ara-1	rep1	ECB_01283	3.2818564725779162	rna	6.409052242305633	0.9724211591201123	8145876.966166488	100000	123	63	57	615000000	315000000	285000000	405000000	650	550	0.8461538462	342692307.7	29.24	18218769.23	15182307.69	0.03748717949	23054615.38	11808461.54	10683846.15	15182307.69	2.321959921149719	0.5365374706199547
Ara-1	rep1	ECB_01284	0.8172881280097263	rna	6.409052242305633	0.9724211591201123	2107870.9731807043	100000	123	63	57	615000000	315000000	285000000	405000000	650	550	0.8461538462	342692307.7	29.24	18218769.23	15182307.69	0.03748717949	23054615.38	11808461.54	10683846.15	15182307.69	2.321959921149719	0.1388373240893463
Ara-1	rep1	ECB_01285	7.578489914272008	rna	6.409052242305633	0.9724211591201123	18381334.93419499	100000	123	63	57	615000000	315000000	285000000	405000000	650	550	0.8461538462	342692307.7	29.24	18218769.23	15182307.69	0.03748717949	23054615.38	11808461.54	10683846.15	15182307.69	2.321959921149719	1.2107075755224002
Ara-1	rep1	ECB_01286	0.029702147676789584	rna	6.409052242305633	0.9724211591201123	83938.04234966004	100000	123	63	57	615000000	315000000	285000000	405000000	650	550	0.8461538462	342692307.7	29.24	18218769.23	15182307.69	0.03748717949	23054615.38	11808461.54	10683846.15	15182307.69	2.321959921149719	0.005528674827539347
Ara-1	rep1	ECB_01287	0.076833758812135	rna	6.409052242305633	0.9724211591201123	211514.18787692944	100000	123	63	57	615000000	315000000	285000000	405000000	650	550	0.8461538462	342692307.7	29.24	18218769.23	15182307.69	0.03748717949	23054615.38	11808461.54	10683846.15	15182307.69	2.321959921149719	0.013931623057293568
Ara-1	rep1	ECB_01288	0.05580601755132493	rna	6.409052242305633	0.9724211591201123	154988.1013485828	100000	123	63	57	615000000	315000000	285000000	405000000	650	550	0.8461538462	342692307.7	29.24	18218769.23	15182307.69	0.03748717949	23054615.38	11808461.54	10683846.15	15182307.69	2.321959921149719	0.0102084679426348
Ara-1	rep1	ECB_01289	0	rna	6.409052242305633	0.9724211591201123	0	100000	123	63	57	615000000	315000000	285000000	405000000	650	550	0.8461538462	342692307.7	29.24	18218769.23	15182307.69	0.03748717949	23054615.38	11808461.54	10683846.15	15182307.69	2.321959921149719	0
Ara-1	rep1	ECB_01290	0.18784750300872302	rna	6.409052242305633	0.9724211591201123	504527.99993667024	100000	123	63	57	615000000	315000000	285000000	405000000	650	550	0.8461538462	342692307.7	29.24	18218769.23	15182307.69	0.03748717949	23054615.38	11808461.54	10683846.15	15182307.69	2.321959921149719	0.033231311750385836
Ara-1	rep1	ECB_01291	0.3730443970792861	rna	6.409052242305633	0.9724211591201123	983157.5354972869	100000	123	63	57	615000000	315000000	285000000	405000000	650	550	0.8461538462	342692307.7	29.24	18218769.23	15182307.69	0.03748717949	23054615.38	11808461.54	10683846.15	15182307.69	2.321959921149719	0.06475679162693132
Ara-1	rep1	ECB_01292	0.5151483394663894	rna	6.409052242305633	0.9724211591201123	1345640.7169222643	100000	123	63	57	615000000	315000000	285000000	405000000	650	550	0.8461538462	342692307.7	29.24	18218769.23	15182307.69	0.03748717949	23054615.38	11808461.54	10683846.15	15182307.69	2.321959921149719	0.08863215951080915
Ara-1	rep1	ECB_01293	0.1767109465966976	rna	6.409052242305633	0.9724211591201123	475417.64568987966	100000	123	63	57	615000000	315000000	285000000	405000000	650	550	0.8461538462	342692307.7	29.24	18218769.23	15182307.69	0.03748717949	23054615.38	11808461.54	10683846.15	15182307.69	2.321959921149719	0.03131392508946574
Ara-1	rep1	ECB_01294	0.14773138173936742	rna	6.409052242305633	0.9724211591201123	399420.15947441326	100000	123	63	57	615000000	315000000	285000000	405000000	650	550	0.8461538462	342692307.7	29.24	18218769.23	15182307.69	0.03748717949	23054615.38	11808461.54	10683846.15	15182307.69	2.321959921149719	0.02630826404193454
Ara-1	rep1	ECB_01295	0.09138298275311638	rna	6.409052242305633	0.9724211591201123	250366.20210877483	100000	123	63	57	615000000	315000000	285000000	405000000	650	550	0.8461538462	342692307.7	29.24	18218769.23	15182307.69	0.03748717949	23054615.38	11808461.54	10683846.15	15182307.69	2.321959921149719	0.0164906552561625
Ara-1	rep1	ECB_01296	0	rna	6.409052242305633	0.9724211591201123	0	100000	123	63	57	615000000	315000000	285000000	405000000	650	550	0.8461538462	342692307.7	29.24	18218769.23	15182307.69	0.03748717949	23054615.38	11808461.54	10683846.15	15182307.69	2.321959921149719	0
Ara-1	rep1	ECB_01297	1.4830789444859425	rna	6.409052242305633	0.9724211591201123	3762668.8614848647	100000	123	63	57	615000000	315000000	285000000	405000000	650	550	0.8461538462	342692307.7	29.24	18218769.23	15182307.69	0.03748717949	23054615.38	11808461.54	10683846.15	15182307.69	2.321959921149719	0.24783247305435588
Ara-1	rep1	ECB_01298	1.565703660962453	rna	6.409052242305633	0.9724211591201123	3966358.315204315	100000	123	63	57	615000000	315000000	285000000	405000000	650	550	0.8461538462	342692307.7	29.24	18218769.23	15182307.69	0.03748717949	23054615.38	11808461.54	10683846.15	15182307.69	2.321959921149719	0.2612487110781454
Ara-1	rep1	ECB_01299	1.7232159610793307	rna	6.409052242305633	0.9724211591201123	4353855.144170748	100000	123	63	57	615000000	315000000	285000000	405000000	650	550	0.8461538462	342692307.7	29.24	18218769.23	15182307.69	0.03748717949	23054615.38	11808461.54	10683846.15	15182307.69	2.321959921149719	0.28677163136658496
Ara-1	rep1	ECB_01300	10.050350563956341	rna	6.409052242305633	0.9724211591201123	24187693.500469536	100000	123	63	57	615000000	315000000	285000000	405000000	650	550	0.8461538462	342692307.7	29.24	18218769.23	15182307.69	0.03748717949	23054615.38	11808461.54	10683846.15	15182307.69	2.321959921149719	1.5931500002730834
Ara-1	rep1	ECB_01301	160.00140151088723	rna	6.409052242305633	0.9724211591201123	356770428.4494634	100000	123	63	57	615000000	315000000	285000000	405000000	650	550	0.8461538462	342692307.7	29.24	18218769.23	15182307.69	0.03748717949	23054615.38	11808461.54	10683846.15	15182307.69	2.321959921149719	23.499090898049335
Ara-1	rep1	ECB_01302	12.310402428146501	rna	6.409052242305633	0.9724211591201123	29461580.92972343	100000	123	63	57	615000000	315000000	285000000	405000000	650	550	0.8461538462	342692307.7	29.24	18218769.23	15182307.69	0.03748717949	23054615.38	11808461.54	10683846.15	15182307.69	2.321959921149719	1.9405206067012222
Ara-1	rep1	ECB_01303	5.53349189000941	rna	6.409052242305633	0.9724211591201123	13538185.522593454	100000	123	63	57	615000000	315000000	285000000	405000000	650	550	0.8461538462	342692307.7	29.24	18218769.23	15182307.69	0.03748717949	23054615.38	11808461.54	10683846.15	15182307.69	2.321959921149719	0.8917080195595386
Ara-1	rep1	ECB_01305	0.8454117028004677	rna	6.409052242305633	0.9724211591201123	2178371.1198858195	100000	123	63	57	615000000	315000000	285000000	405000000	650	550	0.8461538462	342692307.7	29.24	18218769.23	15182307.69	0.03748717949	23054615.38	11808461.54	10683846.15	15182307.69	2.321959921149719	0.1434808966044489
Ara-1	rep1	ECB_01306	1.751079531286498	rna	6.409052242305633	0.9724211591201123	4422298.156761153	100000	123	63	57	615000000	315000000	285000000	405000000	650	550	0.8461538462	342692307.7	29.24	18218769.23	15182307.69	0.03748717949	23054615.38	11808461.54	10683846.15	15182307.69	2.321959921149719	0.2912797083986086
Ara-1	rep1	ECB_01308	0.3831520902578679	rna	6.409052242305633	0.9724211591201123	1009052.0774495373	100000	123	63	57	615000000	315000000	285000000	405000000	650	550	0.8461538462	342692307.7	29.24	18218769.23	15182307.69	0.03748717949	23054615.38	11808461.54	10683846.15	15182307.69	2.321959921149719	0.06646236514585731
Ara-1	rep1	ECB_01309	148.9824168558575	rna	6.409052242305633	0.9724211591201123	332854714.65695643	100000	123	63	57	615000000	315000000	285000000	405000000	650	550	0.8461538462	342692307.7	29.24	18218769.23	15182307.69	0.03748717949	23054615.38	11808461.54	10683846.15	15182307.69	2.321959921149719	21.923855151229414
Ara-1	rep1	ECB_01310	19.138093953537886	rna	6.409052242305633	0.9724211591201123	45247818.406926155	100000	123	63	57	615000000	315000000	285000000	405000000	650	550	0.8461538462	342692307.7	29.24	18218769.23	15182307.69	0.03748717949	23054615.38	11808461.54	10683846.15	15182307.69	2.321959921149719	2.9802991304628312
Ara-1	rep1	ECB_01311	99.13211892090246	rna	6.409052242305633	0.9724211591201123	223982120.8035235	100000	123	63	57	615000000	315000000	285000000	405000000	650	550	0.8461538462	342692307.7	29.24	18218769.23	15182307.69	0.03748717949	23054615.38	11808461.54	10683846.15	15182307.69	2.321959921149719	14.752837669799822
Ara-1	rep1	ECB_01312	3.272168335389494	rna	6.409052242305633	0.9724211591201123	8122492.328836665	100000	123	63	57	615000000	315000000	285000000	405000000	650	550	0.8461538462	342692307.7	29.24	18218769.23	15182307.69	0.03748717949	23054615.38	11808461.54	10683846.15	15182307.69	2.321959921149719	0.5349972148296426
Ara-1	rep1	ECB_01313	2.153472646372054	rna	6.409052242305633	0.9724211591201123	5407593.092216536	100000	123	63	57	615000000	315000000	285000000	405000000	650	550	0.8461538462	342692307.7	29.24	18218769.23	15182307.69	0.03748717949	23054615.38	11808461.54	10683846.15	15182307.69	2.321959921149719	0.35617728230987633
Ara-1	rep1	ECB_01314	3.9931631906562175	rna	6.409052242305633	0.9724211591201123	9857928.727784004	100000	123	63	57	615000000	315000000	285000000	405000000	650	550	0.8461538462	342692307.7	29.24	18218769.23	15182307.69	0.03748717949	23054615.38	11808461.54	10683846.15	15182307.69	2.321959921149719	0.649303711205711
Ara-1	rep1	ECB_01315	6.6703425974885064	rna	6.409052242305633	0.9724211591201123	16235711.753043965	100000	123	63	57	615000000	315000000	285000000	405000000	650	550	0.8461538462	342692307.7	29.24	18218769.23	15182307.69	0.03748717949	23054615.38	11808461.54	10683846.15	15182307.69	2.321959921149719	1.0693836592271018
[truncated: 106,154 more rows]
