# Supplementary material for: The landscape of transcriptional and translational changes over 22 years of bacterial adaptation
Source: eLife. 2022 Oct 10;11:e81979. doi: 10.7554/eLife.81979 (PMC9645810; doi:10.7554/eLife.81979)
Supplement: Supplementary file 7. — Generated from ‘riborex.Rmd’ (https://github.com/shahlab/LTEE_gene_expression_2/tree/main/code/analysis). [file elife-81979-supp7.csv]

line	target_id	baseMean	log2FoldChange	lfcSE	stat	pvalue	padj	deleted	sig
Ara-1	ECB_00001	274.3952333560279	-0.46051111600712213	0.4839822494165208	-0.9515041441340153	0.3413485158218976	0.9998961388966716	FALSE	FALSE
Ara-1	ECB_00002	4558.105649626431	-0.14825527575520095	0.28123814503193084	-0.5271520893382672	0.5980879764581928	0.9998961388966716	FALSE	FALSE
Ara-1	ECB_00003	1254.6422720310377	0.166718167842355	0.4998404704836461	0.33354275551365087	0.7387246210448839	0.9998961388966716	FALSE	FALSE
Ara-1	ECB_00004	2038.685604713778	0.117901332968132	0.34588142651380066	0.340872113765923	0.73319985888888906	0.9998961388966716	FALSE	FALSE
Ara-1	ECB_00005	94.02300593048065	0.4538849727754945	0.6339754515289603	0.7159346181005256	0.47403172144026595	0.9998961388966716	FALSE	FALSE
Ara-1	ECB_00006	115.0884538650381	0.1670672035698224	0.3568434165789206	0.4681807084224946	0.6396553667624966	0.9998961388966716	FALSE	FALSE
Ara-1	ECB_00007	15.975062633339851	0.6348141055525043	0.7505967208747467	0.8457459084189588	0.39769450673691686	0.9998961388966716	FALSE	FALSE
Ara-1	ECB_00008	2327.3612324005467	-0.25368061561334154	0.2818935147197436	-0.89991646620728	0.36816470658477424	0.9998961388966716	FALSE	FALSE
Ara-1	ECB_00009	95.89532669660542	-0.212546768886378	0.3467836759611687	-0.6129088063250648	0.5399366400553094	0.9998961388966716	FALSE	FALSE
Ara-1	ECB_00010	88.57577596106766	0.6844177628222486	0.7078919277770761	0.9668393379925364	0.33362435575130045	0.9998961388966716	FALSE	FALSE
Ara-1	ECB_00011	6.883362739967989	-0.5760361607293267	1.3330852641797697	-0.4321075149561078	0.6656632730654354	0.9998961388966716	FALSE	FALSE
Ara-1	ECB_00013	2.497403738479497	-1.5907659967400645	1.8486267688837101	-0.8605122588918506	0.3895067289103985	0.9998961388966716	FALSE	FALSE
Ara-1	ECB_00014	4273.827187634929	-0.1391558235695109	0.7775936771792235	-0.1789569895608058	0.857971473787974	0.9998961388966716	FALSE	FALSE
Ara-1	ECB_00015	388.8735797255915	-0.3156229981573249	0.7118300885348969	-0.4433965397654749	0.6574789382888979	0.9998961388966716	FALSE	FALSE
Ara-1	ECB_00017	43.711215323342856	0.9898941688457648	0.6819978186416835	1.4514623680429213	0.146651153803719	0.9998961388966716	FALSE	FALSE
Ara-1	ECB_00018	105.50169549863067	-0.24032368933590703	0.41774196185271656	-0.5752921929845248	0.565093700584093	0.9998961388966716	FALSE	FALSE
Ara-1	ECB_00019	32.173871144605876	0.33651022209222825	0.515968037612043	0.6521919916776913	0.514277325503674	0.9998961388966716	FALSE	FALSE
Ara-1	ECB_00026	5.471043904615092	-0.9556009045597735	1.44975230166081	-0.6591477064496152	0.509800923437006	0.9998961388966716	FALSE	FALSE
Ara-1	ECB_00027	1853.092774486504	-0.32758435203170855	0.6040778088717688	-0.5422883397149371	0.5876198869967482	0.9998961388966716	FALSE	FALSE
Ara-1	ECB_00028	7.709047698607284	2.9682847995214967	1.0446573086686282	2.8413957140686175	0.0044916539766685	0.8288171028376399	FALSE	FALSE
Ara-1	ECB_00029	230.38091864990528	-0.28438083870202024	0.2764297550047094	-1.028763487118727	0.3035908284055332	0.9998961388966716	FALSE	FALSE
Ara-1	ECB_00030	3265.0178881762986	-0.18210638610951596	0.2694364313624592	-0.67587885271735	0.49911756526395756	0.9998961388966716	FALSE	FALSE
Ara-1	ECB_00031	433.6952552976512	-0.2779393722901633	0.3481202931888923	-0.7984003740320637	0.4246381862961302	0.9998961388966716	FALSE	FALSE
Ara-1	ECB_00032	153.90081465551737	-0.3643497760678942	0.43192639005062805	-0.8435459940875275	0.398923153802638	0.9998961388966716	FALSE	FALSE
Ara-1	ECB_00033	277.33982231386426	-0.46394635724047195	0.40181250481425357	-1.1546339441450213	0.2482403602065323	0.9998961388966716	FALSE	FALSE
Ara-1	ECB_00034	23.42619823629977	-0.014012023247561286	0.5943132215256797	-0.023576832451397585	0.9811901520395846	0.9998961388966716	FALSE	FALSE
Ara-1	ECB_00035	402.17437409551303	0.24135176677299558	0.3947486140281444	0.6114062423428495	0.5409306710824303	0.9998961388966716	FALSE	FALSE
Ara-1	ECB_00036	1463.531228491044	0.14099760541687772	0.8144756443838577	0.17311457548069586	0.8625613683479778	0.9998961388966716	FALSE	FALSE
Ara-1	ECB_00037	3587.8389326450624	-0.11019858519879029	0.6848146934826632	-0.16091737844929882	0.8721584746580437	0.9998961388966716	FALSE	FALSE
Ara-1	ECB_00038	6.497999839582039	1.0610576133361502	0.9917411473415693	1.0698937078292945	0.2846671556507363	0.9998961388966716	FALSE	FALSE
Ara-1	ECB_00039	34.23094634088089	0.6338236695785984	0.7830138434759475	0.8094667480780856	0.4182467219610274	0.9998961388966716	FALSE	FALSE
Ara-1	ECB_00040	4.189645880986157	1.630300607634974	1.2879357475497804	1.265824487546465	0.20557592602044278	0.9998961388966716	FALSE	FALSE
Ara-1	ECB_00041	5.434009032994534	1.825603834894325	1.1675035250112666	1.563681647022614	0.11789234990612768	0.9998961388966716	FALSE	FALSE
Ara-1	ECB_00043	16.726967678534358	0.2590509616634639	0.7475912590049637	0.34651416605413243	0.7289563399193865	0.9998961388966716	FALSE	FALSE
Ara-1	ECB_00044	2.343091650898007	-1.5027595734624166	1.9301776005237847	-0.7785602594572741	0.43623879666304005	0.9998961388966716	FALSE	FALSE
Ara-1	ECB_00045	3.115180504465973	0.44221049848980476	1.38442023616967	0.31941926803474496	0.7494086017207622	0.9998961388966716	FALSE	FALSE
Ara-1	ECB_00046	3.7104268662379463	0.06215995142209934	1.2377152984044273	0.05022152630918551	0.9599458576829416	0.9998961388966716	FALSE	FALSE
Ara-1	ECB_00047	2.1599456017636625	0.11889156770425599	1.9631499684481555	0.060561632893608344	0.9517083299245978	0.9998961388966716	FALSE	FALSE
Ara-1	ECB_00049	3.2006969006170274	-0.7818476700681993	1.5437550517026506	-0.5064583718808743	0.6125349059007854	0.9998961388966716	FALSE	FALSE
Ara-1	ECB_00050	7.717851327941865	-0.28330351228970774	1.0300301871738817	-0.2750438927105761	0.7832825167142787	0.9998961388966716	FALSE	FALSE
Ara-1	ECB_00051	55.63487106726806	0.1989298261829798	0.4118979858924867	0.48295896798802096	0.6291248708250015	0.9998961388966716	FALSE	FALSE
Ara-1	ECB_00052	160.04575228877505	0.13681502095332648	0.5930678050889234	0.23069035240045227	0.8175553690618197	0.9998961388966716	FALSE	FALSE
Ara-1	ECB_00053	233.06669414998728	-0.14802874020113532	0.3845665346271535	-0.3849236136593444	0.7002940101967361	0.9998961388966716	FALSE	FALSE
Ara-1	ECB_00054	66.92352756207731	0.09110053599997646	0.5081673666848382	0.17927270024105338	0.8577235816299624	0.9998961388966716	FALSE	FALSE
Ara-1	ECB_00055	410.6063712595424	-0.48101045294769285	0.441515431035817	-1.089453321754165	0.27595402841949407	0.9998961388966716	FALSE	FALSE
Ara-1	ECB_00056	195.8810875828475	-0.25675265017158116	0.3911253215080408	-0.6564459932730354	0.5115372057203164	0.9998961388966716	FALSE	FALSE
Ara-1	ECB_00057	1715.6457142382744	-0.03854533292975643	0.28353529831568186	-0.1359454472114471	0.8918644072718741	0.9998961388966716	FALSE	FALSE
Ara-1	ECB_00058	907.7622363154117	0.002999276215768602	0.30687986327470346	0.00977345396261403	0.9922020361218182	0.9998961388966716	FALSE	FALSE
Ara-1	ECB_00059	185.8535091522927	0.15957344915835434	0.35710914982257375	0.44684783136370737	0.6549849331528377	0.9998961388966716	FALSE	FALSE
Ara-1	ECB_00060	71.28897868605668	0.32566599797209106	0.39052936432203933	0.8339091185561646	0.4043321984336382	0.9998961388966716	FALSE	FALSE
Ara-1	ECB_00061	382.39892021661865	-0.08017407390780532	0.5002718884069055	-0.1602610015987831	0.8726754779682155	0.9998961388966716	FALSE	FALSE
Ara-1	ECB_00062	53.006997901750736	-0.41141801534849076	0.562085098960858	-0.7319496925093556	0.4641992741105038	0.9998961388966716	FALSE	FALSE
Ara-1	ECB_00063	2.0115518660107727	-2.220684643705242	2.0984598402017576	-1.0582450048182637	0.2899437582408337	0.9998961388966716	FALSE	FALSE
Ara-1	ECB_00064	16.214910195546345	0.7955077730096152	0.6447828831915764	1.2337606871199398	0.21729209256532744	0.9998961388966716	FALSE	FALSE
Ara-1	ECB_00065	5.397416070060907	1.554773251885307	1.2483850965832004	1.245427597734612	0.2129746140532762	0.9998961388966716	FALSE	FALSE
Ara-1	ECB_00066	20.162533321093367	-0.341499513813397	0.5961726863887659	-0.5728197913292261	0.5667667171834025	0.9998961388966716	FALSE	FALSE
Ara-1	ECB_00067	85.87928882167265	0.20588266176886064	0.6493827005872377	0.3170436501968418	0.7512104813367309	0.9998961388966716	FALSE	FALSE
Ara-1	ECB_00068	21.757922308887242	-0.2703010897792741	0.6876148670157671	-0.39309954270240643	0.6942459618398389	0.9998961388966716	FALSE	FALSE
Ara-1	ECB_00069	10.65791743393981	-6.976025081018814e-4	0.8941261984464894	-7.802058695002333e-4	0.9993774858456342	0.9998961388966716	FALSE	FALSE
Ara-1	ECB_00070	13.884168318561041	-0.7158371019646657	0.7355821289297991	-0.9731572774968574	0.3304751404290976	0.9998961388966716	FALSE	FALSE
Ara-1	ECB_00071	43.162198190707414	-0.5758154158035012	0.5002024961699917	-1.151164618754347	0.2496645179745577	0.9998961388966716	FALSE	FALSE
Ara-1	ECB_00072	52.33748381292763	0.3804484449958883	0.3986761633478692	0.9542793875637955	0.3399422389089059	0.9998961388966716	FALSE	FALSE
Ara-1	ECB_00073	735.6247928816565	-0.17645163070194275	0.7500392575210598	-0.2352565268185156	0.8140096348138601	0.9998961388966716	FALSE	FALSE
Ara-1	ECB_00074	1310.7075741293033	-0.05533453082614128	0.7776913523331871	-0.0711523031085914	0.9432765417554246	0.9998961388966716	FALSE	FALSE
Ara-1	ECB_00075	1145.9082443806644	-0.33057577742322186	0.7553035359478936	-0.43767275233043185	0.6616235242104045	0.9998961388966716	FALSE	FALSE
Ara-1	ECB_00076	818.7021443743712	-0.08197250135613043	0.8091628747177574	-0.10130531678770249	0.9193080957238032	0.9998961388966716	FALSE	FALSE
Ara-1	ECB_00077	777.8441747112705	-0.056566188853839225	0.44354904905591314	-0.1275308536321731	0.8985202548777073	0.9998961388966716	FALSE	FALSE
Ara-1	ECB_00078	8.713880469024357	0.9877946475803795	1.0629235775510053	0.9293185967859287	0.3527240003468752	0.9998961388966716	FALSE	FALSE
Ara-1	ECB_00079	953.1372334318387	0.09533471321490138	0.41211533184019156	0.23133017834888486	0.8170583034944725	0.9998961388966716	FALSE	FALSE
Ara-1	ECB_00080	259.66484687919865	0.1645256815726601	0.3769360030853974	0.4364817375521056	0.6624872465216575	0.9998961388966716	FALSE	FALSE
Ara-1	ECB_00081	351.2923701857094	-0.04835479233055148	0.3272178792018953	-0.1477755202389668	0.8825199292207396	0.9998961388966716	FALSE	FALSE
Ara-1	ECB_00082	146.6170571520502	-0.15323845759033372	0.42168982721658854	-0.36339140216353216	0.71631252352572	0.9998961388966716	FALSE	FALSE
Ara-1	ECB_00083	411.5081084876151	0.42825531501634695	0.29289742275162467	1.4621341184674916	0.14370446083243496	0.9998961388966716	FALSE	FALSE
Ara-1	ECB_00084	145.41118312304258	0.3458774480771825	0.5218931490859529	0.6627361341741208	0.5074995631413295	0.9998961388966716	FALSE	FALSE
Ara-1	ECB_00085	599.6436970806287	0.40279458541443863	0.30620603576970573	1.3154364655221105	0.1883632569133303	0.9998961388966716	FALSE	FALSE
Ara-1	ECB_00086	771.1492511468327	0.06176445232571918	0.266122674936534	0.23209015293585564	0.8164679929065032	0.9998961388966716	FALSE	FALSE
Ara-1	ECB_00087	383.7542390570282	0.30320188235392	0.24004330774966257	1.2631132490064023	0.20654848323546077	0.9998961388966716	FALSE	FALSE
Ara-1	ECB_00088	611.2027599292759	0.06828826049933737	0.2596880505989674	0.26296265978288685	0.7925793596706275	0.9998961388966716	FALSE	FALSE
Ara-1	ECB_00089	712.3538769233585	0.021513247521464825	0.24745391574779552	0.08693840005098598	0.9307204762326926	0.9998961388966716	FALSE	FALSE
Ara-1	ECB_00090	332.7452238081984	0.1462976163403475	0.40609190425648894	0.36025740677643614	0.7186546482375371	0.9998961388966716	FALSE	FALSE
Ara-1	ECB_00091	247.08338343106115	0.11601062010361057	0.2585383958548507	0.44871718074997863	0.6536356892101298	0.9998961388966716	FALSE	FALSE
Ara-1	ECB_00092	708.137601763371	0.08962476266055171	0.2804072365245881	0.3196235723848474	0.749253702847857	0.9998961388966716	FALSE	FALSE
Ara-1	ECB_00093	418.24063437731195	0.23967057206237416	0.24159669979866574	0.9920275080831124	0.3211841068014893	0.9998961388966716	FALSE	FALSE
Ara-1	ECB_00094	254.8799237208099	0.2145536804757284	0.4380619087014655	0.48977935815447593	0.624290038902657	0.9998961388966716	FALSE	FALSE
Ara-1	ECB_00095	775.8546809600034	-0.16418419354690147	0.270228605052329	-0.607575180707119	0.5434692660193665	0.9998961388966716	FALSE	FALSE
Ara-1	ECB_00096	2840.7212268823737	-0.1606026166655907	0.2430758897085222	-0.6607097761039687	0.5087984531291498	0.9998961388966716	FALSE	FALSE
Ara-1	ECB_00097	3988.634449702791	-0.4252856320947766	0.22391975009668685	-1.8992770039763867	0.05752806476784878	0.9998961388966716	FALSE	FALSE
Ara-1	ECB_00098	84.09673659846203	0.4649727134825374	0.42967646270949644	1.0821461118686053	0.2791876089585292	0.9998961388966716	FALSE	FALSE
Ara-1	ECB_00099	2959.165778469325	-0.1940885010106204	0.3565369484980239	-0.5443713528941478	0.5861859549579781	0.9998961388966716	FALSE	FALSE
Ara-1	ECB_00100	24.385978725586693	NA	2.087317873884237	0.3499102932613198	0.7264060218810539	NA	TRUE	FALSE
Ara-1	ECB_00101	102.38108101347804	-0.05512237905950771	0.3737305241482918	-0.1474923119676353	0.8827434475287125	0.9998961388966716	FALSE	FALSE
Ara-1	ECB_00102	217.11752888900023	-0.3055652681154903	0.3615402959148664	-0.8451762405688885	0.3980124458515605	0.9998961388966716	FALSE	FALSE
Ara-1	ECB_00103	51.71627217448784	0.2811489089485513	0.5111671959100843	0.5500135986778114	0.5823100464455896	0.9998961388966716	FALSE	FALSE
Ara-1	ECB_00104	341.8514597130664	-0.3423339149896366	0.30666370484191796	-1.1163170260598863	0.2642864561609186	0.9998961388966716	FALSE	FALSE
Ara-1	ECB_00105	10.011877364507919	0.04303965406755759	0.8046884413191681	0.05348610947735302	0.9573445978387347	0.9998961388966716	FALSE	FALSE
Ara-1	ECB_00106	17.795525082195855	0.730784044512007	0.7080015948417587	1.0321785287437668	0.301988491531174	0.9998961388966716	FALSE	FALSE
Ara-1	ECB_00108	173.02216351283622	0.043980047704958884	0.31465120522849777	0.13977396868072012	0.8888385813446813	0.9998961388966716	FALSE	FALSE
Ara-1	ECB_00109	125.39139043815594	0.041200408403316374	0.5880634407641535	0.07006116270343024	0.9441449783819953	0.9998961388966716	FALSE	FALSE
Ara-1	ECB_00110	142.60871959239552	0.030208754588002505	0.5818260709879144	0.05192059293030545	0.9585919656192348	0.9998961388966716	FALSE	FALSE
Ara-1	ECB_00111	1813.1554163211647	-0.35183512841463	0.5245182647497538	-0.6707776488631707	0.5023621882154633	0.9998961388966716	FALSE	FALSE
Ara-1	ECB_00112	486.1313099820851	-0.021339051743033553	0.4626947269337673	-0.046119072686316015	0.9632153443765855	0.9998961388966716	FALSE	FALSE
Ara-1	ECB_00113	9915.317916972628	-0.23928712169861774	0.8093252152259712	-0.29566250648919484	0.7674878331328747	0.9998961388966716	FALSE	FALSE
Ara-1	ECB_00114	4626.745299463636	-0.15783407019357143	0.8380466953482638	-0.1883356513063761	0.8506135396741614	0.9998961388966716	FALSE	FALSE
Ara-1	ECB_00115	3692.520584587248	-0.21518801797018655	0.5697512046575361	-0.37768769282292425	0.7056626114996047	0.9998961388966716	FALSE	FALSE
Ara-1	ECB_00116	20.229139108132646	0.044848586441943235	0.7480338285155268	0.059955291769284366	0.9521912425947036	0.9998961388966716	FALSE	FALSE
Ara-1	ECB_00117	5866.899773329063	-0.04184410698872363	0.3605899346111509	-0.11604346924948702	0.9076180910069509	0.9998961388966716	FALSE	FALSE
Ara-1	ECB_00118	49.69927458784274	-0.6639820008368139	0.5134602824982387	-1.2931516291897251	0.19595862148809443	0.9998961388966716	FALSE	FALSE
Ara-1	ECB_00119	375.43375970734667	-0.06266727460259804	0.5656617296860239	-0.1107857776367196	0.9117862237225404	0.9998961388966716	FALSE	FALSE
Ara-1	ECB_00120	574.7019407016069	0.1568924730055339	0.5730526369655004	0.2737837030753937	0.7842508483356458	0.9998961388966716	FALSE	FALSE
Ara-1	ECB_00121	121.2905540481204	-0.19753831603273855	0.46933065536342944	-0.4208936999433233	0.6738327058371738	0.9998961388966716	FALSE	FALSE
Ara-1	ECB_00122	325.20908386850294	-0.09881410593976657	0.8081288088447418	-0.12227519283841147	0.902681077805677	0.9998961388966716	FALSE	FALSE
Ara-1	ECB_00123	856.4253046575403	-0.0477096771878641	0.4169929162177191	-0.11441363949442744	0.9089099022434268	0.9998961388966716	FALSE	FALSE
Ara-1	ECB_00124	446.33270311238465	-0.16449966460543586	0.3481119492912753	-0.47254817003651384	0.6365355675351203	0.9998961388966716	FALSE	FALSE
Ara-1	ECB_00125	1307.496497566876	0.05441736373604997	0.333246709626159	0.1632945267399524	0.870286543093052	0.9998961388966716	FALSE	FALSE
Ara-1	ECB_00126	216.7330659508719	-0.4442849629255226	0.4430813850393042	-1.0027163810687096	0.3159977239058911	0.9998961388966716	FALSE	FALSE
Ara-1	ECB_00127	184.24176925423103	-0.18958721325074418	0.4030639919793876	-0.47036504630371334	0.6380942323740981	0.9998961388966716	FALSE	FALSE
Ara-1	ECB_00128	35.43193287061595	-0.37898395670383367	0.5951811160330006	-0.6367540005802543	0.5242850930484014	0.9998961388966716	FALSE	FALSE
Ara-1	ECB_00129	66.64637817176556	0.7017872628171773	0.4851046121231636	1.4466720069835164	0.14798880819824528	0.9998961388966716	FALSE	FALSE
Ara-1	ECB_00130	1223.9649062469778	0.09851985413957656	0.3349514917384387	0.29413170733543126	0.7686572629896488	0.9998961388966716	FALSE	FALSE
Ara-1	ECB_00131	37.16877573517709	0.4790544667641358	0.618723914039153	0.7742620834497456	0.438775821160005	0.9998961388966716	FALSE	FALSE
Ara-1	ECB_00132	547.835052426632	-0.15478742696032383	0.22642691454512698	-0.6836087806578958	0.49422223853917807	0.9998961388966716	FALSE	FALSE
Ara-1	ECB_00133	381.5928283166367	-0.08034171564529273	0.33068903160414903	-0.24295246581224894	0.8080422210576633	0.9998961388966716	FALSE	FALSE
Ara-1	ECB_00134	21.24206984005377	0.482219457528558	0.657553210526662	0.733354274313904	0.463342380272743	0.9998961388966716	FALSE	FALSE
Ara-1	ECB_00136	1.707758883129728	2.5958697308312964	2.059842579116843	1.2602272412216446	0.20758739845100171	0.9998961388966716	FALSE	FALSE
Ara-1	ECB_00137	1.5207682309168131	-1.2574903730332225	2.139189758462058	-0.5878348884473337	0.5566431238234488	0.9998961388966716	FALSE	FALSE
Ara-1	ECB_00138	4.998204429675041	-0.9210844803441344	1.3368569149073284	-0.6889925691172301	0.49082794381024875	0.9998961388966716	FALSE	FALSE
Ara-1	ECB_00141	36.422965370077975	0.07108889286836452	0.739476998052471	0.09613401506143977	0.923414136293492	0.9998961388966716	FALSE	FALSE
Ara-1	ECB_00142	535.7728393901289	-0.3379211603091844	0.5338598875823934	-0.6329772439721485	0.526748503407007	0.9998961388966716	FALSE	FALSE
Ara-1	ECB_00143	31.23574394033992	-0.5567253038358172	0.6823743353695663	-0.815864951213766	0.41457737991330323	0.9998961388966716	FALSE	FALSE
Ara-1	ECB_00144	471.6127465781509	-0.1609588172142459	0.2938836007808535	-0.5476958114933113	0.5839007886110141	0.9998961388966716	FALSE	FALSE
Ara-1	ECB_00145	214.57780793922993	-0.33955898999185347	0.3532554533408402	-0.9612278785240107	0.3364376018060528	0.9998961388966716	FALSE	FALSE
Ara-1	ECB_00146	48.48535474026071	-0.4058875006031473	0.5330987685601911	-0.7613739226961268	0.44643375859071116	0.9998961388966716	FALSE	FALSE
Ara-1	ECB_00147	117.90452316401044	0.22728995064646804	0.3136561079300465	0.7246469776930332	0.46866863107796514	0.9998961388966716	FALSE	FALSE
Ara-1	ECB_00148	478.18941161116584	-0.0010219692451194978	0.3207243165519795	-0.0031864414151892596	0.9974575918932699	0.9998961388966716	FALSE	FALSE
Ara-1	ECB_00149	2140.193153010123	-0.12005758833225974	1.1056278794816303	-0.10858769985842642	0.9135295171514648	0.9998961388966716	FALSE	FALSE
Ara-1	ECB_00150	184.11928925440978	0.1642395979793392	0.9991121133065672	0.1643855537250843	0.8694276353296242	0.9998961388966716	FALSE	FALSE
Ara-1	ECB_00151	153.1705230156894	0.3816180267979592	1.0206462712290612	0.3738984186347099	0.7084798930108316	0.9998961388966716	FALSE	FALSE
Ara-1	ECB_00152	354.80413623404155	0.23880131154956072	1.0117060818194705	0.2360382287315068	0.8134030058982656	0.9998961388966716	FALSE	FALSE
Ara-1	ECB_00153	1087.07891665263	-0.10146009547958433	0.21843565511385304	-0.46448504675988583	0.6423002704027942	0.9998961388966716	FALSE	FALSE
Ara-1	ECB_00154	94.14265677790944	0.09672267423436771	0.33253407492937864	0.2908654526755161	0.7711542242476379	0.9998961388966716	FALSE	FALSE
Ara-1	ECB_00155	1396.0999349012898	0.29539487494663075	0.42261738544363436	0.698965270055196	0.48457373540154186	0.9998961388966716	FALSE	FALSE
Ara-1	ECB_00156	45.644618255059974	-0.12340341147855989	0.5964939023648257	-0.20688126230514975	0.8361025904651059	0.9998961388966716	FALSE	FALSE
Ara-1	ECB_00157	34.69710212410875	-0.43848198968095925	0.5231978073288346	-0.8380807097025338	0.4019853761022495	0.9998961388966716	FALSE	FALSE
Ara-1	ECB_00158	955.5994756767753	-0.09021230242683576	0.23591767984615153	-0.3823889014408149	0.702172921404784	0.9998961388966716	FALSE	FALSE
Ara-1	ECB_00159	125.85883608835324	-0.31777719687576744	0.43587791480891064	-0.7290509247642917	0.4659705123366609	0.9998961388966716	FALSE	FALSE
Ara-1	ECB_00160	878.0439546172579	-0.1892886792692485	0.6838283403653257	-0.2768073039618739	0.7819280724896683	0.9998961388966716	FALSE	FALSE
Ara-1	ECB_00161	29.005030096077423	1.0531073447789938	0.536172476065752	1.9641204869491453	0.0495161209088662	0.9998961388966716	FALSE	FALSE
Ara-1	ECB_00162	241.13042589117043	0.4336547111090287	0.535197213590632	0.8102708685638406	0.4177845144212111	0.9998961388966716	FALSE	FALSE
Ara-1	ECB_00163	41.21149889489365	0.9913515331277976	0.4963590824646031	1.9972466872276764	0.04579839164117382	0.9998961388966716	FALSE	FALSE
Ara-1	ECB_00164	3475.655741269257	-0.1261679838365425	0.2940267030512167	-0.42910382807838116	0.6678476665581781	0.9998961388966716	FALSE	FALSE
Ara-1	ECB_00165	186.01719112375764	-0.031423116485852096	0.3816543431536117	-0.08233396802510547	0.9343811435283846	0.9998961388966716	FALSE	FALSE
Ara-1	ECB_00166	547.7772885189095	0.3249716572433133	0.4357803239023095	0.74572356625299	0.4558344202337566	0.9998961388966716	FALSE	FALSE
Ara-1	ECB_00167	6735.979221415315	-0.3930123342468896	0.4531223554826223	-0.867342627198984	0.38575430713641196	0.9998961388966716	FALSE	FALSE
Ara-1	ECB_00168	3690.881335947888	-0.07898427381142346	0.2941585820852515	-0.26850916009831954	0.7883074249354118	0.9998961388966716	FALSE	FALSE
Ara-1	ECB_00169	308.7926217722252	0.11584472472232134	0.49389588557723	0.23455292523226903	0.8145557504712557	0.9998961388966716	FALSE	FALSE
Ara-1	ECB_00170	1180.3613350062028	-0.10976478767257798	0.35492437455835696	-0.3092624669950087	0.7571218793980461	0.9998961388966716	FALSE	FALSE
Ara-1	ECB_00171	253.50187309077612	-0.6349183543263637	0.324108091471844	-1.9589710069966595	0.05011618228491611	0.9998961388966716	FALSE	FALSE
Ara-1	ECB_00172	288.44678174332734	-0.3826133678313144	0.6062687612673175	-0.6310953033956693	0.5279782118451282	0.9998961388966716	FALSE	FALSE
Ara-1	ECB_00173	244.999993866351	-0.15281089998128897	0.41871001536048486	-0.36495640031377735	0.7151439522325309	0.9998961388966716	FALSE	FALSE
Ara-1	ECB_00174	651.9330021122647	0.3683341275079827	0.37613144191164033	0.9792697085783928	0.32744673335878244	0.9998961388966716	FALSE	FALSE
Ara-1	ECB_00175	2477.331673869617	0.07646221898629997	0.39512714875017585	0.19351294697961688	0.846557267466587	0.9998961388966716	FALSE	FALSE
Ara-1	ECB_00176	2027.3568043818423	0.2597104120214271	0.34909320312236103	0.7439572288962489	0.456902351192652	0.9998961388966716	FALSE	FALSE
Ara-1	ECB_00177	1263.4276954465495	0.01339866053648017	0.4125423814233749	0.032478264391288536	0.9740906493870284	0.9998961388966716	FALSE	FALSE
Ara-1	ECB_00178	630.3671770232411	9.100563170260037e-4	0.38685052716700974	0.002352475318285187	0.9981229979951359	0.9998961388966716	FALSE	FALSE
Ara-1	ECB_00179	827.4817845986571	-0.3593016022959076	0.39672829064342335	-0.9056616600575264	0.36511496152591777	0.9998961388966716	FALSE	FALSE
Ara-1	ECB_00180	226.65793726984828	-0.2587043876567575	0.3383385652308477	-0.764631686252627	0.44449089539890313	0.9998961388966716	FALSE	FALSE
Ara-1	ECB_00181	139.78647513649162	-0.23848362938780443	0.5290670749242409	-0.45076256053536085	0.6521606876919728	0.9998961388966716	FALSE	FALSE
Ara-1	ECB_00182	830.4158313111858	-0.1796219162428388	0.30742205265255085	-0.5842844216704516	0.5590289713640787	0.9998961388966716	FALSE	FALSE
Ara-1	ECB_00183	1232.6747294941665	-0.2807218391549485	0.39470657129025055	-0.7112165329229281	0.476950064983823	0.9998961388966716	FALSE	FALSE
Ara-1	ECB_00184	61.02318475491658	-0.4127936106150838	0.4359393233471547	-0.9469061140106438	0.3436866221712498	0.9998961388966716	FALSE	FALSE
Ara-1	ECB_00185	59.12345587730911	-0.3458800820073729	0.39055955320414565	-0.885601386958217	0.37583236393353064	0.9998961388966716	FALSE	FALSE
Ara-1	ECB_00186	113.65781319442355	-0.5349649469533407	0.4351512895099205	-1.2293769083295907	0.2189305239303056	0.9998961388966716	FALSE	FALSE
Ara-1	ECB_00187	81.1384299285255	-0.27634608325886206	0.6401519952663506	-0.4316882323297011	0.6659680212994047	0.9998961388966716	FALSE	FALSE
Ara-1	ECB_00188	112.59582359029507	-0.37389264831853636	0.6312632055361461	-0.592292794890494	0.5536545398508663	0.9998961388966716	FALSE	FALSE
Ara-1	ECB_00189	132.7516061665296	-0.015381032751525308	0.40929317110846813	-0.037579500068055445	0.970022952950712	0.9998961388966716	FALSE	FALSE
Ara-1	ECB_00190	19.880036659825628	0.8437769601483951	0.634149716270794	1.330564279221543	0.18333242266135283	0.9998961388966716	FALSE	FALSE
Ara-1	ECB_00191	104.77788074162895	0.3174850277464373	0.38132611949091666	0.8325813824929973	0.4050808624928364	0.9998961388966716	FALSE	FALSE
Ara-1	ECB_00192	11.944951737826525	1.0120696269015965	0.9372621365143176	1.079814907135253	0.28022461156368195	0.9998961388966716	FALSE	FALSE
Ara-1	ECB_00193	1574.2791848222048	-0.3316914636831428	0.4095477303794566	-0.809896964575587	0.41799939656683993	0.9998961388966716	FALSE	FALSE
Ara-1	ECB_00194	80.26650701847194	-0.03765776780035191	0.5193791558443338	-0.07250535062219275	0.9421997474978013	0.9998961388966716	FALSE	FALSE
Ara-1	ECB_00195	153.91755713209386	0.06051180666590474	0.38753115431615176	0.15614694713431634	0.875917193714554	0.9998961388966716	FALSE	FALSE
Ara-1	ECB_00196	2486.690184616186	-0.06697995015333279	0.5360139425360809	-0.12495934310295322	0.9005557374857254	0.9998961388966716	FALSE	FALSE
Ara-1	ECB_00197	204.88392929287812	0.06625227449251635	0.7117470181154538	0.09308402115675522	0.9258368115857292	0.9998961388966716	FALSE	FALSE
Ara-1	ECB_00198	130.78725625214918	0.15166961316270955	0.8962342476927925	0.16922987885495114	0.8656158287935809	0.9998961388966716	FALSE	FALSE
Ara-1	ECB_00199	172.12610759025623	-0.06180731513419131	0.3184787728061753	-0.19407043863424756	0.8461207280997309	0.9998961388966716	FALSE	FALSE
Ara-1	ECB_00200	70.07986149286636	0.1009291241282603	0.3574199544689821	0.2823824547742737	0.7776502668643583	0.9998961388966716	FALSE	FALSE
Ara-1	ECB_00201	43.56194935447668	-0.1999078399173786	0.6038751427148548	-0.3310416769576713	0.7406130050096942	0.9998961388966716	FALSE	FALSE
Ara-1	ECB_00202	461.42557958495547	0.30167685562993624	0.3973936414435325	0.7591386075884229	0.4477696462324276	0.9998961388966716	FALSE	FALSE
Ara-1	ECB_00203	50.227171649093535	0.532511938947064	0.6125994685896502	0.8692660804506298	0.38470161110420653	0.9998961388966716	FALSE	FALSE
Ara-1	ECB_00204	348.79540923549916	-0.18269173415882656	0.592346936924283	-0.30842015509937415	0.7577626474326481	0.9998961388966716	FALSE	FALSE
Ara-1	ECB_00205	54.156513881251726	-0.1680042650403636	0.47728238856345434	-0.35200181080644993	0.7248369044539555	0.9998961388966716	FALSE	FALSE
Ara-1	ECB_00206	91.34614300833567	0.2640228025306806	0.4219273852323365	0.6257541268275228	0.531476224787921	0.9998961388966716	FALSE	FALSE
Ara-1	ECB_00207	112.50159382543997	-0.1614464211331573	0.31628228032236644	-0.510450414637852	0.6097359448667482	0.9998961388966716	FALSE	FALSE
Ara-1	ECB_00208	167.1482419129804	-0.09125840831839106	0.3147200989811455	-0.28996688998835835	0.7718415678476254	0.9998961388966716	FALSE	FALSE
Ara-1	ECB_00209	3.6100267591231745	-1.0479855105262605	1.460835365747532	-0.7173878282923348	0.47313482781657995	0.9998961388966716	FALSE	FALSE
Ara-1	ECB_00213	4.299308424435386	-2.151474145659555	1.7973785118214103	-1.1970067136717433	0.23130393796509297	0.9998961388966716	FALSE	FALSE
Ara-1	ECB_00214	103.40846457875256	-0.3214218555016047	0.47505588864106935	-0.6765979818102127	0.49866105995768506	0.9998961388966716	FALSE	FALSE
Ara-1	ECB_00215	54.72231730622659	0.02501222721916116	0.4027104114610891	0.06210971086745271	0.9504754637767813	0.9998961388966716	FALSE	FALSE
Ara-1	ECB_00216	34.0378256068411	0.611665485738359	0.6739602574830336	0.9075690724297006	0.36410594062690194	0.9998961388966716	FALSE	FALSE
Ara-1	ECB_00217	437.09024646100045	0.4587080874612252	0.3759526613123543	1.2201219320006753	0.22241865558063237	0.9998961388966716	FALSE	FALSE
Ara-1	ECB_00218	118.21279848482223	-0.24366964258544432	0.4093278913625767	-0.5952920573633848	0.5516482641903419	0.9998961388966716	FALSE	FALSE
Ara-1	ECB_00219	195.28689293966795	0.291006135670403	0.5562477728261452	0.5231591925157365	0.6008634765127998	0.9998961388966716	FALSE	FALSE
Ara-1	ECB_00220	52.736498760602835	-0.37570571797792524	0.5244172651680618	-0.7164251502236898	0.47372886993712154	0.9998961388966716	FALSE	FALSE
Ara-1	ECB_00221	130.39726405649054	0.44584227938451443	0.464879620057151	0.9590488809333131	0.33753412092827806	0.9998961388966716	FALSE	FALSE
Ara-1	ECB_00222	3.8145468957654685	2.329770731460457	1.7289675866408638	1.347492428118255	0.1778216904551323	0.9998961388966716	FALSE	FALSE
Ara-1	ECB_00223	5.04064667713542	1.1525953457664768	1.1592904449053845	0.9942248302240997	0.3201134221971772	0.9998961388966716	FALSE	FALSE
Ara-1	ECB_00226	29.357055359947942	-0.09444363327110092	0.5833410506102348	-0.1619012294305418	0.8713836346474236	0.9998961388966716	FALSE	FALSE
Ara-1	ECB_00227	23.93729464171532	-0.01738985695567657	0.5452764877638219	-0.03189181515416583	0.9745583258819726	0.9998961388966716	FALSE	FALSE
Ara-1	ECB_00228	10.009643432331771	-0.8368827162365378	0.9207723423448552	-0.9088921091019279	0.3634070794540361	0.9998961388966716	FALSE	FALSE
Ara-1	ECB_00229	4.1930852938363365	-0.007603456325059785	1.2622272403436658	-0.006023841097732605	0.9951936992588417	0.9998961388966716	FALSE	FALSE
Ara-1	ECB_00230	17.436434061278494	1.7050527187908466	1.2009782919254692	1.4197198486054396	0.15568925726512545	0.9998961388966716	FALSE	FALSE
Ara-1	ECB_00231	4.6147915984366135	1.4396841778225915	1.4784326033563084	0.9737908745750391	0.3301603849793959	0.9998961388966716	FALSE	FALSE
Ara-1	ECB_00232	1629.6242878896014	-0.11484608516841618	0.2970811860081919	-0.3865814820237366	0.6990660693045858	0.9998961388966716	FALSE	FALSE
Ara-1	ECB_00233	414.8570558060764	-0.23162126362911833	0.8531813986594369	-0.2714795048193195	0.7860222608067398	0.9998961388966716	FALSE	FALSE
Ara-1	ECB_00234	300.685695413793	-0.0823019682539658	0.41404581838327364	-0.19877502585421733	0.8424387326285051	0.9998961388966716	FALSE	FALSE
Ara-1	ECB_00235	640.284503872011	-0.26784528785307404	0.36327310258635415	-0.7373110916996785	0.4609331886088577	0.9998961388966716	FALSE	FALSE
Ara-1	ECB_00238	4.301550448129998	3.758801050399794	1.9706970651027746	1.9073459421850651	0.056475804610982124	0.9998961388966716	FALSE	FALSE
Ara-1	ECB_00239	594.0759655119758	-0.3711081810835339	0.4386052331562498	-0.8461097885517691	0.39749150060373545	0.9998961388966716	FALSE	FALSE
Ara-1	ECB_00240	600.8733630755728	0.14653732206095343	0.3566395863612124	0.4108835016215424	0.6811579606109968	0.9998961388966716	FALSE	FALSE
Ara-1	ECB_00241	18.26295785596458	0.10608397075473325	0.7866633525412896	0.13485307331532928	0.8927280426054776	0.9998961388966716	FALSE	FALSE
Ara-1	ECB_00242	13.692127233656175	0.2728467101666611	0.7989824901865542	0.34149272796072694	0.7327326784623038	0.9998961388966716	FALSE	FALSE
Ara-1	ECB_00243	14.329172670337508	1.580975162605366	0.7050527376824899	2.2423502216331155	0.024938746293098092	0.9998961388966716	FALSE	FALSE
Ara-1	ECB_00244	3.9513003456061826	2.065737722536193	1.3023826946805903	1.5861219063900536	0.11271165840575043	0.9998961388966716	FALSE	FALSE
Ara-1	ECB_00246	427.354337491058	-0.011524863363597941	0.3101192332032582	-0.037162684960091855	0.9703552911351007	0.9998961388966716	FALSE	FALSE
Ara-1	ECB_00247	7.843280802831132	-2.6745549020692887	1.6394947649224172	-1.631328723514315	0.10282097568640224	0.9998961388966716	FALSE	FALSE
Ara-1	ECB_00248	13.861078371444282	-0.46084236463425216	0.8041185747790348	-0.5731024989204955	0.5665752953537024	0.9998961388966716	FALSE	FALSE
Ara-1	ECB_00249	22.48814604632029	0.7755414566818136	0.6914461301095037	1.1216223837408588	0.262023030293787	0.9998961388966716	FALSE	FALSE
Ara-1	ECB_00250	16.17970544978975	0.851509595008628	0.8740218118484936	0.9742429576302519	0.32993591991410115	0.9998961388966716	FALSE	FALSE
Ara-1	ECB_00251	2.4982153892899754	0.3449024927284983	1.5945032615954935	0.21630717292066348	0.8287483182335941	0.9998961388966716	FALSE	FALSE
Ara-1	ECB_00252	30.27974216593231	-0.06863102647324054	0.5729668180341538	-0.11978185178107388	0.9046559586048613	0.9998961388966716	FALSE	FALSE
Ara-1	ECB_00253	16.597232692360887	0.43122209062854155	0.7375770803546905	0.5846468147046718	0.5587852226176352	0.9998961388966716	FALSE	FALSE
Ara-1	ECB_00254	488.8193352816284	1.1126683018685264	0.40412622876399173	2.753269208166938	0.00590033554959874	0.95265834394563	FALSE	FALSE
Ara-1	ECB_00255	4486.131775760606	0.01424960574692979	0.26775654046058456	0.053218516053494584	0.9575578028427855	0.9998961388966716	FALSE	FALSE
Ara-1	ECB_00256	39.04973544790194	0.32574987150034124	0.6414497528101321	0.5078338093876584	0.6115698971625907	0.9998961388966716	FALSE	FALSE
Ara-1	ECB_00257	18.063091140639322	-0.7158558866768489	0.7932197222400027	-0.9024685930089039	0.3668079979295986	0.9998961388966716	FALSE	FALSE
Ara-1	ECB_00260	9.664808383405221	0.7318311886658866	0.9551029866700917	0.7662327506873069	0.4435378244762514	0.9998961388966716	FALSE	FALSE
Ara-1	ECB_00261	4.550092497232377	1.0976940159832833	1.3284142977558857	0.8263190315232511	0.40862314035266967	0.9998961388966716	FALSE	FALSE
Ara-1	ECB_00262	9.223456252876971	1.0186567106544273	1.0018122396090736	1.0168140000484789	0.3092419207911279	0.9998961388966716	FALSE	FALSE
Ara-1	ECB_00263	25.17121967366578	0.3346528642766987	0.5380458126216827	0.621978382558297	0.5339560826710521	0.9998961388966716	FALSE	FALSE
Ara-1	ECB_00264	8.976244613654993	0.840696678695444	0.8954042980895567	0.9389017681612234	0.347781181319949	0.9998961388966716	FALSE	FALSE
Ara-1	ECB_00265	10.839396322957136	-0.9254730428795479	0.8209006670707976	-1.1273873685374063	0.2595787372879752	0.9998961388966716	FALSE	FALSE
Ara-1	ECB_00266	2.2337399769047726	0.6937135257031319	1.6456817087987585	0.4215356602641577	0.6733639770950646	0.9998961388966716	FALSE	FALSE
Ara-1	ECB_00267	225.78865107162864	0.19501676148961605	0.7759236605023913	0.25133498489187395	0.8015551290118582	0.9998961388966716	FALSE	FALSE
Ara-1	ECB_00268	225.7139667096712	-0.24045821340955834	0.7570965828119248	-0.31760573071994974	0.7507840265824921	0.9998961388966716	FALSE	FALSE
Ara-1	ECB_00269	46.14830571964534	-0.7434980626236908	0.8710038791888506	-0.8536105066674289	0.39332083506059534	0.9998961388966716	FALSE	FALSE
Ara-1	ECB_00270	182.44563613541757	1.4957298551622166e-4	0.7209788225277046	2.0745822324132705e-4	0.9998344722878515	0.9998961388966716	FALSE	FALSE
Ara-1	ECB_00271	14.56103717775638	-0.7321234369547002	0.8137292818779623	-0.8997137663094433	0.36827259543954827	0.9998961388966716	FALSE	FALSE
Ara-1	ECB_00272	33.62624053979089	-0.13600994803711183	0.4859170838923399	-0.27990361431137967	0.779551454199415	0.9998961388966716	FALSE	FALSE
Ara-1	ECB_00273	2.5646494258047934	-0.012961850070032241	1.9478140783827584	-0.006654562267459467	0.9946904666951083	0.9998961388966716	FALSE	FALSE
Ara-1	ECB_00274	12.283087404846327	-0.7340545220383776	0.7631875743242268	-0.9618271401868075	0.3361364424923752	0.9998961388966716	FALSE	FALSE
Ara-1	ECB_00276	3.915324121809446	0.4866957484102968	1.2171214135255461	0.3998744439147784	0.6892489962156014	0.9998961388966716	FALSE	FALSE
Ara-1	ECB_00277	19.23441753556328	0.8506233579649694	0.6263122468073322	1.3581458167249287	0.17441741950712802	0.9998961388966716	FALSE	FALSE
Ara-1	ECB_00278	4.165674760790175	-0.35607496711535325	1.6905213542677948	-0.21063026871351045	0.8331757911279989	0.9998961388966716	FALSE	FALSE
Ara-1	ECB_00279	41.17587946665542	0.1840714240738936	0.4752865723501821	0.3872851344478406	0.6985451295213971	0.9998961388966716	FALSE	FALSE
Ara-1	ECB_00280	53.66316997528865	-0.2852363792546124	0.47662514072049267	-0.598450133837744	0.5495396225684621	0.9998961388966716	FALSE	FALSE
Ara-1	ECB_00282	5.629572956233812	-0.8046726839090628	1.3073278703011038	-0.6155094694980614	0.538218317565396	0.9998961388966716	FALSE	FALSE
Ara-1	ECB_00283	3.74096106090639	0.05669199170494193	1.4430294389079554	0.03928678804213783	0.9686617401000986	0.9998961388966716	FALSE	FALSE
Ara-1	ECB_00284	38.098704942910146	-0.6708676445313011	0.6011931093109315	-1.11589376880954	0.26446760937704755	0.9998961388966716	FALSE	FALSE
Ara-1	ECB_00285	8.478861542892412	0.6585611846953524	0.9641824049555546	0.6830255160336697	0.49459071928549314	0.9998961388966716	FALSE	FALSE
Ara-1	ECB_00286	2.7375516178657877	1.3004435281099438	1.6116737065738493	0.806890081289761	0.4197298138126101	0.9998961388966716	FALSE	FALSE
Ara-1	ECB_00287	4.596755446542294	0.771296675551738	1.286357219166	0.599597579941132	0.5487744604019532	0.9998961388966716	FALSE	FALSE
Ara-1	ECB_00288	4.757047279848166	-1.7778696285795563	1.5585105933265453	-1.1407491461349664	0.2539743284386366	0.9998961388966716	FALSE	FALSE
Ara-1	ECB_00289	10.794210390078467	0.372838584216889	0.9319075076535422	0.4000811037091679	0.6890967815996626	0.9998961388966716	FALSE	FALSE
Ara-1	ECB_00290	251.09013498170444	0.08421021366184692	1.0933757317800197	0.07701855017831097	0.9386087878910645	0.9998961388966716	FALSE	FALSE
Ara-1	ECB_00291	275.9140207179485	-0.19729716481309142	0.7196265537479358	-0.2741660431866149	0.7839570222396337	0.9998961388966716	FALSE	FALSE
Ara-1	ECB_00292	25.314834723690716	0.1688251572906111	0.5820795353746702	0.29003795363110046	0.7717872021282319	0.9998961388966716	FALSE	FALSE
Ara-1	ECB_00293	4.667492483209672	1.0534282688074377	1.255691951308561	0.8389225300916012	0.40151278391549594	0.9998961388966716	FALSE	FALSE
Ara-1	ECB_00294	11.935764123311213	0.2144619779403571	0.8167375081999705	0.26258372584481343	0.7928714449027098	0.9998961388966716	FALSE	FALSE
Ara-1	ECB_00295	4.414648497733525	-0.2794115526724761	1.7462610721870924	-0.16000560117997079	0.8728766619639555	0.9998961388966716	FALSE	FALSE
Ara-1	ECB_00296	4.282710705882954	1.262828873619658	1.2786721636966738	0.9876095761471709	0.32334389455914003	0.9998961388966716	FALSE	FALSE
Ara-1	ECB_00297	2.2545265176092073	-1.945654200150089	1.9054815070611464	-1.0210826990133857	0.30721525921475745	0.9998961388966716	FALSE	FALSE
Ara-1	ECB_00298	11.880628148249766	0.7065193922087513	0.7954790659916537	0.8881684288297338	0.3744501584747043	0.9998961388966716	FALSE	FALSE
Ara-1	ECB_00299	74.21152808855754	-0.2291823704234665	0.35647182130217625	-0.6429186172031022	0.5202769084921881	0.9998961388966716	FALSE	FALSE
Ara-1	ECB_00300	17.234535959445477	0.46573374487701574	0.9103097548347604	0.5116211733461604	0.6089161639744365	0.9998961388966716	FALSE	FALSE
Ara-1	ECB_00302	5.807712588142922	2.031621921548549	1.3016143988162217	1.5608477621300492	0.11855967506966479	0.9998961388966716	FALSE	FALSE
Ara-1	ECB_00303	7.4106034338707465	1.0018146123783949	1.0488183383101306	0.955184111285212	0.3394845993410484	0.9998961388966716	FALSE	FALSE
Ara-1	ECB_00304	3.065839828897283	-1.1722133782634374	1.854533557451392	-0.6320798960760577	0.5273346711867616	0.9998961388966716	FALSE	FALSE
Ara-1	ECB_00305	4.860913170833009	-0.08331540186617162	1.1861952752401899	-0.0702375094600687	0.9440046198002457	0.9998961388966716	FALSE	FALSE
Ara-1	ECB_00306	10.479770877921197	-0.8117075815010558	0.8950460137649023	-0.9068892202387523	0.36446538221760605	0.9998961388966716	FALSE	FALSE
Ara-1	ECB_00307	9.37955001167979	1.3588260322461991	0.9420262122343365	1.4424503422503283	0.14917537072924897	0.9998961388966716	FALSE	FALSE
Ara-1	ECB_00308	72.87767878743045	-0.22619600753752464	0.4361687869171266	-0.5185974199031866	0.6040415086784194	0.9998961388966716	FALSE	FALSE
Ara-1	ECB_00309	34.43736850256112	0.4786948261624104	0.5270811357724485	0.9081995041633828	0.36377282602513783	0.9998961388966716	FALSE	FALSE
Ara-1	ECB_00310	151.5377843223289	-0.17181046096502173	0.3480742259004938	-0.4936029392022214	0.6215866246202882	0.9998961388966716	FALSE	FALSE
Ara-1	ECB_00311	35.56768582176551	-0.0864547398591689	0.4805919108367487	-0.1798922077332603	0.8572371927356649	0.9998961388966716	FALSE	FALSE
Ara-1	ECB_00312	21.486952391246824	-0.5108151535999785	0.9665360856079697	-0.5285008611744341	0.5971517495175387	0.9998961388966716	FALSE	FALSE
Ara-1	ECB_00315	257.5686765944839	0.015863148830880334	0.8684526998233648	0.018265990576236048	0.9854266585264716	0.9998961388966716	FALSE	FALSE
Ara-1	ECB_00316	73.40345825433928	0.040440345530462135	1.025396857423381	0.03943872583350871	0.9685406051634871	0.9998961388966716	FALSE	FALSE
Ara-1	ECB_00317	84.63889817022853	0.5186342538222536	0.842262587241638	0.615763138097765	0.5380508594427488	0.9998961388966716	FALSE	FALSE
Ara-1	ECB_00318	184.9251175116558	-0.16180081639893432	0.6611465093940876	-0.24472762708407525	0.8066673350613578	0.9998961388966716	FALSE	FALSE
Ara-1	ECB_00319	533.5237456573559	-0.13702871302327038	0.37127548406867866	-0.3690755756927995	0.7120713935532863	0.9998961388966716	FALSE	FALSE
Ara-1	ECB_00321	62.65934115790922	-0.07610781603425093	0.5438531042691482	-0.1399418619417971	0.8887059256573058	0.9998961388966716	FALSE	FALSE
Ara-1	ECB_00322	13.875805887111675	-2.847694692588886	1.8261079811355447	-1.5594339009558893	0.11889371773381399	0.9998961388966716	FALSE	FALSE
Ara-1	ECB_00323	130.20133176312322	0.43292408245168745	0.3676361489682305	1.1775884489778476	0.23896071706656485	0.9998961388966716	FALSE	FALSE
Ara-1	ECB_00324	72.38924613212006	0.02269467120185377	0.43829874699815397	0.051779000869353053	0.9587047879806337	0.9998961388966716	FALSE	FALSE
Ara-1	ECB_00325	69.6685206416962	0.33183792087871083	0.411668554765406	0.8060803212618765	0.4201965374920807	0.9998961388966716	FALSE	FALSE
Ara-1	ECB_00326	3.5542179590773717	-0.21523565305955403	1.7809921111517004	-0.12085154769179143	0.9038086201242648	0.9998961388966716	FALSE	FALSE
Ara-1	ECB_00327	41.36408104889044	-0.5301474040606172	0.6929613312075675	-0.7650461579678224	0.4442440594133723	0.9998961388966716	FALSE	FALSE
Ara-1	ECB_00328	306.3912406681989	-0.01680915858317393	0.3767622689059892	-0.04461476100561492	0.9644143767946366	0.9998961388966716	FALSE	FALSE
Ara-1	ECB_00329	31.899288071873233	0.06045518146947317	0.610792919163216	0.09897819632928381	0.921155581891535	0.9998961388966716	FALSE	FALSE
Ara-1	ECB_00330	17.485024969988263	-0.706033033193456	0.7189743819978265	-0.9820002643648997	0.3260997179719908	0.9998961388966716	FALSE	FALSE
Ara-1	ECB_00331	9.687096680868757	0.8521378799498751	0.8262945305892703	1.0312761955984082	0.30241131796260023	0.9998961388966716	FALSE	FALSE
Ara-1	ECB_00332	29.307524841497695	0.654873384835849	0.6419553934491302	1.020122880060735	0.30767018682031877	0.9998961388966716	FALSE	FALSE
Ara-1	ECB_00333	149.4148054481668	-0.13599478944227056	0.3438281157995952	-0.3955313227541198	0.6924508099623489	0.9998961388966716	FALSE	FALSE
Ara-1	ECB_00334	74.32219732937658	0.2788739150545713	0.4794499696202357	0.5816538382001831	0.5607998708952323	0.9998961388966716	FALSE	FALSE
Ara-1	ECB_00335	130.75695696926954	-0.6977968790200655	0.6575322878470357	-1.0612359148246067	0.2885827014321831	0.9998961388966716	FALSE	FALSE
Ara-1	ECB_00336	80.45079376065094	-0.584478298363004	0.507682683021404	-1.151266958495731	0.24962242596912887	0.9998961388966716	FALSE	FALSE
Ara-1	ECB_00337	24.225011771122585	-0.1692310020151885	0.8989474753125499	-0.18825460514959402	0.8506770688935952	0.9998961388966716	FALSE	FALSE
Ara-1	ECB_00338	287.75965012232575	-0.11036895861773287	0.356848931983046	-0.3092876248904579	0.7571027437133249	0.9998961388966716	FALSE	FALSE
Ara-1	ECB_00339	10.364572683620079	1.9285148407933572	0.8663193527063596	2.2261015349232656	0.02600738116054695	0.9998961388966716	FALSE	FALSE
Ara-1	ECB_00342	216.15913892256543	-0.527768437752947	0.3894048640657471	-1.3553206096158024	0.1753154314565841	0.9998961388966716	FALSE	FALSE
Ara-1	ECB_00343	71.65401174382674	-0.3745281669996034	0.4153090184372276	-0.9018060055833146	0.36715992898914945	0.9998961388966716	FALSE	FALSE
Ara-1	ECB_00344	41.02096807176385	-0.18244325192117414	0.4715652962149601	-0.3868886310879173	0.6988386581067854	0.9998961388966716	FALSE	FALSE
Ara-1	ECB_00345	121.0527685198631	-0.11081537176474382	0.31970003449423823	-0.34662295842430063	0.7288745957105304	0.9998961388966716	FALSE	FALSE
Ara-1	ECB_00346	68.35141210164895	-0.012016995617401771	0.500538072088867	-0.02400815499858368	0.9808461038347857	0.9998961388966716	FALSE	FALSE
Ara-1	ECB_00347	24.141979940805037	-0.47195798064886785	0.6815794029762825	-0.6924475396233342	0.4886563199484143	0.9998961388966716	FALSE	FALSE
Ara-1	ECB_00348	24.6776108824432	0.23977437772338717	0.5757685023036004	0.41644233188177265	0.6770863576204773	0.9998961388966716	FALSE	FALSE
Ara-1	ECB_00349	619.2416499220928	-0.38394234502847513	0.4062453122515566	-0.9450997548760122	0.344607950466244	0.9998961388966716	FALSE	FALSE
Ara-1	ECB_00350	184.90073376004398	-0.016894105310605777	0.38892343027829657	-0.043438126878900286	0.9653522855161245	0.9998961388966716	FALSE	FALSE
Ara-1	ECB_00351	521.889688766624	-0.30491527921330236	0.34873332003624746	-0.8743508626637952	0.38192720812164416	0.9998961388966716	FALSE	FALSE
Ara-1	ECB_00353	281.99338986242753	-0.5051738757504852	0.5637613566872725	-0.8960775153496613	0.3702113648444984	0.9998961388966716	FALSE	FALSE
Ara-1	ECB_00354	515.7590673609963	0.09083417404893451	0.4505776888104188	0.201594922040521	0.8402334153515681	0.9998961388966716	FALSE	FALSE
Ara-1	ECB_00355	926.4253047838041	-0.0855897595365839	0.3278431288322679	-0.26106924931275166	0.7940391050349629	0.9998961388966716	FALSE	FALSE
Ara-1	ECB_00356	1319.6317553447104	-0.004122497810556412	0.36746048762872313	-0.011218887334416552	0.9910488107781102	0.9998961388966716	FALSE	FALSE
Ara-1	ECB_00357	752.0473844285036	-0.2859809374178488	0.44851727395400737	-0.6376140987764372	0.5237249156946028	0.9998961388966716	FALSE	FALSE
Ara-1	ECB_00358	108.69744335570596	-0.110272031897619	0.56786789320409	-0.19418606548686768	0.8460301933297089	0.9998961388966716	FALSE	FALSE
Ara-1	ECB_00359	453.71764599091176	-0.058986974022804624	0.5709198613220154	-0.1033191836875583	0.9177096507160546	0.9998961388966716	FALSE	FALSE
Ara-1	ECB_00360	10.271094326248171	-0.735121506960788	0.8153402440859592	-0.9016131759629985	0.36726238930454536	0.9998961388966716	FALSE	FALSE
Ara-1	ECB_00361	131.2461155284581	0.4755002833725065	0.5338259827942524	0.8907402387638635	0.37306854225248587	0.9998961388966716	FALSE	FALSE
Ara-1	ECB_00362	202.23237325770816	-0.017114821241839866	0.40502760550755657	-0.042255937642553	0.9662946705564256	0.9998961388966716	FALSE	FALSE
Ara-1	ECB_00363	543.7349979485485	-0.750149429314981	0.34440662224000146	-2.1780923503620544	0.029399161999674073	0.9998961388966716	FALSE	FALSE
Ara-1	ECB_00364	321.39730915968516	-0.07947421512161226	0.5152988639653335	-0.15422936218031105	0.8774288914902851	0.9998961388966716	FALSE	FALSE
Ara-1	ECB_00365	174.01169218555023	-0.23056578500300892	0.35338307711949907	-0.6524528194230461	0.5141090997927169	0.9998961388966716	FALSE	FALSE
Ara-1	ECB_00366	372.7702008167748	0.8095110066219113	0.27566502631030954	2.936574934647909	0.0033185863267310343	0.676816948214882	FALSE	FALSE
Ara-1	ECB_00367	95.89823054443343	-0.06124209137761964	0.5753321902231673	-0.10644648851277427	0.9152281100711277	0.9998961388966716	FALSE	FALSE
Ara-1	ECB_00368	245.46600353295156	-0.18772770420505414	0.42299110225168174	-0.44381005464591367	0.6571799183670715	0.9998961388966716	FALSE	FALSE
Ara-1	ECB_00369	209.23870449883782	0.07862110301714739	0.4794536010764206	0.16398062886718395	0.8697463933030464	0.9998961388966716	FALSE	FALSE
Ara-1	ECB_00370	83.46192952148236	-0.8225209010608254	0.6098414565634667	-1.3487454685285487	0.17741873559074844	0.9998961388966716	FALSE	FALSE
Ara-1	ECB_00371	391.98115193669946	-0.2791008239429784	0.5648831082237844	-0.4940859797004404	0.6212454590296979	0.9998961388966716	FALSE	FALSE
Ara-1	ECB_00372	151.13011844833366	0.047196995796799035	0.475799128678305	0.09919521275271112	0.9209832757835565	0.9998961388966716	FALSE	FALSE
Ara-1	ECB_00373	91.41339471011857	-0.0635710293352851	0.494832305148258	-0.1284698445794448	0.8977771609861767	0.9998961388966716	FALSE	FALSE
Ara-1	ECB_00374	497.8544567817196	-0.14099842199069795	0.29371256594147077	-0.4800558040094044	0.6311877132827689	0.9998961388966716	FALSE	FALSE
Ara-1	ECB_00375	96.3743783526307	-0.04077696014513067	0.394546315098049	-0.10335151688084367	0.9176839899321485	0.9998961388966716	FALSE	FALSE
Ara-1	ECB_00376	3.8033154653588133	0.4641177941667335	1.273072170213238	0.3645651872894169	0.7154360053381938	0.9998961388966716	FALSE	FALSE
Ara-1	ECB_00377	45.79597247399022	-0.39160852396239415	0.45167842759468896	-0.8670073663863394	0.38593797355738824	0.9998961388966716	FALSE	FALSE
Ara-1	ECB_00378	29.146488734285413	0.33217664537046454	0.6018971989336075	0.5518826901985723	0.5810287286039295	0.9998961388966716	FALSE	FALSE
Ara-1	ECB_00379	835.2075126682653	-0.343569375733992	0.3920797106855889	-0.8762743043582338	0.38088093056348515	0.9998961388966716	FALSE	FALSE
Ara-1	ECB_00380	655.4107631949541	0.11570671836132769	0.28774184922969026	0.4021198816615816	0.6875958015145243	0.9998961388966716	FALSE	FALSE
Ara-1	ECB_00381	1609.7001402522533	-0.1425050215986896	0.31576760792636194	-0.4512971502508334	0.6517753984853345	0.9998961388966716	FALSE	FALSE
Ara-1	ECB_00382	3763.8847202071047	-0.04976114383344713	0.31985229024736594	-0.155575386985546	0.8763677270213475	0.9998961388966716	FALSE	FALSE
Ara-1	ECB_00383	1801.3444612557237	-0.11105472020746385	0.3317054335291215	-0.3347992193733962	0.7377765494149249	0.9998961388966716	FALSE	FALSE
Ara-1	ECB_00384	243.07871931673066	-0.045853063761357005	0.6167168430803505	-0.07435026994289975	0.940731678056285	0.9998961388966716	FALSE	FALSE
Ara-1	ECB_00385	191.49125627157804	-0.13490304149640203	0.3969257169625843	-0.3398697432071868	0.7339546231459879	0.9998961388966716	FALSE	FALSE
Ara-1	ECB_00386	132.84035547400632	0.10359808069240763	0.36424812361669734	0.284416237107168	0.7760914171731988	0.9998961388966716	FALSE	FALSE
Ara-1	ECB_00387	4615.311237241342	-0.2545814904761163	0.4348019315622767	-0.5855114064497953	0.5582038991943138	0.9998961388966716	FALSE	FALSE
Ara-1	ECB_00388	1113.3431933703368	0.022612348443896244	0.2100902698551961	0.10763158360204743	0.9142879424249599	0.9998961388966716	FALSE	FALSE
Ara-1	ECB_00389	1654.8011436724669	-0.0835610854219305	0.2391382350683888	-0.3494258682557964	0.7267696157090353	0.9998961388966716	FALSE	FALSE
Ara-1	ECB_00391	247.567580728485	0.07325596117085775	0.3018395189253426	0.24269837638118216	0.8082390653157766	0.9998961388966716	FALSE	FALSE
Ara-1	ECB_00392	2892.6287816424524	-0.00826359437998952	0.27704538136148754	-0.02982758398418207	0.9762045597120663	0.9998961388966716	FALSE	FALSE
Ara-1	ECB_00393	1195.3324299349858	0.1482948577390971	0.2856214810285737	0.5192006469718627	0.6036208279321384	0.9998961388966716	FALSE	FALSE
Ara-1	ECB_00394	8.324913439857038	-0.14303742106169864	0.9448251040493646	-0.1513903689144836	0.8796677863934494	0.9998961388966716	FALSE	FALSE
Ara-1	ECB_00395	2.8951102011089915	-1.1642595014568793	1.8573505090937965	-0.6268388738455849	0.5307648588058371	0.9998961388966716	FALSE	FALSE
Ara-1	ECB_00396	158.2074304005575	-0.017169395430476155	0.3159564065575657	-0.05434102640152662	0.9566634634819271	0.9998961388966716	FALSE	FALSE
Ara-1	ECB_00397	28.413326653229095	-0.6405359105972465	0.5856250128001739	-1.0937646046478025	0.2740582315790234	0.9998961388966716	FALSE	FALSE
Ara-1	ECB_00398	57.214579393667556	0.9638545975801287	0.46518605705530103	2.0719765413466513	0.038267628960171045	0.9998961388966716	FALSE	FALSE
Ara-1	ECB_00399	51.798654218822335	0.23777019563058016	0.5943744385999111	0.40003435576850144	0.6891312125458539	0.9998961388966716	FALSE	FALSE
Ara-1	ECB_00400	83.82115746604299	-0.26164837765149934	0.44112108394693395	-0.593144121134267	0.5530847050687789	0.9998961388966716	FALSE	FALSE
Ara-1	ECB_00401	81.77992083201659	-0.11506433516596877	0.4279020338836815	-0.26890345465674326	0.7880039784282713	0.9998961388966716	FALSE	FALSE
Ara-1	ECB_00402	13.552825620138014	0.12872404933541098	2.230730066818291	0.05770489726666534	0.9539836927440294	0.9998961388966716	FALSE	FALSE
Ara-1	ECB_00403	55.34390677623733	1.1423782119684414	1.1047830815374189	1.0340294226616007	0.30112240853296796	0.9998961388966716	FALSE	FALSE
Ara-1	ECB_00404	89.18050591616652	0.04631265856692978	0.5691475956944682	0.08137196558024556	0.9351461433855105	0.9998961388966716	FALSE	FALSE
Ara-1	ECB_00405	52.55858900592025	-0.565978315754582	0.5006817432421314	-1.130415325491253	0.25830125938484566	0.9998961388966716	FALSE	FALSE
Ara-1	ECB_00406	49.703501285592225	0.01421664936899579	0.5795963113389758	0.024528536657096166	0.9804310215982976	0.9998961388966716	FALSE	FALSE
Ara-1	ECB_00407	5.352945767507705	-3.698426286087874	1.7649027574398841	-2.0955411115412965	0.03612291784185664	0.9998961388966716	FALSE	FALSE
Ara-1	ECB_00408	51.400758322632356	0.28177872611114285	0.4924901311005154	0.5721510103796026	0.5672196733891166	0.9998961388966716	FALSE	FALSE
Ara-1	ECB_00409	33.15979619627498	-0.46496175865610784	0.48212946611272384	-0.9643919140743783	0.3348494746154811	0.9998961388966716	FALSE	FALSE
Ara-1	ECB_00410	46.56403441031862	0.6916337209892816	0.4936264538703871	1.4011277466318404	0.161175875704023	0.9998961388966716	FALSE	FALSE
Ara-1	ECB_00411	99.9984131414061	-0.7573592854665957	0.41252953299006523	-1.8358910693669896	0.0663737687748906	0.9998961388966716	FALSE	FALSE
Ara-1	ECB_00412	97.7573015359353	-0.34480841117551453	0.4990531410345994	-0.6909252398666076	0.4896125237141102	0.9998961388966716	FALSE	FALSE
Ara-1	ECB_00413	1492.9968758474154	-0.1640982046592179	0.2184824077676247	-0.7510820039742092	0.45260330542611077	0.9998961388966716	FALSE	FALSE
Ara-1	ECB_00414	731.7720631237887	-0.39430269416678965	0.33034756624483763	-1.1935995129280037	0.23263466461496515	0.9998961388966716	FALSE	FALSE
Ara-1	ECB_00415	113.29069032497273	0.1816606635720969	0.31493628301181226	0.576817195639803	0.5640629520933068	0.9998961388966716	FALSE	FALSE
Ara-1	ECB_00416	442.26381752537225	-0.08426486730547447	0.4095096510250296	-0.20577016217946015	0.836970449549273	0.9998961388966716	FALSE	FALSE
Ara-1	ECB_00417	26.73736680185758	0.2517514317814682	0.5503697380196877	0.45742237334361324	0.6473674861266407	0.9998961388966716	FALSE	FALSE
Ara-1	ECB_00418	49.04655103040946	0.5550381127805213	0.5454177743685605	1.017638476162788	0.30884979518578315	0.9998961388966716	FALSE	FALSE
Ara-1	ECB_00419	74.28970958642721	0.6897089790373969	0.848625732341759	0.812736348607017	0.41636923633419204	0.9998961388966716	FALSE	FALSE
Ara-1	ECB_00420	322.45579170354216	-0.23321512610717857	0.652441653753421	-0.3574497807819581	0.7207551152245206	0.9998961388966716	FALSE	FALSE
Ara-1	ECB_00421	561.6873564094633	0.2150754745161023	0.2862861103309791	0.7512605982436616	0.4524958371103552	0.9998961388966716	FALSE	FALSE
Ara-1	ECB_00422	440.2047515871356	-0.0965663843587067	0.2541162698435938	-0.38000866460908783	0.7039389833557108	0.9998961388966716	FALSE	FALSE
Ara-1	ECB_00423	463.2379952109382	0.14525766121317285	0.26656215992879034	0.5449297876787055	0.5858018083162734	0.9998961388966716	FALSE	FALSE
Ara-1	ECB_00424	1576.4453212220933	-0.1883059762967185	0.802753776534441	-0.23457501141838538	0.814538606426475	0.9998961388966716	FALSE	FALSE
Ara-1	ECB_00425	1176.6598983080376	-0.34328769519221575	0.5420557034594432	-0.6333070439095576	0.5265331543187401	0.9998961388966716	FALSE	FALSE
Ara-1	ECB_00426	97.2873350180534	0.5312663291617497	0.35562793949368443	1.493882426443	0.13520635244973814	0.9998961388966716	FALSE	FALSE
Ara-1	ECB_00427	15.046987397930014	-1.3152779142670756	0.967619850141973	-1.359291992691234	0.17405408039316758	0.9998961388966716	FALSE	FALSE
Ara-1	ECB_00428	250.80756066587935	-0.10718807440533848	0.5935337073175866	-0.18059307008824108	0.8566869957138112	0.9998961388966716	FALSE	FALSE
Ara-1	ECB_00429	81.42930529600123	NA	2.068773423352381	0.4483026211885364	0.6539348091814914	NA	TRUE	FALSE
Ara-1	ECB_00430	80.54077858326508	-0.30384968420765157	0.5004456602885616	-0.6071581958217981	0.5437459321489027	0.9998961388966716	FALSE	FALSE
Ara-1	ECB_00431	172.0204972361428	0.2599569344084144	0.34942209632464255	0.7439624944808656	0.4568991655224632	0.9998961388966716	FALSE	FALSE
Ara-1	ECB_00432	123.31222158427303	-0.383217160651944	0.34052262405720785	-1.125379442006072	0.26042827879191843	0.9998961388966716	FALSE	FALSE
Ara-1	ECB_00433	57.80745676696497	0.10603239713543866	0.45480784848425015	0.23313669165740117	0.8156552639685737	0.9998961388966716	FALSE	FALSE
Ara-1	ECB_00434	115.46740957612539	0.2290901873219859	0.4627740080381612	0.49503685026125044	0.6205741087231871	0.9998961388966716	FALSE	FALSE
Ara-1	ECB_00435	774.8375094299377	0.09544073128923429	0.7488601848642358	0.12744799792839456	0.8985858290862626	0.9998961388966716	FALSE	FALSE
Ara-1	ECB_00436	13.353983904076959	-0.6775009701166846	1.0506986481255296	-0.6448099760339102	0.5190503362639385	0.9998961388966716	FALSE	FALSE
Ara-1	ECB_00437	15.231216206630238	-0.45782020813631147	0.9082309972853495	-0.5040790388179988	0.6142058360753413	0.9998961388966716	FALSE	FALSE
Ara-1	ECB_00438	94.1306388918227	0.627808551390995	0.5521358625516986	1.1370544715019502	0.2555155150487609	0.9998961388966716	FALSE	FALSE
Ara-1	ECB_00439	40.72685445053891	0.8497243356947572	0.5966211169003953	1.4242277244716046	0.1543805617549141	0.9998961388966716	FALSE	FALSE
Ara-1	ECB_00440	46.71308558314866	-0.04217110292802499	0.5231276576632743	-0.08061340728264381	0.9357494034395432	0.9998961388966716	FALSE	FALSE
Ara-1	ECB_00441	36.05044276212177	0.6933003552354627	0.5474447009015789	1.2664299318153527	0.20535920040287362	0.9998961388966716	FALSE	FALSE
Ara-1	ECB_00442	25.015928939065237	-0.07875059872114357	0.7577032572333815	-0.10393329838476259	0.9172222819058934	0.9998961388966716	FALSE	FALSE
Ara-1	ECB_00443	548.281983161647	0.06800413957381993	0.363532274438528	0.18706493028398002	0.851609724327566	0.9998961388966716	FALSE	FALSE
Ara-1	ECB_00444	138.0451615544511	0.05913849735159973	0.3712542551152989	0.15929379000176935	0.8734374131515219	0.9998961388966716	FALSE	FALSE
Ara-1	ECB_00445	106.63325340580346	0.07707047193481162	0.4277563159941951	0.1801737789790052	0.8570161428918748	0.9998961388966716	FALSE	FALSE
Ara-1	ECB_00446	38.26119500381767	-0.5319475026653163	0.6641262973352487	-0.8009734064133753	0.42314704155894034	0.9998961388966716	FALSE	FALSE
Ara-1	ECB_00447	80.60936846266728	0.5188078511309269	0.4818912908580779	1.076607651918991	0.28165558427955023	0.9998961388966716	FALSE	FALSE
Ara-1	ECB_00448	46.592037545671566	0.18410803068562756	0.504248078798203	0.36511399532630934	0.7150263142658617	0.9998961388966716	FALSE	FALSE
Ara-1	ECB_00449	12.153581677042053	-0.10780942383651933	0.8329089247590947	-0.1294372297279699	0.8970116903847443	0.9998961388966716	FALSE	FALSE
Ara-1	ECB_00450	14.475048354119002	0.05230871073836427	0.9473893193726234	0.05521353224987162	0.9559683482052075	0.9998961388966716	FALSE	FALSE
Ara-1	ECB_00452	50.99086843060013	-0.005671888709729095	0.556877978907237	-0.010185155320487005	0.9918735623232181	0.9998961388966716	FALSE	FALSE
Ara-1	ECB_00453	24.534555498291247	0.2157457298253229	0.5722547894573079	0.37700991551319857	0.7061662362023055	0.9998961388966716	FALSE	FALSE
Ara-1	ECB_00454	1.6327412444607918	0.8727244370413045	2.0705950720914714	0.4214848421134225	0.6734010774594044	0.9998961388966716	FALSE	FALSE
Ara-1	ECB_00455	3.1151910189663425	0.7713143570427315	1.4369801844193486	0.5367606077006569	0.5914329851540348	0.9998961388966716	FALSE	FALSE
Ara-1	ECB_00456	325.5922342795068	-0.2084249451326792	0.29355485798916714	-0.7100033927572426	0.4777020322639535	0.9998961388966716	FALSE	FALSE
Ara-1	ECB_00457	12.745505825873002	-0.0709764962961119	0.7295528977395749	-0.09728766278089412	0.9224979531980095	0.9998961388966716	FALSE	FALSE
Ara-1	ECB_00458	2.458140202579415	2.942827295849976	1.9019474801341247	1.5472705353790572	0.12179802358732364	0.9998961388966716	FALSE	FALSE
Ara-1	ECB_00459	2.251196102037831	0.08561446403263502	1.5105291631499684	0.05667845819944295	0.9548013342915125	0.9998961388966716	FALSE	FALSE
Ara-1	ECB_00461	0.9218411359700881	2.418323231356384	2.6482367962263997	0.9131823992485751	0.3611466192071325	0.9998961388966716	FALSE	FALSE
Ara-1	ECB_00462	4.481742637628601	-0.8999971789416327	1.6675419013120738	-0.5397148810674484	0.5893936758473588	0.9998961388966716	FALSE	FALSE
Ara-1	ECB_00463	6.1743218518178296	0.1649188469043944	0.9604046793240456	0.17171807932096705	0.8636591716994295	0.9998961388966716	FALSE	FALSE
Ara-1	ECB_00464	9.792152499835861	-0.33977063283636516	0.8336192916526558	-0.4075848966532044	0.6835784544795699	0.9998961388966716	FALSE	FALSE
Ara-1	ECB_00465	20.134953404605987	-0.07801300472412376	0.5805947420370454	-0.13436739790376204	0.8931120605197601	0.9998961388966716	FALSE	FALSE
Ara-1	ECB_00466	22.39770711850828	0.6454461835810833	0.6193853188017885	1.042075367284633	0.2973767379562537	0.9998961388966716	FALSE	FALSE
Ara-1	ECB_00468	1.7935537100838639	-0.6858808109999148	1.9480434817120975	-0.352087013169289	0.7247730075966079	0.9998961388966716	FALSE	FALSE
Ara-1	ECB_00469	5.566581699750946	0.09505572361433072	1.348825956232351	0.07047293475864595	0.9438172419109686	0.9998961388966716	FALSE	FALSE
Ara-1	ECB_00471	5.126092657365599	-1.0600499174672615	1.3457274761116609	-0.787715147594493	0.430863343257929	0.9998961388966716	FALSE	FALSE
Ara-1	ECB_00472	614.3850735086422	-0.41453399783137057	1.5501644528405594	-0.2674129167855503	NA	NA	FALSE	FALSE
Ara-1	ECB_00473	161.1581362253941	-0.5732474760235516	1.5907403696810467	-0.36036520286367746	NA	NA	FALSE	FALSE
Ara-1	ECB_00474	106.09928961862661	0.11105957709925642	0.3796976537323285	0.29249476789642986	0.7699083596815981	0.9998961388966716	FALSE	FALSE
Ara-1	ECB_00475	1426.9790297643215	0.15336829604567132	0.2760288440621532	0.5556241651728885	0.5784678082031273	0.9998961388966716	FALSE	FALSE
Ara-1	ECB_00476	523.1316680440922	0.26764309742252185	0.344919818607815	0.7759574341155523	0.4377741190807258	0.9998961388966716	FALSE	FALSE
Ara-1	ECB_00477	5.392185775859583	-0.04429920661061093	1.2072102602248815	-0.03669551864342073	0.970727781842803	0.9998961388966716	FALSE	FALSE
Ara-1	ECB_00478	127.55232757062606	-0.38297648089373193	0.3479189811096639	-1.1007634009281544	0.27099964443378954	0.9998961388966716	FALSE	FALSE
Ara-1	ECB_00479	477.0892871859349	0.08944986348884053	0.543935786351376	0.16444930768180235	0.8693774499696738	0.9998961388966716	FALSE	FALSE
Ara-1	ECB_00482	3.4459740433785964	-1.9485506909587527	1.7781911863107072	-1.0958049426628291	0.2731641450150156	0.9998961388966716	FALSE	FALSE
Ara-1	ECB_00484	1.659943413484624	1.6741019777454882	1.851226942636562	0.9043202317276087	0.3658256218493447	0.9998961388966716	FALSE	FALSE
Ara-1	ECB_00486	106.10861945454336	1.148022650612965	0.5184486467011179	2.2143420720987863	0.026805256525929744	0.9998961388966716	FALSE	FALSE
Ara-1	ECB_00488	1.385955021919548	-0.12751566936669156	1.96537079137929	-0.06488122746405606	0.9482685674102458	0.9998961388966716	FALSE	FALSE
Ara-1	ECB_00489	1.9542090248846538	0.23821022933438757	2.0647477995191115	0.1153701335290769	0.9081517508530431	0.9998961388966716	FALSE	FALSE
Ara-1	ECB_00490	2.744015863368308	1.0203250865817066	1.6606080983180558	0.6144285865010181	0.5389321503504538	0.9998961388966716	FALSE	FALSE
Ara-1	ECB_00492	4.566003843973466	-0.2042691557022077	1.176331177022597	-0.17364935971452514	0.8621410378310993	0.9998961388966716	FALSE	FALSE
Ara-1	ECB_00493	18.336368718594716	0.8162978205932842	0.7084608642277	1.1522130040071277	0.2492335552897782	0.9998961388966716	FALSE	FALSE
Ara-1	ECB_00495	9.985395543787858	0.9222900287436487	1.1486825920500805	0.8029111219467654	0.42202610717028227	0.9998961388966716	FALSE	FALSE
Ara-1	ECB_00496	11.082008916650569	0.38980126600638393	0.9193237908068	0.42400867888374094	0.6715594838493835	0.9998961388966716	FALSE	FALSE
Ara-1	ECB_00502	2.846987762366263	-2.1080118502128693	1.8946771919693461	-1.1125968366261807	0.26588161968039986	0.9998961388966716	FALSE	FALSE
Ara-1	ECB_00506	4.217101150788285	NA	2.208585592545457	0.8268783299478192	0.408306027047757	NA	TRUE	FALSE
Ara-1	ECB_00507	3.3995143476797036	NA	2.3589649082826494	0.6877122087375173	0.49163403023998536	NA	TRUE	FALSE
Ara-1	ECB_00508	48.978184372023435	NA	2.146206634156006	1.5642358731707406	0.11776218554382328	NA	TRUE	FALSE
Ara-1	ECB_00509	988.184162725504	NA	2.104094060812818	-0.3683586861426622	0.712605798699374	NA	TRUE	FALSE
Ara-1	ECB_00510	2.4712308816423842	NA	2.3968719173782027	0.5579322144557891	0.5768906727150471	NA	TRUE	FALSE
Ara-1	ECB_00511	6.982514971544789	NA	2.121827495019685	0.6855414537676409	0.49300231144912643	NA	TRUE	FALSE
Ara-1	ECB_00512	20.92978283950913	NA	2.0964584458504136	1.2143996695327715	0.2245951415587363	NA	TRUE	FALSE
Ara-1	ECB_00513	10.7936924657592	NA	2.159331157256999	0.7176425942631548	0.4729776873700887	NA	TRUE	FALSE
Ara-1	ECB_00514	7.8183003921929295	-0.7473647130092976	1.1673143718701138	-0.6402428780277678	0.5220147106956505	0.9998961388966716	FALSE	FALSE
Ara-1	ECB_00515	8.554653171078842	-2.083044407533168	1.2210645364854984	-1.70592490838252	0.08802206149205526	0.9998961388966716	FALSE	FALSE
Ara-1	ECB_00516	5.141039694535424	-1.5029571507570763	1.649879632521791	-0.9109495754304523	0.36232194279117724	0.9998961388966716	FALSE	FALSE
Ara-1	ECB_00517	4.479226942089802	0.9427617208387465	2.354895205137566	0.400341263077001	0.6889051799365224	0.9998961388966716	FALSE	FALSE
Ara-1	ECB_00518	16.271616480677434	0.08144520882442091	0.7317511735489878	0.11130178094476056	0.9113770431925277	0.9998961388966716	FALSE	FALSE
Ara-1	ECB_00519	2269.973522544513	0.19043973783036022	0.3395872760598292	0.5607976248109136	0.5749355060783806	0.9998961388966716	FALSE	FALSE
Ara-1	ECB_00520	9.290478435288298	-0.9399579758608322	1.2321273574429952	-0.762874040725388	0.4455385191657059	0.9998961388966716	FALSE	FALSE
Ara-1	ECB_00521	7.065069047531109	-0.7432362229403392	1.1572417370314545	-0.6422480274924077	0.5207121536544588	0.9998961388966716	FALSE	FALSE
Ara-1	ECB_00522	31.394951983954133	0.24737136000207585	0.5230054856770603	0.4729804309448869	0.6362271406050068	0.9998961388966716	FALSE	FALSE
Ara-1	ECB_00524	2.250768792636833	0.5929201075580145	1.8032049524223064	0.3288145957904146	0.742295830146513	0.9998961388966716	FALSE	FALSE
Ara-1	ECB_00525	1.5324402164265933	-3.1781242754907777	2.641700909240258	-1.2030598408677509	0.2289531644805976	0.9998961388966716	FALSE	FALSE
Ara-1	ECB_00531	43.42618717297393	-0.17862556005542077	0.5532151554967547	-0.3228862374441378	0.7467813994721175	0.9998961388966716	FALSE	FALSE
Ara-1	ECB_00532	60.78024113506649	NA	2.061102151325072	0.017469361213510323	0.9860621753251838	NA	TRUE	FALSE
Ara-1	ECB_00533	278.04597129210106	0.6312098246494502	0.810879825365075	0.7784258590541039	0.43631799904338786	0.9998961388966716	FALSE	FALSE
Ara-1	ECB_00534	94.40316842989485	0.642707317538195	1.224209227650082	0.5249979358282547	0.5995846258812758	0.9998961388966716	FALSE	FALSE
Ara-1	ECB_00535	91.73312784708365	0.12735014880892037	0.8138496923925997	0.15647870853711263	0.8756557006302016	0.9998961388966716	FALSE	FALSE
Ara-1	ECB_00536	147.98994044743762	-0.9705311917469295	0.7470790837467779	-1.2991010093328896	0.1939092667762246	0.9998961388966716	FALSE	FALSE
Ara-1	ECB_00537	146.76020312484164	0.39810178988230416	0.6827749656141184	0.5830644208289528	0.5598499339351176	0.9998961388966716	FALSE	FALSE
Ara-1	ECB_00538	98.65369818337612	-0.47323003892293164	0.3603054495279437	-1.3134134927543748	0.1890436533574197	0.9998961388966716	FALSE	FALSE
Ara-1	ECB_00539	345.87272204435436	-0.19262095745073943	0.29119895907075255	-0.66147543269184	0.5083074646476171	0.9998961388966716	FALSE	FALSE
Ara-1	ECB_00540	28.093675997682887	-0.3914723107655478	0.7399234798070529	-0.5290713451445419	0.5967559585005501	0.9998961388966716	FALSE	FALSE
Ara-1	ECB_00541	21.26618706789176	0.40053315309712006	0.587294785736715	0.6819967805344684	0.49524098660971405	0.9998961388966716	FALSE	FALSE
Ara-1	ECB_00542	20.449157045971788	-0.20854789819083985	0.7970386978247236	-0.2616534162770369	0.7935886579549567	0.9998961388966716	FALSE	FALSE
Ara-1	ECB_00549	633.5700977274118	-0.2937189946082362	1.8030946911508898	-0.16289715456971343	0.870599411229479	0.9998961388966716	FALSE	FALSE
Ara-1	ECB_00550	11330.282702527893	0.15457231415096304	1.8123098451888027	0.08529022482624102	0.9320306626745756	0.9998961388966716	FALSE	FALSE
Ara-1	ECB_00551	263.3175087446774	-0.2262364997192814	1.8511408844460053	-0.12221463078267414	0.902729039626361	0.9998961388966716	FALSE	FALSE
Ara-1	ECB_00552	99.48758287174532	0.5209643658295747	1.8001444758649425	0.28940141906068906	0.7722742091850568	0.9998961388966716	FALSE	FALSE
Ara-1	ECB_00553	1524.391765379952	0.2765385125137403	1.6667622065550418	0.16591359668833966	0.8682249471882436	0.9998961388966716	FALSE	FALSE
Ara-1	ECB_00554	25.946356877691223	0.13365194226301416	1.3444366446112597	0.09941111230396377	0.9208118601272947	0.9998961388966716	FALSE	FALSE
Ara-1	ECB_00555	260.9633197823059	-0.1309105431052508	0.9367828915255048	-0.13974480564228647	0.8888616239384111	0.9998961388966716	FALSE	FALSE
Ara-1	ECB_00556	186.98112058235205	0.40101582756994175	0.9254317785682249	0.4333283520805504	0.6647762435459604	0.9998961388966716	FALSE	FALSE
Ara-1	ECB_00557	155.19551788648695	0.023401589753945736	1.1193862529511185	0.020905732665780413	0.9833208536184216	0.9998961388966716	FALSE	FALSE
Ara-1	ECB_00558	175.1652656262571	0.10559891502928409	1.2038317748313672	0.08771899632245245	0.9301000209412154	0.9998961388966716	FALSE	FALSE
Ara-1	ECB_00559	231.04388522094408	-0.18856475819904425	1.2934441998197148	-0.14578499654281732	0.8840911203797563	0.9998961388966716	FALSE	FALSE
Ara-1	ECB_00560	532.940963428446	-0.06989295275508021	2.319217718173575	-0.030136434456926344	0.9759582434235561	0.9998961388966716	FALSE	FALSE
Ara-1	ECB_00561	835.2750664895075	0.1631301185694914	2.1857005524022273	0.07463516371911091	0.9405049955342282	0.9998961388966716	FALSE	FALSE
Ara-1	ECB_00562	1866.8090699092688	-0.022673530237515924	2.090406132476201	-0.010846471355620203	0.9913459376523773	0.9998961388966716	FALSE	FALSE
Ara-1	ECB_00563	747.5357393925833	-0.16112239032730544	1.9610741367014835	-0.08216027497987019	0.9345192625770985	0.9998961388966716	FALSE	FALSE
Ara-1	ECB_00564	363.4522423900054	-0.002685067898192476	2.019699571216106	-0.0013294392574316072	0.9989392612544299	0.9998961388966716	FALSE	FALSE
Ara-1	ECB_00566	24.40665266833548	-0.040568606981232665	0.6017835913565933	-0.06741394674749997	0.9462521665482146	0.9998961388966716	FALSE	FALSE
Ara-1	ECB_00567	48.768461493009326	0.080965086515555	0.6492859491053109	0.12469865800595488	0.9007621198651282	0.9998961388966716	FALSE	FALSE
Ara-1	ECB_00568	22.06693024825029	0.24800294860992886	0.7028166698164122	0.3528700431575015	0.7241858700797879	0.9998961388966716	FALSE	FALSE
Ara-1	ECB_00569	12.324078038284147	1.0413023739234724	0.7416369813652955	1.404059398449247	0.16030116261682584	0.9998961388966716	FALSE	FALSE
Ara-1	ECB_00570	4.702699285680058	0.6274426784208456	1.2999249240051862	0.4826760890833895	0.6293257434838269	0.9998961388966716	FALSE	FALSE
Ara-1	ECB_00573	65.25771628674144	-0.475195274412425	0.4100390613648479	-1.1589024539045119	0.24649594855777257	0.9998961388966716	FALSE	FALSE
Ara-1	ECB_00574	4711.106365092059	0.15414639146303907	0.515948237442496	0.2987632872381295	0.7651206647554563	0.9998961388966716	FALSE	FALSE
Ara-1	ECB_00575	848.962178628073	-0.25796533402583305	0.23895829343119607	-1.0795412468080323	0.2803465167923422	0.9998961388966716	FALSE	FALSE
Ara-1	ECB_00576	83.01041754468358	0.15451096938351672	0.6915260066114663	0.2234347919041151	0.8231971286527273	0.9998961388966716	FALSE	FALSE
Ara-1	ECB_00577	12.62535326625647	-0.6559293916678173	1.0648530345906553	-0.6159811451539563	0.5379069640165473	0.9998961388966716	FALSE	FALSE
Ara-1	ECB_00578	101.8522118805842	0.3361447494023957	0.47032015149068823	0.7147147498081442	0.47478532171677257	0.9998961388966716	FALSE	FALSE
Ara-1	ECB_00579	138.39404697560704	0.061383041295322946	0.35786201140431995	0.17152712313454	0.8638093052895505	0.9998961388966716	FALSE	FALSE
Ara-1	ECB_00580	31.219770335250395	0.14407668300277648	0.9881009842396846	0.14581169870369004	0.8840700403831657	0.9998961388966716	FALSE	FALSE
Ara-1	ECB_00581	7.820830852722524	0.2562551343374327	1.032033369914117	0.2483012098327378	0.8039013630014256	0.9998961388966716	FALSE	FALSE
Ara-1	ECB_00582	2.3841309632178525	0.11755263346456127	1.733827972979079	0.06779947912743688	0.9459452584060889	0.9998961388966716	FALSE	FALSE
Ara-1	ECB_00583	14.455480460053865	-0.87760595440234	0.7628295504368648	-1.1504614024191169	0.24995388270553917	0.9998961388966716	FALSE	FALSE
Ara-1	ECB_00584	7.25614491786754	1.685590580544604	1.0080033844978848	1.6722072628597817	0.0944834588194955	0.9998961388966716	FALSE	FALSE
Ara-1	ECB_00585	2.360373838525295	-1.7409318243538143	1.803319382710422	-0.9654040438123401	0.3343424768325197	0.9998961388966716	FALSE	FALSE
Ara-1	ECB_00586	9.689507692066647	0.5104294899326675	1.1952146986963201	0.4270609209286149	0.6693349557259864	0.9998961388966716	FALSE	FALSE
Ara-1	ECB_00589	16.11132125972531	-0.6939072950377071	0.9326339575182541	-0.7440296264615965	0.4568585518763342	0.9998961388966716	FALSE	FALSE
Ara-1	ECB_00590	19.883179303031415	-0.15662652087506018	0.6249612369562748	-0.2506179769450541	0.8021094816162269	0.9998961388966716	FALSE	FALSE
Ara-1	ECB_00591	12.282935658350825	0.2615726054655006	0.7589658145267568	0.34464346148265024	0.7303624278019157	0.9998961388966716	FALSE	FALSE
Ara-1	ECB_00592	7.8683574818619615	-0.008608438394977826	1.158839424691176	-0.007428499765851447	0.9940729692384529	0.9998961388966716	FALSE	FALSE
Ara-1	ECB_00593	71.77402172549537	-0.49274683560935095	0.6653980038044427	-0.7405294767823903	0.4589787821126825	0.9998961388966716	FALSE	FALSE
Ara-1	ECB_00594	73.85616783329131	-0.525489812626792	0.6324703121062195	-0.8308529310677576	0.40605671655742637	0.9998961388966716	FALSE	FALSE
Ara-1	ECB_00595	26.560742107076898	-0.8105600292860637	0.6881824907142112	-1.177827160997436	0.23886551813699144	0.9998961388966716	FALSE	FALSE
Ara-1	ECB_00596	1122.6374430155913	-0.4146288357181039	0.5039880098636701	-0.8226958332406795	0.4106809854343827	0.9998961388966716	FALSE	FALSE
Ara-1	ECB_00597	639.6194570263947	-0.47261750855085466	0.6592583044970447	-0.7168927646826075	0.473440266728851	0.9998961388966716	FALSE	FALSE
Ara-1	ECB_00598	15.938600209778494	0.11562628773384616	0.9993371075724512	0.11570298636735386	0.9078879393723807	0.9998961388966716	FALSE	FALSE
Ara-1	ECB_00599	88.93630909642027	-0.13734290742575542	0.4164006217691047	-0.32983357911965955	0.7415257134135047	0.9998961388966716	FALSE	FALSE
Ara-1	ECB_00600	156.75050246174774	0.08213178044140412	0.7516317061451916	0.10927130903328185	0.9129873023789637	0.9998961388966716	FALSE	FALSE
Ara-1	ECB_00601	612.9136380248792	-0.2020873400111998	0.41851656872801635	-0.48286580535006585	0.6291910226991186	0.9998961388966716	FALSE	FALSE
Ara-1	ECB_00602	201.64363929300836	-0.17774648418739122	0.3825295545985437	-0.4646607877760771	0.6421743932994073	0.9998961388966716	FALSE	FALSE
Ara-1	ECB_00603	155.88127054439943	-0.09916675751220101	0.2924862696593745	-0.3390475649598501	0.7345738983392045	0.9998961388966716	FALSE	FALSE
Ara-1	ECB_00604	165.47477886613373	-0.06633513145242632	0.468569773821282	-0.14156937804897188	0.8874201560454121	0.9998961388966716	FALSE	FALSE
Ara-1	ECB_00605	148.02070630003243	0.013686187198066862	0.5652011931384577	0.024214717456751984	0.9806813387398557	0.9998961388966716	FALSE	FALSE
Ara-1	ECB_00606	193.35858019946446	-0.5185215029578744	0.5567952473292884	-0.931260648227518	0.3517187525312455	0.9998961388966716	FALSE	FALSE
Ara-1	ECB_00607	39.12401125884119	-0.33376718834411967	0.5762580007004898	-0.5791974912945204	0.5624559233864318	0.9998961388966716	FALSE	FALSE
Ara-1	ECB_00608	60.408177332145115	0.08481413584798393	0.49160754333994144	0.17252407331214575	0.8630255373348857	0.9998961388966716	FALSE	FALSE
Ara-1	ECB_00609	155.4908486008222	0.021632227089507374	0.37032402845751033	0.05841432212651947	0.9534186068454155	0.9998961388966716	FALSE	FALSE
Ara-1	ECB_00610	420.30326418550504	-0.2645711890717047	0.436720789349517	-0.6058131316939956	0.5446388487092866	0.9998961388966716	FALSE	FALSE
Ara-1	ECB_00611	1880.982640168681	0.00842027941735041	0.2786683154731139	0.03021613491671896	0.9758946806042157	0.9998961388966716	FALSE	FALSE
Ara-1	ECB_00612	128.59130182728967	0.3414004666813756	0.6263347500381189	0.5450766808972325	0.5857007800539913	0.9998961388966716	FALSE	FALSE
Ara-1	ECB_00615	13.519549008047179	0.561583903142801	0.7747784874869124	0.7248315643925095	0.46855536899968575	0.9998961388966716	FALSE	FALSE
Ara-1	ECB_00616	11.21979368172661	0.4410423891682415	0.8877701880118931	0.4967979271256325	0.6193315571342314	0.9998961388966716	FALSE	FALSE
Ara-1	ECB_00617	80.65507856661891	-0.064176947551469965	0.5091660139374168	-0.1260432664293225	0.8996976760006994	0.9998961388966716	FALSE	FALSE
Ara-1	ECB_00621	76.67099793276743	-0.13848294053159502	0.5137497706045829	-0.2695532892766603	0.7875039401897606	0.9998961388966716	FALSE	FALSE
Ara-1	ECB_00622	85.71861807522912	-0.15201482164609736	0.6117918446899077	-0.24847474343687515	0.803767109257981	0.9998961388966716	FALSE	FALSE
Ara-1	ECB_00623	553.5638277774206	-0.0033585560069880668	0.25669154658100113	-0.013084014848647331	0.9895607644111021	0.9998961388966716	FALSE	FALSE
Ara-1	ECB_00624	17.423729100340218	0.72093430161109	0.8093514839539219	0.8907555195786041	0.3730603426075054	0.9998961388966716	FALSE	FALSE
Ara-1	ECB_00625	235.8973789188016	0.02046335049680319	0.4887939919936584	0.04186497958646898	0.966606334150098	0.9998961388966716	FALSE	FALSE
Ara-1	ECB_00626	338.27615125004996	0.13782753484961857	0.2927121520468663	0.4708637269953553	0.6377380525656513	0.9998961388966716	FALSE	FALSE
Ara-1	ECB_00627	153.2685171214612	0.13514744062972547	0.3587698909554174	0.37669671852847764	0.7063990017628984	0.9998961388966716	FALSE	FALSE
Ara-1	ECB_00628	595.9851051266163	0.03340462023322549	0.31148184560581865	0.10724419642581402	0.9145952539090444	0.9998961388966716	FALSE	FALSE
Ara-1	ECB_00629	611.2714872465277	-0.28977900232988824	0.5015770592530608	-0.5777357576150347	0.5634425337886607	0.9998961388966716	FALSE	FALSE
Ara-1	ECB_00630	158.33396941071183	0.40696074973409435	0.4180223544992921	0.9735382458709718	0.3302858614363812	0.9998961388966716	FALSE	FALSE
Ara-1	ECB_00631	1179.1843676651306	-0.15860698654864822	0.3529058259747197	-0.44943147682693674	0.6531204288616307	0.9998961388966716	FALSE	FALSE
Ara-1	ECB_00632	349.26663778578364	-0.597234844443889	0.3191779797186121	-1.87116556402297	0.0613221362207376	0.9998961388966716	FALSE	FALSE
Ara-1	ECB_00633	282.36716562129834	-3.312402642159452e-4	0.308828923559933	-0.0010725687879155623	0.9991442140878064	0.9998961388966716	FALSE	FALSE
Ara-1	ECB_00634	236.5861647572867	0.19585352255859564	0.30947025889082214	0.6328670265781201	0.5268204819569523	0.9998961388966716	FALSE	FALSE
Ara-1	ECB_00635	186.4593694058018	0.4034782085426108	0.5095497392089026	0.7918328231686032	0.42845816088683664	0.9998961388966716	FALSE	FALSE
Ara-1	ECB_00636	454.34686598567697	-0.2822578987765087	0.3259275483902438	-0.86601424203195	0.3864823516547898	0.9998961388966716	FALSE	FALSE
Ara-1	ECB_00637	1246.3449394069698	-0.14818717509333462	0.28796315723710364	-0.5146046338536286	0.6068293263554577	0.9998961388966716	FALSE	FALSE
Ara-1	ECB_00638	6.954588596066109	-0.10072262854554892	1.1115803049693096	-0.09061210251321414	0.9278008150808768	0.9998961388966716	FALSE	FALSE
Ara-1	ECB_00640	634.140871485644	-0.06852437337222966	0.2993894192719585	-0.22888041113431498	0.8189618661129348	0.9998961388966716	FALSE	FALSE
Ara-1	ECB_00641	1297.097941425293	-0.33571825132618704	0.3586817384478213	-0.9359780979622556	0.3492844645476655	0.9998961388966716	FALSE	FALSE
Ara-1	ECB_00642	52.10282265807654	-0.22011252130838097	0.5344006038926368	-0.41188673759920086	0.6804224420421171	0.9998961388966716	FALSE	FALSE
Ara-1	ECB_00643	84.12458735360957	0.2740273988542401	0.38885640309080816	0.7047007498813065	0.4809964845807122	0.9998961388966716	FALSE	FALSE
Ara-1	ECB_00644	225.7339089969285	-0.18311134254670414	0.4424443834930396	-0.4138629608111746	0.6789744710708641	0.9998961388966716	FALSE	FALSE
Ara-1	ECB_00645	1057.18593769537	-0.19072013013161115	0.19413606817645904	-0.9824044131678664	0.32590065303972454	0.9998961388966716	FALSE	FALSE
Ara-1	ECB_00646	7.281271732316544	-1.2785897129103503	1.0887302719136638	-1.1743861137092937	0.24024040479130201	0.9998961388966716	FALSE	FALSE
Ara-1	ECB_00647	3.364072970730682	-0.26607155357535534	1.2878922682630392	-0.2065945732667547	0.8363264987440946	0.9998961388966716	FALSE	FALSE
Ara-1	ECB_00648	17.23071275116186	0.8148906247382317	0.7083547629558271	1.1503990194656857	0.24997956381980113	0.9998961388966716	FALSE	FALSE
Ara-1	ECB_00649	8.39902712360648	0.1403919452045123	1.1000631024611855	0.12762171996352895	0.8984483416419813	0.9998961388966716	FALSE	FALSE
Ara-1	ECB_00651	30.04023144350267	-0.7542573955533934	0.7086795573828422	-1.0643137475827165	0.287186592229233	0.9998961388966716	FALSE	FALSE
Ara-1	ECB_00652	83.5437835952262	0.11252990701383174	0.47273458335807506	0.23804035282224195	0.8118497965471754	0.9998961388966716	FALSE	FALSE
Ara-1	ECB_00653	10.38699812273119	0.9437408486742339	0.8465146915022821	1.1148546601115779	0.2649127086945604	0.9998961388966716	FALSE	FALSE
Ara-1	ECB_00654	7.181804251118912	-0.22779832713321685	1.0200288166701004	-0.22332538396010024	0.8232822725570295	0.9998961388966716	FALSE	FALSE
Ara-1	ECB_00655	2.8498867214187604	2.9898283016827443	1.8667700316759614	1.6016050455869575	0.1092429743698903	0.9998961388966716	FALSE	FALSE
Ara-1	ECB_00656	1.184140511396549	1.295688183536255	2.5598886289713523	0.5061502164087917	0.6127512004343962	0.9998961388966716	FALSE	FALSE
Ara-1	ECB_00657	366.1690591708054	0.35921612067339176	0.45025884779951647	0.7977991380490036	0.4249870615919362	0.9998961388966716	FALSE	FALSE
Ara-1	ECB_00658	6.0449219936343175	-3.9148459933798745	1.9291392942584156	-2.0293226129556334	0.04242544154765409	0.9998961388966716	FALSE	FALSE
Ara-1	ECB_00660	8.402801475556046	-0.006280863635386337	1.1299934958424627	-0.005558318396075068	0.9955651264035889	0.9998961388966716	FALSE	FALSE
Ara-1	ECB_00662	1.4162359418153982	4.30306697809182	2.395185343708619	1.796548642632017	0.07240730386980838	0.9998961388966716	FALSE	FALSE
Ara-1	ECB_00667	12.923274176170898	-1.52281548699842	1.050633717121008	-1.4494256772677208	0.147218742203283	0.9998961388966716	FALSE	FALSE
Ara-1	ECB_00668	30.011469032816926	0.16544468489995273	0.47491629010377806	0.34836599280222624	0.7275653386846196	0.9998961388966716	FALSE	FALSE
Ara-1	ECB_00669	22.708455235043587	1.6169400517840595	0.9280362827001829	1.7423241762482233	0.08145173533477394	0.9998961388966716	FALSE	FALSE
Ara-1	ECB_00670	513.5397329398896	0.18285127001065687	0.4372311059311054	0.4182027937405459	0.6757988533449133	0.9998961388966716	FALSE	FALSE
Ara-1	ECB_00671	192.101360760166	-0.04480309219924041	0.42563517947120527	-0.10526172262100669	0.9161681351156836	0.9998961388966716	FALSE	FALSE
Ara-1	ECB_00672	283.80177700586114	-0.19758726218795586	0.3816089454385066	-0.5177741888647512	0.604615828976445	0.9998961388966716	FALSE	FALSE
Ara-1	ECB_00673	118.25559846153644	0.3569076162782039	0.47423512249469046	0.7525963374469377	0.4516925192050801	0.9998961388966716	FALSE	FALSE
Ara-1	ECB_00674	134.71840014874113	0.4082068271790785	0.3441653897946307	1.1860775059998405	0.23559169279039457	0.9998961388966716	FALSE	FALSE
Ara-1	ECB_00675	24.85168374158678	-0.08757912002641488	0.5800298224980744	-0.15099071914824796	0.8799830370097178	0.9998961388966716	FALSE	FALSE
Ara-1	ECB_00676	3.3459662681608675	-0.8243881392008949	1.7615395953701543	-0.4679929655669564	0.6397896201867472	0.9998961388966716	FALSE	FALSE
Ara-1	ECB_00677	2.5500920666120472	1.5940861489370088	1.6195999059949964	0.9842468766739566	0.3249941423723005	0.9998961388966716	FALSE	FALSE
Ara-1	ECB_00678	6.446835152139243	2.2383708159423517e-4	1.3287255242100056	0.00016845998478678855	0.9998655883796613	0.9998961388966716	FALSE	FALSE
Ara-1	ECB_00680	1829.5190229038503	-0.25386110935160594	0.5845492883417016	-0.4342852081332276	0.6640813439143991	0.9998961388966716	FALSE	FALSE
Ara-1	ECB_00681	107.2426287503127	0.1269640682346939	0.6096774921001661	0.20824791775950047	0.8350353956644241	0.9998961388966716	FALSE	FALSE
Ara-1	ECB_00682	104.39999494809021	0.3327000322544752	0.5596991422255295	0.5944265537580804	0.5522268526057987	0.9998961388966716	FALSE	FALSE
Ara-1	ECB_00683	809.1794003664847	-0.2246104577087638	0.5971075844497918	-0.376164134501377	0.7067948771120035	0.9998961388966716	FALSE	FALSE
Ara-1	ECB_00684	368.450216303822	0.15164684703868292	0.6085668150261763	0.24918684899399277	0.8032162516231592	0.9998961388966716	FALSE	FALSE
Ara-1	ECB_00685	2293.9110917221847	-0.36368230004532087	0.4563969930614268	-0.7968551624448863	0.42553515387048574	0.9998961388966716	FALSE	FALSE
Ara-1	ECB_00686	2519.3710781355853	-0.47270213290036656	0.4190268002274969	-1.1280952259944432	0.2592797051125241	0.9998961388966716	FALSE	FALSE
Ara-1	ECB_00687	1901.9774832715157	-0.4595775558154475	0.42898860680588163	-1.071304805125996	0.28403239996320045	0.9998961388966716	FALSE	FALSE
Ara-1	ECB_00688	816.3317776472245	-0.4269953802003259	0.42365432362740835	-1.0078862798904324	0.31350905897407394	0.9998961388966716	FALSE	FALSE
Ara-1	ECB_00689	30.51142618491311	0.41470974733390625	0.519219771145967	0.7987171721496713	0.4244544272611531	0.9998961388966716	FALSE	FALSE
Ara-1	ECB_00690	2.5338683460407943	2.63430419762923	1.5199727058908719	1.7331259879993943	0.0830732781837546	0.9998961388966716	FALSE	FALSE
Ara-1	ECB_00691	39.89285253043958	0.3828786837352099	0.4535439208644597	0.8441931775988506	0.39856146629810985	0.9998961388966716	FALSE	FALSE
Ara-1	ECB_00692	2905.622145504292	0.251099559017666	1.1437854949899993	0.21953378506505847	0.8262342650078993	0.9998961388966716	FALSE	FALSE
Ara-1	ECB_00693	1477.737835893477	0.08048947474060547	1.0779111935483385	0.07467171249576225	0.9404759149775791	0.9998961388966716	FALSE	FALSE
Ara-1	ECB_00694	1156.6165412481957	-0.1992689482319862	1.099317314914365	-0.1812660871692983	0.8561587235658389	0.9998961388966716	FALSE	FALSE
Ara-1	ECB_00695	214.09333511781801	-0.32707724733018034	0.8726916021205585	-0.37479133125082603	0.7078156618000412	0.9998961388966716	FALSE	FALSE
Ara-1	ECB_00696	185.288982079619	-0.0020964058977196894	0.41197326247926813	-0.00508869406986136	0.9959398270899152	0.9998961388966716	FALSE	FALSE
Ara-1	ECB_00697	325.08338529686716	-0.13946347963110145	0.5544013196272931	-0.25155690416620663	0.8013835730021455	0.9998961388966716	FALSE	FALSE
Ara-1	ECB_00698	194.0092718587964	-0.23735191499256963	0.5645811970224834	-0.4204035066068938	0.6741907068776742	0.9998961388966716	FALSE	FALSE
Ara-1	ECB_00699	373.20283124681794	-0.1397160842609355	0.350204148777909	-0.39895610816861016	0.6899255455675118	0.9998961388966716	FALSE	FALSE
Ara-1	ECB_00700	1813.5600397700096	-0.27027212331719014	0.2382639878712991	-1.134338956263842	0.2566523942133152	0.9998961388966716	FALSE	FALSE
Ara-1	ECB_00701	2694.4115438105855	0.05152768683855584	0.19574427464899033	0.26323981598417406	0.7923657439368232	0.9998961388966716	FALSE	FALSE
Ara-1	ECB_00702	522.5984934537356	0.0070433631522590105	0.27074611636806745	0.026014641490494615	0.9792456601829188	0.9998961388966716	FALSE	FALSE
Ara-1	ECB_00703	217.36504553607062	-0.5551984404551983	0.3594735439378612	-1.544476498529667	0.12247294034592529	0.9998961388966716	FALSE	FALSE
Ara-1	ECB_00704	214.721830177593	-0.045130824133136224	0.37021544550695	-0.1219042173438682	0.9029748755839415	0.9998961388966716	FALSE	FALSE
Ara-1	ECB_00705	53.59238171540657	-0.3987651067673138	0.619669338168063	-0.6435127288146749	0.519891458047067	0.9998961388966716	FALSE	FALSE
Ara-1	ECB_00706	10.598781820928744	-1.425608031288422	0.8742994805133912	-1.6305717469388188	0.10298071475475382	0.9998961388966716	FALSE	FALSE
Ara-1	ECB_00707	4055.547959971476	-0.2663783553958926	0.3879214008551737	-0.6866812576172927	0.49228361025399775	0.9998961388966716	FALSE	FALSE
Ara-1	ECB_00708	4739.848289700849	-0.21631621594356318	0.3635230162187714	-0.5950550757242346	0.5518066565945314	0.9998961388966716	FALSE	FALSE
Ara-1	ECB_00709	242.36229578777815	0.2728040157172912	0.4985223315587185	0.5472252664475853	0.5842239797192401	0.9998961388966716	FALSE	FALSE
Ara-1	ECB_00710	153.07405889283305	0.19451333791160907	0.4604816336186534	0.4224128037052065	0.6727237339409182	0.9998961388966716	FALSE	FALSE
Ara-1	ECB_00711	64.89359475942703	0.04587019388698899	0.407502495617909	0.11256420360674002	0.9103760660085385	0.9998961388966716	FALSE	FALSE
Ara-1	ECB_00712	152.68892726855293	0.06979698184476459	0.41304922211131956	0.16897981671044965	0.8658125170233334	0.9998961388966716	FALSE	FALSE
Ara-1	ECB_00713	983.1282091223803	-0.19912381959090658	0.7201001616572112	-0.2765223925691817	0.7821468630997714	0.9998961388966716	FALSE	FALSE
Ara-1	ECB_00714	77.01747399426924	-0.1298840756050459	0.41530251249961625	-0.3127457014967274	0.754473871191726	0.9998961388966716	FALSE	FALSE
Ara-1	ECB_00715	400.0587552174263	-0.36600828995474566	0.3696790260273641	-0.9900704778627427	0.32213967200422794	0.9998961388966716	FALSE	FALSE
Ara-1	ECB_00716	46.278959379549015	-0.2949894443828872	0.4875868056484351	-0.6049988247540553	0.5451797775847931	0.9998961388966716	FALSE	FALSE
Ara-1	ECB_00717	38.13254133304073	-0.12966701195245078	0.5179306506788728	-0.25035593429832925	0.8023121039965909	0.9998961388966716	FALSE	FALSE
Ara-1	ECB_00718	68.08095860757601	0.37549853957177404	0.41297977464283975	0.9092419596008524	0.3632224200392311	0.9998961388966716	FALSE	FALSE
Ara-1	ECB_00719	69.96794837276485	0.3598637303571289	0.4820540035835877	0.7465216089523232	0.4553523830375236	0.9998961388966716	FALSE	FALSE
Ara-1	ECB_00720	369.56752093670184	0.01413576253664991	0.34812177910593006	0.04060579769801916	0.967610162075927	0.9998961388966716	FALSE	FALSE
Ara-1	ECB_00721	4.853023809204897	-1.0337756511171445	1.8028252765779478	-0.5734197675991192	0.5663605090789876	0.9998961388966716	FALSE	FALSE
Ara-1	ECB_00724	12.751394232812816	-0.2851635792555352	0.8735600019044365	-0.32643845715675385	0.744092645076595	0.9998961388966716	FALSE	FALSE
Ara-1	ECB_00725	261.56655915456497	-0.037764048648583966	0.5769458574930961	-0.06545509974310866	0.9478116548446158	0.9998961388966716	FALSE	FALSE
Ara-1	ECB_00726	36.10621624927729	-0.7688791033994384	0.5925238426153402	-1.2976340327600726	0.1944131217154049	0.9998961388966716	FALSE	FALSE
Ara-1	ECB_00727	2.05689140396574	-1.8067892099498832	1.8622733245881178	-0.9702062452886683	0.33194369835222476	0.9998961388966716	FALSE	FALSE
Ara-1	ECB_00728	3.464106696944836	5.011952050049388	1.850046492819817	2.709095187337825	0.006746698048913551	0.9998961388966716	FALSE	FALSE
Ara-1	ECB_00732	10.693277008626191	1.3553581725731647	0.8506244947400915	1.5933683792956077	0.11107757500805236	0.9998961388966716	FALSE	FALSE
Ara-1	ECB_00733	7.702263126475756	-0.02726982399155011	1.160924533010416	-0.023489747366123963	0.9812596166466191	0.9998961388966716	FALSE	FALSE
Ara-1	ECB_00734	5.652011051491608	-0.7295742702879944	1.675749541265143	-0.43537190512204266	0.6632924997747107	0.9998961388966716	FALSE	FALSE
Ara-1	ECB_00735	1.6496466483671706	-1.7536918094849783	2.4955048288609607	-0.7027402989580377	0.4822176086318478	0.9998961388966716	FALSE	FALSE
Ara-1	ECB_00736	4.110399200937174	-1.378484795986027	1.8878878289384053	-0.7301730403978369	0.4652844195053169	0.9998961388966716	FALSE	FALSE
Ara-1	ECB_00737	21.926026511478362	0.11792223049021965	0.7216615495903291	0.1634037874917424	0.8702005209778254	0.9998961388966716	FALSE	FALSE
Ara-1	ECB_00738	1.799532813253004	-1.1206926171128908	1.7136375713532301	-0.6539846206966033	0.5131217139694585	0.9998961388966716	FALSE	FALSE
Ara-1	ECB_00739	22.270962356381215	1.230140988460212	0.9864974130449358	1.2469784230485133	0.21240540927550988	0.9998961388966716	FALSE	FALSE
Ara-1	ECB_00740	42.81559417437777	0.21656669367024312	0.6207585795137699	0.3488742658053575	0.7271837057083708	0.9998961388966716	FALSE	FALSE
Ara-1	ECB_00741	47.58460599317292	-0.549834342695819	1.2895130984099699	-0.42638911025703463	0.6698243351342328	0.9998961388966716	FALSE	FALSE
Ara-1	ECB_00742	103.13931690768709	-0.212520923138014	1.1877511251370612	-0.17892714950153385	0.857994904561747	0.9998961388966716	FALSE	FALSE
Ara-1	ECB_00743	47.623367469522115	-0.7943395231414997	1.1494792852105313	-0.6910429212267305	0.48953856849363675	0.9998961388966716	FALSE	FALSE
Ara-1	ECB_00744	57.326892237862346	0.5863309620492193	1.0732275836860883	0.5463249090518317	0.5848426168710128	0.9998961388966716	FALSE	FALSE
Ara-1	ECB_00745	158.6109705022481	0.10101663408112929	1.0387484071965358	0.0972484129759214	0.9225291222159606	0.9998961388966716	FALSE	FALSE
Ara-1	ECB_00746	434.7568464577687	-0.12445787649629499	0.422156724098765	-0.2948143885709556	0.768135674219896	0.9998961388966716	FALSE	FALSE
Ara-1	ECB_00747	90.63836903175594	-0.14681533899571486	0.3395393483125805	-0.4323956552468741	0.6654538753453823	0.9998961388966716	FALSE	FALSE
Ara-1	ECB_00748	98.98023501968838	-0.008904020799859132	0.48565606896764457	-0.018334005006436636	0.9853723999487992	0.9998961388966716	FALSE	FALSE
Ara-1	ECB_00749	53.338986151148625	0.19136743049914104	0.6293502309731085	0.30407143921000324	0.7610734654460757	0.9998961388966716	FALSE	FALSE
Ara-1	ECB_00750	46.65863555860296	-0.7110657286604485	0.44997329679544784	-1.5802398358400587	0.11405195217140064	0.9998961388966716	FALSE	FALSE
Ara-1	ECB_00751	36.52197414799838	-0.7635882989611331	0.6117479454890904	-1.248207377877905	0.2119551227899979	0.9998961388966716	FALSE	FALSE
Ara-1	ECB_00752	27.472617896140267	-0.4500180556875803	0.5826444618633149	-0.7723716350935677	0.43989434870850846	0.9998961388966716	FALSE	FALSE
Ara-1	ECB_00753	607.2778372414119	-0.07771635460704675	0.4136231761738567	-0.18789168277741894	0.8509615628040497	0.9998961388966716	FALSE	FALSE
Ara-1	ECB_00754	2.1457562099069785	-2.372645444391746	1.9253524446026258	-1.2323174653259066	0.21783051813068607	0.9998961388966716	FALSE	FALSE
Ara-1	ECB_00755	6.63319075493135	-0.14565326837910084	1.090367154316699	-0.13358185616878512	0.8937332322672973	0.9998961388966716	FALSE	FALSE
Ara-1	ECB_00756	15.952532680735452	0.1676461026735216	0.8759012813547539	0.1913983987033606	0.8482134745254084	0.9998961388966716	FALSE	FALSE
Ara-1	ECB_00757	6.929169982758193	-0.7122758241012698	1.1617478466761246	-0.6131070749467376	0.5398055424577894	0.9998961388966716	FALSE	FALSE
Ara-1	ECB_00758	37.91911310719332	-1.073937483747862	0.5229694197116489	-2.0535378231866823	0.04002044535247191	0.9998961388966716	FALSE	FALSE
Ara-1	ECB_00759	31.436652356381536	-0.864690936667649	0.6662040451737505	-1.2979370853897048	0.1943089551241158	0.9998961388966716	FALSE	FALSE
Ara-1	ECB_00760	48.44153058063813	0.5215772231479233	0.5153833785588524	1.012017936252408	0.31152947756257304	0.9998961388966716	FALSE	FALSE
Ara-1	ECB_00761	56.246365507379096	0.1915733405173728	0.4466916814031641	0.42887152031933	0.6680167270301818	0.9998961388966716	FALSE	FALSE
Ara-1	ECB_00762	61.50289976792211	0.16596229713044355	0.6875050760728297	0.24139792258473827	0.8092467226900838	0.9998961388966716	FALSE	FALSE
Ara-1	ECB_00763	38.890292572853426	0.028660424590596145	0.5394446493124063	0.05312950017601927	0.9576287268981546	0.9998961388966716	FALSE	FALSE
Ara-1	ECB_00764	236.52613228301655	-0.05891565675341151	0.693914782406945	-0.08490330260591067	0.9323382661706865	0.9998961388966716	FALSE	FALSE
Ara-1	ECB_00765	14.148026627448932	-0.37136071152737105	0.8062521465311817	-0.4606012066139767	0.6450847457593749	0.9998961388966716	FALSE	FALSE
Ara-1	ECB_00766	101.93114408751542	-0.12968921625725904	0.5091499302948991	-0.25471714428428416	0.798941573692913	0.9998961388966716	FALSE	FALSE
Ara-1	ECB_00767	135.1254962659333	-0.2512540440852956	0.5696556533253309	-0.4410630222286308	0.6591673726345887	0.9998961388966716	FALSE	FALSE
Ara-1	ECB_00768	696.6204553895864	0.12189300603210769	0.38616236873375365	0.31565221238879687	0.752266502445811	0.9998961388966716	FALSE	FALSE
Ara-1	ECB_00769	151.21319121620067	-0.54888891377117	0.5804157809527938	-0.9456822708544034	0.34431066787323683	0.9998961388966716	FALSE	FALSE
Ara-1	ECB_00770	35.00253172806135	0.24191154849492527	1.1498842578621256	0.2103790419260885	0.833371848750156	0.9998961388966716	FALSE	FALSE
Ara-1	ECB_00771	93.40394831048287	0.5105516064395577	1.699328706491336	0.30044311291234027	0.7638391823664203	0.9998961388966716	FALSE	FALSE
Ara-1	ECB_00772	263.1109535217075	-0.15103233413599332	1.992035792094786	-0.07581808255421488	0.9395638297345946	0.9998961388966716	FALSE	FALSE
Ara-1	ECB_00773	10.375776016390923	0.48638380094175	0.8392029569865834	0.5795782735183165	0.5621990479960917	0.9998961388966716	FALSE	FALSE
Ara-1	ECB_00774	52.94495726900629	-1.0337540075676612	0.5535713632746675	-1.8674268145889255	0.06184200812172586	0.9998961388966716	FALSE	FALSE
Ara-1	ECB_00775	17.964415802620362	0.23369943733062765	0.6334145275705895	0.36895181142586525	0.7121636435066103	0.9998961388966716	FALSE	FALSE
Ara-1	ECB_00776	293.4785264858195	-0.03090866425232849	0.7579125511025292	-0.04078130677129691	0.9674702419956234	0.9998961388966716	FALSE	FALSE
Ara-1	ECB_00777	143.00613261523185	-0.6137816479907496	0.9538028123156345	-0.6435100002490197	0.5198932279616362	0.9998961388966716	FALSE	FALSE
Ara-1	ECB_00778	715.4292701442785	-0.09966391840008691	0.7362128423524263	-0.135373784137791	0.8923163505377991	0.9998961388966716	FALSE	FALSE
Ara-1	ECB_00779	249.54496617490642	0.11530834497497394	0.6383864717545693	0.18062466871839475	0.8566621915226942	0.9998961388966716	FALSE	FALSE
Ara-1	ECB_00780	24.811332066059254	0.10090664568207518	0.5455712061954356	0.18495595906857334	0.8532635790830145	0.9998961388966716	FALSE	FALSE
Ara-1	ECB_00781	2514.54001334866	-0.1951098309020205	0.2570445131318894	-0.7590507516568141	0.4478221977834989	0.9998961388966716	FALSE	FALSE
Ara-1	ECB_00782	46.37421180400256	0.4405591713621279	0.7050960871294192	0.6248214667531746	0.5320882399208164	0.9998961388966716	FALSE	FALSE
Ara-1	ECB_00783	243.18142191476778	-0.9066710937158577	0.3552994940603189	-2.551850224593714	0.010715257069721514	0.9998961388966716	FALSE	FALSE
Ara-1	ECB_00784	64.11847089822152	-0.1968500164591928	0.3915666780989477	-0.5027241271266945	0.6151582441302856	0.9998961388966716	FALSE	FALSE
Ara-1	ECB_00785	62.024878819875184	-0.29279699209257665	0.454074210240677	-0.6448218936225928	0.5190426122806429	0.9998961388966716	FALSE	FALSE
Ara-1	ECB_00786	530.3432649954026	-0.2749454245992624	0.4606223140793358	-0.5968999247220725	0.5505741975513716	0.9998961388966716	FALSE	FALSE
Ara-1	ECB_00787	580.5156421977365	-0.34749267221628755	0.6213656745453693	-0.55924021305254	0.5759977921926565	0.9998961388966716	FALSE	FALSE
Ara-1	ECB_00788	24.143125947173974	0.09482218361075162	0.5883864244246712	0.16115630761445507	0.8719702927030399	0.9998961388966716	FALSE	FALSE
Ara-1	ECB_00789	95.73458174197798	0.11385629624342215	0.42055895699963874	0.270726123765615	0.7866016830094068	0.9998961388966716	FALSE	FALSE
Ara-1	ECB_00790	22.193768913181984	1.59147300462409	0.607649772622312	2.6190629476517198	0.008817167569871949	0.9998961388966716	FALSE	FALSE
Ara-1	ECB_00792	45.09928563282941	-0.51686678740314	0.5728972970856268	-0.9021979856293294	0.36695170470632227	0.9998961388966716	FALSE	FALSE
Ara-1	ECB_00793	163.32586199826596	-0.07925572005695224	0.41847350876912187	-0.1893924427619594	0.8497852470884544	0.9998961388966716	FALSE	FALSE
Ara-1	ECB_00794	370.7297649895591	0.20311993499476383	0.4309702415886853	0.47130849277667747	0.6374204517209606	0.9998961388966716	FALSE	FALSE
Ara-1	ECB_00795	425.6101563825948	0.27230375268611823	0.9356743213115135	0.2910240737444159	0.771032907804769	0.9998961388966716	FALSE	FALSE
Ara-1	ECB_00796	437.937763854556	-0.14352782323745625	0.6396439173062006	-0.22438706810800296	0.8224561323156835	0.9998961388966716	FALSE	FALSE
Ara-1	ECB_00797	734.7469466374783	0.0359115616288501	0.5865794283844845	0.06122199294945473	0.9511824147428833	0.9998961388966716	FALSE	FALSE
Ara-1	ECB_00798	193.41266425789482	0.3754953544549814	0.6064462111452052	0.619173386780504	0.5358021419823389	0.9998961388966716	FALSE	FALSE
Ara-1	ECB_00799	156.2587880390633	0.21723708763675817	0.6566464464477719	0.3308280868828804	0.7407743441058361	0.9998961388966716	FALSE	FALSE
Ara-1	ECB_00800	5.37609574849999	-0.8789249825551273	1.338342511335122	-0.6567264919936806	0.5113567969788537	0.9998961388966716	FALSE	FALSE
Ara-1	ECB_00801	10.380793110272672	0.5381880227694856	0.9732029579344285	0.5530069739119589	0.5802586347642181	0.9998961388966716	FALSE	FALSE
Ara-1	ECB_00802	285.6694637108458	-0.7084756584883409	0.7452856735005944	-0.9506095228701266	0.3418026326764341	0.9998961388966716	FALSE	FALSE
Ara-1	ECB_00803	73.94835834362611	0.17735020438767551	2.1695182843261316	0.08174635156060084	0.9348484184599428	0.9998961388966716	FALSE	FALSE
Ara-1	ECB_00804	23.68615338935014	0.05242808493316408	0.6752547405098605	0.0776419353880841	0.9381128834296836	0.9998961388966716	FALSE	FALSE
Ara-1	ECB_00805	470.95527008059867	0.07000388568006603	0.29242124777908324	0.2393939777349975	0.8108000993411423	0.9998961388966716	FALSE	FALSE
Ara-1	ECB_00806	302.69679332773467	-1.3403373280402765e-4	0.41561158180244007	-3.224975883076816e-4	0.9997426841578535	0.9998961388966716	FALSE	FALSE
Ara-1	ECB_00807	124.52122317860508	-0.17518598625311446	0.30233049960963354	-0.5794519126562258	0.5622842846518964	0.9998961388966716	FALSE	FALSE
Ara-1	ECB_00808	195.87995122918952	-0.5509223398099825	0.5757400304747055	-0.9568942763207546	0.3386206204613724	0.9998961388966716	FALSE	FALSE
Ara-1	ECB_00809	42.71646643902269	0.5152456691752232	0.7327049000426586	0.7032103499583873	0.48192467013181134	0.9998961388966716	FALSE	FALSE
Ara-1	ECB_00810	18.195377983653202	0.45466577702725725	0.7297085292700445	0.6230786112395821	0.5332328643941702	0.9998961388966716	FALSE	FALSE
Ara-1	ECB_00811	74.83964887643727	0.22567710226115553	0.4639111279824435	0.48646624029612884	0.6266366355953347	0.9998961388966716	FALSE	FALSE
Ara-1	ECB_00812	75.71073413395142	-0.1953649383795068	0.5250700007076078	-0.3720740817723814	0.709837692972217	0.9998961388966716	FALSE	FALSE
Ara-1	ECB_00813	7.351963426445081	-0.8455557108761956	0.9782256180656199	-0.8643769854936219	0.38738083140784424	0.9998961388966716	FALSE	FALSE
Ara-1	ECB_00814	36.085690753745645	0.8603141459320099	0.5131406815336245	1.6765658558989858	0.0936274082193631	0.9998961388966716	FALSE	FALSE
Ara-1	ECB_00815	20.239844874595615	0.030756610509725613	0.6786245353425788	0.04532198426070649	0.9638506645349784	0.9998961388966716	FALSE	FALSE
Ara-1	ECB_00816	12.562242426281419	0.7562661427702041	0.81503088311379	0.9278987562789305	0.353460089632967	0.9998961388966716	FALSE	FALSE
Ara-1	ECB_00817	129.1850274135648	-0.3982765657036336	0.41299456446037247	-0.9643627301100931	0.33486410084161433	0.9998961388966716	FALSE	FALSE
Ara-1	ECB_00818	2.151479267161066	-1.0275875597600317	2.0028418263357453	-0.5130647594074025	0.6079060216220233	0.9998961388966716	FALSE	FALSE
Ara-1	ECB_00819	3.95198642732255	-1.765869181252965	1.9826782358546713	-0.8906483913118426	0.3731178297050358	0.9998961388966716	FALSE	FALSE
Ara-1	ECB_00825	5.877378500717865	1.8410629752092709	1.1018914222746075	1.6708206797805991	0.0947571025745051	0.9998961388966716	FALSE	FALSE
Ara-1	ECB_00826	15.830531735867957	-2.0992410571631974	1.296120461617307	-1.6196342233064909	0.10531087346900754	0.9998961388966716	FALSE	FALSE
Ara-1	ECB_00827	7.78404698223261	1.448737889861752	1.1731125173485488	1.2349522048713344	0.21684829258985466	0.9998961388966716	FALSE	FALSE
Ara-1	ECB_00828	61.564403347473345	-0.5476929279576697	0.4676603794929245	-1.1711339082252874	0.24154495611418034	0.9998961388966716	FALSE	FALSE
Ara-1	ECB_00829	1.5797606291272082	-1.4813387524107282	2.141054312485862	-0.6918735053903542	0.48901677042737085	0.9998961388966716	FALSE	FALSE
Ara-1	ECB_00830	181.54152409585993	-0.24123198543123142	0.3492485372129033	-0.6907172392369262	0.4897432535354472	0.9998961388966716	FALSE	FALSE
Ara-1	ECB_00831	107.2578896342561	-0.036168060265015255	0.5651974245611406	-0.06399190564801087	0.9489766719563582	0.9998961388966716	FALSE	FALSE
Ara-1	ECB_00832	3.6171931348890896	1.022458899965738	1.5806518386877075	0.6468590203992084	0.5177231900049761	0.9998961388966716	FALSE	FALSE
Ara-1	ECB_00833	4.207301436546216	-0.5949926415421782	1.809688032176525	-0.3287818844812585	0.7423205566422307	0.9998961388966716	FALSE	FALSE
Ara-1	ECB_00834	11.351902203951704	-2.0352434357627773	1.8145348516729127	-1.1216336979619774	0.2620182176606846	0.9998961388966716	FALSE	FALSE
Ara-1	ECB_00836	2.6428705270229695	1.351927847147051	2.0301778368069243	0.6659159718113026	0.5054648110324841	0.9998961388966716	FALSE	FALSE
Ara-1	ECB_00838	1.5147925403714624	0.47336727218097413	2.3897904809656754	0.1980789847274369	0.8429832668220916	0.9998961388966716	FALSE	FALSE
Ara-1	ECB_00839	9.388477611717326	1.1480653245687031	1.3862466595058471	0.8281825724852978	0.40756711195367423	0.9998961388966716	FALSE	FALSE
Ara-1	ECB_00840	47.97142591863847	-0.45072066383637327	0.5317547597528796	-0.8476100224205516	0.3966551908539733	0.9998961388966716	FALSE	FALSE
Ara-1	ECB_00841	4.3118942080331975	-2.7877573582403326	1.8770052031604278	-1.4852155729490872	0.13748672802778858	0.9998961388966716	FALSE	FALSE
Ara-1	ECB_00842	1.8212939574842995	3.835803508025521	2.4169487962318263	1.5870437611279882	0.11250273372308642	0.9998961388966716	FALSE	FALSE
Ara-1	ECB_00843	4.235963952437515	2.026501201434459	2.165204020580593	0.9359400694679381	0.3493040450574617	0.9998961388966716	FALSE	FALSE
Ara-1	ECB_00844	3.7950574619996007	-2.382522774934975	1.6717454300273844	-1.4251708018103855	0.154107834294471	0.9998961388966716	FALSE	FALSE
Ara-1	ECB_00845	25.464945356613185	-1.0979299688226738	0.8534365796346585	-1.286481028611029	0.19827523562109028	0.9998961388966716	FALSE	FALSE
Ara-1	ECB_00846	12.866211716964342	1.0824173433908495	0.8387612466462467	1.2904951769277038	0.19687878535201137	0.9998961388966716	FALSE	FALSE
Ara-1	ECB_00847	7.474280851202387	1.3606089737620553	1.1180253904576907	1.2169750216540762	0.22361371962956428	0.9998961388966716	FALSE	FALSE
Ara-1	ECB_00848	2.376059545805531	0.7608261546890691	1.9214875199971988	0.39595685466131897	0.6921368574054347	0.9998961388966716	FALSE	FALSE
Ara-1	ECB_00849	1.550723139266905	0.08997085277451604	2.131864384094923	0.04220289688488459	0.966336953239389	0.9998961388966716	FALSE	FALSE
Ara-1	ECB_00851	5.269390974880799	-2.166639872625426	1.691571693643863	-1.280844247256352	0.2002483788951229	0.9998961388966716	FALSE	FALSE
Ara-1	ECB_00852	99.62087463073557	0.2509743981342941	0.5160870449136373	0.4863024573234395	0.6267527372328896	0.9998961388966716	FALSE	FALSE
Ara-1	ECB_00853	4.756820408478441	-0.6350211567572693	1.3437408043479817	-0.47257711807404573	0.636514910553927	0.9998961388966716	FALSE	FALSE
Ara-1	ECB_00854	20.28153866307049	0.6021044500505386	0.707053875409908	0.8515679936008752	0.39445391023557874	0.9998961388966716	FALSE	FALSE
Ara-1	ECB_00855	37.86999452437004	0.5031668545220535	0.5371638129955866	0.9367102592336903	0.3489076175587685	0.9998961388966716	FALSE	FALSE
Ara-1	ECB_00856	290.08461394704625	0.3353039224076683	0.4611957302834462	0.7270317142823373	0.4672065280481857	0.9998961388966716	FALSE	FALSE
Ara-1	ECB_00857	134.8123757929752	0.3237627678563308	0.36436430331688313	0.888568844173405	0.3742348414239956	0.9998961388966716	FALSE	FALSE
Ara-1	ECB_00858	110.83181808288467	-0.21644777696743814	0.4980267733372474	-0.4346107248753609	0.6638450089778787	0.9998961388966716	FALSE	FALSE
Ara-1	ECB_00859	292.51722049386154	-0.27835517627023404	0.7383282442018432	-0.377007352022873	0.7061681412568314	0.9998961388966716	FALSE	FALSE
Ara-1	ECB_00860	166.56676485924308	-0.5327761503801479	0.8535896350404617	-0.6241595826721741	0.5325227872492045	0.9998961388966716	FALSE	FALSE
Ara-1	ECB_00861	116.70497360048208	-0.3618231328109943	0.8619317342266134	-0.419781658388118	0.6746449650903958	0.9998961388966716	FALSE	FALSE
Ara-1	ECB_00862	146.8974927012895	-0.36024265146186646	0.992127713930116	-0.3631010870917385	0.7165293725812503	0.9998961388966716	FALSE	FALSE
Ara-1	ECB_00863	26.180035922122872	0.6248381976682923	0.6902891638932379	0.905183262828868	0.3653683072713338	0.9998961388966716	FALSE	FALSE
Ara-1	ECB_00864	45.185002424682644	-0.5673182671317548	0.618687909609591	-0.9169700236905359	0.3591583483599353	0.9998961388966716	FALSE	FALSE
Ara-1	ECB_00865	558.4716122243321	-0.019597082485114086	0.6385109050611741	-0.03069185244884195	0.9755152889070107	0.9998961388966716	FALSE	FALSE
Ara-1	ECB_00866	178.62546104765	0.12989608842504102	0.6255111389931972	0.20766390928564057	0.8354913995340641	0.9998961388966716	FALSE	FALSE
Ara-1	ECB_00867	79.09959126702772	0.3950269709969516	0.6005235706180818	0.6578042733449658	0.5106639081050909	0.9998961388966716	FALSE	FALSE
Ara-1	ECB_00868	348.27196084500775	-0.02272549950318305	0.5365610723096721	-0.04235398480430053	0.9662165102133352	0.9998961388966716	FALSE	FALSE
Ara-1	ECB_00869	148.04093626838446	0.13263976389888665	0.7123799066435204	0.1861924552642674	0.8522938403353221	0.9998961388966716	FALSE	FALSE
Ara-1	ECB_00870	36.86470772178154	-0.226900585422996	0.6656520909872056	-0.3408696351971006	0.7332017248821234	0.9998961388966716	FALSE	FALSE
Ara-1	ECB_00871	76.95640283506751	0.1653253684460517	0.4771575580663348	0.3464796180029659	0.7289822992145776	0.9998961388966716	FALSE	FALSE
Ara-1	ECB_00872	62.757572321209246	-0.27527857271093575	0.5122967624111245	-0.5373420113282333	0.5910313910808374	0.9998961388966716	FALSE	FALSE
Ara-1	ECB_00873	113.50076111203722	-0.102161544100391	0.32982930277158623	-0.3097406544594979	0.7567581843008957	0.9998961388966716	FALSE	FALSE
Ara-1	ECB_00874	113.0409384560796	-0.09089547210278526	0.45682151229015244	-0.1989737121772246	0.8422833080709826	0.9998961388966716	FALSE	FALSE
Ara-1	ECB_00875	203.53546806876787	0.2618714188011616	0.4331119453888355	0.6046275601243483	0.5454264902204152	0.9998961388966716	FALSE	FALSE
Ara-1	ECB_00876	61.04925777792135	-0.8733938755200839	0.6459488800398067	-1.3521098998828838	0.17634016080027473	0.9998961388966716	FALSE	FALSE
Ara-1	ECB_00877	13.098590389014245	0.681125298258933	0.8816471336033722	0.7725599872083878	0.43978283248370165	0.9998961388966716	FALSE	FALSE
Ara-1	ECB_00878	4.302877939319782	1.8002451174770746	1.31142375224972	1.3727409728463371	0.16983288677267258	0.9998961388966716	FALSE	FALSE
Ara-1	ECB_00879	60.03187583181786	-0.02152114986354227	0.7640829994802232	-0.028165984426014312	0.9775297669501897	0.9998961388966716	FALSE	FALSE
Ara-1	ECB_00880	28.484533548287207	-0.36587683553065603	0.6453890897709773	-0.5669089256846456	0.570776059682861	0.9998961388966716	FALSE	FALSE
Ara-1	ECB_00881	171.55664745505436	0.34699549643553884	0.311022113137467	1.1156618188179184	0.2645669197871472	0.9998961388966716	FALSE	FALSE
Ara-1	ECB_00882	1173.6750440788696	0.05889229277779895	0.29162018024726993	0.20194861935776573	0.8399568922880131	0.9998961388966716	FALSE	FALSE
Ara-1	ECB_00883	87.6864485685216	-0.5480374314797473	0.46729591379352137	-1.1727845574996878	0.2408822123360667	0.9998961388966716	FALSE	FALSE
Ara-1	ECB_00884	109.46798097617385	0.07914928763972932	0.38761228937006914	0.20419705414490172	0.8381995133120452	0.9998961388966716	FALSE	FALSE
Ara-1	ECB_00885	158.06398680714096	0.12523123604728997	0.3745861499307837	0.3343189172115154	0.7381389170139457	0.9998961388966716	FALSE	FALSE
Ara-1	ECB_00886	84.03569433736959	-0.08102646824576759	0.4150442998984513	-0.19522366230687255	0.8452178555972009	0.9998961388966716	FALSE	FALSE
Ara-1	ECB_00887	1288.7965075941415	-0.49895487709346265	0.6998539769450509	-0.7129414042504443	0.4758820168459338	0.9998961388966716	FALSE	FALSE
Ara-1	ECB_00888	411.7228442045142	-0.2674598822774778	0.5623871011833766	-0.4755796882871031	0.6343738488067823	0.9998961388966716	FALSE	FALSE
Ara-1	ECB_00889	60.40830432770295	0.7814882765447868	0.4437677218836803	1.7610300118890334	0.07823332348679954	0.9998961388966716	FALSE	FALSE
Ara-1	ECB_00890	338.44021675712185	0.06312477435774243	0.3065174592136694	0.20594185570923368	0.8368363300240245	0.9998961388966716	FALSE	FALSE
Ara-1	ECB_00891	303.1696406985193	0.363352557897301	0.28254691120387565	1.2859901966336447	0.19844648305501433	0.9998961388966716	FALSE	FALSE
Ara-1	ECB_00892	1118.3408802190377	-0.5782838289932796	0.2981415885618254	-1.9396281873414696	0.05242489269870472	0.9998961388966716	FALSE	FALSE
Ara-1	ECB_00893	2249.439601216439	0.04666754169109786	0.5103761480048263	0.09143754439452478	0.927144930574158	0.9998961388966716	FALSE	FALSE
Ara-1	ECB_00894	873.2095688561582	0.11461481924082904	0.2682157727473734	0.42732318859108354	0.6691439453571005	0.9998961388966716	FALSE	FALSE
Ara-1	ECB_00895	507.3351388855888	-0.5225067691475601	0.402646894818111	-1.2976798675762637	0.19439736453991116	0.9998961388966716	FALSE	FALSE
Ara-1	ECB_00896	303.4925588753618	-0.7149939510032508	0.2742852552213935	-2.606753142549105	0.009140523154750812	0.9998961388966716	FALSE	FALSE
Ara-1	ECB_00897	2137.6617901440877	-0.042025991433864214	0.2896072832414894	-0.14511372422502508	0.8846210826226244	0.9998961388966716	FALSE	FALSE
Ara-1	ECB_00898	54.19698044932311	0.5180270158322512	1.2498882687218351	0.4144586590623798	0.6785382372893436	0.9998961388966716	FALSE	FALSE
Ara-1	ECB_00899	15.226838980161986	0.09952542509994897	1.0007906149482797	0.09944680097254148	0.920783525098093	0.9998961388966716	FALSE	FALSE
Ara-1	ECB_00900	28.698106400587456	0.5598064828319537	0.989022802249711	0.5660197940417276	0.5713803247737267	0.9998961388966716	FALSE	FALSE
Ara-1	ECB_00901	15.122839390295528	-0.2684306473798282	0.6961139200234372	-0.38561310104356267	0.6997832290690138	0.9998961388966716	FALSE	FALSE
Ara-1	ECB_00902	94.1872875045288	-0.25986411339681925	0.4373869576494711	-0.5941286287852198	0.552426084093431	0.9998961388966716	FALSE	FALSE
Ara-1	ECB_00903	4.00184519649652	0.9466933922027876	1.4451010811820237	0.6551053103001193	0.5123999533342425	0.9998961388966716	FALSE	FALSE
Ara-1	ECB_00904	21.917052208785893	-0.8420234121382763	0.868916511814493	-0.9690498462043747	0.3325203195735428	0.9998961388966716	FALSE	FALSE
Ara-1	ECB_00905	15.122737193900836	-0.6992254165857174	0.7654335951579532	-0.913502387416673	0.360978378538892	0.9998961388966716	FALSE	FALSE
Ara-1	ECB_00906	273.2829257177113	-0.009877702500207058	0.9872944331512383	-0.010004819401928043	0.9920174422367003	0.9998961388966716	FALSE	FALSE
Ara-1	ECB_00907	10476.975256357757	-0.20431945872457485	0.883372292179326	-0.23129484650294835	0.8170857500483022	0.9998961388966716	FALSE	FALSE
Ara-1	ECB_00908	183.00751743106696	0.2628427869953086	0.592346257404237	0.44373165814726484	0.6572366040473779	0.9998961388966716	FALSE	FALSE
Ara-1	ECB_00909	413.1844961967385	-0.34139911960024594	0.6610839705100326	-0.5164232303754895	0.6055588444255688	0.9998961388966716	FALSE	FALSE
Ara-1	ECB_00910	21.039738210904915	0.8321239004204746	0.5997424675042229	1.3874686978283983	0.16529888965706235	0.9998961388966716	FALSE	FALSE
Ara-1	ECB_00911	4100.825775812686	-0.19288718595475748	0.4557483919720446	-0.42323174223418675	0.6721261897074389	0.9998961388966716	FALSE	FALSE
Ara-1	ECB_00912	1268.9198320130838	-0.5165512170949128	0.5059577829532871	-1.0209373874630243	0.30728410423905367	0.9998961388966716	FALSE	FALSE
Ara-1	ECB_00913	15.477215526679736	-0.9435039944055015	0.8410276108713142	-1.121846634057615	0.26192765425252335	0.9998961388966716	FALSE	FALSE
Ara-1	ECB_00914	206.77424128109203	0.19259920510143258	0.5125269760189477	0.3757835472338384	0.7070778202575443	0.9998961388966716	FALSE	FALSE
Ara-1	ECB_00915	15852.680726947581	-0.054762590041674296	0.5418459890257414	-0.10106670742389254	0.9194975063141028	0.9998961388966716	FALSE	FALSE
Ara-1	ECB_00916	890.4385385770273	0.0225209542386523	0.2984840005644672	0.07545112701539315	0.93985578162743455	0.9998961388966716	FALSE	FALSE
Ara-1	ECB_00917	25.11587373727158	0.2888591196911561	0.601334362379573	0.4803635676965073	0.6309688953094927	0.9998961388966716	FALSE	FALSE
Ara-1	ECB_00918	584.0348965526648	0.12060394452502259	0.4906503584705859	0.2458042523416452	0.8058337651481724	0.9998961388966716	FALSE	FALSE
Ara-1	ECB_00919	158.2094291223604	-0.10105782511244224	0.47096282028597597	-0.21457707648998356	0.83009706794161775	0.9998961388966716	FALSE	FALSE
Ara-1	ECB_00920	33.78519933018185	0.04388859852859157	0.5874611181292938	0.074708941875762	0.940446292970742	0.9998961388966716	FALSE	FALSE
Ara-1	ECB_00921	264.6358493518169	-0.41355427069867934	0.5092151894836391	-0.812140484493475	0.4167110252002244	0.9998961388966716	FALSE	FALSE
Ara-1	ECB_00922	329.7859986112933	-0.06636601086999554	0.2785555539152555	-0.23825053902958962	0.8116867809542424	0.9998961388966716	FALSE	FALSE
Ara-1	ECB_00923	57.59673345224889	0.12117961758898271	0.835185244538777	0.14509310165782802	0.8846373647352173	0.9998961388966716	FALSE	FALSE
Ara-1	ECB_00924	13.528213295496052	0.2553529152404982	0.7547428973147974	0.338330994765218	0.7351137690171112	0.9998961388966716	FALSE	FALSE
Ara-1	ECB_00925	70.25703028383211	-0.15458761527398232	0.5194107410344904	-0.2976211369177621	0.765992340333154	0.9998961388966716	FALSE	FALSE
Ara-1	ECB_00926	251.08522680258815	-0.32190178878731196	0.26487094994040616	-1.2153155672969695	0.2242457567583238	0.9998961388966716	FALSE	FALSE
Ara-1	ECB_00927	124.50381360108409	-0.5044503028553633	0.37817515503877613	-1.3339065143072117	0.1822344963794478	0.9998961388966716	FALSE	FALSE
Ara-1	ECB_00928	1281.6092706284596	-0.03782021594666767	0.2444227878829084	-0.15473277379024733	0.877031991401953	0.9998961388966716	FALSE	FALSE
Ara-1	ECB_00929	184.41567915519693	0.3140803752589064	0.4383012871825758	0.7165855644135383	0.47362985429486865	0.9998961388966716	FALSE	FALSE
Ara-1	ECB_00930	341.98270554962596	-0.10007210144608426	0.3965350155657301	-0.2523663674526019	0.8007578938473202	0.9998961388966716	FALSE	FALSE
Ara-1	ECB_00931	533.056125419467	-0.1473605985492835	0.2668631686972018	-0.5521953414129144	0.5808145257792425	0.9998961388966716	FALSE	FALSE
Ara-1	ECB_00932	2802.483313104107	-0.18271816159697268	0.2065662554994638	-0.8845499046065003	0.37639943543410714	0.9998961388966716	FALSE	FALSE
Ara-1	ECB_00933	75604.7221835019	-0.05514961040990698	0.3134179596449695	-0.175961870444115	0.8603238979701119	0.9998961388966716	FALSE	FALSE
Ara-1	ECB_00934	1501.0353231856407	-0.30054285374825196	0.5909878107738005	-0.5085432360351747	0.611072425821255	0.9998961388966716	FALSE	FALSE
Ara-1	ECB_00935	289.1279059680687	-0.5764750301346975	0.3952042707255791	-1.4586761146996527	0.14465427316016916	0.9998961388966716	FALSE	FALSE
Ara-1	ECB_00936	1272.415852510697	-0.10980558525240003	0.39464111970044363	-0.27824162199759894	0.7808268860783949	0.9998961388966716	FALSE	FALSE
Ara-1	ECB_00937	19.09145941889968	0.6311087447294702	0.6272178012997757	1.0062034964913804	0.31431769057073145	0.9998961388966716	FALSE	FALSE
Ara-1	ECB_00938	6.18260960214708	-0.4067592149745016	1.308767507670289	-0.3107956245785515	0.755955996161137	0.9998961388966716	FALSE	FALSE
Ara-1	ECB_00939	10.62320127752082	-0.04533006681120924	1.2114225008709123	-0.0374188747349671	0.970151023346662	0.9998961388966716	FALSE	FALSE
Ara-1	ECB_00940	4.921115711656024	0.13011726111392136	1.897714360584395	0.06856525081775329	0.9453356795758415	0.9998961388966716	FALSE	FALSE
Ara-1	ECB_00941	8.95903073015674	1.8850221794409319	1.3434300338654335	1.4031413113619193	0.16057470428332343	0.9998961388966716	FALSE	FALSE
Ara-1	ECB_00942	2.086208771813938	0.10806754342386363	1.6471238840277247	0.06560984542316588	0.9476884504908564	0.9998961388966716	FALSE	FALSE
Ara-1	ECB_00944	14.358470960470237	-0.3080483525727354	0.7882651965712953	-0.3907927863777932	0.6959504074644549	0.9998961388966716	FALSE	FALSE
Ara-1	ECB_00945	17.58291178985137	1.002091061104064	0.7402270026583386	1.3537618291487703	0.1758123751948382	0.9998961388966716	FALSE	FALSE
Ara-1	ECB_00946	4.176531127895271	-1.6363861245831157	1.7343947893574074	-0.9434911443601581	0.3454297428094569	0.9998961388966716	FALSE	FALSE
Ara-1	ECB_00947	5.6899197424046815	1.2505982164406209	0.9683915814673226	1.2914178937261043	0.19655880914399837	0.9998961388966716	FALSE	FALSE
Ara-1	ECB_00948	13.57992025879929	-0.15534287269651764	0.852589038089395	-0.18220134878186148	0.8554247145368066	0.9998961388966716	FALSE	FALSE
Ara-1	ECB_00949	192.03371259210195	-0.24321559623638522	0.9451233070807925	-0.25733742297352347	0.7969183055893776	0.9998961388966716	FALSE	FALSE
Ara-1	ECB_00950	146.00343768057107	-0.11788562931358514	0.29515009563405736	-0.39940908391148194	0.6895918016970185	0.9998961388966716	FALSE	FALSE
Ara-1	ECB_00951	251.1699186048524	-0.6841305158437908	0.37018150099426567	-1.8480948237723753	0.06458862647576141	0.9998961388966716	FALSE	FALSE
Ara-1	ECB_00952	371.0571417243408	0.025556374696173948	0.5798971817568853	0.04407052750066328	0.9648481855980027	0.9998961388966716	FALSE	FALSE
Ara-1	ECB_00953	256.3757996150071	-0.2632933199940651	0.40265025033805735	-0.653900797958052	0.513175719822342	0.9998961388966716	FALSE	FALSE
Ara-1	ECB_00954	65.51919402282077	-0.09616985094501514	0.44322445214618084	-0.216977764830757	0.8282256732530306	0.9998961388966716	FALSE	FALSE
Ara-1	ECB_00955	164.85560402041716	0.09617193654665049	0.3842717622014417	0.2502706313773728	0.8023780666664975	0.9998961388966716	FALSE	FALSE
Ara-1	ECB_00956	60.33239984958911	-0.05394918402385911	0.3798342272857915	-0.1420334981641008	0.8870535461959226	0.9998961388966716	FALSE	FALSE
Ara-1	ECB_00957	464.8125682585768	-0.1602644035749984	0.664500907852059	-0.2411801122936597	0.8094155240958354	0.9998961388966716	FALSE	FALSE
Ara-1	ECB_00958	681.1768837677978	-0.15997543875798098	0.5019688920993106	-0.3186959217511254	0.7499571074992162	0.9998961388966716	FALSE	FALSE
Ara-1	ECB_00959	264.87831234737536	-5.007807965840818e-4	0.3848428777815425	-0.0013012603987135546	0.9989617447112915	0.9998961388966716	FALSE	FALSE
Ara-1	ECB_00960	81.4563355413449	-0.4093216149735098	0.47148707569798226	-0.8681502337419458	0.38531209412379414	0.9998961388966716	FALSE	FALSE
Ara-1	ECB_00961	8470.825446999825	-0.08150971747977337	0.218866505495844	-0.3724175030579137	0.7095820241076665	0.9998961388966716	FALSE	FALSE
Ara-1	ECB_00962	57.317436923336494	-0.5015502353136482	0.6106573490187585	-0.8213284194803677	0.4114592240046017	0.9998961388966716	FALSE	FALSE
Ara-1	ECB_00963	35.693438574836364	0.3580232541650892	0.5872561127689762	0.609654367796992	0.5420907886184543	0.9998961388966716	FALSE	FALSE
Ara-1	ECB_00964	109.21538204853321	-0.17716426973075455	0.3804058663400839	-0.4657243365757383	0.6414128301702451	0.9998961388966716	FALSE	FALSE
Ara-1	ECB_00965	75.94825230298126	-0.3465345331610318	0.5064299093201581	-0.6842694848458435	0.4938050123533983	0.9998961388966716	FALSE	FALSE
Ara-1	ECB_00966	156.03319052753687	0.2321207766275646	0.36792672480416533	0.6308886008514725	0.5281133657276375	0.9998961388966716	FALSE	FALSE
Ara-1	ECB_00967	308.92968589421963	-0.14814516738954167	0.3864426957878993	-0.3833561068802081	0.7014557435528124	0.9998961388966716	FALSE	FALSE
Ara-1	ECB_00968	5.439053963257808	0.5980094447957829	1.0756622621989296	0.5559453611148337	0.5782482073398281	0.9998961388966716	FALSE	FALSE
Ara-1	ECB_00969	176.90040101275338	0.25220342954505176	0.4112344293401239	0.6132838389765738	0.5396886773913838	0.9998961388966716	FALSE	FALSE
Ara-1	ECB_00970	107.47469479922547	0.08953513723322236	0.3873179149760663	0.23116704332861812	0.8171850322335554	0.9998961388966716	FALSE	FALSE
Ara-1	ECB_00971	301.7039724520723	-0.10608810952119879	0.5493677857411521	-0.1931094473952005	0.8468732539659402	0.9998961388966716	FALSE	FALSE
Ara-1	ECB_00972	29.110747369949053	-0.12219023196688723	0.5380891565165752	-0.22708175863997979	0.8203601680555355	0.9998961388966716	FALSE	FALSE
Ara-1	ECB_00973	55.312437619095604	-0.07680871961379303	0.4185310952915262	-0.18351974435804397	0.8543902280947431	0.9998961388966716	FALSE	FALSE
Ara-1	ECB_00974	1087.2315650249975	-0.6204560050319321	0.2549856433613549	-2.433297800035934	0.014961989510741177	0.9998961388966716	FALSE	FALSE
Ara-1	ECB_00975	7.068170655945334	-0.4716362539357981	1.2929854849797415	-0.3647653120740081	0.7152866005429757	0.9998961388966716	FALSE	FALSE
Ara-1	ECB_00976	8.949813550067011	-0.8667205351197946	1.1886201914525099	-0.7291820729215869	0.4658902957051813	0.9998961388966716	FALSE	FALSE
Ara-1	ECB_00977	3.4271757532605434	-1.515251899408215	1.8606587260740637	-0.8143631490151624	0.4154369430590412	0.9998961388966716	FALSE	FALSE
Ara-1	ECB_00978	5.003223908688351	0.5092226590031909	1.2110118807849815	0.4204935286622549	0.6741249558784044	0.9998961388966716	FALSE	FALSE
Ara-1	ECB_00979	3.2485870492102933	-3.7370662415594897	1.7746507231997606	-2.1058038028020647	0.035221398381977194	0.9998961388966716	FALSE	FALSE
Ara-1	ECB_00980	4.044215637486715	0.8306632610660293	1.3064160168085532	0.6358336474588382	0.5248848539839917	0.9998961388966716	FALSE	FALSE
Ara-1	ECB_00981	44.423805108254875	-0.28790837439384803	0.7438886666302233	-0.3870315375257132	0.6987328603064755	0.9998961388966716	FALSE	FALSE
Ara-1	ECB_00982	28.06647935834287	-0.723427034608741	0.7539908896670786	-0.9594638934273689	0.33732510073527333	0.9998961388966716	FALSE	FALSE
Ara-1	ECB_00983	27.65658454685831	-0.34792178632213927	0.7552486938953951	-0.4606718146411357	0.6450340795358003	0.9998961388966716	FALSE	FALSE
Ara-1	ECB_00984	37.155714973816096	0.0020951906721875043	0.5596861620890172	0.0037435098705446775	0.9970131182473744	0.9998961388966716	FALSE	FALSE
Ara-1	ECB_00985	3.509167295150606	-0.12363951759899854	1.7772502163485693	-0.06956787314564002	0.9445376084806151	0.9998961388966716	FALSE	FALSE
Ara-1	ECB_00986	5.091471562277628	-2.398991524618861	1.7196783454641262	-1.395023395477713	0.16300878466176225	0.9998961388966716	FALSE	FALSE
Ara-1	ECB_00987	12.915403857212858	1.2261058439693386	0.771150634865851	1.5899693114855977	0.11184172265704151	0.9998961388966716	FALSE	FALSE
Ara-1	ECB_00990	2.37492096205974	-2.5522995306378675	2.0878251340611014	-1.2224680549147815	0.22153067715213381	0.9998961388966716	FALSE	FALSE
Ara-1	ECB_00992	21.65374863235508	0.7145153958808277	1.0800297079250833	0.6615701314860408	0.5082467549335805	0.9998961388966716	FALSE	FALSE
Ara-1	ECB_00993	8.027627944942399	0.7193717466429533	0.9829903274977196	0.7318197611101338	0.46427858596710486	0.9998961388966716	FALSE	FALSE
Ara-1	ECB_00994	54.229994983881454	-0.019006084999025518	0.6542349368237163	-0.029050856090473066	0.9768240303950577	0.9998961388966716	FALSE	FALSE
Ara-1	ECB_00995	11.505468658767324	-0.3007016151073577	1.0802122504852094	-0.2783727132998988	0.7807262636427169	0.9998961388966716	FALSE	FALSE
Ara-1	ECB_00996	34.529594439034774	-0.8666110121968348	0.6872408128538091	-1.2610005051914481	0.20730866513415028	0.9998961388966716	FALSE	FALSE
Ara-1	ECB_00997	18.374613567812034	-0.852666618694747	0.892352708456177	-0.955526453401941	0.33931153432009536	0.9998961388966716	FALSE	FALSE
Ara-1	ECB_00998	34.15592330440233	-0.37114912024425156	0.5515610378432639	-0.6729067043885727	0.5010066466488086	0.9998961388966716	FALSE	FALSE
Ara-1	ECB_00999	6.922943461762491	-1.672336592866296	1.4208707031556989	-1.176980135597209	0.23920343492169013	0.9998961388966716	FALSE	FALSE
Ara-1	ECB_01000	13.193759726211644	-0.25806766753709276	1.070175047986766	-0.24114528555171852	0.8094425153923275	0.9998961388966716	FALSE	FALSE
Ara-1	ECB_01001	6.841126328159017	1.7593900816750292	1.2091549400521258	1.455057597167145	0.14565331678012308	0.9998961388966716	FALSE	FALSE
Ara-1	ECB_01002	47.46321770487411	-0.9974339229647734	0.6633934812544825	-1.5035328973667599	0.13270168024518628	0.9998961388966716	FALSE	FALSE
Ara-1	ECB_01003	97.68025303190562	0.23273253532451701	0.5869231801392915	0.396529806966022	0.6917142233351395	0.9998961388966716	FALSE	FALSE
Ara-1	ECB_01004	2.6515429706778155	-0.895191685896482	1.656623075918593	-0.5403713728906624	0.588940946000208	0.9998961388966716	FALSE	FALSE
Ara-1	ECB_01005	50.912568891415056	-0.0016401415308814353	0.630480105013779	-0.0026014167899010713	0.997924372048215	0.9998961388966716	FALSE	FALSE
Ara-1	ECB_01006	250.45904350911738	-0.6894509840386835	0.5339468421328685	-1.2912352497200819	0.19662211548049852	0.9998961388966716	FALSE	FALSE
Ara-1	ECB_01007	59.76091690563291	-0.07372338271293614	0.5950878613250301	-0.12388655105278527	0.9014051016154435	0.9998961388966716	FALSE	FALSE
Ara-1	ECB_01008	2.6468706835179865	-1.8510522671589262	1.8749371247363626	-0.9872609821085094	0.3235147132085773	0.9998961388966716	FALSE	FALSE
Ara-1	ECB_01009	10.76997610907309	0.7105944936685672	0.7772703699049053	0.9142179107580088	0.3606023546488677	0.9998961388966716	FALSE	FALSE
Ara-1	ECB_01010	4.349146117547316	0.6277406987137562	1.1659577560976764	0.5383906024303406	0.590307412891026	0.9998961388966716	FALSE	FALSE
Ara-1	ECB_01011	9.735981558334668	-0.43262119431406926	0.9575321690175367	-0.45180852227445745	0.6514069296956027	0.9998961388966716	FALSE	FALSE
Ara-1	ECB_01012	4.05081285984196	-2.258155804954332	1.7350420448236703	-1.3014991836603158	0.19308764375980106	0.9998961388966716	FALSE	FALSE
Ara-1	ECB_01013	1.8492204318323817	0.8150797173230491	1.7866364502269652	0.45620904981509	0.6482396583364165	0.9998961388966716	FALSE	FALSE
Ara-1	ECB_01014	1.6842091641571855	0.6340274072047483	2.023789281199097	0.31328726419041336	0.7540624251792467	0.9998961388966716	FALSE	FALSE
Ara-1	ECB_01015	2.2110420728436497	1.6251191884602458	1.6219813335722695	1.001934581380826	0.3163751893465023	0.9998961388966716	FALSE	FALSE
Ara-1	ECB_01016	46.284107655773795	0.6487001048648371	0.38517192810815604	1.6841832374728058	0.09214626174466478	0.9998961388966716	FALSE	FALSE
Ara-1	ECB_01017	277.5226936211169	0.22926562493108613	0.833818782133834	0.27495857594424794	0.7833480636721604	0.9998961388966716	FALSE	FALSE
Ara-1	ECB_01018	751.3156643328302	-0.28582900326054644	0.6916066680785555	-0.41328260187925314	0.6793995752104636	0.9998961388966716	FALSE	FALSE
Ara-1	ECB_01019	304.4314228998812	0.22529925656285865	1.1236224493098548	0.20051153009735675	0.8410805413881858	0.9998961388966716	FALSE	FALSE
Ara-1	ECB_01020	1669.3613616130044	-0.35893255997061296	1.0273968340573698	-0.3493611699708335	0.7268181808216274	0.9998961388966716	FALSE	FALSE
Ara-1	ECB_01021	711.2344000057591	-0.3641614225490768	1.0456797789102295	-0.3482532892895691	0.7276499704296197	0.9998961388966716	FALSE	FALSE
Ara-1	ECB_01022	286.4312982835349	-0.7515464232218532	0.8923349850855014	-0.8422245409887653	0.39966227956211514	0.9998961388966716	FALSE	FALSE
Ara-1	ECB_01023	7.14969362027822	-0.33433939519797623	1.5675846857472122	-0.21328314714851176	0.8311061177701904	0.9998961388966716	FALSE	FALSE
Ara-1	ECB_01024	2.6964070107783145	2.6413391846954135	1.523057398711525	1.7342348272165788	0.0828764258507342	0.9998961388966716	FALSE	FALSE
Ara-1	ECB_01025	3.878520643993571	-0.9895230288498856	1.8651414889101194	-0.5305351013493917	0.5957409786806867	0.9998961388966716	FALSE	FALSE
Ara-1	ECB_01026	6.813767502699385	-1.2490616762852844	1.1575429059313118	-1.0790629616276213	0.2805596610706116	0.9998961388966716	FALSE	FALSE
Ara-1	ECB_01027	14.275996331525414	-3.974101489258689	1.5565112004505903	-2.553210981140538	0.010673482033477273	0.9998961388966716	FALSE	FALSE
Ara-1	ECB_01030	374.4483204216043	-0.16280306301071096	0.3406402123825802	-0.4779326018851333	0.6326981761893391	0.9998961388966716	FALSE	FALSE
Ara-1	ECB_01031	300.1647303855155	0.1655281408600976	0.40740018535170114	0.4063035482352571	0.6845195786099307	0.9998961388966716	FALSE	FALSE
Ara-1	ECB_01032	213.103119244503	-0.08540076705409881	0.34816889759222397	-0.2452854566984336	0.806235411730545	0.9998961388966716	FALSE	FALSE
Ara-1	ECB_01033	57.779865535102935	-0.26795884191784125	0.47553554282709964	-0.5634885676994887	0.5731022426753416	0.9998961388966716	FALSE	FALSE
Ara-1	ECB_01034	21.34069723907043	-0.06311649470896202	0.5772688368120004	-0.10933639698537412	0.9129356790105906	0.9998961388966716	FALSE	FALSE
Ara-1	ECB_01037	2.0483920873063113	0.9944077092995179	1.7537847708768917	0.5670066964957818	0.5707096319823965	0.9998961388966716	FALSE	FALSE
Ara-1	ECB_01039	29.141523538190995	-1.0543882920170775	0.6530428679728039	-1.6145774553669696	0.10640223087969826	0.9998961388966716	FALSE	FALSE
Ara-1	ECB_01040	13.350838800637622	1.968346883684626	1.8200842966377255	1.081459186984245	0.2794929059703965	0.9998961388966716	FALSE	FALSE
Ara-1	ECB_01041	111.11024409717592	-1.4817850571498865	1.0583884081520745	-1.400039008115229	0.16150163761403674	0.9998961388966716	FALSE	FALSE
Ara-1	ECB_01042	42.2168062528242	1.0374548951971208	0.5280123965520379	1.9648305645317838	0.04943385137155032	0.9998961388966716	FALSE	FALSE
Ara-1	ECB_01043	65.76954337403919	0.015922203158597693	0.5198086359266879	0.030630893867725793	0.9755639039603652	0.9998961388966716	FALSE	FALSE
Ara-1	ECB_01044	18.8517863364512	0.49700192108061975	0.8972360981055088	0.5539254630191838	0.579629858029613	0.9998961388966716	FALSE	FALSE
Ara-1	ECB_01045	551.6046141645024	0.017390924803822424	0.46140403240566197	0.03769131516504063	0.9699338005723522	0.9998961388966716	FALSE	FALSE
Ara-1	ECB_01046	645.0064037265838	0.1891345463255851	0.3099682015767714	0.6101740287019124	0.5417465319636909	0.9998961388966716	FALSE	FALSE
Ara-1	ECB_01047	16.192594212350894	0.2215721282823986	0.7161821392112396	0.30937957839387753	0.7570328029909438	0.9998961388966716	FALSE	FALSE
Ara-1	ECB_01048	27.30337102520329	0.1028227727351202	0.556324361663839	0.18482522035813923	0.8533661256631944	0.9998961388966716	FALSE	FALSE
Ara-1	ECB_01049	42.288459345607116	-0.8743095577588618	0.8420065526584163	-1.0383643155726725	0.29910047623793906	0.9998961388966716	FALSE	FALSE
Ara-1	ECB_01050	102.71207714400842	-0.01104536055805662	0.4886765068542652	-0.022602601932223857	0.9819672683172004	0.9998961388966716	FALSE	FALSE
Ara-1	ECB_01051	80.01476921682725	-0.2422412402121615	0.5753765911582351	-0.421013374431047	0.6737453156360282	0.9998961388966716	FALSE	FALSE
Ara-1	ECB_01052	85.70719789596423	-0.8617078311341272	0.6438362429867546	-1.3383959671743033	0.18076739283923401	0.9998961388966716	FALSE	FALSE
Ara-1	ECB_01053	21.534230003278385	-1.1951070687843472	0.7087782150665412	-1.686150961443064	0.09176672641933306	0.9998961388966716	FALSE	FALSE
Ara-1	ECB_01054	1.675394161940521	3.9443892049545055	2.031201721699995	1.9418993016869275	0.052149291971702094	0.9998961388966716	FALSE	FALSE
Ara-1	ECB_01055	200.40415748818867	-0.30870549947336434	0.3601272241482706	-0.8572123371219083	0.39132754548341675	0.9998961388966716	FALSE	FALSE
Ara-1	ECB_01056	24.352812778623605	0.8591913984005374	0.7141730965963079	1.203057637560663	0.2289540170445423	0.9998961388966716	FALSE	FALSE
Ara-1	ECB_01057	39.98488480041851	-0.4826674297093453	0.5848024262461591	-0.8253512777085804	0.40917218760898927	0.9998961388966716	FALSE	FALSE
Ara-1	ECB_01058	321.575146629185	-0.6465953530472124	0.9689744520952304	-0.6672986595766978	0.5045813824211023	0.9998961388966716	FALSE	FALSE
Ara-1	ECB_01059	175.75390360677238	-0.016224520524731292	0.4344550430287615	-0.03734453261636373	0.9702102983456299	0.9998961388966716	FALSE	FALSE
Ara-1	ECB_01060	110.88161667839098	0.03463944384281844	0.3803657833279819	0.09106876948747394	0.9274379478362665	0.9998961388966716	FALSE	FALSE
Ara-1	ECB_01061	149.99569160876493	0.5834778154425936	0.3436807945230132	1.6977318044564849	0.08955839215886684	0.9998961388966716	FALSE	FALSE
Ara-1	ECB_01062	233.99228241651915	0.26535019145890004	0.40967093210186134	0.6477154483416531	0.517169010621243	0.9998961388966716	FALSE	FALSE
Ara-1	ECB_01063	288.6267060610889	-0.1793191875216849	0.3805903569752398	-0.4711606172758364	0.6375260401036633	0.9998961388966716	FALSE	FALSE
Ara-1	ECB_01064	206.66678100654556	-0.13486294879386537	0.5385337913584332	-0.25042615887422437	0.8022578021006266	0.9998961388966716	FALSE	FALSE
Ara-1	ECB_01065	132.66384129100368	-0.01686883735340437	0.4940921356972266	-0.03414107639985061	0.97276465333359	0.9998961388966716	FALSE	FALSE
Ara-1	ECB_01066	380.44174579137376	0.786557192261009	0.6017621688451507	1.3070897988992907	0.19118221540349092	0.9998961388966716	FALSE	FALSE
Ara-1	ECB_01067	455.89321603860674	0.44976231133774885	0.6673642808752036	0.6739382436649376	0.5003505768935079	0.9998961388966716	FALSE	FALSE
Ara-1	ECB_01068	599.1470733346276	1.9544240345064665	0.6057540906781682	3.2264314258586406	0.0012534426369062	0.4047575181676271	FALSE	FALSE
Ara-1	ECB_01069	919.8604987240196	3.0764256660243987	0.5240368924747887	5.870628022954328	4.341473771015505e-9	8.411605431342541e-6	FALSE	TRUE
Ara-1	ECB_01070	1333.6961671732174	2.329088761008736	0.6327710749183604	3.680776276490251	2.325249613947237e-4	0.11262927817556928	FALSE	FALSE
Ara-1	ECB_01071	1677.2883555206645	2.5406819182020173	0.3739484736493259	6.7942032050773085	1.0891278260552448e-11	4.220370325964074e-8	FALSE	TRUE
Ara-1	ECB_01072	5149.640244828162	1.7095897651983607	0.3888868428413992	4.39611109675826	1.1020754306842968e-5	0.009427901203565464	FALSE	TRUE
Ara-1	ECB_01073	823.1799590629734	1.4991744318043358	0.3698148615946989	4.053851230693282	5.038126311834974e-5	0.02788962779765789	FALSE	FALSE
Ara-1	ECB_01074	1529.2548530085116	1.4819619976720506	0.33876444835137254	4.374608979437338	1.216503381105221e-5	0.009427901203565464	FALSE	TRUE
Ara-1	ECB_01075	335.7473742446724	1.848983275436418	0.6155851759512673	3.003618910379337	0.0026678927051081904	0.5743380129052355	FALSE	FALSE
Ara-1	ECB_01076	655.6551572464834	1.1081878049755398	0.4711649523247762	2.35201663346908	0.01867193995612532	0.9998961388966716	FALSE	FALSE
Ara-1	ECB_01077	280.49273380163584	1.42077326510995	0.5498537513113307	2.583911197698639	0.00976869427205916	0.9998961388966716	FALSE	FALSE
Ara-1	ECB_01078	680.7051385360407	0.7743596262661621	0.40340548913411733	1.91955649371126	0.054913943928647214	0.9998961388966716	FALSE	FALSE
Ara-1	ECB_01079	491.3900536474625	0.6763317318338222	0.4930133234817354	1.3718325643969707	0.17011556727748087	0.9998961388966716	FALSE	FALSE
Ara-1	ECB_01080	1470.7370575766925	0.19158172522418293	0.24903336208166768	0.7693014446849731	0.44171437980035844	0.9998961388966716	FALSE	FALSE
Ara-1	ECB_01081	106.54027289461878	1.4145518887820403	0.4962812254287636	2.8503030465436896	0.00436775917184083	0.8288171028376399	FALSE	FALSE
Ara-1	ECB_01082	90.61308928850217	-0.2009444838446313	0.6594653526457862	-0.3047081746424412	0.7605884230555072	0.9998961388966716	FALSE	FALSE
Ara-1	ECB_01083	69.47071141786839	-0.18481334591896884	0.40052553413611797	-0.46142712553292625	0.6444921940147252	0.9998961388966716	FALSE	FALSE
Ara-1	ECB_01084	1076.6117707424478	-0.0032081918988291257	0.5083628428763487	-0.006310830824450064	0.9949647189423634	0.9998961388966716	FALSE	FALSE
Ara-1	ECB_01085	931.8435059580111	-0.3324757153665369	0.3813578986047152	-0.8718207137782517	0.38330619259058896	0.9998961388966716	FALSE	FALSE
Ara-1	ECB_01086	386.7755903193935	0.0665319715044685	0.4568042136400817	0.1456465801274096	0.8842003944077514	0.9998961388966716	FALSE	FALSE
Ara-1	ECB_01087	945.8973467540451	-0.38815911021258137	0.4142668421117615	-0.9369784659421602	0.34876963490904594	0.9998961388966716	FALSE	FALSE
Ara-1	ECB_01088	1089.4816595743807	-0.1382924464397208	0.31439068068015275	-0.4398745094496406	0.6600279988416483	0.9998961388966716	FALSE	FALSE
Ara-1	ECB_01089	1788.843563247982	-0.5705577648896085	0.40296761815971993	-1.4158898610643764	0.15680775392062232	0.9998961388966716	FALSE	FALSE
Ara-1	ECB_01090	4347.9930715440305	-0.24855216009953285	0.31016901231738814	-0.8013442678960969	0.422932369933922	0.9998961388966716	FALSE	FALSE
Ara-1	ECB_01091	2895.5337140075885	-0.1102645809267374	0.36159609073869087	-0.3049385315573575	0.7604129685261848	0.9998961388966716	FALSE	FALSE
Ara-1	ECB_01092	45.269421042733875	-0.12246417644461147	0.47420602581614407	-0.25825099171576626	0.7962132065229435	0.9998961388966716	FALSE	FALSE
Ara-1	ECB_01093	62.694686735092795	-0.012824633022848812	0.386271242917063	-0.03320110740317889	0.973514215030683	0.9998961388966716	FALSE	FALSE
Ara-1	ECB_01094	110.58062668021931	0.32639214814385287	0.3278166557920053	0.9956545598797876	0.31941801553386306	0.9998961388966716	FALSE	FALSE
Ara-1	ECB_01095	106.89561790708552	0.12067340807918522	0.3170572155732284	0.3806045160051377	0.7034967297952146	0.9998961388966716	FALSE	FALSE
Ara-1	ECB_01096	316.8404389447684	-0.6512131300425738	0.33986094278533646	-1.9161164113344265	0.055350279818106196	0.9998961388966716	FALSE	FALSE
Ara-1	ECB_01097	4276.591642333729	0.26538523912585993	0.44288951516875186	0.5992131898284871	0.5490307282530733	0.9998961388966716	FALSE	FALSE
Ara-1	ECB_01098	1172.2913386252715	-0.1522928882598148	1.7684040723294	-0.08611882919903571	0.931371955694101	0.9998961388966716	FALSE	FALSE
Ara-1	ECB_01099	338.3412779687486	0.011014702939260702	0.40381785403564663	0.02727641393064406	0.9782392688247884	0.9998961388966716	FALSE	FALSE
Ara-1	ECB_01100	68.02370334877996	0.45020789367876696	0.44511236533994014	1.0114477348544009	0.3118021841949399	0.9998961388966716	FALSE	FALSE
Ara-1	ECB_01101	136.1378888753844	-0.0913473686553666	0.40097692870426394	-0.22781203135689346	0.819792372946309	0.9998961388966716	FALSE	FALSE
Ara-1	ECB_01102	60.184724546754275	0.08891727792351767	0.500050918775509	0.17781644745549574	0.8588671299965345	0.9998961388966716	FALSE	FALSE
Ara-1	ECB_01103	229.57375815671367	0.1208318722095778	0.38339565325587455	0.31516234256556835	0.7526383959193972	0.9998961388966716	FALSE	FALSE
Ara-1	ECB_01104	256.43888269569374	0.17560151168306387	0.5650679519110505	0.31076176075670625	0.7559817417727996	0.9998961388966716	FALSE	FALSE
Ara-1	ECB_01105	1379.2720884749417	0.3255901170709905	0.778446222642707	0.41825640307645323	0.6757596612965225	0.9998961388966716	FALSE	FALSE
Ara-1	ECB_01106	28.036257398000075	-1.4209920592584109	0.9901035341097444	-1.4351954217960667	0.15123141786544753	0.9998961388966716	FALSE	FALSE
Ara-1	ECB_01107	44.65008479521433	-0.03551055648930702	0.5462260803805891	-0.06501073047366146	0.9481654566474245	0.9998961388966716	FALSE	FALSE
Ara-1	ECB_01108	16.941894439301283	-0.49158511050921666	0.6501937834477638	-0.7560593826389764	0.44961359305358956	0.9998961388966716	FALSE	FALSE
Ara-1	ECB_01109	25.86401439227476	-0.5990116360777572	0.6972843211427985	-0.8590636816500055	0.3903053831325516	0.9998961388966716	FALSE	FALSE
Ara-1	ECB_01110	479.26767263543445	-0.15423562224366244	0.32797941837034844	-0.4702600639089565	0.6381692260931736	0.9998961388966716	FALSE	FALSE
Ara-1	ECB_01111	4.073372478779494	0.3490079195959776	1.4603933793873158	0.23898212941940217	0.8111194399567737	0.9998961388966716	FALSE	FALSE
Ara-1	ECB_01112	207.3384210195569	-0.13334775994933565	0.3841669889439558	-0.34710884533805975	0.7285095485431825	0.9998961388966716	FALSE	FALSE
Ara-1	ECB_01113	190.83585246989455	0.043538503247094455	0.4682624300655029	0.09297885213854136	0.9259203619801707	0.9998961388966716	FALSE	FALSE
Ara-1	ECB_01114	223.47407629139465	-0.10226532515785167	0.4008436671898646	-0.25512521097012225	0.7986263927662816	0.9998961388966716	FALSE	FALSE
Ara-1	ECB_01118	15.05564121054371	-0.17701864728742328	0.6762405586503232	-0.2617687522924187	0.7934997312899041	0.9998961388966716	FALSE	FALSE
Ara-1	ECB_01119	1.2179547917879654	-1.5567777889311087	2.2977600345260396	-0.6775197433757378	0.4980762477045758	0.9998961388966716	FALSE	FALSE
Ara-1	ECB_01120	4.836275897353247	-0.1853452830395705	1.2523650034088858	-0.14799621718514036	0.8823457536171289	0.9998961388966716	FALSE	FALSE
Ara-1	ECB_01121	823.9516074869349	0.087250695867137	0.48425261346642806	0.18017599377021404	0.8570144041960795	0.9998961388966716	FALSE	FALSE
Ara-1	ECB_01122	82.70455316581572	-0.22959239535588377	0.5974989468425017	-0.38425573228065185	0.7007889145925777	0.9998961388966716	FALSE	FALSE
Ara-1	ECB_01123	99.73031444688498	-0.10821128625706108	0.673126688971914	-0.16075916767218865	0.8722830863387554	0.9998961388966716	FALSE	FALSE
Ara-1	ECB_01124	252.98155298774412	-0.26005658839792467	0.6862743764188213	-0.3789396738881253	0.7047326618934124	0.9998961388966716	FALSE	FALSE
Ara-1	ECB_01125	104.80721610474451	0.0847568147369577	0.5569972608191921	0.1521673815995134	0.8790549200439939	0.9998961388966716	FALSE	FALSE
Ara-1	ECB_01126	711.503814603718	-0.027703666102543496	0.3807733670789523	-0.07275631254115317	0.9420000363151255	0.9998961388966716	FALSE	FALSE
Ara-1	ECB_01127	143.60079024300956	-0.10931659360724809	0.5039239131293288	-0.21693075235981646	0.8282623112905706	0.9998961388966716	FALSE	FALSE
Ara-1	ECB_01128	460.841811745651	0.4151550595419121	0.33301870829855745	1.24664185283464	0.21252884834583183	0.9998961388966716	FALSE	FALSE
Ara-1	ECB_01129	827.5324947931186	-0.07131278948988463	0.8183065806314259	-0.08714678725283853	0.9305548359715005	0.9998961388966716	FALSE	FALSE
Ara-1	ECB_01130	108.6020083040803	-0.5219528435890798	0.4983244866025185	-1.0474156049357617	0.2949079376007231	0.9998961388966716	FALSE	FALSE
Ara-1	ECB_01131	537.952441865776	-0.07891165755991832	0.4695099578443658	-0.16807238321892234	0.8665263352651961	0.9998961388966716	FALSE	FALSE
Ara-1	ECB_01132	27.76022008434725	-0.6484900729441153	0.7693413467472684	-0.8429159250128627	0.3992754664107491	0.9998961388966716	FALSE	FALSE
Ara-1	ECB_01133	28.28772212949218	-0.364633709227577	0.6435825957064942	-0.5665686295125796	0.5710072933061796	0.9998961388966716	FALSE	FALSE
Ara-1	ECB_01134	5253.53568437618	-0.09457537088130315	0.44501789240114664	-0.21252037838526122	0.8317010812151929	0.9998961388966716	FALSE	FALSE
Ara-1	ECB_01135	12.223052766711968	-0.40169957318631505	1.2576077438210913	-0.31941563270419976	0.7494113580365664	0.9998961388966716	FALSE	FALSE
Ara-1	ECB_01136	4.495986467125293	-0.24881035825751155	1.3322990486501325	-0.18675263523576247	0.8518545850588569	0.9998961388966716	FALSE	FALSE
Ara-1	ECB_01137	72.75900592472298	0.28746740381312264	0.45944758596302226	0.6256805185091535	0.5315245138754446	0.9998961388966716	FALSE	FALSE
Ara-1	ECB_01138	99.07812946661268	-0.527783813962889	0.7176359248805257	-0.7354478721933494	0.4620667758103905	0.9998961388966716	FALSE	FALSE
Ara-1	ECB_01139	3.9537616534402593	1.4270841132310192	1.182544599023595	1.206790944214143	0.22751266444264645	0.9998961388966716	FALSE	FALSE
Ara-1	ECB_01143	5.719114380068019	0.4846483062427516	1.1348383511837568	0.42706373620279225	0.6693329052392718	0.9998961388966716	FALSE	FALSE
Ara-1	ECB_01144	2.0558417115189993	1.470638728117147	2.3697539605564866	0.6205870957893868	0.5348713322644638	0.9998961388966716	FALSE	FALSE
Ara-1	ECB_01146	1.805846810479093	-0.7696029619055789	2.1581043685692207	-0.35661063158674294	0.7213833172764088	0.9998961388966716	FALSE	FALSE
Ara-1	ECB_01149	170.9134497259704	0.62857432492458	0.47046012411712435	1.3360841710106168	0.18152176315551657	0.9998961388966716	FALSE	FALSE
Ara-1	ECB_01150	595.6553729167912	0.05315784407382827	0.29132494256172425	0.1824692510239335	0.8552144833721774	0.9998961388966716	FALSE	FALSE
Ara-1	ECB_01151	227.6923317649405	0.17676147748828422	0.32088455247077546	0.550856923860125	0.5817317585892543	0.9998961388966716	FALSE	FALSE
Ara-1	ECB_01152	36.77680788325116	0.0012631021186683556	0.5829619587909585	0.0021666973283951197	0.9982712270063839	0.9998961388966716	FALSE	FALSE
Ara-1	ECB_01153	952.1115759601345	0.31705063193548255	0.4425746100742151	0.7163778145391496	0.4737580900580952	0.9998961388966716	FALSE	FALSE
Ara-1	ECB_01154	96.35595534153826	0.04970548459508419	0.42858920917866916	0.11597465248912298	0.9076726306002942	0.9998961388966716	FALSE	FALSE
Ara-1	ECB_01155	192.2545605658417	-1.3562721266005922	0.5393477036409351	-2.5146526395586837	0.011914971268253331	0.9998961388966716	FALSE	FALSE
Ara-1	ECB_01156	71.41600812736733	0.35096152275477005	0.5141184013717498	0.6826472692250438	0.49482975734643336	0.9998961388966716	FALSE	FALSE
Ara-1	ECB_01158	11.444467445785723	1.9500489437690862	0.9543076487852953	2.0434174935632496	0.04101112720183465	0.9998961388966716	FALSE	FALSE
Ara-1	ECB_01159	40.59261775765684	-0.14743800452540073	0.7092936747490706	-0.20786595140237282	0.8353336353066586	0.9998961388966716	FALSE	FALSE
Ara-1	ECB_01160	166.42255588412556	0.14827149850523927	0.3311939756792624	0.4476877884059992	0.6543785360071364	0.9998961388966716	FALSE	FALSE
Ara-1	ECB_01161	305.50391875043476	-0.3721050932139919	0.30256198687034713	-1.2298474671685875	0.2187542293066566	0.9998961388966716	FALSE	FALSE
Ara-1	ECB_01162	288.77516246521805	0.2158588200297711	0.46896411233539304	0.46028856868133555	0.6453091052542226	0.9998961388966716	FALSE	FALSE
Ara-1	ECB_01163	58.29046864674187	-0.7436009246761783	0.8098496863840028	-0.9181962247789134	0.35851614477401617	0.9998961388966716	FALSE	FALSE
Ara-1	ECB_01164	447.76026767625916	0.21529615919661196	0.7022707792621128	0.30657143306293777	0.7591696003240669	0.9998961388966716	FALSE	FALSE
Ara-1	ECB_01165	307.4543191979632	0.35490729546583927	0.7340235839405649	0.48350939020315825	0.6287340939873448	0.9998961388966716	FALSE	FALSE
Ara-1	ECB_01166	268.87002487907324	-0.12789201565718203	0.24735772904977593	-0.5170326237570133	0.6051333853488103	0.9998961388966716	FALSE	FALSE
Ara-1	ECB_01167	84.10753121148925	-0.4856706461054782	0.4404598223711466	-1.102644603294226	0.2701815324452344	0.9998961388966716	FALSE	FALSE
Ara-1	ECB_01168	47.839512905866016	0.13115477389203	0.4739380207210651	0.27673402039466416	0.781984347132829	0.9998961388966716	FALSE	FALSE
Ara-1	ECB_01169	7.111782760710822	-0.4499793431714236	1.2605127869950694	-0.3569811808447634	0.7211058942897715	0.9998961388966716	FALSE	FALSE
Ara-1	ECB_01170	2.612728107225547	-2.0134924790631437	1.88882678606194	-1.0660016545302822	0.2864228939817992	0.9998961388966716	FALSE	FALSE
Ara-1	ECB_01171	1.8177449417155582	-0.5532584024495121	2.0861198850577996	-0.2652093038431409	0.790848228028908	0.9998961388966716	FALSE	FALSE
Ara-1	ECB_01172	27.51664154581105	-0.21225545339302257	0.6169249622507171	-0.34405392289307685	0.7308057340353344	0.9998961388966716	FALSE	FALSE
Ara-1	ECB_01173	440.90344230157524	0.09249238031723638	0.47412317579469276	0.19508090943288522	0.8453296075178701	0.9998961388966716	FALSE	FALSE
Ara-1	ECB_01174	199.58178838975377	-0.2942329978015544	0.5836524557601751	-0.5041236353890298	0.6141744988549291	0.9998961388966716	FALSE	FALSE
Ara-1	ECB_01175	371.5498617829595	0.2051835149059755	0.6454651664406413	0.31788472186259287	0.750572382149327	0.9998961388966716	FALSE	FALSE
Ara-1	ECB_01176	38.82053511743187	0.14873303823441528	0.5372104152584651	0.2768617919718778	0.7818862317440082	0.9998961388966716	FALSE	FALSE
Ara-1	ECB_01177	29.724832844318254	0.8071366532783177	0.639909453193004	1.2613294728666498	0.2071901667197955	0.9998961388966716	FALSE	FALSE
Ara-1	ECB_01178	356.3495911737533	0.06241930847276757	0.6083290196127352	0.1026078100178485	0.9182742440632576	0.9998961388966716	FALSE	FALSE
Ara-1	ECB_01179	70.4557993705915	0.1504049182155564	0.5056225233366979	0.2974648305281302	0.766111654592849	0.9998961388966716	FALSE	FALSE
Ara-1	ECB_01180	45.12631537209958	-0.40521650287483635	0.80125466222799	-0.5057274821316865	0.6130479727935312	0.9998961388966716	FALSE	FALSE
Ara-1	ECB_01181	89.13467722450375	0.19983764670240306	0.45888565356033173	0.4354846248775339	0.663210696730487	0.9998961388966716	FALSE	FALSE
Ara-1	ECB_01182	1336.6130862342227	-0.3838346787830285	0.7506438179947366	-0.5113406246499188	0.609112563229891	0.9998961388966716	FALSE	FALSE
Ara-1	ECB_01183	427.98988496539573	0.608073613118553	0.6409410749701044	0.9487199944970223	0.34276304202149827	0.9998961388966716	FALSE	FALSE
Ara-1	ECB_01184	171.26573357775015	0.391004708267468	0.30707326182751427	1.2733271074806207	0.20290199143929336	0.9998961388966716	FALSE	FALSE
Ara-1	ECB_01185	339.74756356528917	-0.25689429974374745	0.4503435870320989	-0.5704406749450102	0.5683788484609773	0.9998961388966716	FALSE	FALSE
Ara-1	ECB_01186	433.8368070685601	-0.025281882794404405	0.6942475703275033	-0.036416235180308905	0.9709504689636862	0.9998961388966716	FALSE	FALSE
Ara-1	ECB_01187	173.60170816981812	-0.4446839571412586	0.7216425592817679	-0.6162108254588545	0.5377553845714267	0.9998961388966716	FALSE	FALSE
Ara-1	ECB_01188	33.307239686995516	-0.8013833324588724	0.8509262616533442	-0.9417776469864613	0.3463064917147033	0.9998961388966716	FALSE	FALSE
Ara-1	ECB_01189	189.84463359695025	-0.0739908278444939	0.4452854686243816	-0.16616492802487678	0.8680271590871814	0.9998961388966716	FALSE	FALSE
Ara-1	ECB_01190	561.7595203929469	-0.01870067925463347	0.5120737537900302	-0.03651950352116946	0.9708681275203076	0.9998961388966716	FALSE	FALSE
Ara-1	ECB_01191	13.022064799033872	-0.07598168401309463	0.9666648681299151	-0.07860188832566847	0.937349285521413	0.9998961388966716	FALSE	FALSE
Ara-1	ECB_01193	3.111023092199032	NA	2.269373722166461	1.3765941599915588	0.1686377574797597	NA	TRUE	FALSE
Ara-1	ECB_01194	87.58244416864403	-0.33759309245440383	0.5569055792618945	-0.6061944879450468	0.5443856125940942	0.9998961388966716	FALSE	FALSE
Ara-1	ECB_01195	6.0671041692936996	1.3052623160050107	1.4137848977064067	0.9232396796164304	0.35588231482016586	0.9998961388966716	FALSE	FALSE
Ara-1	ECB_01196	206.6357903716557	-0.8194686885605114	0.4015963735385469	-2.0405281087077727	0.04129775433838684	0.9998961388966716	FALSE	FALSE
Ara-1	ECB_01197	135.6975807308151	-0.07125345468028328	0.32110611478056283	-0.22190002432366135	0.8243917115959092	0.9998961388966716	FALSE	FALSE
Ara-1	ECB_01198	65.37023984250287	0.38962817751540624	0.4727375264676109	0.8241955751361346	0.409828440850245	0.9998961388966716	FALSE	FALSE
Ara-1	ECB_01199	154.15193697061446	-0.4368741681033646	0.3388336867379821	-1.2893469132577617	0.19727750828043725	0.9998961388966716	FALSE	FALSE
Ara-1	ECB_01200	78.84847276179471	-0.24647529936791648	0.4361069530960022	-0.5651716800618374	0.5719569972049381	0.9998961388966716	FALSE	FALSE
Ara-1	ECB_01201	129.72705191814313	-0.06344026276488222	1.296962321062339	-0.048914499468973346	0.9609874337890141	0.9998961388966716	FALSE	FALSE
Ara-1	ECB_01202	670.3626686802944	-0.036293314730944666	1.9960181218751978	-0.01818285832838442	0.9854929774493634	0.9998961388966716	FALSE	FALSE
Ara-1	ECB_01203	315.24004020058936	-0.10641985713665165	2.0822661932347524	-0.0511077101872988	0.9592396921828655	0.9998961388966716	FALSE	FALSE
Ara-1	ECB_01204	99.01618946577344	0.05053912548388113	2.1257082091423083	0.023775194199524174	0.9810319266166909	0.9998961388966716	FALSE	FALSE
Ara-1	ECB_01205	136.51128239774445	-0.4867248866348627	2.174371313617072	-0.2238462601059589	0.8228769328021668	0.9998961388966716	FALSE	FALSE
Ara-1	ECB_01206	145.85502951120628	1.3817131960000537	0.4251069151693923	3.250272217871315	0.001152945887027627	0.4047575181676271	FALSE	FALSE
Ara-1	ECB_01208	673.5044533461217	-0.3368228466065978	0.40356028253746323	-0.8346283348023227	0.4039270033825663	0.9998961388966716	FALSE	FALSE
Ara-1	ECB_01209	121.44699422170876	0.237653716904954	0.4652158031456911	0.5108461821330869	0.6094587683062127	0.9998961388966716	FALSE	FALSE
Ara-1	ECB_01210	103.43228421385652	-0.4758013716043076	0.3868551622111772	-1.2299212162110849	0.21872660851216774	0.9998961388966716	FALSE	FALSE
Ara-1	ECB_01211	70.06976345421434	0.10820799620255636	0.4142574753503833	0.2612095197824322	0.7939309371789796	0.9998961388966716	FALSE	FALSE
Ara-1	ECB_01212	398.1368165146355	0.11659182764414953	0.2797995306989482	0.4166977240916002	0.6768995192727614	0.9998961388966716	FALSE	FALSE
Ara-1	ECB_01213	3622.4784436872387	-0.0778231049471413	0.3150828512734368	-0.24699251207297362	0.8049140190830161	0.9998961388966716	FALSE	FALSE
Ara-1	ECB_01214	32.109614045921084	-0.16629747721816912	0.7034370591013903	-0.23640704604134274	0.8131168291843192	0.9998961388966716	FALSE	FALSE
Ara-1	ECB_01215	11103.868729909022	-0.1283770684717812	1.175893789725515	-0.10917403390806905	0.9130644551238745	0.9998961388966716	FALSE	FALSE
Ara-1	ECB_01216	31.810404293705517	-0.3417367461443597	0.6920706620467858	-0.4937888063824	0.6214553392737159	0.9998961388966716	FALSE	FALSE
Ara-1	ECB_01217	1519.1601320714879	0.05123563932926217	0.6251907145361076	0.08195201582173063	0.9346848708663893	0.9998961388966716	FALSE	FALSE
Ara-1	ECB_01218	118.69172547731384	-0.5167098203098671	1.0028657411028066	-0.5152332950786258	0.606390005341968	0.9998961388966716	FALSE	FALSE
Ara-1	ECB_01219	128.57224582519757	-1.2761461707616286	0.9493600934752268	-1.3442172043383127	0.17887815987543207	0.9998961388966716	FALSE	FALSE
Ara-1	ECB_01220	193.57843196322855	-0.06739891751829939	0.7728050459936718	-0.08721335072500458	0.930501927449301	0.9998961388966716	FALSE	FALSE
Ara-1	ECB_01221	255.73037648900808	-0.33706568805328324	0.6327237871269892	-0.5327216945387788	0.5942262462060021	0.9998961388966716	FALSE	FALSE
Ara-1	ECB_01222	156.04544359490555	0.261083561971125	0.4267467908931936	0.6117997077955042	0.5406702830859695	0.9998961388966716	FALSE	FALSE
Ara-1	ECB_01223	179.4023997707135	0.4523560791513548	0.45631257619330157	0.9913294148608546	0.3215247542992243	0.9998961388966716	FALSE	FALSE
Ara-1	ECB_01224	103.81915872771195	0.3789773185902682	0.3904929596393463	0.9705099906033803	0.3317923474830419	0.9998961388966716	FALSE	FALSE
Ara-1	ECB_01225	388.54457598089044	-0.19382452103634545	0.4885441463772045	-0.3967390101255941	0.6915599300787321	0.9998961388966716	FALSE	FALSE
Ara-1	ECB_01226	248.33322413798138	0.766856476521265	0.9795509237920779	0.782865349718194	0.43370618712692643	0.9998961388966716	FALSE	FALSE
Ara-1	ECB_01227	80.94149996704255	0.40262876109416657	0.5579110149226862	0.7216720056153789	0.47049615737021794	0.9998961388966716	FALSE	FALSE
Ara-1	ECB_01228	40.216903215352445	0.7760877532132413	0.4408997163250314	1.760236453953872	0.07836772350472943	0.9998961388966716	FALSE	FALSE
Ara-1	ECB_01229	33.03362531012384	-0.5762835786027696	0.5163434971106715	-1.116085671316687	0.26438546490199183	0.9998961388966716	FALSE	FALSE
Ara-1	ECB_01230	33.08509028361011	0.10590776029576147	2.0565515739529676	0.05149774099377074	0.958928901890654	0.9998961388966716	FALSE	FALSE
Ara-1	ECB_01231	3.0642117115883547	1.7279650419362658	1.3571909904566464	1.273192243454893	0.2029498323239407	0.9998961388966716	FALSE	FALSE
Ara-1	ECB_01232	2.311046260485794	0.5096570718361365	1.9041964245588903	0.26764942169986444	0.7889691853115275	0.9998961388966716	FALSE	FALSE
Ara-1	ECB_01234	612.2371151352309	-0.10291715107978631	0.4253552221460798	-0.24195577183825304	0.8088144340312715	0.9998961388966716	FALSE	FALSE
Ara-1	ECB_01235	1219.0381945117094	-0.031096889905604688	0.4193552563266676	-0.07415404823584938	0.9408878093270345	0.9998961388966716	FALSE	FALSE
Ara-1	ECB_01236	797.8408104129671	-0.4900849340321118	0.39381236767289746	-1.2444630343330882	0.21332919611819684	0.9998961388966716	FALSE	FALSE
Ara-1	ECB_01237	526.1938930661954	-0.4835673691031402	0.7364187789401218	-0.6566472541603384	0.5114077571159252	0.9998961388966716	FALSE	FALSE
Ara-1	ECB_01238	589.7314048409953	-0.3034258963011957	0.816238761914097	-0.3717366908545921	0.7100889041890521	0.9998961388966716	FALSE	FALSE
Ara-1	ECB_01239	25.518162243946616	0.46840279243726557	0.8598556332094903	0.5447458554047138	0.5859283222100286	0.9998961388966716	FALSE	FALSE
Ara-1	ECB_01240	62.53606901126216	0.28144939610775593	0.4034637971179967	0.6975827772360044	0.48543815546897173	0.9998961388966716	FALSE	FALSE
Ara-1	ECB_01241	163.4539706159944	0.288973806986763	0.2884616399178196	1.0017755118811962	0.316452026868724	0.9998961388966716	FALSE	FALSE
Ara-1	ECB_01245	300.02023659915926	0.2337069687670076	0.6091469253308058	0.3836627241286488	0.701228443916659	0.9998961388966716	FALSE	FALSE
Ara-1	ECB_01246	152.86865854032024	-0.11417567094401414	0.33384597395923715	-0.34200104194743136	0.7323501081299243	0.9998961388966716	FALSE	FALSE
Ara-1	ECB_01247	101.71537203130393	0.18483568612013712	0.46547316663179145	0.39709203316192404	0.6912995946289641	0.9998961388966716	FALSE	FALSE
Ara-1	ECB_01248	414.52457000751957	0.1599936379765824	0.29327695213080246	0.545537713803111	0.5853837495199338	0.9998961388966716	FALSE	FALSE
Ara-1	ECB_01249	150.6102350209884	0.004839488786009178	0.576954913579332	0.00838798435043355	0.9933074352701838	0.9998961388966716	FALSE	FALSE
Ara-1	ECB_01250	1049.337425800352	0.1169167816358929	0.5450705379623176	0.21449844284920003	0.8301583811339797	0.9998961388966716	FALSE	FALSE
Ara-1	ECB_01251	239.9108456124725	-0.5319097232592028	0.3909663353112582	-1.3605000615608913	0.17367173342695347	0.9998961388966716	FALSE	FALSE
Ara-1	ECB_01253	406.91466198468294	-0.13648623268945448	0.5608581295984182	-0.24335250839134742	0.8077323308505082	0.9998961388966716	FALSE	FALSE
Ara-1	ECB_01254	270.0680596118744	-0.018321939169935995	0.29429252389566374	-0.06225757599072315	0.9503577123590871	0.9998961388966716	FALSE	FALSE
Ara-1	ECB_01255	126.61920284126317	-0.6938651970555375	0.40508068072023334	-1.712906169264467	0.08672980313641514	0.9998961388966716	FALSE	FALSE
Ara-1	ECB_01256	106.4120516784843	0.17900857519031857	0.4584186479335768	0.3904914775985646	0.6961731560218636	0.9998961388966716	FALSE	FALSE
Ara-1	ECB_01257	109.5739388258989	0.084528231822853	0.41009615819318196	0.2061180777583259	0.8366986779477874	0.9998961388966716	FALSE	FALSE
Ara-1	ECB_01258	142.34930762630856	-0.6976586996472199	0.7730613167834319	-0.9024623073238891	0.3668113355614571	0.9998961388966716	FALSE	FALSE
Ara-1	ECB_01259	67.49293975274308	-0.3886289354486933	0.8559690297564317	-0.45402219232076507	0.6498128539200496	0.9998961388966716	FALSE	FALSE
Ara-1	ECB_01260	12.732858193830372	-0.050623740404655886	0.7342807151937564	-0.06894330650001843	0.9450347469039329	0.9998961388966716	FALSE	FALSE
Ara-1	ECB_01261	214.00913102621286	0.23976220719622016	0.4129657013305982	0.5805862482615218	0.5615193427133148	0.9998961388966716	FALSE	FALSE
Ara-1	ECB_01262	107.85591762792649	-0.18381891970271494	0.6604884762254747	-0.27830753498258404	0.7807762924453353	0.9998961388966716	FALSE	FALSE
Ara-1	ECB_01263	1366.9365622207622	-0.2618844628160906	0.4952297955160368	-0.5288140277246508	0.596934465690858	0.9998961388966716	FALSE	FALSE
Ara-1	ECB_01264	367.1376084872953	-0.04058572044925646	0.8641129317774208	-0.046968074376313784	0.9625386723921204	0.9998961388966716	FALSE	FALSE
Ara-1	ECB_01265	2526.601511525439	-0.3707900142572459	0.25552940663489593	-1.451065922862788	0.1467615044088842	0.9998961388966716	FALSE	FALSE
Ara-1	ECB_01266	12.840924652017874	-0.11380863937504704	0.9193608639947631	-0.1237910420512476	0.9014807246648616	0.9998961388966716	FALSE	FALSE
Ara-1	ECB_01267	61.65319929493566	-0.08339050065894812	0.4458553027450729	-0.18703489707428328	0.8516332718019886	0.9998961388966716	FALSE	FALSE
Ara-1	ECB_01268	63.17758242806075	3.2013820313448637e-4	0.429145118073906	7.459905511015348e-4	0.9994047857119776	0.9998961388966716	FALSE	FALSE
Ara-1	ECB_01269	57.85652600731417	-0.10245890462842898	0.3939388223597527	-0.2600883660429423	0.7947956117532575	0.9998961388966716	FALSE	FALSE
Ara-1	ECB_01270	71.22127309447312	-0.3033688292028265	0.39952649241343496	-0.7593209335637664	0.44766059804371233	0.9998961388966716	FALSE	FALSE
Ara-1	ECB_01271	101.36779024554112	-0.265232310825675	0.366619875093558	-0.7234531700115554	0.46940151517980677	0.9998961388966716	FALSE	FALSE
Ara-1	ECB_01272	41.58631083358983	0.4130341297066745	0.4678022401843632	0.8829246511173091	0.3772769836590732	0.9998961388966716	FALSE	FALSE
Ara-1	ECB_01273	77.70891805409595	0.22646176919930316	0.4143819367132537	0.5465049248901297	0.5847189033159875	0.9998961388966716	FALSE	FALSE
Ara-1	ECB_01274	267.3491589901816	-0.3339841174483122	0.6220410286831699	-0.5369165409480144	0.5913252647699727	0.9998961388966716	FALSE	FALSE
Ara-1	ECB_01275	195.87706478460566	-0.035572560942950304	0.659239420076271	-0.05396000278447354	0.9569670309428844	0.9998961388966716	FALSE	FALSE
Ara-1	ECB_01276	113.86353626328348	-0.17586212314761981	0.4996383055248011	-0.35197886391617017	0.7248541136255868	0.9998961388966716	FALSE	FALSE
Ara-1	ECB_01277	82.81881646461513	-0.278171357567274	0.674917317605264	-0.4121562009318109	0.6802249377881344	0.9998961388966716	FALSE	FALSE
Ara-1	ECB_01278	76.8420433677223	-0.19893121594968646	0.6423121627084822	-0.30971111478076235	0.75678064973772	0.9998961388966716	FALSE	FALSE
Ara-1	ECB_01279	60.012359369454444	-0.30022724336790757	0.64778099758412655	-0.4634702846912662	0.643027309623939	0.9998961388966716	FALSE	FALSE
Ara-1	ECB_01280	31.639813599497344	-0.8636774651465715	0.5863692106275215	-1.472924310303196	0.14077144612507447	0.9998961388966716	FALSE	FALSE
Ara-1	ECB_01281	115.04011650420139	0.3705451564471251	0.3960538032694949	0.935592975975003	0.34948279240275437	0.9998961388966716	FALSE	FALSE
Ara-1	ECB_01282	26.130089046077746	1.6838037842230031	0.6637310234135757	2.536876723892131	0.011184633155208316	0.9998961388966716	FALSE	FALSE
Ara-1	ECB_01283	52.44376991281373	0.18867650339365083	0.49033485498874685	0.3847911309465874	0.7003921706301112	0.9998961388966716	FALSE	FALSE
Ara-1	ECB_01284	8.708891485551778	0.5557153966994025	1.0388584095899507	0.534928910012626	0.5926990163693766	0.9998961388966716	FALSE	FALSE
Ara-1	ECB_01285	59.231728594754564	0.8065649170810291	0.4214171086075426	1.9139349129561964	0.05562847272481233	0.9998961388966716	FALSE	FALSE
Ara-1	ECB_01287	1.4694937399800065	-0.9069069146780017	2.1701361876500602	-0.4179032264606624	0.6760178734473714	0.9998961388966716	FALSE	FALSE
Ara-1	ECB_01289	1.991348926126387	2.393171798878258	2.3025652745218994	1.0393502522421094	0.2986418715717812	0.9998961388966716	FALSE	FALSE
Ara-1	ECB_01290	2.29716529423836	-3.9490086377455635	1.91625102691437	-2.0607992284311663	0.03932219813134647	0.9998961388966716	FALSE	FALSE
Ara-1	ECB_01291	3.7542245802372256	2.6405087722748917	1.5795408576524077	1.6716938719770422	0.094584703161887565	0.9998961388966716	FALSE	FALSE
Ara-1	ECB_01292	5.323784141408178	-2.8060011016115682	1.7706543196451552	-1.5847255280036252	0.1130287091653075	0.9998961388966716	FALSE	FALSE
Ara-1	ECB_01293	5.76891447767158	0.5897607719617746	1.0954017838372603	0.5383967605893484	0.5903031623229468	0.9998961388966716	FALSE	FALSE
Ara-1	ECB_01295	2.0395813771793767	1.7655947797886484	1.7722376508555808	0.9962517041302416	0.3191278632109767	0.9998961388966716	FALSE	FALSE
Ara-1	ECB_01296	1.4454440562093338	1.9277589467347376	2.521804840832524	0.7644362146986465	0.4446073343872773	0.9998961388966716	FALSE	FALSE
Ara-1	ECB_01297	20.85374766201662	0.816042029017708	0.5693361325720129	1.4333220435723713	0.15176582520833143	0.9998961388966716	FALSE	FALSE
Ara-1	ECB_01298	73.3750325874812	-0.021729911724950552	0.6340583032208236	-0.034271157107428764	0.9726609246474941	0.9998961388966716	FALSE	FALSE
Ara-1	ECB_01299	87.84408529022237	-0.10967877684158349	0.7198295463653677	-0.15236770620959375	0.8788969263620571	0.9998961388966716	FALSE	FALSE
Ara-1	ECB_01300	296.9038768277295	0.07024099495299559	0.2707336598108852	0.25944684898826703	0.7952904865505089	0.9998961388966716	FALSE	FALSE
Ara-1	ECB_01301	2461.4814377443404	-0.17896289263480714	0.25582626848132367	-0.6995485400979147	0.4842092892512796	0.9998961388966716	FALSE	FALSE
Ara-1	ECB_01302	280.01300084530595	-0.17637847547658175	0.33283043564312687	-0.5299349355949565	0.5961570430256178	0.9998961388966716	FALSE	FALSE
Ara-1	ECB_01303	148.82213252525645	-0.08264874432217595	0.532940782737203	-0.15508053990105436	0.8767578234821408	0.9998961388966716	FALSE	FALSE
Ara-1	ECB_01305	34.981154479346095	0.3509691402491729	0.5680502755138318	0.617848728145942	0.5366750591850127	0.9998961388966716	FALSE	FALSE
Ara-1	ECB_01306	33.77388179751454	-0.9433741674936964	0.5431600661685428	-1.7368253416497799	0.08241800455049986	0.9998961388966716	FALSE	FALSE
Ara-1	ECB_01307	41.40508702584556	NA	2.082031456517465	0.43216108461477454	0.6656243408737214	NA	TRUE	FALSE
Ara-1	ECB_01308	13.316088584630096	-0.2771209585052685	0.9732734785566822	-0.2847308229504266	0.7758503743548991	0.9998961388966716	FALSE	FALSE
Ara-1	ECB_01309	736.5055309546879	-0.3839905981841363	0.4570069563719266	-0.8402292193373806	0.4007798784490476	0.9998961388966716	FALSE	FALSE
Ara-1	ECB_01310	351.0076508011022	0.06708836276112408	0.5098272937421722	0.13159037106211058	0.8953083020714829	0.9998961388966716	FALSE	FALSE
Ara-1	ECB_01311	1365.954446906835	-0.23812468860140035	0.3530360739563034	-0.6745052592865451	0.4999901432003294	0.9998961388966716	FALSE	FALSE
Ara-1	ECB_01312	62.84821880827432	0.05297861992098762	0.49830653278680986	0.10631732966594164	0.9153305824316752	0.9998961388966716	FALSE	FALSE
Ara-1	ECB_01313	87.08912039660977	0.12108361620799954	0.7922686189588323	0.15283151864215294	0.878531141428276	0.9998961388966716	FALSE	FALSE
Ara-1	ECB_01314	140.74304366080722	-0.17957360620501459	0.7445910815605373	-0.2411707723233249	0.8094227627038624	0.9998961388966716	FALSE	FALSE
Ara-1	ECB_01315	349.11631377421577	-0.2885058578404151	0.8163430548064206	-0.3534125220295143	0.7237791995319227	0.9998961388966716	FALSE	FALSE
Ara-1	ECB_01316	14.801357073158062	0.3254342126066003	0.9358692899455784	0.34773468485703235	0.7280394456133649	0.9998961388966716	FALSE	FALSE
Ara-1	ECB_01317	36.98925044878761	0.32123470310937613	0.5414695116977127	0.5932646181724678	0.5530040736722905	0.9998961388966716	FALSE	FALSE
Ara-1	ECB_01318	42.908487521117124	0.4009955862170075	0.5297566181825581	0.7569430422459043	0.44908398695518387	0.9998961388966716	FALSE	FALSE
Ara-1	ECB_01319	66.31251950121398	0.12689122641233716	0.4884993808586286	0.2597571898439302	0.795051075184945	0.9998961388966716	FALSE	FALSE
Ara-1	ECB_01320	96.04793700650673	0.11983086076850023	0.6109188244454732	0.1961485814048534	0.8444938722753687	0.9998961388966716	FALSE	FALSE
Ara-1	ECB_01321	151.38761287379194	0.25083428599834134	0.4618187375738394	0.543144453852386	0.5870303474590961	0.9998961388966716	FALSE	FALSE
Ara-1	ECB_01322	19.22647476725787	0.7245038795097801	0.6891270080213587	1.0513357785671418	0.29310440014865696	0.9998961388966716	FALSE	FALSE
Ara-1	ECB_01326	8.761581766741267	-0.7726305890286275	1.1493892685717417	-0.6722096770476346	0.5014502212567312	0.9998961388966716	FALSE	FALSE
Ara-1	ECB_01327	19.072433154926323	-1.445377353988972	0.8802282203579629	-1.6420484148999217	0.10057997093416288	0.9998961388966716	FALSE	FALSE
Ara-1	ECB_01331	1.907160575480866	1.5914013767108695	2.283427086530558	0.696935490560746	0.485843165878256	0.9998961388966716	FALSE	FALSE
Ara-1	ECB_01336	173.26853332813667	-0.8073870400096362	0.3753926574561578	-2.150780053826522	0.03149356417792356	0.9998961388966716	FALSE	FALSE
Ara-1	ECB_01338	6.678147836990015	0.6276607993302138	1.4077629297722876	0.4458568882984729	0.655700625563689	0.9998961388966716	FALSE	FALSE
Ara-1	ECB_01339	33.982110468569026	0.355610520746626	0.5095638703151153	0.697872320748949	0.48525704586971813	0.9998961388966716	FALSE	FALSE
Ara-1	ECB_01341	3.770563687607189	2.256746792606271	1.5121651899453783	1.4923943545399216	0.13559579414793366	0.9998961388966716	FALSE	FALSE
Ara-1	ECB_01342	8.09656096748451	-0.11909961204190266	0.9138491899072234	-0.1303274253096334	0.8963073828508751	0.9998961388966716	FALSE	FALSE
Ara-1	ECB_01343	1.2169556223741504	5.130084985990386	2.9448270190816537	1.7420666656305697	0.0814967796669131	0.9998961388966716	FALSE	FALSE
Ara-1	ECB_01344	6.563682766929519	-1.5154211499707468	1.1532035757381396	-1.3140968185090476	0.18881362466525503	0.9998961388966716	FALSE	FALSE
Ara-1	ECB_01345	14.80440345876098	0.9851623007386062	1.296807924393519	0.759682511347499	0.44744438496441097	0.9998961388966716	FALSE	FALSE
Ara-1	ECB_01346	25.285430456041347	-0.6947648544066175	0.9433469815592418	-0.7364891900732567	0.4614330437994613	0.9998961388966716	FALSE	FALSE
Ara-1	ECB_01347	35.1842397339214	-0.06026721046005564	0.5306419963530129	-0.11357414391295653	0.9095753848675028	0.9998961388966716	FALSE	FALSE
Ara-1	ECB_01348	5.320783103939168	1.242807269784623	1.1810110484036473	1.052324846126126	0.29265053606028973	0.9998961388966716	FALSE	FALSE
Ara-1	ECB_01349	485.56254691697694	0.09121149815620022	0.5732011865631979	0.1591264992019408	0.873569210871863	0.9998961388966716	FALSE	FALSE
Ara-1	ECB_01350	97.97531238665316	-0.20818334015381718	0.4553147707940572	-0.45722948937226615	0.647506104406278	0.9998961388966716	FALSE	FALSE
Ara-1	ECB_01351	49.52627260718503	0.29853644490861403	0.4705032013819303	0.6345045985484751	0.5257515666901809	0.9998961388966716	FALSE	FALSE
Ara-1	ECB_01352	282.30342360614475	0.216428444179415	0.36245253185131016	0.5971221750720203	0.5504258137754411	0.9998961388966716	FALSE	FALSE
Ara-1	ECB_01353	102.52567666968064	-0.011813230017050216	0.36127236685490854	-0.03269895818462793	0.97391465469656	0.9998961388966716	FALSE	FALSE
Ara-1	ECB_01354	28.561448254795184	0.2716650542741862	0.5353717277122916	0.5074325748112325	0.6118513343108911	0.9998961388966716	FALSE	FALSE
Ara-1	ECB_01355	13.745618825232357	-0.19830187303487082	0.8428960237876988	-0.23526255604311327	0.8140049554904306	0.9998961388966716	FALSE	FALSE
Ara-1	ECB_01356	9.390005714806195	-0.19330048216883527	0.8029620014167262	-0.24073428359969798	0.8097610657638188	0.9998961388966716	FALSE	FALSE
Ara-1	ECB_01357	21.112529568400532	-0.22219500204292397	0.6913316486165081	-0.32140146120545804	0.7479061759336804	0.9998961388966716	FALSE	FALSE
Ara-1	ECB_01358	14.732721506221463	0.13597649405423426	0.7005236923776347	0.19410691677353398	0.8460921658302654	0.9998961388966716	FALSE	FALSE
Ara-1	ECB_01361	16.423824721971666	0.3899454720122763	0.7768987517809872	0.5019257285693316	0.615719766368841	0.9998961388966716	FALSE	FALSE
Ara-1	ECB_01362	18.016513362501954	-0.3839727435119193	0.8143221298319451	-0.47152438751868536	0.6372663083885926	0.9998961388966716	FALSE	FALSE
Ara-1	ECB_01365	15.458354712608529	1.3590660129948509	0.7344465194867918	1.8504628682079174	0.06424686507039207	0.9998961388966716	FALSE	FALSE
Ara-1	ECB_01366	17.6605596703685	0.5095121419377352	0.7407847556536841	0.6878005224177851	0.4915784071021383	0.9998961388966716	FALSE	FALSE
Ara-1	ECB_01367	173.641337196897	-0.5750393102108776	0.3334209254811004	-1.7246647293691622	0.08458791083781182	0.9998961388966716	FALSE	FALSE
Ara-1	ECB_01368	336.8299274254719	0.139122964052977	0.23511805762210647	0.5917153512580577	0.5540412150486893	0.9998961388966716	FALSE	FALSE
Ara-1	ECB_01369	83.77328588876478	0.16514211055374886	0.369856420050409	0.4465032958769273	0.6552337323685301	0.9998961388966716	FALSE	FALSE
Ara-1	ECB_01370	45.10921503592473	-0.0961200657924288	0.5651989839102097	-0.17006411640630073	0.8649597133445455	0.9998961388966716	FALSE	FALSE
Ara-1	ECB_01371	11.079376590891439	0.9826206071617356	0.8607845005552921	1.1415407764984697	0.2536449533086311	0.9998961388966716	FALSE	FALSE
Ara-1	ECB_01374	252.0384680527143	0.06842672642123233	0.3076096261276192	0.22244663563566072	0.8239662111015991	0.9998961388966716	FALSE	FALSE
Ara-1	ECB_01375	19.890294335207646	0.6571976786776679	0.6105083022072201	1.0764762351333272	0.28171432370896937	0.9998961388966716	FALSE	FALSE
Ara-1	ECB_01376	9.037281659681186	-1.9860648213141248	1.3669326578538783	-1.4529353804687797	0.14624169642582588	0.9998961388966716	FALSE	FALSE
Ara-1	ECB_01377	393.2309440071963	-0.28584316701443596	0.6385855413238779	-0.4476192279922949	0.6544280238541205	0.9998961388966716	FALSE	FALSE
Ara-1	ECB_01378	14.02976707449639	-0.844679726869428	0.9936773063266819	-0.8500543601946069	0.3952948643186089	0.9998961388966716	FALSE	FALSE
Ara-1	ECB_01379	84.43867395284128	-0.24469298156465494	0.42334923569554106	-0.5779932049780058	0.563268706841163	0.9998961388966716	FALSE	FALSE
Ara-1	ECB_01380	9.88371140215	-0.7200313284292512	0.9223703426550196	-0.7806314829644884	0.43501926949676545	0.9998961388966716	FALSE	FALSE
Ara-1	ECB_01381	249.5307757984512	-0.36780635562228026	0.5159833841607994	-0.7128259686510725	0.4759534541261624	0.9998961388966716	FALSE	FALSE
Ara-1	ECB_01382	4.005790974819872	1.6728131834301494	1.4913335585069527	1.1216894931975412	0.2619944854135603	0.9998961388966716	FALSE	FALSE
Ara-1	ECB_01383	14.05634365722923	-0.5878471326042393	0.7553326457121959	-0.778262578668189	0.43641423159429094	0.9998961388966716	FALSE	FALSE
Ara-1	ECB_01384	35.06100210442889	0.3463301140538903	0.5058174119024441	0.6846939348159218	0.4935370771479652	0.9998961388966716	FALSE	FALSE
Ara-1	ECB_01385	15.777611966582741	-1.8394854302449348	1.1857105260977396	-1.5513781734727585	0.12081108272257045	0.9998961388966716	FALSE	FALSE
Ara-1	ECB_01386	31.59343617846275	0.24065254437098307	0.5965947634673677	0.40337689686098993	0.6866709800015	0.9998961388966716	FALSE	FALSE
Ara-1	ECB_01387	76.4933172372501	0.003133293105823743	0.38548892850551064	0.008128101416481931	0.9935147847799679	0.9998961388966716	FALSE	FALSE
Ara-1	ECB_01388	149.0737183041435	-0.13518954059316082	0.2753851617571378	-0.4909107656003067	0.6234895624381982	0.9998961388966716	FALSE	FALSE
Ara-1	ECB_01390	137.83392041464063	0.19356353858111672	0.4141606940559938	0.4673633721382243	0.6402399235334664	0.9998961388966716	FALSE	FALSE
Ara-1	ECB_01391	45.8860746646227	-0.7091222238068889	0.49864224591154	-1.4221061885973625	0.154995426502453	0.9998961388966716	FALSE	FALSE
Ara-1	ECB_01392	16.239665904095418	-0.5740525175307779	0.802553840999939	-0.7152822504911811	0.4744346539765372	0.9998961388966716	FALSE	FALSE
Ara-1	ECB_01393	229.58540512040005	0.12018154547513331	0.4873304831377691	0.24661200075423517	0.805208516104336	0.9998961388966716	FALSE	FALSE
Ara-1	ECB_01394	462.2658725249906	-0.21989582118001835	0.44480147676551446	-0.4943684602376907	0.6210459842070923	0.9998961388966716	FALSE	FALSE
Ara-1	ECB_01395	11.509456481756281	0.7030185647769989	0.7812558513077803	0.8998570232788446	0.3681963435820917	0.9998961388966716	FALSE	FALSE
Ara-1	ECB_01396	52.133100800227076	-0.3717212728053853	0.46102198177958337	-0.8062983707859441	0.42007082968437803	0.9998961388966716	FALSE	FALSE
Ara-1	ECB_01397	11.494400425736213	-1.2700122943436458	0.8675726284600049	-1.4638685600282206	0.1432298652174676	0.9998961388966716	FALSE	FALSE
Ara-1	ECB_01398	4.561655079922893	1.1946347264495685	1.228388314519124	0.9725220537588971	0.3307908988464081	0.9998961388966716	FALSE	FALSE
Ara-1	ECB_01399	5.524577542638657	2.4357287592977848	1.1132315450699997	2.1879803622925786	0.02867103279768744	0.9998961388966716	FALSE	FALSE
Ara-1	ECB_01400	2.9656586898798527	-0.6535627660955214	1.8002087855872768	-0.36304831491104606	0.7165687928925635	0.9998961388966716	FALSE	FALSE
Ara-1	ECB_01401	40.509941299094535	-0.6488410546157883	0.5114131997438458	-1.2687217595102682	0.20454031887714402	0.9998961388966716	FALSE	FALSE
Ara-1	ECB_01402	16.299962831066548	0.40252894563450264	0.9867760091982417	0.40792331986420965	0.6833299715491294	0.9998961388966716	FALSE	FALSE
Ara-1	ECB_01403	158.7765328706496	0.41683987000939904	0.47589208039070907	0.8759126011661552	0.3810775485597983	0.9998961388966716	FALSE	FALSE
Ara-1	ECB_01404	67.01127140021501	-0.38604250183647443	0.44021067515123785	-0.8769494326866255	0.3805141047004235	0.9998961388966716	FALSE	FALSE
Ara-1	ECB_01405	264.91467827067515	0.05227292473364395	0.34186136180639626	0.15290679372899496	0.8784717782947665	0.9998961388966716	FALSE	FALSE
Ara-1	ECB_01406	57.625845739054725	0.054367832133230695	0.5341469265159663	0.10178441442666539	0.9189277968803319	0.9998961388966716	FALSE	FALSE
Ara-1	ECB_01407	9.383296226318064	0.4589817544076745	0.8183596350264645	0.56085580808593	0.5748958381390892	0.9998961388966716	FALSE	FALSE
Ara-1	ECB_01408	226.28286587663567	0.19567979969378993	0.6174650064390991	0.316908322987029	0.751313166473411	0.9998961388966716	FALSE	FALSE
Ara-1	ECB_01409	2297.877204786457	-0.4322990665514281	1.5612746202270231	-0.2768885505155832	0.7818656843826773	0.9998961388966716	FALSE	FALSE
Ara-1	ECB_01410	43.64723478376233	0.33398127366309666	0.4275571212958441	0.7811383719931108	0.43472111550337617	0.9998961388966716	FALSE	FALSE
Ara-1	ECB_01411	7.5753074836622645	-1.188093979839279	1.0725733178820251	-1.107704210081758	0.26798958055879296	0.9998961388966716	FALSE	FALSE
Ara-1	ECB_01413	8.507072237031727	0.9300252057331514	0.915292265317027	1.0160964327727837	0.309583467604713	0.9998961388966716	FALSE	FALSE
Ara-1	ECB_01414	29.009091862977773	-0.7021400095673213	0.7511989598054121	-0.9346924678239719	0.3499468097343945	0.9998961388966716	FALSE	FALSE
Ara-1	ECB_01415	7.61418500084968	1.3073416978343262	1.0170407082763042	1.2854369418998266	0.19863963892893993	0.9998961388966716	FALSE	FALSE
Ara-1	ECB_01416	1.0342078318904457	1.05682339432812	2.5238128603855645	0.41874079133056974	0.6754055805925654	0.9998961388966716	FALSE	FALSE
Ara-1	ECB_01418	0.7694218692766456	0.4285478879946157	3.496649085755331	0.12255959276566714	0.9024558534420234	0.9998961388966716	FALSE	FALSE
Ara-1	ECB_01419	8.491656137773212	0.28823909662326724	0.8483179042395659	0.33977721698759317	0.7340243064471632	0.9998961388966716	FALSE	FALSE
Ara-1	ECB_01420	4.167611677595933	-0.5648806496783217	1.296838087412286	-0.4355830193154536	0.6631392931461284	0.9998961388966716	FALSE	FALSE
Ara-1	ECB_01421	25.847692901991998	-1.128746733525185	0.5842301669619963	-1.9320240503750112	0.0533565374755383	0.9998961388966716	FALSE	FALSE
Ara-1	ECB_01423	8.869710226312819	0.8983133082306147	0.8243354783046091	1.0897423826500274	0.2758266408348663	0.9998961388966716	FALSE	FALSE
Ara-1	ECB_01424	3.4949636337699177	0.6999355004750164	1.3339470126405233	0.5247101225479017	0.5997847193711398	0.9998961388966716	FALSE	FALSE
Ara-1	ECB_01425	9.145361390383588	-0.05557282405919758	1.0083013498912534	-0.055115292729887924	0.9560466128267688	0.9998961388966716	FALSE	FALSE
Ara-1	ECB_01426	27.52261125325856	-0.1336494915235874	0.5833873874233321	-0.22909218540682186	0.8187972671087553	0.9998961388966716	FALSE	FALSE
Ara-1	ECB_01427	2.864338658934253	0.9316832820285947	1.5441423377527932	0.6033661918657598	0.5462651078208682	0.9998961388966716	FALSE	FALSE
Ara-1	ECB_01431	35.39095725340563	0.04446943314881646	0.5823050032074195	0.07636793931680552	0.9391263758146854	0.9998961388966716	FALSE	FALSE
Ara-1	ECB_01432	21.14441954393111	-0.12197193459091042	0.9796516711292037	-0.12450541165342825	0.9009151158418627	0.9998961388966716	FALSE	FALSE
Ara-1	ECB_01433	8.939436362030703	-0.2937734436678678	1.2190691633528568	-0.24098176912283667	0.8095692463380983	0.9998961388966716	FALSE	FALSE
Ara-1	ECB_01434	8.034448267755707	-0.8258787200136617	0.9717351587594054	-0.849901037920707	0.3953801084841236	0.9998961388966716	FALSE	FALSE
Ara-1	ECB_01435	61.61731515228383	-0.2964652418523831	0.42002382128258015	-0.7058295906815477	0.4802941178436077	0.9998961388966716	FALSE	FALSE
Ara-1	ECB_01436	35.77166533401966	-0.022074023390582426	0.5371630708786426	-0.041093709875616995	0.9672211891616915	0.9998961388966716	FALSE	FALSE
Ara-1	ECB_01437	627.4762166002464	0.1089872486233204	0.26140402192220213	0.4169302668792016	0.6767294142660554	0.9998961388966716	FALSE	FALSE
Ara-1	ECB_01438	31.472858956383575	0.6880624365608525	0.6730797188759151	1.0222599452408987	0.3066578855935138	0.9998961388966716	FALSE	FALSE
Ara-1	ECB_01440	60.13962301734644	0.07655607173102581	0.6349259048451117	0.12057481218962304	0.9040278202201485	0.9998961388966716	FALSE	FALSE
Ara-1	ECB_01441	12.444714767462312	-1.0203184325528063	1.0359772071208775	-0.98488502019114	0.3246805522469187	0.9998961388966716	FALSE	FALSE
Ara-1	ECB_01442	9.064117903864169	0.2736874530269386	1.0148588037750685	0.26968032598118763	0.7874061975311827	0.9998961388966716	FALSE	FALSE
Ara-1	ECB_01443	8.875438658852435	0.05974684289664219	0.9233126084815287	0.0647092245332827	0.9484055181026407	0.9998961388966716	FALSE	FALSE
Ara-1	ECB_01444	5.491441429640838	-0.6970279905409758	1.1645985341026794	-0.5985135393271247	0.5494973275702335	0.9998961388966716	FALSE	FALSE
Ara-1	ECB_01445	18.599221849611254	0.7751796096702933	0.6492247930441309	1.1940080199888494	0.23247483087769832	0.9998961388966716	FALSE	FALSE
Ara-1	ECB_01446	4.486142907128191	-0.13788224718148942	1.2149847493933885	-0.11348475546736746	0.9096462483758307	0.9998961388966716	FALSE	FALSE
Ara-1	ECB_01447	39.97106435568283	0.5294220197872866	0.5599735107579031	0.9454411853709541	0.3444336841563901	0.9998961388966716	FALSE	FALSE
Ara-1	ECB_01448	20.57423313367111	-0.6289641331519379	0.7633360819072679	-0.8239675132091373	0.40995801724818204	0.9998961388966716	FALSE	FALSE
Ara-1	ECB_01449	39.610439745611316	0.2897646876482599	0.448788855425915	0.6456592763946064	0.5185000395163126	0.9998961388966716	FALSE	FALSE
Ara-1	ECB_01450	15.938369494404759	-0.418800697324384	0.7133389245677313	-0.587099179507369	0.5571370985984281	0.9998961388966716	FALSE	FALSE
Ara-1	ECB_01451	16.084524631786056	-0.3498546966684724	1.0957080210982166	-0.3192955513073791	0.7495024058207318	0.9998961388966716	FALSE	FALSE
Ara-1	ECB_01452	212.51560996423552	0.1726781661913217	1.060518409954202	0.16282429854167146	0.8706567761005756	0.9998961388966716	FALSE	FALSE
Ara-1	ECB_01453	184.3704875595821	0.49163331586722536	1.0799696899211504	0.45522880915585695	0.6489446365195694	0.9998961388966716	FALSE	FALSE
Ara-1	ECB_01454	48.88555605324179	0.07507530194530848	1.295454546685071	0.05795286460448814	0.9537861739794748	0.9998961388966716	FALSE	FALSE
Ara-1	ECB_01455	2.888188902644265	-0.17180633725595623	1.5837184454834476	-0.10848287948272929	0.9136126605549624	0.9998961388966716	FALSE	FALSE
Ara-1	ECB_01456	15.785719328107733	-0.025093726341272514	0.7839063106976725	-0.03201112938986195	0.9744631754772426	0.9998961388966716	FALSE	FALSE
Ara-1	ECB_01459	15.033223164613338	-0.648003795902512	0.7664896468559155	-0.8454175455083787	0.3978777516991234	0.9998961388966716	FALSE	FALSE
Ara-1	ECB_01464	1.2531307324476906	3.317148880402014	2.431841366620851	1.3640482170970454	0.17255239078954546	0.9998961388966716	FALSE	FALSE
Ara-1	ECB_01468	4.734231711902106	1.3919379789777429	1.2565497040413653	1.1077460561257038	0.2679715028716149	0.9998961388966716	FALSE	FALSE
Ara-1	ECB_01469	44.644906819339354	-0.5418581136694897	0.5487679274995195	-0.9874084954973322	0.3234424212682561	0.9998961388966716	FALSE	FALSE
Ara-1	ECB_01470	8.985807387916145	-0.6223079186632902	1.2089772556064562	-0.5147391448246257	0.6067353154459216	0.9998961388966716	FALSE	FALSE
Ara-1	ECB_01472	5.092129068624297	0.19986569701121237	1.4150237702463069	0.14124546966191434	0.8876760265136867	0.9998961388966716	FALSE	FALSE
Ara-1	ECB_01473	3.1637583827055904	-3.4827680416827755	1.7780057745554774	-1.9588058101518309	0.05013553290595052	0.9998961388966716	FALSE	FALSE
Ara-1	ECB_01474	10.539036845433156	1.2862722119280527	0.8500856444930952	1.5131089676206153	0.130251982111943	0.9998961388966716	FALSE	FALSE
Ara-1	ECB_01476	26.685561981468712	-1.0371004746607713	0.6081909270515798	-1.7052218777555295	0.08815305121169502	0.9998961388966716	FALSE	FALSE
Ara-1	ECB_01477	72.36403044759084	-0.5976184440298391	0.57620662278717	-1.0371599707394856	0.2996613099848506	0.9998961388966716	FALSE	FALSE
Ara-1	ECB_01478	17.321764391538373	-0.33997155558410597	0.6415386467224057	-0.52993152839818225	0.5961594054394936	0.9998961388966716	FALSE	FALSE
Ara-1	ECB_01479	24.840688100602605	-0.32889374817287353	0.6832330445777278	-0.48137857321603394	0.6302474623536709	0.9998961388966716	FALSE	FALSE
Ara-1	ECB_01480	18.275767173523256	0.05969698102505416	0.7626075208585517	0.0782800843058126	0.9376052592650146	0.9998961388966716	FALSE	FALSE
Ara-1	ECB_01481	95.36755604267026	-0.317887064746422	0.4379321625081148	-0.7258819789024552	0.46791112499789783	0.9998961388966716	FALSE	FALSE
Ara-1	ECB_01482	164.6533822686096	-0.2830287406508662	0.40369267546486626	-0.7010995191452227	0.4832409104087274	0.9998961388966716	FALSE	FALSE
Ara-1	ECB_01483	15.630816141747793	-0.9735192135075534	0.7250827786011643	-1.342631823894197	0.1793912203407881	0.9998961388966716	FALSE	FALSE
Ara-1	ECB_01485	121.07563929208641	-0.27648627111625634	0.5468532002565076	-0.5055950499815441	0.6131409572578338	0.9998961388966716	FALSE	FALSE
Ara-1	ECB_01486	53.2797062833949	0.4062726965152131	0.4409532975579691	0.9213508522675312	0.35686727952860864	0.9998961388966716	FALSE	FALSE
Ara-1	ECB_01487	38.28655345711072	0.1143796938423022	0.5418554434885934	0.21108894487780488	0.8328178665856086	0.9998961388966716	FALSE	FALSE
Ara-1	ECB_01488	20.53271362747814	0.232065140598202	0.7492248769818192	0.3097403032492117	0.7567584514011882	0.9998961388966716	FALSE	FALSE
Ara-1	ECB_01489	8.646790878733903	-2.5356844673478065	1.6051391820533767	-1.5797287211592632	0.1141690052497197	0.9998961388966716	FALSE	FALSE
Ara-1	ECB_01490	37.81927763409324	-0.8478457436935761	0.5752583265961382	-1.473852188651254	0.14052139313486298	0.9998961388966716	FALSE	FALSE
Ara-1	ECB_01491	9.669414655898418	-3.273895511733537	1.5338470312127377	-2.134434167887673	0.03280725716767185	0.9998961388966716	FALSE	FALSE
Ara-1	ECB_01492	148.89440695273353	-0.21134380762460567	0.3300587851071791	-0.64032171589063	0.521963465528609	0.9998961388966716	FALSE	FALSE
Ara-1	ECB_01493	107.53014490648185	0.14299535888432016	0.4713914953750767	0.30334734565064997	0.7616251682704467	0.9998961388966716	FALSE	FALSE
Ara-1	ECB_01494	32.16322686508591	-0.0366752052691002	0.6620375619996424	-0.055397468926574316	0.9558218122470119	0.9998961388966716	FALSE	FALSE
Ara-1	ECB_01495	2.4391940666896006	0.6645514847160421	1.901663371754711	0.3494580032336871	0.7267454943212985	0.9998961388966716	FALSE	FALSE
Ara-1	ECB_01496	3.6656534437270176	-0.4805514556351693	1.3899583705436658	-0.3457308260586303	0.7295450153952491	0.9998961388966716	FALSE	FALSE
Ara-1	ECB_01497	333.42432671095116	-0.06273009196209567	0.3848107896652553	-0.16301541860784158	0.8705062947658178	0.9998961388966716	FALSE	FALSE
Ara-1	ECB_01498	647.6073428043542	-0.02511922784566594	0.2868861257235483	-0.08755818282363208	0.9302278397476356	0.9998961388966716	FALSE	FALSE
Ara-1	ECB_01499	172.78056284050177	-0.048313769992598066	0.3925665996101048	-0.12307152478224857	0.9020504597629899	0.9998961388966716	FALSE	FALSE
Ara-1	ECB_01500	39.76749045831742	0.16189520994052906	1.0333807751177833	0.15666559107612243	0.8755084064942041	0.9998961388966716	FALSE	FALSE
Ara-1	ECB_01501	20.857030771057726	-1.2047578523328577	0.680782150091605	-1.769667216114211	0.07678259431519055	0.9998961388966716	FALSE	FALSE
Ara-1	ECB_01502	5.850868917153779	1.3177452030209311	1.455842258200289	0.9051428446993472	0.3653897166055491	0.9998961388966716	FALSE	FALSE
Ara-1	ECB_01503	6.017806635571365	4.293510899784605	6.3304019390424	0.6782366966787081	0.4976216286137515	0.9998961388966716	FALSE	FALSE
Ara-1	ECB_01504	16.135693388217156	0.7998407698013548	0.8111707249100213	0.98603258875013855	0.32411712128767284	0.9998961388966716	FALSE	FALSE
Ara-1	ECB_01505	8.262531460178565	-1.8427178951560175	1.2881075167176947	-1.4305621784209126	0.15255573359734723	0.9998961388966716	FALSE	FALSE
Ara-1	ECB_01506	2.932883385501405	2.0539283010870033	1.4934461558818324	1.3752945112870334	0.16904015746514786	0.9998961388966716	FALSE	FALSE
Ara-1	ECB_01507	1.8724547737885116	-2.242525747758871	6.462287933757435	-0.3470173057508714	0.7285783175927945	0.9998961388966716	FALSE	FALSE
Ara-1	ECB_01508	4.684512531571533	1.1738226731841512	1.1658085972887136	1.006874263849208	0.31399520101313605	0.9998961388966716	FALSE	FALSE
Ara-1	ECB_01509	7.782875930749085	0.3297045899966048	0.9461071193922768	0.34848547615664016	0.7274756194239973	0.9998961388966716	FALSE	FALSE
Ara-1	ECB_01513	4.266214593479485	NA	2.2412861460386857	0.9471461604172761	0.34356430570639085	NA	TRUE	FALSE
Ara-1	ECB_01514	148.98884619666157	NA	2.0648026119844136	-0.9134986607489923	0.36098033763166415	NA	TRUE	FALSE
Ara-1	ECB_01515	1.1179437108867742	NA	2.8818661546440776	0.19803865224945644	0.8430148224530107	NA	TRUE	FALSE
Ara-1	ECB_01516	3.614397577892517	NA	2.2859824967026423	0.7685659794608293	0.44215100814720376	NA	TRUE	FALSE
Ara-1	ECB_01517	2.3049578499542847	NA	2.275377337030604	0.00290335585220503	0.9976834604455449	NA	TRUE	FALSE
Ara-1	ECB_01518	1.1805056882960674	NA	2.8695954320172845	0.2529960911106323	0.8002712338045573	NA	TRUE	FALSE
Ara-1	ECB_01520	4.11681630177892	NA	2.1931413027984026	0.5772723711919003	0.5637554747285818	NA	TRUE	FALSE
Ara-1	ECB_01523	9.403155627100137	NA	2.211675701958899	-0.7309880452910998	0.4647864550065405	NA	TRUE	FALSE
Ara-1	ECB_01526	10.5140340311416	-1.327317134472123	0.9459887851754344	-1.403100285407687	0.1605869360886875	0.9998961388966716	FALSE	FALSE
Ara-1	ECB_01527	26.680080560066212	-0.4061905440220449	0.5471706453827737	-0.7423471040517788	0.4578770592773368	0.9998961388966716	FALSE	FALSE
Ara-1	ECB_01528	9.22079240038889	0.8377547952147535	0.8419856526549957	0.9949751430717362	0.3197483539443602	0.9998961388966716	FALSE	FALSE
Ara-1	ECB_01532	360.457404781312	0.10946739391831439	0.4291135952297504	0.25510120195493874	0.7986449358461353	0.9998961388966716	FALSE	FALSE
Ara-1	ECB_01533	8.744748144452284	-1.308495504844246	1.0348519322340417	-1.2644277544319424	0.20607653631554562	0.9998961388966716	FALSE	FALSE
Ara-1	ECB_01534	128.88972540943286	0.7481327342947887	0.3934563799075339	1.901437548097726	0.05724472531922894	0.9998961388966716	FALSE	FALSE
Ara-1	ECB_01535	8.808672514744082	0.9562062395319973	1.0955791475348953	0.872786089150662	0.3827796832677441	0.9998961388966716	FALSE	FALSE
Ara-1	ECB_01536	9.814520056215615	-1.8238471152646283	1.1881599693020979	-1.5350181477128209	0.12477937036580183	0.9998961388966716	FALSE	FALSE
Ara-1	ECB_01537	2.817403170855022	0.4563714055795281	1.6483861005714124	0.27685953274013114	0.7818879665707618	0.9998961388966716	FALSE	FALSE
Ara-1	ECB_01539	52.61145238590702	-0.13544961590011637	0.48841479670433485	-0.277324963973423	0.7815305925390371	0.9998961388966716	FALSE	FALSE
Ara-1	ECB_01541	29.78633355552329	0.6811460845373289	0.6757090900766333	1.0080463538829691	0.3134322096433509	0.9998961388966716	FALSE	FALSE
Ara-1	ECB_01542	110.90764381944781	0.7027860568160551	0.359945067323771	1.9524814217940045	0.05088107454381633	0.9998961388966716	FALSE	FALSE
Ara-1	ECB_01545	10.833694422251813	0.5625477619465622	0.7623284297913654	0.7379335991713187	0.4605548003120304	0.9998961388966716	FALSE	FALSE
Ara-1	ECB_01549	10.69665416765101	-0.3802304627738025	0.776005934219081	-0.48998396275982126	0.6241452472272975	0.9998961388966716	FALSE	FALSE
Ara-1	ECB_01550	6.265016748824056	0.8058589567577954	1.028247377413684	0.7837208967989253	0.4332038981014795	0.9998961388966716	FALSE	FALSE
Ara-1	ECB_01551	31.853305867751757	-0.38699435521414327	0.508948165807218	-0.7603806855268852	0.44702706499689254	0.9998961388966716	FALSE	FALSE
Ara-1	ECB_01552	80.6003369306552	1.543400466039314	0.6822139405985053	2.2623408496831523	0.023676352409703044	0.9998961388966716	FALSE	FALSE
Ara-1	ECB_01553	86.46725453228949	1.3934250774140635	0.5198376377804681	2.680500556603635	0.007351214221369894	0.9998961388966716	FALSE	FALSE
Ara-1	ECB_01554	44.371134028258574	1.2637565291833956	0.5049210439274616	2.5028794984527334	0.012318747831956734	0.9998961388966716	FALSE	FALSE
Ara-1	ECB_01555	39.76972204351376	-0.3460238267231048	0.5985311617089332	-0.578121656581979	0.5631819867437604	0.9998961388966716	FALSE	FALSE
Ara-1	ECB_01556	12.370646152136386	-0.950039974488576	1.0804665266358169	-0.8792868183030694	0.3792457812368649	0.9998961388966716	FALSE	FALSE
Ara-1	ECB_01557	31.99737920494427	0.7159958743784616	0.8448537637241383	0.8474790610180066	0.3967281533396911	0.9998961388966716	FALSE	FALSE
Ara-1	ECB_01558	6.654355966674348	0.35579497067882787	1.3838028175106636	0.2571139227183183	0.7970908299897559	0.9998961388966716	FALSE	FALSE
Ara-1	ECB_01559	38.079704752043995	0.20896791302641318	0.48641168169410803	0.4296112138972596	0.6674784784116214	0.9998961388966716	FALSE	FALSE
Ara-1	ECB_01560	113.53516927758523	-0.20768159273042508	0.35897068396076587	-0.5785475026510073	0.5628945361090907	0.9998961388966716	FALSE	FALSE
Ara-1	ECB_01561	20.338075309405703	-0.17619351975511427	0.7757651640546812	-0.22712223739746962	0.8203286929063847	0.9998961388966716	FALSE	FALSE
Ara-1	ECB_01562	40.45989509982905	0.2200971658804349	0.9441824430919435	0.2331087254277636	0.8156769796196125	0.9998961388966716	FALSE	FALSE
Ara-1	ECB_01563	187.3833867467445	0.19787955965097437	0.39229391621098847	0.5044165904029678	0.6139686620733118	0.9998961388966716	FALSE	FALSE
Ara-1	ECB_01564	18.554246932240424	0.33445014066525375	0.6350207192779495	0.5266759501100065	0.5984186394669235	0.9998961388966716	FALSE	FALSE
Ara-1	ECB_01565	538.0881194662862	0.624568454747949	0.8267367285995416	0.7554623293511377	0.44997162698916876	0.9998961388966716	FALSE	FALSE
Ara-1	ECB_01566	107.94803241132614	0.2819943793729827	0.7826519656566605	0.3603062302876654	0.7186181406857594	0.9998961388966716	FALSE	FALSE
Ara-1	ECB_01567	60.731524246573706	-0.4375433248955393	0.5039280847665359	-0.8682654095340768	0.3852490537216405	0.9998961388966716	FALSE	FALSE
Ara-1	ECB_01568	11.947915131933247	0.14892857867437245	1.017454506262691	0.14637369804515013	0.883626389579693	0.9998961388966716	FALSE	FALSE
Ara-1	ECB_01569	5.177533113831802	0.7629821559807498	1.1858514674700307	0.6434044877547299	0.5199616722023661	0.9998961388966716	FALSE	FALSE
Ara-1	ECB_01570	25.697143730324832	0.01679354256624605	0.6055698648000988	0.027731800313064905	0.9778760604693617	0.9998961388966716	FALSE	FALSE
Ara-1	ECB_01571	2912.830053606512	-0.13385257998804345	0.7544541537920487	-0.17741645309429555	0.8591812846178265	0.9998961388966716	FALSE	FALSE
Ara-1	ECB_01572	1856.285756002101	0.1463804036043505	0.7510505289239687	0.19490087280022284	0.8454705509003753	0.9998961388966716	FALSE	FALSE
Ara-1	ECB_01573	600.7013343800082	-0.28148349858366256	0.31930885620205524	-0.8815399044414315	0.3780256655862866	0.9998961388966716	FALSE	FALSE
Ara-1	ECB_01574	37.734018519969815	-0.0028474041788378404	0.7973988409018854	-0.0035708657108371625	0.9971508674355444	0.9998961388966716	FALSE	FALSE
Ara-1	ECB_01575	54.72148027601163	-0.31322392696844564	0.38349612928230115	-0.8167590310614938	0.41406614914526413	0.9998961388966716	FALSE	FALSE
Ara-1	ECB_01576	28.356511522241252	0.020732247454400894	0.5561478993188753	0.03727829859609658	0.9702631086752627	0.9998961388966716	FALSE	FALSE
Ara-1	ECB_01577	491.4379001103151	-0.30246948429444115	0.5128577671914544	-0.5897726497364846	0.5553430813472113	0.9998961388966716	FALSE	FALSE
Ara-1	ECB_01578	502.9639084442349	0.13301460116576272	0.3580738300466587	0.3714725567864881	0.7102855925308318	0.9998961388966716	FALSE	FALSE
Ara-1	ECB_01579	40.63539097157837	-0.00918757476138307	0.46202331407809916	-0.019885521967036555	0.9841346946593685	0.9998961388966716	FALSE	FALSE
Ara-1	ECB_01580	159.46340528281513	-0.27737545996429525	0.42609169551182846	-0.6509759821324544	0.515061991133758	0.9998961388966716	FALSE	FALSE
Ara-1	ECB_01581	234.81775929659827	-0.05408410493092176	0.6048999146665528	-0.08941000588623868	0.928756071774079	0.9998961388966716	FALSE	FALSE
Ara-1	ECB_01582	295.3087549399466	0.1809979394035643	0.3937881187783828	0.4596328095551984	0.645779804926052	0.9998961388966716	FALSE	FALSE
Ara-1	ECB_01583	509.8029342371539	-0.20146969028166395	0.33925751865846165	-0.5938547539884831	0.5526092636099058	0.9998961388966716	FALSE	FALSE
Ara-1	ECB_01584	3.754201749031792	2.177468001081171	1.2661294803928365	1.7197830354645698	0.08547188744443213	0.9998961388966716	FALSE	FALSE
Ara-1	ECB_01585	4.003146681580209	-1.8977817477333372	1.6856993009647554	-1.1258127393463373	0.26024479073872236	0.9998961388966716	FALSE	FALSE
Ara-1	ECB_01586	7.399666671824278	1.8154185195743753	0.997060520090852	1.82077063828478	0.06864172932204965	0.9998961388966716	FALSE	FALSE
Ara-1	ECB_01587	109.6779534363552	0.04368841640426552	0.3575875701543973	0.12217543351801059	0.9027600818956046	0.9998961388966716	FALSE	FALSE
Ara-1	ECB_01588	39.16583901093861	-0.26641608740844186	0.5389733767339115	-0.49430287080760604	0.6210922979772424	0.9998961388966716	FALSE	FALSE
Ara-1	ECB_01589	24.871017632997575	-0.10615635699103393	0.6227532097665737	-0.17046296241624265	0.864646059739949	0.9998961388966716	FALSE	FALSE
Ara-1	ECB_01590	90.81709049925172	0.6303027529120188	0.48139067144323583	1.3093372811366208	0.19042012641858885	0.9998961388966716	FALSE	FALSE
Ara-1	ECB_01591	74.62391248696889	0.6857868991420202	0.5064379108774084	1.3541381567463777	0.17569230477593548	0.9998961388966716	FALSE	FALSE
Ara-1	ECB_01592	229.6477791664336	-0.058026703241396374	0.7439782615758852	-0.07799515958770752	0.9378319033542866	0.9998961388966716	FALSE	FALSE
Ara-1	ECB_01593	398.6462736895753	0.048041436611846504	0.26509967950795776	0.18122027420408252	0.8561946815530979	0.9998961388966716	FALSE	FALSE
Ara-1	ECB_01594	32.07686094925202	-0.2728070884556516	0.5395723380306047	-0.5055987292665436	0.6131383738407348	0.9998961388966716	FALSE	FALSE
Ara-1	ECB_01595	19.642164454972903	1.0026301238706923	0.807944672619371	1.2409638405314904	0.21461910706285253	0.9998961388966716	FALSE	FALSE
Ara-1	ECB_01596	44.5494510608439	0.3706409524214703	0.7434742129220323	0.4985256327381717	0.6181136070058655	0.9998961388966716	FALSE	FALSE
Ara-1	ECB_01597	84.86076505993593	-0.02770207982651475	0.8497051596666595	-0.032601990833364264	0.9739919822203799	0.9998961388966716	FALSE	FALSE
Ara-1	ECB_01598	59.54204264655013	-0.31297431883705007	0.8113653631397924	-0.3857378353272481	0.6996908388047822	0.9998961388966716	FALSE	FALSE
Ara-1	ECB_01599	175.75974567330564	-0.2148273988008129	0.645564162157476	-0.3327746665534523	0.7393043825507334	0.9998961388966716	FALSE	FALSE
Ara-1	ECB_01600	88.73896989015553	-0.110547647336166	0.6945262888686431	-0.15916985304651882	0.8735350548139184	0.9998961388966716	FALSE	FALSE
Ara-1	ECB_01601	36.060813367366066	0.09191674392899186	0.7720034105000217	0.11906261381599074	0.9052257498521741	0.9998961388966716	FALSE	FALSE
Ara-1	ECB_01602	68.54907647623229	-0.6370144294014112	0.9289935623078507	-0.6857038145871637	0.4928999008117285	0.9998961388966716	FALSE	FALSE
Ara-1	ECB_01603	64.5969878237882	-0.41056742538092017	0.9616452821521484	-0.4269426918645887	0.6694210693246097	0.9998961388966716	FALSE	FALSE
Ara-1	ECB_01604	40.929365002311144	-0.15065609597890184	0.6250239903200662	-0.2410405013442011	0.8095237262395064	0.9998961388966716	FALSE	FALSE
Ara-1	ECB_01605	321.1958211633723	0.05403227652812469	0.6284603451182168	0.08597563386113236	0.9314857868521677	0.9998961388966716	FALSE	FALSE
Ara-1	ECB_01606	167.9721461911715	0.10866285039181188	0.267087839410613	0.4068431218418627	0.6841232130529618	0.9998961388966716	FALSE	FALSE
Ara-1	ECB_01607	1216.496246048463	-0.2816211178728883	0.4248881051637109	-0.6628124309678631	0.5074506911387524	0.9998961388966716	FALSE	FALSE
Ara-1	ECB_01608	160.83646599966698	0.2394555459017275	0.3805722572003966	0.62919863802799	0.5292190204021447	0.9998961388966716	FALSE	FALSE
Ara-1	ECB_01609	13.086931359571876	-0.4924559919527544	0.8799092778288826	-0.5596667797023992	0.5757067456597695	0.9998961388966716	FALSE	FALSE
Ara-1	ECB_01610	123.54795560371795	0.22314904206546798	0.40462878351074455	0.5514907766306805	0.5812972876612117	0.9998961388966716	FALSE	FALSE
Ara-1	ECB_01611	2097.1397103767436	-0.07946623596374741	0.32917305555546733	-0.2414117274260224	0.8092360243365861	0.9998961388966716	FALSE	FALSE
Ara-1	ECB_01612	223.23894072346638	0.3113988033598132	0.39009606889950604	0.7982618339074667	0.4247185612302769	0.9998961388966716	FALSE	FALSE
Ara-1	ECB_01613	21.467378610422255	0.7294011316631019	0.67439677915588	1.081560817321917	0.2794477230659649	0.9998961388966716	FALSE	FALSE
Ara-1	ECB_01614	30.404230874852257	-0.07622225437671476	0.6170324740956941	-0.12353037737345027	0.9016871208356222	0.9998961388966716	FALSE	FALSE
Ara-1	ECB_01615	47.522525644022316	0.1290059844068579	0.47126145794588353	0.273746096209871	0.784279750649746	0.9998961388966716	FALSE	FALSE
Ara-1	ECB_01616	36.178378937294035	-0.3151326230603773	0.7311624817203232	-0.4310021793225964	0.6664667858703329	0.9998961388966716	FALSE	FALSE
Ara-1	ECB_01617	160.95365675975222	0.33361508437838433	0.41054388137161696	0.8126173583778293	0.4164374761493945	0.9998961388966716	FALSE	FALSE
Ara-1	ECB_01618	10.164135084183519	-0.618248182366469	1.0248311043455396	-0.6032683627038079	0.5463301759909381	0.9998961388966716	FALSE	FALSE
Ara-1	ECB_01619	13.176217930397135	-1.1452679152810856	0.7655641450461274	-1.4959790406747433	0.1346591170939217	0.9998961388966716	FALSE	FALSE
Ara-1	ECB_01620	243.77338627402443	-0.2196941028523152	0.36612436878602006	-0.6000532102814345	0.5484707741164385	0.9998961388966716	FALSE	FALSE
Ara-1	ECB_01621	218.811828825587	-0.21471157043591046	0.26252267178714056	-0.8178782006683353	0.4134267390424596	0.9998961388966716	FALSE	FALSE
Ara-1	ECB_01622	113.41697197601438	-0.14541225242782368	0.6404926397648705	-0.22703188670709093	0.8203989474728486	0.9998961388966716	FALSE	FALSE
Ara-1	ECB_01623	159.8490080245151	-0.3836103526379822	0.48308124635324995	-0.7940907570596721	0.42714259809078603	0.9998961388966716	FALSE	FALSE
Ara-1	ECB_01624	1117.0574656114882	-0.04489979524399261	0.491769327721801	-0.09130255327634604	0.9272521892436211	0.9998961388966716	FALSE	FALSE
Ara-1	ECB_01625	89.40806770590235	-0.010676252319561022	0.37136703356906414	-0.028748519266655722	0.9770651595624285	0.9998961388966716	FALSE	FALSE
Ara-1	ECB_01626	764.8432107891239	0.033404219196101495	1.9980551253173218	0.016718367162565844	NA	NA	FALSE	FALSE
Ara-1	ECB_01627	93.64667250351631	0.03145950167641712	0.42502104458245893	0.07401869172695427	0.9409955122103735	0.9998961388966716	FALSE	FALSE
Ara-1	ECB_01628	206.26183825426978	0.4804517665782541	0.6942888107924247	0.692005630956218	0.48893379278595744	0.9998961388966716	FALSE	FALSE
Ara-1	ECB_01629	328.4673757423778	-0.38093684436223213	0.931518444077587	-0.40894181621862075	0.6825823606260655	0.9998961388966716	FALSE	FALSE
Ara-1	ECB_01630	47.12902933927009	-0.3214217300266991	0.46167209195416725	-0.6962121722935083	0.4862959658270332	0.9998961388966716	FALSE	FALSE
Ara-1	ECB_01631	107.68670096902684	0.26272863547393943	1.1035070938744325	0.23808513505019224	0.8118150637961492	0.9998961388966716	FALSE	FALSE
Ara-1	ECB_01632	1135.6942959761902	-0.05739975706543637	0.4621127474064843	-0.12421158556560291	0.9011477493247031	0.9998961388966716	FALSE	FALSE
Ara-1	ECB_01633	375.6853697121759	0.22288139480967437	0.35752900744272187	0.6233938790138062	0.5330257193403773	0.9998961388966716	FALSE	FALSE
Ara-1	ECB_01634	93.34776570050242	-0.1682196118006858	0.4160156646416821	-0.40435884053927346	0.6859488624504939	0.9998961388966716	FALSE	FALSE
Ara-1	ECB_01635	199.87526802751756	0.12514836338510477	0.41827608406034633	0.2992003802135843	0.7647871592068888	0.9998961388966716	FALSE	FALSE
Ara-1	ECB_01636	388.04578751220595	-0.17318236535618547	0.42183817733120604	-0.4105421810131979	0.6814082676600113	0.9998961388966716	FALSE	FALSE
Ara-1	ECB_01637	25.877973350944096	-0.00643159029419684	0.5470258797557909	-0.011757378457246117	0.990619185381579	0.9998961388966716	FALSE	FALSE
Ara-1	ECB_01638	6.377446723896844	0.6546282262588174	1.0933999942431558	0.5987088254120092	0.5493670709433012	0.9998961388966716	FALSE	FALSE
Ara-1	ECB_01639	8.159842280561675	-1.666669534308622	1.2586570858660673	-1.324164900054415	0.18544828520414713	0.9998961388966716	FALSE	FALSE
Ara-1	ECB_01640	7.557238882990296	-1.1102337577905534	1.1681770887299068	-0.9503985042179248	0.34190980373497887	0.9998961388966716	FALSE	FALSE
Ara-1	ECB_01641	5.489452452563655	1.8664078774438624	1.3181226085794666	1.4159592326963268	0.1567874408305628	0.9998961388966716	FALSE	FALSE
Ara-1	ECB_01642	4.993417078019273	-0.10290933902510596	1.0311400181369221	-0.09980151794616987	0.92050190292251	0.9998961388966716	FALSE	FALSE
Ara-1	ECB_01644	24.320279743898723	0.022977694087682132	0.6275900802035788	0.03661258329677325	0.9707939102381022	0.9998961388966716	FALSE	FALSE
Ara-1	ECB_01645	1121.888460422456	NA	2.1204867997964034	0.028210095007913386	0.9774945857775785	NA	TRUE	FALSE
Ara-1	ECB_01646	42237.49798537858	-0.24778491965459049	0.2396677688586499	-1.0338683454792283	0.3011977150850245	0.9998961388966716	FALSE	FALSE
Ara-1	ECB_01647	59.201289542524364	-0.277430361949313	0.677260612194138	-0.409636049925471	0.6820729478858483	0.9998961388966716	FALSE	FALSE
Ara-1	ECB_01648	62.39381047448036	0.04074931831162897	0.7163024394749465	0.056888425985954255	0.954634074107642	0.9998961388966716	FALSE	FALSE
Ara-1	ECB_01649	345.9265733866644	0.05937195884956997	0.9237075391985122	0.06427571101247714	0.9487506932583674	0.9998961388966716	FALSE	FALSE
Ara-1	ECB_01650	269.2542170403455	-0.23171810183963273	0.8896400266190112	-0.26046276573262384	0.7945068329892248	0.9998961388966716	FALSE	FALSE
Ara-1	ECB_01651	239.43503340045032	-0.059824762000468684	0.9105589553564274	-0.06570114065491893	0.9476157642661517	0.9998961388966716	FALSE	FALSE
Ara-1	ECB_01652	227.06581192364004	-0.34407662394092764	1.0925657458596114	-0.31492532622850467	0.7528183517450927	0.9998961388966716	FALSE	FALSE
Ara-1	ECB_01653	100.90988558577394	-0.05868896933004725	1.051239516389888	-0.05582835159354915	0.9554785488545959	0.9998961388966716	FALSE	FALSE
Ara-1	ECB_01654	333.9797471317595	-0.45701634266932323	0.5910728441363106	-0.7731980029248784	0.4394052078812083	0.9998961388966716	FALSE	FALSE
Ara-1	ECB_01655	99.11024505857738	-0.5123872784856988	0.582651786641244	-0.8794056591491941	0.37918136479468517	0.9998961388966716	FALSE	FALSE
Ara-1	ECB_01656	723.1401194653813	0.25026106882672905	0.4617015707607214	0.5420407567909874	0.5877904292386308	0.9998961388966716	FALSE	FALSE
Ara-1	ECB_01657	133.22113612666297	0.09644609149654312	0.3224051320294003	0.2991456460058711	0.7648289194717013	0.9998961388966716	FALSE	FALSE
Ara-1	ECB_01658	0.914373303079045	-1.7494839317021234	2.334356422206499	-0.7494502189380583	0.45358589232708846	0.9998961388966716	FALSE	FALSE
Ara-1	ECB_01661	10.784231560270293	0.7384792789073076	0.8966149838001212	0.823630312062612	0.4101496471558889	0.9998961388966716	FALSE	FALSE
Ara-1	ECB_01662	169.87383936254835	-0.22109855223399835	0.272647299817626	-0.810932484502474	0.41740444408284194	0.9998961388966716	FALSE	FALSE
Ara-1	ECB_01663	3.575090203524836	-1.0432202487852453	1.4781702189649892	-0.7057510937513715	0.4803429406799695	0.9998961388966716	FALSE	FALSE
Ara-1	ECB_01664	8.074939920124079	0.13957184945112514	0.9431280211081154	0.14798823312145587	0.8823520545979897	0.9998961388966716	FALSE	FALSE
Ara-1	ECB_01665	13.258860240220086	-0.34104885618929054	0.7771789944392721	-0.438829225480231	0.6607852821595135	0.9998961388966716	FALSE	FALSE
Ara-1	ECB_01666	4.335901269855531	-0.2536762113002107	1.2127466549411403	-0.20917494207602877	0.8343116730575715	0.9998961388966716	FALSE	FALSE
Ara-1	ECB_01667	6.859875196982534	-1.9291323273141452	1.2723892800877188	-1.5161494658153285	0.1294815627638011	0.9998961388966716	FALSE	FALSE
Ara-1	ECB_01668	6.40377160294598	-0.17700054739984294	1.0785640592746206	-0.1641075890465729	0.8696464476167866	0.9998961388966716	FALSE	FALSE
Ara-1	ECB_01669	1.5637978990901495	0.4995797368541847	2.119850180447778	0.23566747379697275	0.8136907111857203	0.9998961388966716	FALSE	FALSE
Ara-1	ECB_01670	13.226504551937142	-0.0032227908045961437	0.8910479816884705	-0.003616854390365367	0.9971141740151441	0.9998961388966716	FALSE	FALSE
Ara-1	ECB_01671	1413.6876018990479	-0.0058839051133413155	1.2324629477020794	-0.004774103046514968	0.9961908313573092	0.9998961388966716	FALSE	FALSE
Ara-1	ECB_01672	64.36501598358932	NA	2.0782595034951417	0.22465576029347872	0.8222470830083765	NA	TRUE	FALSE
Ara-1	ECB_01673	310.5357108911878	-0.23598361156442377	0.6148464853935233	-0.38380899488005693	0.7011200207904484	0.9998961388966716	FALSE	FALSE
Ara-1	ECB_01674	58.85687191141771	0.49967461203270946	1.0071761524618728	0.4961144193211276	0.6198136864370876	0.9998961388966716	FALSE	FALSE
Ara-1	ECB_01675	153.25792422661817	-0.05444953377185342	0.6078900195672245	-0.08957135669149117	0.9286278469367722	0.9998961388966716	FALSE	FALSE
Ara-1	ECB_01676	9.02750085316691	0.5026895252571495	0.8387550182178641	0.5993281880151773	0.5489540542791292	0.9998961388966716	FALSE	FALSE
Ara-1	ECB_01677	100.41472916751847	0.4066866921198064	0.4709498437016885	0.8635456568436871	0.38783752800159726	0.9998961388966716	FALSE	FALSE
Ara-1	ECB_01678	66.26289064711871	-0.20169213512942702	0.3841326979636054	-0.5250584920228174	0.5995425298652827	0.9998961388966716	FALSE	FALSE
Ara-1	ECB_01679	157.5005358801648	-0.06805716747090687	0.4190216088139967	-0.16241923098795935	0.8709757277665546	0.9998961388966716	FALSE	FALSE
Ara-1	ECB_01680	83.5420223296167	0.5657186359216254	0.4263606334236558	1.3268547599691167	0.18455673199921996	0.9998961388966716	FALSE	FALSE
Ara-1	ECB_01681	1610.8634883756583	-0.43740930682834994	0.46917669781781357	-0.9322912004427824	0.35118605407080156	0.9998961388966716	FALSE	FALSE
Ara-1	ECB_01682	2055.6498316665106	-0.0019533973559428684	0.3772761942003358	-0.005177632159069128	0.9958688656965924	0.9998961388966716	FALSE	FALSE
Ara-1	ECB_01683	385.31017203492206	-0.10518308690558072	0.4120590109380296	-0.25526219331094646	0.7985205982431075	0.9998961388966716	FALSE	FALSE
Ara-1	ECB_01684	33.167774245936705	0.34978879851878947	0.6364900884563964	0.5495589088701924	0.5826219492527878	0.9998961388966716	FALSE	FALSE
Ara-1	ECB_01685	3136.755802280092	-0.11692427313456973	0.507788757703749	-0.23026164199323407	0.8178884650485878	0.9998961388966716	FALSE	FALSE
Ara-1	ECB_01686	828.1826852964158	0.17865891878136428	0.48968139548527334	0.3648472668730116	0.7152254196645722	0.9998961388966716	FALSE	FALSE
Ara-1	ECB_01687	2543.1945220399375	0.01482117202896722	0.4262051003416814	0.03477474112131773	0.9722593621112456	0.9998961388966716	FALSE	FALSE
Ara-1	ECB_01688	4408.120232283258	-0.013355479032444936	0.343952115600217	-0.03882947197210526	0.9690263473115253	0.9998961388966716	FALSE	FALSE
Ara-1	ECB_01690	5.012587985638921	2.023293227907553	1.2619624260735354	1.6032911805487102	0.10887038272303233	0.9998961388966716	FALSE	FALSE
Ara-1	ECB_01691	104.79651599212852	0.20922565494918374	1.0108284699420398	0.20698433133880825	0.8360220953058498	0.9998961388966716	FALSE	FALSE
Ara-1	ECB_01692	151.85240550506592	-0.290725004799091	0.3437516697678126	-0.8457413603124068	0.39769704448854637	0.9998961388966716	FALSE	FALSE
Ara-1	ECB_01693	43.50936330781582	-0.4716896074414441	0.48202131515281854	-0.9785658696273651	0.3277945300870106	0.9998961388966716	FALSE	FALSE
Ara-1	ECB_01694	69.53495156270887	-0.26868188038831736	0.6375423612502619	-0.42143376929717236	0.6734383645458243	0.9998961388966716	FALSE	FALSE
Ara-1	ECB_01695	77.57035699081297	-0.11788412909525352	0.40632268151462037	-0.2901244120949024	0.77172106044134	0.9998961388966716	FALSE	FALSE
Ara-1	ECB_01696	134.0953817974124	0.165810734982728	0.4794036583517203	0.34586873106645954	0.7294413690059975	0.9998961388966716	FALSE	FALSE
Ara-1	ECB_01697	7.720878491694957	1.0774652953641033	0.8372756739529471	1.2868704166181881	0.1981394580910082	0.9998961388966716	FALSE	FALSE
Ara-1	ECB_01698	1685.8016169398454	-0.013261265656231052	0.7226497650510294	-0.018350889044147986	0.9853589307018089	0.9998961388966716	FALSE	FALSE
Ara-1	ECB_01699	21.272034007016128	0.44657964895413854	1.0469824537881505	0.4265397641940815	0.6697145793134338	0.9998961388966716	FALSE	FALSE
Ara-1	ECB_01700	24.250899154704598	0.019379244599996008	0.5868425456382328	0.033022903237050934	0.9736563234577741	0.9998961388966716	FALSE	FALSE
Ara-1	ECB_01701	38.938512955308006	0.228041934330011	0.4657039284997617	0.4896714851958301	0.624366382745041	0.9998961388966716	FALSE	FALSE
Ara-1	ECB_01702	25.138550960505754	0.014745982354530033	0.5909566511294104	0.024952731010554088	0.9800926670445134	0.9998961388966716	FALSE	FALSE
Ara-1	ECB_01703	7.7420490743771015	0.3139918625414024	1.017211584714552	0.308679007651603	0.7575657139882578	0.9998961388966716	FALSE	FALSE
Ara-1	ECB_01704	11.184347825708365	-0.7148686677869894	0.866295079058917	-0.8252022723753357	0.40925676355230806	0.9998961388966716	FALSE	FALSE
Ara-1	ECB_01705	11.640343815793903	1.8364059128332582	0.8129170467861172	2.259032357721521	0.02388137216175212	0.9998961388966716	FALSE	FALSE
Ara-1	ECB_01706	4.05229365308028	1.2485794540062867	1.2820846958624477	0.9738665924612552	0.3301227831818476	0.9998961388966716	FALSE	FALSE
Ara-1	ECB_01707	14.657325046063372	-0.26905582542202305	0.6949993546708059	-0.38713104352372285	0.6986591965720323	0.9998961388966716	FALSE	FALSE
Ara-1	ECB_01708	118.6249971705393	-0.05510360804906387	0.37163730260681715	-0.1482725433172194	0.882127683084847	0.9998961388966716	FALSE	FALSE
Ara-1	ECB_01709	700.6021072074602	-0.16354215926074844	0.21350705672227954	-0.7659801121865344	0.44368813581434885	0.9998961388966716	FALSE	FALSE
Ara-1	ECB_01710	69.4676045592212	-0.5223753724028892	0.3785081943109037	-1.3800899960802806	0.1675589370659297	0.9998961388966716	FALSE	FALSE
Ara-1	ECB_01711	7.389516354896361	3.162464473616952	1.5148459594756312	2.0876475616779206	0.03682963830718685	0.9998961388966716	FALSE	FALSE
Ara-1	ECB_01712	25.318094993618494	0.7225115628441642	0.6693752419097853	1.0793819633704653	0.2804174880668326	0.9998961388966716	FALSE	FALSE
Ara-1	ECB_01713	4.84205751928347	0.6302134104682992	1.1026470472789147	0.5715459103831315	0.5676296487383476	0.9998961388966716	FALSE	FALSE
Ara-1	ECB_01714	10.04475619022146	-1.0925259063455233	0.8602656850143012	-1.2699866162014366	0.2040893976019663	0.9998961388966716	FALSE	FALSE
Ara-1	ECB_01715	12.445912596821753	-1.12395586594901	0.9033471953273435	-1.2442124930068834	0.2134213670028048	0.9998961388966716	FALSE	FALSE
Ara-1	ECB_01716	4.070382776847769	1.4389114983306115	1.3756974306412901	1.0459505602622619	0.29558385909261453	0.9998961388966716	FALSE	FALSE
Ara-1	ECB_01717	7.080344694842596	-0.316783964286812	0.9209804933415378	-0.3439638152784799	0.7308734987935737	0.9998961388966716	FALSE	FALSE
Ara-1	ECB_01718	143.83315451881552	0.17500210086236168	0.33320296675836497	0.5252117127434559	0.5994360235044879	0.9998961388966716	FALSE	FALSE
Ara-1	ECB_01719	10.981015408326215	0.31234329369203406	0.8985800146936547	0.3475965285056096	0.728143213753112	0.9998961388966716	FALSE	FALSE
Ara-1	ECB_01721	13.652642870676651	1.3795822965433726	0.7687959816820135	1.794471263396887	0.07273798132566542	0.9998961388966716	FALSE	FALSE
Ara-1	ECB_01722	19.96783828608301	-1.122209899018483	0.6884796511968715	-1.6299826684312357	0.10310516005311506	0.9998961388966716	FALSE	FALSE
Ara-1	ECB_01723	59.66660639106398	0.3293704799029037	0.5534994472457077	0.5950692119782562	0.5517972076610642	0.9998961388966716	FALSE	FALSE
Ara-1	ECB_01724	34.258315261975135	-0.2721208411314379	0.538150989206461	-0.5056589072384647	0.6130961204431515	0.9998961388966716	FALSE	FALSE
Ara-1	ECB_01725	28.634000398655633	0.2742261897196646	0.5612989373120709	0.48855640281962687	0.625155784940183	0.9998961388966716	FALSE	FALSE
Ara-1	ECB_01726	125.08901482456444	-0.013075901330910434	0.8730284140354758	-0.014977635459158251	0.9880500227003406	0.9998961388966716	FALSE	FALSE
Ara-1	ECB_01727	39.40080732972189	-0.631235668065506	0.5350140389344792	-1.179848792982441	0.23806035927399016	0.9998961388966716	FALSE	FALSE
Ara-1	ECB_01728	25.81459697788198	-0.3831791182324061	0.6513211451531917	-0.5883105762554074	0.556323847915045	0.9998961388966716	FALSE	FALSE
Ara-1	ECB_01729	9.360090179108537	-1.7163880788062296	1.1507222650938271	-1.4915745796109015	0.13581070637153922	0.9998961388966716	FALSE	FALSE
Ara-1	ECB_01730	4712.072993114783	0.0685238228843408	0.5104490469006506	0.13424223886870668	0.8932110263818879	0.9998961388966716	FALSE	FALSE
Ara-1	ECB_01731	29.7985488813944	NA	2.106436106458286	0.8899760830957238	0.37347872850766406	NA	TRUE	FALSE
Ara-1	ECB_01732	179.2632826162195	-0.18164042593023283	0.37657387812972054	-0.4823500419953774	0.629557303948853	0.9998961388966716	FALSE	FALSE
Ara-1	ECB_01733	604.4777739901987	-0.18204956557302693	0.4451302235161175	-0.4089804644919493	0.6825539976073243	0.9998961388966716	FALSE	FALSE
Ara-1	ECB_01734	735.6629545813742	-0.26027761575286	0.43648658751070124	-0.5963015203679743	0.5509738155668517	0.9998961388966716	FALSE	FALSE
Ara-1	ECB_01735	451.8905938566007	-0.013465305300498092	0.36609429015407924	-0.036780976001649486	0.9706596427352419	0.9998961388966716	FALSE	FALSE
Ara-1	ECB_01736	128.20436611767266	-0.5105101943412617	0.498219565120954	-1.0246691018995286	0.30551934689649884	0.9998961388966716	FALSE	FALSE
Ara-1	ECB_01737	127.13095261742042	-0.20096371681416572	0.38885746370340724	-0.5168056050672761	0.6052918669186742	0.9998961388966716	FALSE	FALSE
Ara-1	ECB_01738	3.283891669378041	-0.15348998458095436	1.5705612647651714	-0.09772938377154235	0.922147182361386	0.9998961388966716	FALSE	FALSE
Ara-1	ECB_01739	27.6391876973569	-0.18485778859123206	0.6111971105506669	-0.3024520001815482	0.7623075192470269	0.9998961388966716	FALSE	FALSE
Ara-1	ECB_01740	6.669818617158736	0.3544093947974876	1.045236360314259	0.33907105440814506	0.7345562033880888	0.9998961388966716	FALSE	FALSE
Ara-1	ECB_01741	2.2565692738817544	-2.1577811354211796	1.6351267882806848	-1.3196414803344145	0.18695474673747622	0.9998961388966716	FALSE	FALSE
Ara-1	ECB_01742	5.216079134375131	-0.16246302842659874	1.0937724583298924	-0.14853457608053822	0.8819209008191645	0.9998961388966716	FALSE	FALSE
Ara-1	ECB_01743	5.723654992225789	-0.0502533421620103	1.0941225397242687	-0.045930268628479876	0.963365828751401	0.9998961388966716	FALSE	FALSE
Ara-1	ECB_01744	4.416873903895703	0.568655857161551	1.205131356844397	0.4718621367969053	0.6370251955059127	0.9998961388966716	FALSE	FALSE
Ara-1	ECB_01745	8.537899484980116	0.8870013234783775	0.8190816677773474	1.0829217138815184	0.2788431729456622	0.9998961388966716	FALSE	FALSE
Ara-1	ECB_01746	165.96131569266743	0.4180467253987829	0.6642932432137042	0.629310518614287	0.5291457863802043	0.9998961388966716	FALSE	FALSE
Ara-1	ECB_01747	253.62027184812118	-0.18841450658811343	0.5826369113587675	-0.3233823723057847	0.7464056778370561	0.9998961388966716	FALSE	FALSE
Ara-1	ECB_01748	16158.673258579238	-0.16036618909542558	0.28962367850254545	-0.5537053804598236	0.579780492417881	0.9998961388966716	FALSE	FALSE
Ara-1	ECB_01749	399.3889766672189	-0.19614513553034707	0.4978110551146222	-0.3940152262893884	0.6935697977477755	0.9998961388966716	FALSE	FALSE
Ara-1	ECB_01750	54.435759347940156	-0.3550088316632893	0.4529117081502817	-0.7838367286047129	0.4331359194829512	0.9998961388966716	FALSE	FALSE
Ara-1	ECB_01751	761.5537793377555	-0.645016651445692	0.5693647149775052	-1.132870784715164	0.25726852036414716	0.9998961388966716	FALSE	FALSE
Ara-1	ECB_01752	15.825927382769569	-0.148133240049176	0.8497145908479717	-0.17433293678215717	0.8616038157473211	0.9998961388966716	FALSE	FALSE
Ara-1	ECB_01753	5.289382086560797	1.8203190675891707	1.163876253869241	1.5640142683018254	0.11781421765018764	0.9998961388966716	FALSE	FALSE
Ara-1	ECB_01754	2.399089002485047	1.0765362685215563	1.7061479947065579	0.6309747289576194	0.528057048129821	0.9998961388966716	FALSE	FALSE
Ara-1	ECB_01755	20.897784837920664	0.3315496253906207	0.711063632430712	0.4662727922918035	0.6410202511483856	0.9998961388966716	FALSE	FALSE
Ara-1	ECB_01756	186.0818514044975	0.02815695368684551	0.4244948836102345	0.06633049012835417	0.9471147090579426	0.9998961388966716	FALSE	FALSE
Ara-1	ECB_01757	10.130605026825464	0.15297233097991889	1.098133254969589	0.1393021568991235	0.8892113855417687	0.9998961388966716	FALSE	FALSE
Ara-1	ECB_01758	13.281462899371844	0.22216824952641107	0.7106082530101547	0.31264518612794134	0.7545502442555103	0.9998961388966716	FALSE	FALSE
Ara-1	ECB_01759	13.282170227722185	0.4286855302279636	0.8091310791517553	0.5298097443956447	0.5962438483934985	0.9998961388966716	FALSE	FALSE
Ara-1	ECB_01760	7.602790065133446	-0.9066328448329691	0.9782275341529195	-0.9268118236091701	0.354024244988945	0.9998961388966716	FALSE	FALSE
Ara-1	ECB_01761	56.67987619538501	0.37585354188300557	0.46239693474963794	0.8128374425460005	0.41631126506367455	0.9998961388966716	FALSE	FALSE
Ara-1	ECB_01762	36.405177129214124	-0.44268335634170425	0.5258678058885773	-0.8418149036404438	0.399891568349864	0.9998961388966716	FALSE	FALSE
Ara-1	ECB_01763	239.01538935742678	-0.18111646837970588	0.38090974246565834	-0.47548394852629633	0.6344420714879158	0.9998961388966716	FALSE	FALSE
Ara-1	ECB_01764	252.57184550421	-0.23398950112303832	0.5472861899907361	-0.42754504937718063	0.6689823801568101	0.9998961388966716	FALSE	FALSE
Ara-1	ECB_01768	53.701559404400726	0.13251439097518777	0.6560759107736382	0.2019802720982822	0.8399321469140321	0.9998961388966716	FALSE	FALSE
Ara-1	ECB_01769	23.11592006978526	0.45604381906565716	0.7467312651287594	0.610720135023436	0.5413848737862434	0.9998961388966716	FALSE	FALSE
Ara-1	ECB_01770	22.265031523126257	-0.4046501285655558	0.6089032382163306	-0.6645557178360613	0.5063347003197672	0.9998961388966716	FALSE	FALSE
Ara-1	ECB_01771	1.9412688507817726	0.41649017047952946	2.005092885261079	0.20771614798548305	0.8354506084034958	0.9998961388966716	FALSE	FALSE
Ara-1	ECB_01772	4.6027878349363665	0.3448130075554011	1.0974506834202444	0.3141945353578705	0.7533732928464364	0.9998961388966716	FALSE	FALSE
Ara-1	ECB_01773	5.42024860063303	0.2535513134100344	1.0374562902712483	0.24439710452161997	0.8069232840578799	0.9998961388966716	FALSE	FALSE
Ara-1	ECB_01774	83.3981519556217	-0.3246999890065163	0.6412402649547886	-0.506362445953717	0.6126022327562052	0.9998961388966716	FALSE	FALSE
Ara-1	ECB_01775	92.65353248064295	0.2691563143880044	0.4128763634916023	0.6519053600254812	0.5144622269308894	0.9998961388966716	FALSE	FALSE
Ara-1	ECB_01776	140.6910539713451	-0.3580347314244761	0.4869627494012889	-0.7352404919363396	0.4621930426209114	0.9998961388966716	FALSE	FALSE
Ara-1	ECB_01777	181.17085671845058	-0.6799930541242745	0.6205604105066131	-1.0957725349722869	0.2731783306229423	0.9998961388966716	FALSE	FALSE
Ara-1	ECB_01778	129.97081329194367	-0.1898256292590939	0.4091923280847725	-0.463903197177655	0.6427171020887039	0.9998961388966716	FALSE	FALSE
Ara-1	ECB_01779	209.52623962015699	0.020646640118648557	0.3802492858552805	0.05429764337941843	0.9566980270963032	0.9998961388966716	FALSE	FALSE
Ara-1	ECB_01780	46.1772896357021	0.1428610858851151	0.4777026508198399	0.2990585998213217	0.7648953340404838	0.9998961388966716	FALSE	FALSE
Ara-1	ECB_01781	38.625113108372005	0.17664601510958988	0.49580126641344163	0.3562839126802215	0.7216279557499872	0.9998961388966716	FALSE	FALSE
Ara-1	ECB_01782	119.15852969390309	0.0746921204175922	0.544971507928945	0.13705692743726114	0.8909857980281337	0.9998961388966716	FALSE	FALSE
Ara-1	ECB_01783	51.5114794467748	0.10930684994633393	0.5759584700273631	0.18978252015486619	0.8494795538539575	0.9998961388966716	FALSE	FALSE
Ara-1	ECB_01784	185.42829215180976	-0.21441762016937924	0.7182664545303763	-0.2985209998559264	0.7653055507947666	0.9998961388966716	FALSE	FALSE
Ara-1	ECB_01785	14.998182601283549	0.5546418188613883	0.7078066977269385	0.7836063442781394	0.4332711320110333	0.9998961388966716	FALSE	FALSE
Ara-1	ECB_01786	112.970605353905	0.33379282828968726	0.376968899672302	0.8854651632531289	0.37590580053590456	0.9998961388966716	FALSE	FALSE
Ara-1	ECB_01787	943.5799360330174	-0.09785783694124549	0.5451811658799588	-0.1794959970476904	0.8575482601826032	0.9998961388966716	FALSE	FALSE
Ara-1	ECB_01788	1443.9485482041866	-0.09021876109914503	0.5457542336432623	-0.1653102358856229	0.8686998025913198	0.9998961388966716	FALSE	FALSE
Ara-1	ECB_01789	1270.0775751111646	-0.454296041658258	0.45284565628410883	-1.0032028249670109	0.31576301026005155	0.9998961388966716	FALSE	FALSE
Ara-1	ECB_01790	43.77952765111625	0.37623538998907097	0.543934097625087	0.6916929672763329	0.4891301644338644	0.9998961388966716	FALSE	FALSE
Ara-1	ECB_01791	9.562841228210694	1.5119665835335212	1.5219256323547414	0.9934562841905675	0.32048764433861754	0.9998961388966716	FALSE	FALSE
Ara-1	ECB_01792	89.84151324765955	0.10919798931299762	0.5929207240057903	0.18416962823504077	0.853880385065692	0.9998961388966716	FALSE	FALSE
Ara-1	ECB_01793	5813.134310458619	-0.3185268618490589	0.2949314452330296	-1.0800030549383643	0.2801408197943517	0.9998961388966716	FALSE	FALSE
Ara-1	ECB_01794	352.347307130579	0.7401572462744538	0.43438862267084316	1.7039056909998906	0.08839870764588709	0.9998961388966716	FALSE	FALSE
Ara-1	ECB_01795	432.3081407095248	-0.24345798360407306	0.41512314786640997	-0.5864717129251	0.5575585651720432	0.9998961388966716	FALSE	FALSE
Ara-1	ECB_01796	331.64766179180106	-0.4578891672544954	0.33681835072826427	-1.3594543357404767	0.17400266319903543	0.9998961388966716	FALSE	FALSE
Ara-1	ECB_01797	32.28644036164151	1.0061556331744923	0.5343237013299124	1.8830451104268955	0.059694254854458666	0.9998961388966716	FALSE	FALSE
Ara-1	ECB_01798	296.8281865117807	-0.17843349728879643	0.3138338782094197	-0.5685603425189446	0.5696545442117773	0.9998961388966716	FALSE	FALSE
Ara-1	ECB_01799	19.992903317130878	-0.32528847021225565	0.815358185741602	-0.39895162138636325	0.6899288516447107	0.9998961388966716	FALSE	FALSE
Ara-1	ECB_01800	424.33918508048	-0.27624954606701746	0.4781031706770498	-0.5778032086167006	0.5633969887684268	0.9998961388966716	FALSE	FALSE
Ara-1	ECB_01801	1215.4479813696823	-0.004959336072063158	0.4742398064265353	-0.010457443691689368	0.991656319208099	0.9998961388966716	FALSE	FALSE
Ara-1	ECB_01802	762.8417215494535	-0.35545702877534796	0.5300483421062958	-0.6706124716150224	0.5024674354127755	0.9998961388966716	FALSE	FALSE
Ara-1	ECB_01803	721.4401754441341	-0.2218025673282407	0.41611647062712587	-0.5330300119915076	0.5940128052482627	0.9998961388966716	FALSE	FALSE
Ara-1	ECB_01804	102.25679855988686	0.3497755819895734	0.41313311421108884	0.8466413607572907	0.39719505258754945	0.9998961388966716	FALSE	FALSE
Ara-1	ECB_01805	208.45006920729517	0.23334562649967913	0.4307983020177267	0.5416586495507527	0.5880536806192326	0.9998961388966716	FALSE	FALSE
Ara-1	ECB_01806	74.59066332846044	0.08407529789691717	0.6097977340470009	0.13787407398013876	0.8903399406620036	0.9998961388966716	FALSE	FALSE
Ara-1	ECB_01807	35.85817598915931	-1.050127599347698	0.6147499463278995	-1.708219098871745	0.08759569598055558	0.9998961388966716	FALSE	FALSE
Ara-1	ECB_01808	22.604361023328224	-0.5157716135462603	0.7597197159315576	-0.67889723371708	0.49720297860352786	0.9998961388966716	FALSE	FALSE
Ara-1	ECB_01809	10.736470410021358	0.46863290511979105	0.833350313103889	0.562348027895166	0.5738789216051442	0.9998961388966716	FALSE	FALSE
Ara-1	ECB_01810	139.52274978357764	0.05865663457016773	0.3793220036550756	0.15463546539605774	0.8771087089381034	0.9998961388966716	FALSE	FALSE
Ara-1	ECB_01811	193.15053890491922	0.05401677012597552	0.355575012555642	0.15191385282598488	0.8792548821326241	0.9998961388966716	FALSE	FALSE
Ara-1	ECB_01812	183.58461916357922	0.15920650321937485	0.39095435156492925	0.4072253002993727	0.6838425210808126	0.9998961388966716	FALSE	FALSE
Ara-1	ECB_01813	90.48477853239135	1.0694378631921342	0.47995517940468685	2.2282036095924895	0.025866940485187336	0.9998961388966716	FALSE	FALSE
Ara-1	ECB_01814	19.044736056819293	-0.619897629011808	0.7025815030245327	-0.8823141889492107	0.3776069255155784	0.9998961388966716	FALSE	FALSE
Ara-1	ECB_01815	131.25487492316242	-0.008415239628833381	0.3212040226630589	-0.02619904806628439	0.9790985751561112	0.9998961388966716	FALSE	FALSE
Ara-1	ECB_01816	76.12832426730895	0.17477493220385448	0.4045352246708249	0.43203884741080556	0.6657131790888882	0.9998961388966716	FALSE	FALSE
Ara-1	ECB_01817	89.90196030031545	0.316918586464761	0.45755801630587556	0.6926303882148626	0.48854153481449275	0.9998961388966716	FALSE	FALSE
Ara-1	ECB_01818	107.51088834141862	-0.24876850943038883	0.4128566263182299	-0.6025542369244622	0.5468052719128347	0.9998961388966716	FALSE	FALSE
Ara-1	ECB_01819	179.20978192698553	-0.0734496043533118	0.4272918276714845	-0.17189564507604432	0.8635195703525262	0.9998961388966716	FALSE	FALSE
Ara-1	ECB_01820	480.32333804614376	-0.3928207280389477	0.8627762660844654	-0.45529848638707304	0.6488945150350568	0.9998961388966716	FALSE	FALSE
Ara-1	ECB_01821	888.5131565180956	-0.15392494227297857	0.2445889135480064	-0.6293210106711036	0.5291389188265017	0.9998961388966716	FALSE	FALSE
Ara-1	ECB_01822	158.9002972432791	-0.43684926283758513	0.33982133788624985	-1.2855262872981035	0.1986084367823035	0.9998961388966716	FALSE	FALSE
Ara-1	ECB_01823	1227.1304822195466	-0.1340866706537071	0.22867447252072048	-0.5863648407084763	0.5576303662387785	0.9998961388966716	FALSE	FALSE
Ara-1	ECB_01824	87.47138693386697	0.23305086505806805	0.45898405002397524	0.5077537335902947	0.6116260599865782	0.9998961388966716	FALSE	FALSE
Ara-1	ECB_01825	969.980401943812	-0.30154417011120527	0.36688230364073293	-0.8219098253550283	0.41112822057256093	0.9998961388966716	FALSE	FALSE
Ara-1	ECB_01826	344.53432923327387	-0.05489242300818417	0.2439039349012085	-0.22505755403420588	0.8219345008763866	0.9998961388966716	FALSE	FALSE
Ara-1	ECB_01827	1293.8271157397219	-0.019783175718674228	0.3422920734769843	-0.05779618417019653	0.9539109776911752	0.9998961388966716	FALSE	FALSE
Ara-1	ECB_01828	10170.029479237124	-0.11643158852934776	0.46856565406344125	-0.24848511093299971	0.8037590886594446	0.9998961388966716	FALSE	FALSE
Ara-1	ECB_01829	505.91889589199513	0.04570706110046366	0.2411740353541791	0.18951899624410226	0.849686068027349	0.9998961388966716	FALSE	FALSE
Ara-1	ECB_01830	675.8708978037935	-0.19315883544592316	0.3754137236433821	-0.5145225741118913	0.6068866818321894	0.9998961388966716	FALSE	FALSE
Ara-1	ECB_01831	170.7617343813201	-0.23798967373866184	0.2646322081420177	-0.8993224045160146	0.3684809569679393	0.9998961388966716	FALSE	FALSE
Ara-1	ECB_01832	125.70468213565844	0.23173856093510464	0.26827657675844657	0.8638046740240003	0.38769519980367956	0.9998961388966716	FALSE	FALSE
Ara-1	ECB_01833	6.430454978051751	1.4284000809892579	1.1910740574658976	1.1992537928567513	0.2304292762511401	0.9998961388966716	FALSE	FALSE
Ara-1	ECB_01834	208.0522450084255	0.55862504535178	0.488216752901934	1.144215232335521	0.2525343875184265	0.9998961388966716	FALSE	FALSE
Ara-1	ECB_01835	944.8475830611181	-0.1245489559164091	0.25528605553792405	-0.4878799809647524	0.6256348551001669	0.9998961388966716	FALSE	FALSE
Ara-1	ECB_01836	202.61325146262826	-0.14018168031126302	0.377289374707088	-0.37154950472722514	0.7102282909894806	0.9998961388966716	FALSE	FALSE
Ara-1	ECB_01837	1784.9578805875033	-0.12702822679379208	0.28901564097702576	-0.4395202500611021	0.6602846123594028	0.9998961388966716	FALSE	FALSE
Ara-1	ECB_01838	39.20757894190855	-0.45669362087803905	0.4685209098693973	-0.9747561128175577	0.32968125152001937	0.9998961388966716	FALSE	FALSE
Ara-1	ECB_01839	17.92073074149828	-1.1250911163611401	0.8753587001235525	-1.2852915224379893	0.19869043151751395	0.9998961388966716	FALSE	FALSE
Ara-1	ECB_01840	54.53820510554821	-0.754196817726861	0.5045309212387291	-1.4948475623162	0.13495423016677416	0.9998961388966716	FALSE	FALSE
Ara-1	ECB_01841	81.99377433075401	-0.5358052311860996	0.42457702370273304	-1.261974156098571	0.2069580860351223	0.9998961388966716	FALSE	FALSE
Ara-1	ECB_01842	139.7939969609148	-0.37573708057982314	0.5185686813526741	-0.7245657018848919	0.4687185065770977	0.9998961388966716	FALSE	FALSE
Ara-1	ECB_01843	38.35493681992471	0.3506923385469028	0.552954626668262	0.6342153978526996	0.5259402600452998	0.9998961388966716	FALSE	FALSE
Ara-1	ECB_01844	3.3072755474495867	2.1874364584009562	1.3557518522991867	1.6134489911935843	0.10664699677851092	0.9998961388966716	FALSE	FALSE
Ara-1	ECB_01845	189.61313894121938	1.3120921768125982	0.4349427807531553	3.016700667017749	0.0025554201694326477	0.5743380129052355	FALSE	FALSE
Ara-1	ECB_01846	112.65117828481667	-0.49410912802751056	0.3698334074246958	-1.3360316242607677	0.18153893698255733	0.9998961388966716	FALSE	FALSE
Ara-1	ECB_01847	598.339792194154	-0.09068893331473196	0.6304990317216712	-0.143836752718069	0.885629380155784	0.9998961388966716	FALSE	FALSE
Ara-1	ECB_01848	27.50429476973504	1.6077742357939602	1.1006684227244035	1.4607253216317	0.1440908370837719	0.9998961388966716	FALSE	FALSE
Ara-1	ECB_01849	104.9900920820051	1.5996158965001213	0.7761896985586176	2.0608569006656543	0.03931669411348958	0.9998961388966716	FALSE	FALSE
Ara-1	ECB_01850	868.8043290874792	1.5867729018432022	0.36765810488960915	4.315892620726088	1.5895924180777035e-5	0.010266117700085169	FALSE	FALSE
Ara-1	ECB_01851	671.9220234500565	2.5271802331353004	0.5552399933712778	4.551509731478268	5.326233373312293e-6	0.006879718107195046	FALSE	TRUE
Ara-1	ECB_01852	19.836327288267558	-0.6207802302897892	0.6737516161323369	-0.9213784656330336	0.35685286765903773	0.9998961388966716	FALSE	FALSE
Ara-1	ECB_01853	21.58619035204247	-0.177562154259063	0.761670235272166	-0.23312208622096817	0.8156666050063546	0.9998961388966716	FALSE	FALSE
Ara-1	ECB_01854	5.979526330408281	-0.02221703554294248	1.1009048174778628	-0.02018070517108008	0.9838992197949	0.9998961388966716	FALSE	FALSE
Ara-1	ECB_01855	4.4675830096465	0.2945057191345247	1.5392932669542134	0.1913252824897108	0.8482707543873973	0.9998961388966716	FALSE	FALSE
Ara-1	ECB_01856	6.67376012156096	0.7353152211879641	1.0029572019158184	0.7331471570106753	0.46346868098333266	0.9998961388966716	FALSE	FALSE
Ara-1	ECB_01857	6.121178994364903	1.8136781400998254	1.2841407861368954	1.4123670548273348	0.15784191176126416	0.9998961388966716	FALSE	FALSE
Ara-1	ECB_01858	22.958472132292247	0.5637264395373902	0.6142833729111236	0.917697701739604	0.35877715122871184	0.9998961388966716	FALSE	FALSE
Ara-1	ECB_01859	14.245320044371082	-0.6160487186561578	0.7149755831374216	-0.8616360239224428	0.38888784094937817	0.9998961388966716	FALSE	FALSE
Ara-1	ECB_01860	3.932171191304937	-1.105472955036185	1.6895893616324664	-0.6542849879026741	0.512928215767447	0.9998961388966716	FALSE	FALSE
Ara-1	ECB_01862	119.22307458843503	-0.22847042561430636	0.5146622269196054	-0.443923050233868	0.6570982188033341	0.9998961388966716	FALSE	FALSE
Ara-1	ECB_01863	61.8171169566915	-0.4632670647013261	0.5597376740547063	-0.8276503193816617	0.40786856219269485	0.9998961388966716	FALSE	FALSE
Ara-1	ECB_01864	53.745664731732184	-0.1938340435616165	0.705121798227675	-0.27489441405558407	0.783397358825086	0.9998961388966716	FALSE	FALSE
Ara-1	ECB_01865	61.16542247123786	-0.1674143091576198	0.5255089840886368	-0.3185755414780545	0.7500484028584644	0.9998961388966716	FALSE	FALSE
Ara-1	ECB_01866	19.611374920081875	-0.21359571143664163	0.6143598401635432	-0.34767199525897113	0.7280865306555362	0.9998961388966716	FALSE	FALSE
Ara-1	ECB_01867	24.114114931229967	-1.1537474606097535	0.5974929146961605	-1.9309809911243245	0.053485403209283154	0.9998961388966716	FALSE	FALSE
Ara-1	ECB_01868	15.881507721355337	-0.33432240038613364	0.7828926046131973	-0.4270348173122824	0.6693539682432881	0.9998961388966716	FALSE	FALSE
Ara-1	ECB_01869	5.692570539994564	1.2194947600594157	1.013449746986596	1.2033105377799704	0.22885617271956607	0.9998961388966716	FALSE	FALSE
Ara-1	ECB_01870	47.321681737253876	0.07753531059023178	0.45948901401869896	0.16874246875264023	0.8659992125038654	0.9998961388966716	FALSE	FALSE
Ara-1	ECB_01871	65.16600622229596	-0.7660086349913202	0.5191936863810116	-1.475381259604114	0.1401100708193409	0.9998961388966716	FALSE	FALSE
Ara-1	ECB_01872	357.9758023565558	2.030468325731672	0.6720732017194005	3.021201143769781	0.002517740456712283	0.5743380129052355	FALSE	FALSE
Ara-1	ECB_01873	322.5437825358895	0.7263641297343464	1.2634860648748758	0.574888912452136	0.565366429003907	0.9998961388966716	FALSE	FALSE
Ara-1	ECB_01874	31.713265415918322	1.181371499363034	0.6345823870014354	1.8616518888040958	0.06265217421155468	0.9998961388966716	FALSE	FALSE
Ara-1	ECB_01875	48.88584579044472	0.46219183827449567	0.9377587770412671	0.4928685815479778	0.6221054482768382	0.9998961388966716	FALSE	FALSE
Ara-1	ECB_01876	354.0845007097121	0.2930426790117598	0.46802518582033387	0.6261258750383861	0.5312323816907534	0.9998961388966716	FALSE	FALSE
Ara-1	ECB_01877	313.3837954361987	-0.2615553933401303	0.2595963042806436	-1.007546675461792	0.31367213946574385	0.9998961388966716	FALSE	FALSE
Ara-1	ECB_01878	134.19755098218667	0.2267133364843983	0.3440397346370905	0.6589742801759405	0.5099122848097593	0.9998961388966716	FALSE	FALSE
Ara-1	ECB_01879	143.97771476327802	1.7664784166509648	0.5640296702197676	3.131889171650628	0.0017368542592351534	0.5060260631805339	FALSE	FALSE
Ara-1	ECB_01882	4.685880663858082	-2.15154205708423	1.773716966501289	-1.2130131795086858	0.22512478165529567	0.9998961388966716	FALSE	FALSE
Ara-1	ECB_01883	46.53691260712789	0.20365925837799453	0.635323611764447	0.3205598762690145	0.7485439481992748	0.9998961388966716	FALSE	FALSE
Ara-1	ECB_01884	37.531867752810165	-0.07524584141058624	0.6095115201950834	-0.1234526976397471	0.9017486294947078	0.9998961388966716	FALSE	FALSE
Ara-1	ECB_01885	15.04647759648211	-0.4436608902526385	0.8390506301048344	-0.5287653382695222	0.5969682454527433	0.9998961388966716	FALSE	FALSE
Ara-1	ECB_01886	18.24419462008362	0.3659242984509556	0.692090497637536	0.5287231940043174	0.596997484996056	0.9998961388966716	FALSE	FALSE
Ara-1	ECB_01887	26.946699125953913	-0.470093316401048	0.6117145028710497	-0.768484831068562	0.44219919915675726	0.9998961388966716	FALSE	FALSE
Ara-1	ECB_01888	7703.920008490987	0.06745041590525759	0.27839048284431	0.24228707539179514	0.8085577278194185	0.9998961388966716	FALSE	FALSE
Ara-1	ECB_01889	131.686333067113	0.9032962516921176	0.5508122862996009	1.6399348274537064	0.10101871849099561	0.9998961388966716	FALSE	FALSE
Ara-1	ECB_01890	57.25977756324189	0.04171446509909934	0.4839212097128712	0.08620094400047089	0.931306680298852	0.9998961388966716	FALSE	FALSE
Ara-1	ECB_01891	110.55037447726444	0.2879725230942327	0.4120235145911242	0.6989225442145098	0.48460043774309414	0.9998961388966716	FALSE	FALSE
Ara-1	ECB_01893	435.28843092024573	-0.05722127089714456	0.8382495918303017	-0.06826280794506923	0.945576430000087	0.9998961388966716	FALSE	FALSE
Ara-1	ECB_01894	520.010981707469	-0.21278481303282457	0.3394407777995897	-0.6268687410280904	0.530745279051274	0.9998961388966716	FALSE	FALSE
Ara-1	ECB_01895	702.0077972776771	0.7338997456044124	0.2651931822171405	2.767415585380677	0.005650267617100367	0.9519472615766923	FALSE	FALSE
Ara-1	ECB_01896	102.20180801528753	-0.3633981666585889	0.4832966116702492	-0.7519154032607487	0.4521019344256618	0.9998961388966716	FALSE	FALSE
Ara-1	ECB_01897	214.56770288876464	0.25498212308413365	0.7525356121605514	0.3388306399906745	0.734737317807053	0.9998961388966716	FALSE	FALSE
Ara-1	ECB_01898	23.319396615602354	0.4105850064854854	1.339091428424485	0.30661461777002136	0.7591367258847436	0.9998961388966716	FALSE	FALSE
Ara-1	ECB_01899	51.028767963859224	-0.16636497427082073	0.4877671438313428	-0.3410745811291164	0.7330474364394928	0.9998961388966716	FALSE	FALSE
Ara-1	ECB_01900	76.8833927708656	-0.41736651610299036	0.38217211464122064	-1.0920904485530292	0.274793347258704	0.9998961388966716	FALSE	FALSE
Ara-1	ECB_01901	77.64978693346367	-0.7034242216893507	0.40131312454524615	-1.7528064213859096	0.07963524055169645	0.9998961388966716	FALSE	FALSE
Ara-1	ECB_01902	26.757406888836158	-0.6339741086161729	0.5790493534492693	-1.0948533226740154	0.2735809012506892	0.9998961388966716	FALSE	FALSE
Ara-1	ECB_01906	4.247386111445772	-2.3667844116628443	1.679794625646581	-1.408972487188325	0.15884330365092494	0.9998961388966716	FALSE	FALSE
Ara-1	ECB_01907	1.4845864822035888	-2.01272685573198	2.6969520898342636	-0.7462968524055867	0.45548811242133685	0.9998961388966716	FALSE	FALSE
Ara-1	ECB_01910	1197.0577603312352	0.4819044852112273	0.5028537998726276	0.958339154110585	0.3378917662147551	0.9998961388966716	FALSE	FALSE
Ara-1	ECB_01911	27.312145412637573	0.0047148142457829265	0.6130244981368054	0.007691069867701677	0.9938634745950912	0.9998961388966716	FALSE	FALSE
Ara-1	ECB_01912	66.55340338127569	-0.36357925524100426	0.6572050775926036	-0.5532203989853899	0.5801125003128202	0.9998961388966716	FALSE	FALSE
Ara-1	ECB_01913	14.097124770000926	-0.5497759596999451	0.8009289142500667	-0.6864229145912611	0.49244645870543186	0.9998961388966716	FALSE	FALSE
Ara-1	ECB_01914	147.44188431983966	0.7848155052822434	0.41792568744311637	1.877882908044661	0.06039718505860133	0.9998961388966716	FALSE	FALSE
Ara-1	ECB_01915	177.97910789432706	0.16933353634092757	0.5921103491827103	0.2859830715248578	0.7748910872903239	0.9998961388966716	FALSE	FALSE
Ara-1	ECB_01916	491.3791553628193	0.0601422096892936	0.5944180090145673	0.10117831017434686	0.9194089143228592	0.9998961388966716	FALSE	FALSE
Ara-1	ECB_01917	626.6868865887495	-0.31144955397316004	0.882055223450746	-0.3530953002633076	0.7240169961085272	0.9998961388966716	FALSE	FALSE
Ara-1	ECB_01918	143.81943517730684	0.48892282032629253	0.48560873599617804	1.0068245978386612	0.3140190718277265	0.9998961388966716	FALSE	FALSE
Ara-1	ECB_01919	665.1342701022385	-0.019047028971687422	0.3352487834383531	-0.0568146102614862	0.9546928754319653	0.9998961388966716	FALSE	FALSE
Ara-1	ECB_01920	100.24640388312051	-0.1868041583608497	0.6029105777746033	-0.30983725488837915	0.7566847194384639	0.9998961388966716	FALSE	FALSE
Ara-1	ECB_01921	3898.7774058677446	-0.07260036088234892	0.9175707306982848	-0.07912235913094022	0.9369352992487051	0.9998961388966716	FALSE	FALSE
Ara-1	ECB_01922	2219.7679342412653	-0.4408241076614098	0.9701532943060809	-0.45438603388623955	0.6495510027031591	0.9998961388966716	FALSE	FALSE
Ara-1	ECB_01923	1168.859406417185	-0.2759012490630876	0.8188547176880587	-0.33693553093528333	0.7361654999558639	0.9998961388966716	FALSE	FALSE
Ara-1	ECB_01924	1839.10834757655	-0.033025092290306916	0.8624709314076626	-0.038291252594920215	0.9694554650911668	0.9998961388966716	FALSE	FALSE
Ara-1	ECB_01925	1069.4127392575717	-0.7011887787321576	0.8859518128959732	-0.7914525017338497	0.42867998313311206	0.9998961388966716	FALSE	FALSE
Ara-1	ECB_01926	834.0265948828586	-0.14533544849448396	0.8843557385061932	-0.16434048219099803	0.8694631147180598	0.9998961388966716	FALSE	FALSE
Ara-1	ECB_01927	611.169677017685	-0.3119663297647938	0.8760820949141586	-0.3560925757709514	0.7217712369897444	0.9998961388966716	FALSE	FALSE
Ara-1	ECB_01928	1416.3753986027466	-0.09756910017986382	0.7777739585633876	-0.12544660194085433	0.900169996461729	0.9998961388966716	FALSE	FALSE
Ara-1	ECB_01929	412.19837550411853	0.3342813975346814	0.5097386680166365	0.6557897575935349	0.5119594074768599	0.9998961388966716	FALSE	FALSE
Ara-1	ECB_01930	7.185264470467298	0.43914823746797754	1.0012146785365243	0.4386154606820993	0.6609401924742887	0.9998961388966716	FALSE	FALSE
Ara-1	ECB_01931	1565.7485415679114	-0.32796471475695227	0.36224070015695603	-0.9053778733721742	0.36526523374914593	0.9998961388966716	FALSE	FALSE
Ara-1	ECB_01932	38.379051293190116	NA	2.125208518489093	-0.09798628123268163	0.9219431869320603	NA	TRUE	FALSE
Ara-1	ECB_01933	56.25840980939738	NA	2.109466542512048	1.3915056215393762	0.16407215616397813	NA	TRUE	FALSE
Ara-1	ECB_01936	57.56814253852383	NA	2.0789284263398695	0.27681746092435217	0.7819202730216501	NA	TRUE	FALSE
Ara-1	ECB_01937	62.497036804882335	NA	2.0621900897813736	-0.1770390677904406	0.8594777025803071	NA	TRUE	FALSE
Ara-1	ECB_01938	44.37081905159518	NA	2.091164017976661	0.5095419035118781	0.6103724342354213	NA	TRUE	FALSE
Ara-1	ECB_01939	61.97619864216084	NA	2.113292067149436	0.15422520056965264	0.8774321727184639	NA	TRUE	FALSE
Ara-1	ECB_01940	133.62550434125802	NA	2.1078788024640787	-0.02367115811112973	0.9811149120504157	NA	TRUE	FALSE
Ara-1	ECB_01941	59.24775774846371	NA	2.0745344863662827	-0.23188636538910604	0.8166262747689436	NA	TRUE	FALSE
Ara-1	ECB_01942	187.20426970115557	NA	2.0633338358649524	-0.1037986974184423	0.9173291001962873	NA	TRUE	FALSE
Ara-1	ECB_01943	68.43330377522173	NA	2.076118784246746	0.25341641960631206	0.7999464406686638	NA	TRUE	FALSE
Ara-1	ECB_01944	49.724744401090845	NA	2.0848014468437075	-0.07653086604605448	0.9389967584221461	NA	TRUE	FALSE
Ara-1	ECB_01945	100.14610614699693	NA	2.0802037070032653	0.20363645497770833	0.838637603048252	NA	TRUE	FALSE
Ara-1	ECB_01946	50.762399845767604	NA	2.139893424982687	0.39440663220463434	0.693280848031315	NA	TRUE	FALSE
Ara-1	ECB_01947	103.0721623070472	NA	2.121385693991543	0.08967021693895577	0.9285492840102596	NA	TRUE	FALSE
Ara-1	ECB_01948	230.35647026744977	NA	2.0993376345140873	-0.026726887131187593	0.9786775679596146	NA	TRUE	FALSE
Ara-1	ECB_01949	3.0684728909454018	NA	2.377385665765159	0.32004241072329453	0.7489361808539992	NA	TRUE	FALSE
Ara-1	ECB_01950	5.056613707924716	NA	2.2182751754039653	0.8019702434818649	0.42257017127831853	NA	TRUE	FALSE
Ara-1	ECB_01951	5.754609331479938	NA	2.1620527624412516	0.42655162587507806	0.6697059380296961	NA	TRUE	FALSE
Ara-1	ECB_01952	1.3109968723267806	NA	2.7125652828032423	0.6409732334985181	0.5215400735275334	NA	TRUE	FALSE
Ara-1	ECB_01953	2.323511718628857	NA	2.2901349951116172	0.7172048060011681	0.4732477342664367	NA	TRUE	FALSE
Ara-1	ECB_01954	2.5130757856604773	NA	2.3468428225798434	0.6202557446926271	0.5350894261862083	NA	TRUE	FALSE
Ara-1	ECB_01955	5.775570757367443	1.3229155103414596	1.083044500768939	1.22147844285458	0.22190492278901675	0.9998961388966716	FALSE	FALSE
Ara-1	ECB_01957	1.072950297274973	3.929168176612039	2.287947740205103	1.7173330087774683	0.08591834417803915	0.9998961388966716	FALSE	FALSE
Ara-1	ECB_01958	4.986743050792343	-0.4660677604981539	1.6856857635124503	-0.27648555299358535	0.7821751543934926	0.9998961388966716	FALSE	FALSE
Ara-1	ECB_01959	4.146707754177571	-0.20788768336489022	1.2735224407700758	-0.16323833543065353	0.8703307836873048	0.9998961388966716	FALSE	FALSE
Ara-1	ECB_01962	2.16280812880918	0.22158192046473138	1.6075102364186744	0.13784168551137027	0.8903655385207957	0.9998961388966716	FALSE	FALSE
Ara-1	ECB_01963	3.828529837693683	1.8308767135492288	1.3137758144894627	1.3935990397727889	0.16343871865591209	0.9998961388966716	FALSE	FALSE
Ara-1	ECB_01965	3.5283239209483863	0.7474148570798202	1.486391029632826	0.50283864890146	0.6150777182149365	0.9998961388966716	FALSE	FALSE
Ara-1	ECB_01966	9.763275532216943	-1.4722257921570334	1.1992146248413489	-1.227658303743421	0.21957526507441616	0.9998961388966716	FALSE	FALSE
Ara-1	ECB_01969	108.99033285089969	0.5120058989103287	0.419396202510004	1.2208167261555394	0.22215541941768355	0.9998961388966716	FALSE	FALSE
Ara-1	ECB_01970	371.99253065321847	-0.34130603545028987	0.25718667915056515	-1.3270750902712136	0.18448384440230264	0.9998961388966716	FALSE	FALSE
Ara-1	ECB_01971	256.64152398995975	-0.1682365330439357	0.26267501300312457	-0.640474063827055	0.5218644456248008	0.9998961388966716	FALSE	FALSE
Ara-1	ECB_01972	101.43250507154629	-0.4340557762698257	0.537743254680311	-0.8071803272137228	0.41956259815989905	0.9998961388966716	FALSE	FALSE
Ara-1	ECB_01973	151.48225368179595	-0.060956857370481114	0.3882286057334866	-0.15701279212878796	0.8752347664894964	0.9998961388966716	FALSE	FALSE
Ara-1	ECB_01974	56.46059106963325	-0.26914673640033004	0.3952495504887755	-0.6809539342106687	0.49590063925095235	0.9998961388966716	FALSE	FALSE
Ara-1	ECB_01975	132.97321657441861	-0.4111439617258887	0.5473861326691565	-0.7511040875680836	0.45259001593953163	0.9998961388966716	FALSE	FALSE
Ara-1	ECB_01976	32.71625629793028	-0.7870564709338523	0.6068991138395069	-1.2968489374693462	0.1946831687185087	0.9998961388966716	FALSE	FALSE
Ara-1	ECB_01978	7.057238062071075	0.045346062863870835	0.9651422956793565	0.046983810643126026	0.9625261305137508	0.9998961388966716	FALSE	FALSE
Ara-1	ECB_01979	24.770122775106767	0.8895406764270869	0.521900591719095	1.704425498919282	0.08830162352398055	0.9998961388966716	FALSE	FALSE
Ara-1	ECB_01980	55.72603581787809	0.11038584314758934	0.4485169391312548	0.24611298596971348	0.8055947708529003	0.9998961388966716	FALSE	FALSE
Ara-1	ECB_01981	46.732460011090545	0.39759235086414696	0.5515574952217139	0.7208538625775063	0.47099943185072746	0.9998961388966716	FALSE	FALSE
Ara-1	ECB_01982	26.876915671540164	0.9910709194369073	0.6336826571546401	1.5639861818011729	0.1178208135575001	0.9998961388966716	FALSE	FALSE
Ara-1	ECB_01983	29.940404825949248	-0.176393683822235	0.5332966006936899	-0.33076093789607786	0.7408250686539316	0.9998961388966716	FALSE	FALSE
Ara-1	ECB_01984	137.78118701456933	0.20433982519812358	0.3137464784076599	0.6512896215925614	0.5148595466302678	0.9998961388966716	FALSE	FALSE
Ara-1	ECB_01985	10.15332317641166	-0.6510852606874886	1.0802181650258786	-0.6027349675904503	0.5466850154950391	0.9998961388966716	FALSE	FALSE
Ara-1	ECB_01986	84.92443627101544	-0.7754884269189456	0.6473176873555948	-1.198002838586028	0.2309159119112135	0.9998961388966716	FALSE	FALSE
Ara-1	ECB_01987	8.105833653518612	-0.8790908100850087	0.9531901608907362	-0.9222617334441606	0.35639206911672494	0.9998961388966716	FALSE	FALSE
Ara-1	ECB_01988	10.137648927424975	-0.46446506416815936	0.8348930106542818	-0.5563168672404759	0.5779942584340907	0.9998961388966716	FALSE	FALSE
Ara-1	ECB_01989	6.144293287149373	-1.4753723774957894	1.3051932231147687	-1.1303861768259094	0.2583135362283271	0.9998961388966716	FALSE	FALSE
Ara-1	ECB_01990	2.481461350773255	-2.491923543212261	2.1007561798920245	-1.1862031239343263	0.235542092868523	0.9998961388966716	FALSE	FALSE
Ara-1	ECB_01991	2.2197608864105836	-1.8406312087105912	1.9458145567962872	-0.9459437962788825	0.3441772536159288	0.9998961388966716	FALSE	FALSE
Ara-1	ECB_01993	3.4113976480258636	0.197846173679929	1.2003353310792428	0.16482575206883396	0.8690811340416891	0.9998961388966716	FALSE	FALSE
Ara-1	ECB_01994	56.15477197330868	-0.12687436246614756	0.514720905288721	-0.24649156691038274	0.8053017317280657	0.9998961388966716	FALSE	FALSE
Ara-1	ECB_01995	2.3578477083037557	-1.9042458648287706	1.7697263517105517	-1.0760114765699214	0.2819221237513087	0.9998961388966716	FALSE	FALSE
Ara-1	ECB_01996	4.629197246243946	0.657006716068824	1.5195261324527833	0.432376055953904	0.6654681177445962	0.9998961388966716	FALSE	FALSE
Ara-1	ECB_01999	14.26036171038792	-0.28861098656389955	0.8430542687945339	-0.3423397487525667	0.7320952254896611	0.9998961388966716	FALSE	FALSE
Ara-1	ECB_02001	19.806634709088573	-0.0851023246691026	0.6725685072817801	-0.12653331779248478	0.8993097772012124	0.9998961388966716	FALSE	FALSE
Ara-1	ECB_02002	1.867230097210944	-3.3562025348735984	2.110582834899779	-1.5901780680562427	0.11179467268272952	0.9998961388966716	FALSE	FALSE
Ara-1	ECB_02003	46.38547331829009	0.01710361394245933	0.48763519946624595	0.03507460897240507	0.9720202480555975	0.9998961388966716	FALSE	FALSE
Ara-1	ECB_02004	10.33354448080173	-2.801085765755024	1.5341294631373328	-1.8258470572794645	0.06787330280807789	0.9998961388966716	FALSE	FALSE
Ara-1	ECB_02009	1.4475102366857235	1.010508882732544	1.881691521157452	0.5370215422509674	0.5912527338081466	0.9998961388966716	FALSE	FALSE
Ara-1	ECB_02010	1.6888021954334032	3.4032067816908764	2.21217558548349	1.5383981289835438	0.12395129945527304	0.9998961388966716	FALSE	FALSE
Ara-1	ECB_02011	60.86355985778327	-0.5110391027908087	0.3944136678854466	-1.2956931881458904	0.195081209126831	0.9998961388966716	FALSE	FALSE
Ara-1	ECB_02012	15.353460916281888	0.8532289757393955	0.7487218724282597	1.1395806736247702	0.25446104078379395	0.9998961388966716	FALSE	FALSE
Ara-1	ECB_02013	2.5268447103918783	-0.807303570798458	2.215890463632085	-0.36432467400721597	0.715615576918945	0.9998961388966716	FALSE	FALSE
Ara-1	ECB_02014	2.843412273207499	-0.969613182798231	1.748946648464529	-0.5543983766740361	0.5793062368127445	0.9998961388966716	FALSE	FALSE
Ara-1	ECB_02015	12.655735876863313	-2.099882708326142	1.0490121166927078	-2.001771642968802	0.04530929708874056	0.9998961388966716	FALSE	FALSE
Ara-1	ECB_02016	97.5629857278233	-0.16662882113405672	0.3874866737315231	-0.4300246496980394	0.6671777104251007	0.9998961388966716	FALSE	FALSE
Ara-1	ECB_02017	41.77465906974234	-0.31633963947537375	1.2029593820703774	-0.26296784761837183	0.7925753610484735	0.9998961388966716	FALSE	FALSE
Ara-1	ECB_02018	2.6806532302525095	-2.7450673099154805	1.8060190383771537	-1.5199548020170006	0.12852233560431792	0.9998961388966716	FALSE	FALSE
Ara-1	ECB_02025	75.56005802853886	0.03450701130605092	0.4975494840459057	0.0693539284282871	0.9447079003576593	0.9998961388966716	FALSE	FALSE
Ara-1	ECB_02026	27.944999281433322	0.34632758910440536	0.583881083036106	0.593147473289504	0.5530824618738162	0.9998961388966716	FALSE	FALSE
Ara-1	ECB_02027	54.060750445410186	-0.18811891245100779	0.4813490795806631	-0.3908159804001108	0.6959332619052594	0.9998961388966716	FALSE	FALSE
Ara-1	ECB_02028	46.34493362566185	-0.23693801924500596	0.4377894216437196	-0.5412145829275659	0.5883596871488193	0.9998961388966716	FALSE	FALSE
Ara-1	ECB_02029	24.77731178628648	0.15679415049417014	0.5813718678618053	0.2696968311707866	0.7873934986037567	0.9998961388966716	FALSE	FALSE
Ara-1	ECB_02030	28.4215613652282	-0.6724516402095763	0.8078246196285124	-0.8324228104347835	0.40517033110777334	0.9998961388966716	FALSE	FALSE
Ara-1	ECB_02031	227.42162792489904	-0.3252208408587822	0.4177888431360037	-0.778433522584308	0.43631348268954984	0.9998961388966716	FALSE	FALSE
Ara-1	ECB_02032	195.59667768894923	0.08154269309938995	0.41764201938967505	0.19524542386456495	0.8452008201655733	0.9998961388966716	FALSE	FALSE
Ara-1	ECB_02033	26.449024010543987	-0.5852482945271633	0.641812034996819	-0.9118686821291282	0.36183784953799575	0.9998961388966716	FALSE	FALSE
Ara-1	ECB_02034	35.23014076876677	-1.0847445363349022	0.6535963860311074	-1.6596550402028611	0.09698386891173137	0.9998961388966716	FALSE	FALSE
Ara-1	ECB_02035	25.50651915377121	-0.7448731608346021	0.6910991237701744	-1.0778094418222852	0.28111880507737286	0.9998961388966716	FALSE	FALSE
Ara-1	ECB_02036	18.34476305248178	-0.2778166122593176	0.8961887766806733	-0.30999787041330934	0.756562575806465	0.9998961388966716	FALSE	FALSE
Ara-1	ECB_02037	21.05835336935235	0.7285178993512745	0.8804692334380783	0.8274200524946677	0.4079990187685233	0.9998961388966716	FALSE	FALSE
Ara-1	ECB_02038	8.272202522226268	-0.5511064239228626	1.2072179620675227	-0.4565094632778814	0.6480236673895907	0.9998961388966716	FALSE	FALSE
Ara-1	ECB_02042	32.18650569682189	-2.594005078701082	0.832264095568529	-3.116805221459287	0.0018282231960070902	0.5060260631805339	FALSE	FALSE
Ara-1	ECB_02043	685.7544245577972	-0.12937435606974768	0.4994927704597989	-0.25901146867582187	0.795626391654745	0.9998961388966716	FALSE	FALSE
Ara-1	ECB_02044	1338.1516907108478	0.014537389063303178	0.3975153572714295	0.03657063506448841	0.9708273576853351	0.9998961388966716	FALSE	FALSE
Ara-1	ECB_02045	18.770933939756667	1.4280719232893055	0.6599478199003553	2.1639164191873963	0.030470764570935782	0.9998961388966716	FALSE	FALSE
Ara-1	ECB_02046	31.221425267797073	-0.48868735392875984	0.5477713574126776	-0.8921374718039423	0.3723192521904375	0.9998961388966716	FALSE	FALSE
Ara-1	ECB_02047	1.2145646222822621	0.49690076379445397	2.660579239713642	0.18676412879472643	0.8518455730672694	0.9998961388966716	FALSE	FALSE
Ara-1	ECB_02049	9.241986793719093	0.5566531463640262	0.9387188233404706	0.5929924195864662	0.5531862253658282	0.9998961388966716	FALSE	FALSE
Ara-1	ECB_02050	3.6958828782342374	-0.7069989730698997	1.4697113189160393	-0.4810461510164695	0.6304836984756104	0.9998961388966716	FALSE	FALSE
Ara-1	ECB_02051	15.793891839758839	1.0498965464985452	0.7541702232723849	1.3921214522936056	0.16388562312472854	0.9998961388966716	FALSE	FALSE
Ara-1	ECB_02052	4.75019071183341	-1.0959093536079352	1.1797517152599528	-0.9289321977094618	0.352924225471541	0.9998961388966716	FALSE	FALSE
Ara-1	ECB_02053	81.79971443028835	0.5031316421496194	0.42218885156049696	1.1917217621686151	0.2333703620542046	0.9998961388966716	FALSE	FALSE
Ara-1	ECB_02054	139.1047588787086	1.0533043201657357	0.5726476351131043	1.8393585436840165	0.06586246743700644	0.9998961388966716	FALSE	FALSE
Ara-1	ECB_02055	60.148299864503805	0.1971206064559074	0.5770738760432439	0.341586432238939	0.7326621491887422	0.9998961388966716	FALSE	FALSE
Ara-1	ECB_02056	36.04684880231962	0.11441202173584607	0.6118992553295918	0.18697852749341798	0.8516774686095188	0.9998961388966716	FALSE	FALSE
Ara-1	ECB_02057	36.684155450516904	-0.16835635366623472	0.6139814333860556	-0.2742043073481289	0.7839276181543611	0.9998961388966716	FALSE	FALSE
Ara-1	ECB_02058	20.820488747875398	0.7805985686723256	0.6611253183254456	1.1807119573782048	0.23771716971527235	0.9998961388966716	FALSE	FALSE
Ara-1	ECB_02059	11.152663450666077	0.6170905133886623	0.7428625638076063	0.8306927060985703	0.4061472478707156	0.9998961388966716	FALSE	FALSE
Ara-1	ECB_02060	10.562173625618112	-2.052771539672034	1.1781545253222552	-1.742361885093595	0.0814451409155356	0.9998961388966716	FALSE	FALSE
Ara-1	ECB_02061	17.73903831141288	0.9690414583068376	0.6529463147167777	1.4841058697561829	0.13778083626258347	0.9998961388966716	FALSE	FALSE
Ara-1	ECB_02062	417.0291682925814	0.22869047445915303	0.2349835413720411	0.9732191162149332	0.3304444119252335	0.9998961388966716	FALSE	FALSE
Ara-1	ECB_02063	1042.2031808113156	0.28183419227403256	0.35817471138686224	0.7868623420753601	0.4313624541886664	0.9998961388966716	FALSE	FALSE
Ara-1	ECB_02064	224.4857203676604	-0.4544967359323355	0.3267933628393366	-1.3907771320183835	0.16429301963757995	0.9998961388966716	FALSE	FALSE
Ara-1	ECB_02065	13.171344393239723	-0.5662291894758664	0.8674347922688883	-0.6527628295780257	0.5139091902028459	0.9998961388966716	FALSE	FALSE
Ara-1	ECB_02066	34.90390036683276	0.016179049480561782	0.5877782661832922	0.02752577019497438	0.9780403859884614	0.9998961388966716	FALSE	FALSE
Ara-1	ECB_02067	12.563705689318846	-0.04296020473986364	0.9717857718564942	-0.04420748480170964	0.9647390158789616	0.9998961388966716	FALSE	FALSE
Ara-1	ECB_02068	2.3076126430888273	-0.5403028366825928	1.8986342357212407	-0.28457447280642034	0.7759701706891614	0.9998961388966716	FALSE	FALSE
Ara-1	ECB_02069	28.447358846694353	0.1260928211031896	0.7520970982341898	0.1676549761982016	0.8668547185073281	0.9998961388966716	FALSE	FALSE
Ara-1	ECB_02070	45.783000935433236	0.2779060676390895	0.9776433162979882	0.2842612054991874	0.7762102138473059	0.9998961388966716	FALSE	FALSE
Ara-1	ECB_02071	35.54968708748495	0.05732436355981477	0.8361136614879305	0.0685604914740916	0.9453394680675973	0.9998961388966716	FALSE	FALSE
Ara-1	ECB_02072	203.82016063288214	0.29684327130308386	0.6302195275798097	0.4710156672596792	0.6376295467260031	0.9998961388966716	FALSE	FALSE
Ara-1	ECB_02073	68.18880320042291	0.019029202552018426	0.48923779974301823	0.03889560978733427	0.9689736168042826	0.9998961388966716	FALSE	FALSE
Ara-1	ECB_02074	10.805339838456417	-1.6575914526249038	0.9031824424426345	-1.835278648843072	0.0664644129768142	0.9998961388966716	FALSE	FALSE
Ara-1	ECB_02075	7.36160441891387	0.5244409774436707	0.9890401133718788	0.5302524845587138	0.5959368860105579	0.9998961388966716	FALSE	FALSE
Ara-1	ECB_02076	8.633191525104708	-0.32862516658967533	0.929881935718327	-0.353405259277152	0.7237846435564796	0.9998961388966716	FALSE	FALSE
Ara-1	ECB_02077	61.98125260868714	-0.11298170314783441	0.8959498563106334	-0.12610270803890022	0.8996506238805222	0.9998961388966716	FALSE	FALSE
Ara-1	ECB_02078	46.659213230730515	-0.7891430479669158	0.8255036492158873	-0.9559534336601553	0.3390957613036559	0.9998961388966716	FALSE	FALSE
Ara-1	ECB_02079	242.00900399716903	-0.022243457836640043	0.8234015991337257	-0.027014105704970294	0.9784484834119571	0.9998961388966716	FALSE	FALSE
Ara-1	ECB_02080	26.42578266120267	0.9531363259994957	0.7227327702697668	1.3187949477422045	0.1872376737687807	0.9998961388966716	FALSE	FALSE
Ara-1	ECB_02081	627.2086959720301	0.2155369864208403	0.44499137057352345	0.48436217121030284	0.628128860395208	0.9998961388966716	FALSE	FALSE
Ara-1	ECB_02082	4165.159335977403	0.1918630414797714	0.35051213515004537	0.5473791696188769	0.5841182630657737	0.9998961388966716	FALSE	FALSE
Ara-1	ECB_02083	203.70223172265608	-0.04932224443896452	0.5751139327344029	-0.08576082343277595	0.9316565500655276	0.9998961388966716	FALSE	FALSE
Ara-1	ECB_02084	5493.059483688127	-0.1562743408315323	2.058231077492687	-0.07592652862957636	0.9394775509795952	0.9998961388966716	FALSE	FALSE
Ara-1	ECB_02085	1127.9033090340922	-0.24693757223349921	1.0245297212223643	-0.24102528908471146	0.8095355163592067	0.9998961388966716	FALSE	FALSE
Ara-1	ECB_02086	76.554700022493	-0.31537621313539654	0.4722262728838131	-0.667849781439399	0.5042294859832994	0.9998961388966716	FALSE	FALSE
Ara-1	ECB_02087	40.89666956614471	-0.6800230352120703	0.518173656704634	-1.3123458254067375	0.18940347687448192	0.9998961388966716	FALSE	FALSE
Ara-1	ECB_02088	166.09572135414547	-0.12169389950341675	0.4100242360470605	-0.29679684468566225	0.7666216145679672	0.9998961388966716	FALSE	FALSE
Ara-1	ECB_02089	56.05505872196512	0.362749108990544	0.44942822674588645	0.807134682254054	0.4195888924081355	0.9998961388966716	FALSE	FALSE
Ara-1	ECB_02090	16.504588854784885	-0.012143455819411444	0.7366535363443063	-0.016484622987998097	0.9868477695005642	0.9998961388966716	FALSE	FALSE
Ara-1	ECB_02092	1.6895907991633443	-2.1055194749870427	2.074690206833924	-1.014859697149757	0.31017271223228426	0.9998961388966716	FALSE	FALSE
Ara-1	ECB_02093	6.075437909167476	0.01331540785737293	1.2370320648611153	0.010763995724611944	0.9914117398435666	0.9998961388966716	FALSE	FALSE
Ara-1	ECB_02096	306.8506459678066	0.1508647133915736	1.6757518831990053	0.09002807331093271	0.9282649061300318	0.9998961388966716	FALSE	FALSE
Ara-1	ECB_02097	165.87285956005306	0.11367106060932795	1.82554997373843	0.06226674823727125	0.950350408136598	0.9998961388966716	FALSE	FALSE
Ara-1	ECB_02098	191.00587859026766	0.054716221488244295	1.2455181414488379	0.043930489382190886	0.9649598117416427	0.9998961388966716	FALSE	FALSE
Ara-1	ECB_02099	24.231062562445967	0.7536541319522142	0.8761316085508737	0.8602065312981484	0.38967520502570024	0.9998961388966716	FALSE	FALSE
Ara-1	ECB_02100	15.268875923604448	0.41099689292276925	0.7380071399710906	0.5569009710920533	0.57759509110978	0.9998961388966716	FALSE	FALSE
Ara-1	ECB_02101	203.43344112334137	0.32558257405086694	0.4588754377280722	0.709522775206386	0.47800012322136876	0.9998961388966716	FALSE	FALSE
Ara-1	ECB_02102	23.36429981781289	-1.204181395204905	0.769904167208665	-1.564066602692565	0.11780192807782679	0.9998961388966716	FALSE	FALSE
Ara-1	ECB_02103	93.9639884459297	-0.2638230059938463	0.40765061335765024	-0.6471792200209018	0.5175159585325074	0.9998961388966716	FALSE	FALSE
Ara-1	ECB_02104	133.70565602218502	0.034985729166222314	0.845791271907736	0.04136449538821769	0.9670053171343835	0.9998961388966716	FALSE	FALSE
Ara-1	ECB_02105	278.9722655048456	0.033962639262975346	0.6628288968798577	0.05123892368429934	0.9591351359503204	0.9998961388966716	FALSE	FALSE
Ara-1	ECB_02106	41.30398694943704	0.015356920840359615	0.4917398152200732	0.03122976900596666	0.9750862992542229	0.9998961388966716	FALSE	FALSE
Ara-1	ECB_02107	66.13113675263375	0.3464333231037706	0.414787330378135	0.8352070994742042	0.40360111308897834	0.9998961388966716	FALSE	FALSE
Ara-1	ECB_02108	48.21440743380475	0.5190338697222799	0.41219985841616047	1.2591801261568094	0.20796527822741126	0.9998961388966716	FALSE	FALSE
Ara-1	ECB_02109	61.76669456891055	-0.053258876386523574	0.42768606232835155	-0.12452796824048623	0.9008972572705852	0.9998961388966716	FALSE	FALSE
Ara-1	ECB_02110	132.54310700049814	0.41713254135517297	0.3477696372794613	1.1994507186375587	0.23035273631528336	0.9998961388966716	FALSE	FALSE
Ara-1	ECB_02111	76.18762348603146	-0.8080410867544024	0.3467320512706686	-2.330448205734587	0.019782474479569673	0.9998961388966716	FALSE	FALSE
Ara-1	ECB_02112	112.5991752366957	-0.07203401243060899	0.3635921285278957	-0.1981176345105677	0.8429530279473083	0.9998961388966716	FALSE	FALSE
Ara-1	ECB_02113	182.75245310344363	-0.5028600207191665	0.4819481032730747	-1.0433903926669112	0.2967675212946063	0.9998961388966716	FALSE	FALSE
Ara-1	ECB_02114	61.62085916345067	-0.044756519091536696	0.39969320844126166	-0.1119771818642599	0.91084149900062406	0.9998961388966716	FALSE	FALSE
Ara-1	ECB_02115	1771.4754847475076	-0.08125636807041291	0.534372159345709	-0.15205950880731525	0.879140000051595	0.9998961388966716	FALSE	FALSE
Ara-1	ECB_02116	515.1718136199306	-0.4013428556388254	0.4237903265593872	-0.9470316580776976	0.3436226472954561	0.9998961388966716	FALSE	FALSE
Ara-1	ECB_02117	54.16101172568749	0.47730305842424203	0.5165428150888045	0.9240338738274457	0.3554686797031096	0.9998961388966716	FALSE	FALSE
Ara-1	ECB_02118	283.2850860429422	-0.2978219823490855	0.30752641453066587	-0.9684435816793466	0.3328228827033576	0.9998961388966716	FALSE	FALSE
Ara-1	ECB_02119	33.612646271136356	-0.5221831819368411	0.5722297214465025	-0.9125411742278049	0.36148390504870576	0.9998961388966716	FALSE	FALSE
Ara-1	ECB_02120	75.02567831354307	0.09751398910667855	0.6781748655254656	0.14378885751114126	0.8856672018561279	0.9998961388966716	FALSE	FALSE
Ara-1	ECB_02121	69.60869419244717	-0.6593755396580104	0.5650034384939379	-1.1670292510354079	0.24319855699811466	0.9998961388966716	FALSE	FALSE
Ara-1	ECB_02122	29.281380793226823	-2.2192175572255572	1.3598017198451848	-1.632015554060498	0.10267620959170169	0.9998961388966716	FALSE	FALSE
Ara-1	ECB_02123	78.8812575883943	0.37237890913646515	0.6812575620179007	0.5466051753370197	0.5846500127696885	0.9998961388966716	FALSE	FALSE
Ara-1	ECB_02124	22.387724738480912	0.5452205057119008	0.7769442758097649	0.7017498200159188	0.48283519762149807	0.9998961388966716	FALSE	FALSE
Ara-1	ECB_02125	6.686332885232547	0.8097820199271382	1.797582678679416	0.45048388011951696	0.6523615749135236	0.9998961388966716	FALSE	FALSE
Ara-1	ECB_02126	49.79264962943707	0.33488948235479893	0.7285106705533719	0.459690565823036	0.6457383421487952	0.9998961388966716	FALSE	FALSE
Ara-1	ECB_02127	9.560304471698823	0.990566638105729	1.2817772871032156	0.7728071390189669	0.4396365277786901	0.9998961388966716	FALSE	FALSE
Ara-1	ECB_02128	20.91056254811813	-0.035511731456111514	1.111155658163749	-0.031959276988065534	0.9745045265504866	0.9998961388966716	FALSE	FALSE
Ara-1	ECB_02129	32.42945252726455	-2.5538240510684274	1.3625670389702258	-1.8742740562684581	0.060892661452799694	0.9998961388966716	FALSE	FALSE
Ara-1	ECB_02130	16.71964118151526	-2.262217057324538	2.094478787156603	-1.0800859245729824	0.2801039191392902	0.9998961388966716	FALSE	FALSE
Ara-1	ECB_02131	29.648419269447956	-0.6369454229544509	1.8524029364817545	-0.34384820408684585	0.7309604464024215	0.9998961388966716	FALSE	FALSE
Ara-1	ECB_02132	16.458175995589535	0.6556105536203527	1.4176460989342832	0.4624641891323995	0.6437484772620732	0.9998961388966716	FALSE	FALSE
Ara-1	ECB_02133	201.36960051753724	-0.19162439554479532	1.0510593901573524	-0.18231547840137516	0.855335152243486	0.9998961388966716	FALSE	FALSE
Ara-1	ECB_02134	4.7313310229832215	1.9213911099999932	2.5138543678862284	0.7643207715392013	0.44467611003257934	0.9998961388966716	FALSE	FALSE
Ara-1	ECB_02135	12.198367112159222	-0.5198280975674087	1.789108083195886	-0.29055153372223275	0.7713943319954032	0.9998961388966716	FALSE	FALSE
Ara-1	ECB_02136	161.24783768633557	0.35528950881494054	0.6821364857510319	0.5208481238527609	0.6024725758717525	0.9998961388966716	FALSE	FALSE
Ara-1	ECB_02137	281.17081188321305	-0.03518489058789357	0.4369609156203753	-0.0805218254770906	0.9358222383732867	0.9998961388966716	FALSE	FALSE
Ara-1	ECB_02138	134.68775540826286	-0.3685582147714535	0.7947892802279217	-0.4637181501312676	0.64284969167942	0.9998961388966716	FALSE	FALSE
Ara-1	ECB_02139	6.71883312307233	-1.1284129769338136	1.1350185030105564	-0.9941802481111787	0.3201351224090866	0.9998961388966716	FALSE	FALSE
Ara-1	ECB_02140	15.510556849006035	-0.4779809877598555	0.7339873333687472	-0.6512114937543794	0.5149099718498722	0.9998961388966716	FALSE	FALSE
Ara-1	ECB_02141	16.941512438006985	-0.2838124943246867	0.6235427050265246	-0.4551612777068953	0.6489932159783798	0.9998961388966716	FALSE	FALSE
Ara-1	ECB_02142	10.826193786495045	0.27846557664125204	0.8750920667697981	0.31821289120942886	0.7503234548462986	0.9998961388966716	FALSE	FALSE
Ara-1	ECB_02145	347.81625523716514	0.2521708619809006	0.3722463424074932	0.6774300597555702	0.49813313150918526	0.9998961388966716	FALSE	FALSE
Ara-1	ECB_02146	18.69860458409462	0.1182239717655499	0.7352501256161159	0.16079422178470493	0.872255476366696	0.9998961388966716	FALSE	FALSE
Ara-1	ECB_02147	29.709599234104168	-0.4775376277637238	0.5169092262073515	-0.9238326645231242	0.3555734455662532	0.9998961388966716	FALSE	FALSE
Ara-1	ECB_02148	9.61942885766772	-0.4245797209974314	1.445361193565416	-0.2937533696681578	0.768946369344554	0.9998961388966716	FALSE	FALSE
Ara-1	ECB_02149	7.402085276411885	-0.2627035828172081	1.1962323489568356	-0.21960916125224048	0.8261755559374822	0.9998961388966716	FALSE	FALSE
Ara-1	ECB_02150	10.387168490906294	0.0038058406115577563	1.2336480297724661	0.003085029538173627	0.9975385064663772	0.9998961388966716	FALSE	FALSE
Ara-1	ECB_02151	13.434369735083214	-0.5506878092014609	0.9553215655496722	-0.5764423509947737	0.564316225447273	0.9998961388966716	FALSE	FALSE
Ara-1	ECB_02152	11.260763244489384	0.9099928343904852	0.8846210769976028	1.0286809324948416	0.3036296328247252	0.9998961388966716	FALSE	FALSE
Ara-1	ECB_02153	9.873303414191241	-0.11398929550011896	0.9105460364454991	-0.12518784436764918	0.90037484032656	0.9998961388966716	FALSE	FALSE
Ara-1	ECB_02154	39.0222015951005	0.4691838555329204	0.5609284751248226	0.8364415007252282	0.40290657374428435	0.9998961388966716	FALSE	FALSE
Ara-1	ECB_02156	10.348223110741948	0.8092559421878779	0.8731143359942888	0.9268613614805786	0.35399852076616306	0.9998961388966716	FALSE	FALSE
Ara-1	ECB_02157	2643.0268906947135	7.240634263098021e-4	0.19999970705242215	0.0036203224343724512	0.9971114069344911	0.9998961388966716	FALSE	FALSE
Ara-1	ECB_02158	298.78319184580926	-0.0849752952832104	0.3454963733496916	-0.2459513379528395	0.8057199022009541	0.9998961388966716	FALSE	FALSE
Ara-1	ECB_02159	53.92526344601091	0.007573220179917003	0.4616325328729092	0.016405299974822107	0.9869110515506022	0.9998961388966716	FALSE	FALSE
Ara-1	ECB_02160	975.9695809830642	-0.1916659454406776	0.5017618662162372	-0.3819858748653451	0.7024718418730571	0.9998961388966716	FALSE	FALSE
Ara-1	ECB_02161	379.88317743003904	-0.23150811343877647	0.21282614280097037	-1.0877804314448203	0.2766920502837473	0.9998961388966716	FALSE	FALSE
Ara-1	ECB_02162	30.67909702616943	1.0033977510617513	0.5707023574961666	1.7581804909023722	0.07871680361805114	0.9998961388966716	FALSE	FALSE
Ara-1	ECB_02163	319.97560881266776	-0.3103359419714501	0.4444833853621436	-0.6981946956658533	0.485055443263802	0.9998961388966716	FALSE	FALSE
Ara-1	ECB_02165	47.74203704670192	-0.02720937884192185	0.4928122945485697	-0.05521245947576537	0.955969202851427	0.9998961388966716	FALSE	FALSE
Ara-1	ECB_02166	6.761367308601675	1.1093925328554548	1.0334995223826005	1.0734330387477033	0.2830768674864615	0.9998961388966716	FALSE	FALSE
Ara-1	ECB_02167	3.67853991988779	3.5433439219852594	1.5408810991341093	2.299557002793028	0.02147333042996661	0.9998961388966716	FALSE	FALSE
Ara-1	ECB_02168	7.213257303693106	-1.903429046036222	1.2805565862933441	-1.4864076030765836	0.13717133997212633	0.9998961388966716	FALSE	FALSE
Ara-1	ECB_02169	10.088302016202976	-0.4405557761280318	0.8678661889670586	-0.5076309939581641	0.6117121504099625	0.9998961388966716	FALSE	FALSE
Ara-1	ECB_02170	37.19394398528973	1.399292231339712	0.5641996972670146	2.4801364448047187	0.013133211591581857	0.9998961388966716	FALSE	FALSE
Ara-1	ECB_02171	39.23421129513509	-0.11442143344180086	0.46394880933831545	-0.2466251257439132	0.8051983575482805	0.9998961388966716	FALSE	FALSE
Ara-1	ECB_02172	10.694462925645329	0.269777945384961	0.8563320740951166	0.3150389358824782	0.7527320913768439	0.9998961388966716	FALSE	FALSE
Ara-1	ECB_02173	3.449981617071206	0.6337958130695837	1.2274030394987299	0.5163713895709637	0.6055950442086913	0.9998961388966716	FALSE	FALSE
Ara-1	ECB_02174	5.730645018828996	-0.4477727913868273	1.19215369259673	-0.37559988629611657	0.7072143753090492	0.9998961388966716	FALSE	FALSE
Ara-1	ECB_02175	331.8449058993874	-0.5817053262896564	0.33553358688313445	-1.7336724221657815	0.08297622238029356	0.9998961388966716	FALSE	FALSE
Ara-1	ECB_02176	10.871727027397556	0.286922217444983	0.764088501514624	0.37550914177641437	0.7072818488903359	0.9998961388966716	FALSE	FALSE
Ara-1	ECB_02177	17.354311753228906	-0.46687770136542023	0.6793735986687662	-0.6872179052590032	0.49194542274711595	0.9998961388966716	FALSE	FALSE
Ara-1	ECB_02178	8.809362038173594	-2.0853281010012386	1.2379123408350827	-1.6845523161959093	0.0920749777932318	0.9998961388966716	FALSE	FALSE
Ara-1	ECB_02179	12.316744181126056	-0.3667989834868692	0.8421263762984392	-0.43556287252173675	0.6631539131673623	0.9998961388966716	FALSE	FALSE
Ara-1	ECB_02180	10.08836659467088	-1.3103246539681128	1.166314912114126	-1.123474149527032	0.2612361734577063	0.9998961388966716	FALSE	FALSE
Ara-1	ECB_02181	35.14175258565132	0.11276574412444733	0.6056357661585313	0.18619399716054708	0.8522926312215179	0.9998961388966716	FALSE	FALSE
Ara-1	ECB_02182	15.222105088456788	-0.3764613221297679	0.850787101880813	-0.4424859301434338	0.6581376094678958	0.9998961388966716	FALSE	FALSE
Ara-1	ECB_02183	18.09718717935669	0.5050859344754567	0.694978059572446	0.7267652949881441	0.4673697464658722	0.9998961388966716	FALSE	FALSE
Ara-1	ECB_02184	8.56008077248864	-0.5212486665726668	1.6817320477888562	-0.3099475134924171	0.7566008701875614	0.9998961388966716	FALSE	FALSE
Ara-1	ECB_02185	9.23034468692571	-0.27028682626773026	1.1054877307620223	-0.24449554594461143	0.8068470511428764	0.9998961388966716	FALSE	FALSE
Ara-1	ECB_02186	87.69379171138303	-0.40222313466984694	0.37870361795366597	-1.0621053393766589	0.288187866434787	0.9998961388966716	FALSE	FALSE
Ara-1	ECB_02187	52.91978031187461	-0.7240433455380917	0.7036049023641663	-1.029048181877714	0.3034570342287914	0.9998961388966716	FALSE	FALSE
Ara-1	ECB_02188	105.51351204813885	-0.004288102393735983	0.32542062862870047	-0.013177106847238737	0.9894864941455233	0.9998961388966716	FALSE	FALSE
Ara-1	ECB_02189	356.2409302282182	-0.2041664803240227	0.24389357476500453	-0.8371129929139809	0.40252905774700676	0.9998961388966716	FALSE	FALSE
Ara-1	ECB_02190	32.785281470503854	-0.15189517632900948	0.6379499856176725	-0.23809887883599898	0.8118044042960131	0.9998961388966716	FALSE	FALSE
Ara-1	ECB_02191	92.9127550464623	-0.37003179216542287	0.4414625304365402	-0.8381952411669388	0.4019210593199101	0.9998961388966716	FALSE	FALSE
Ara-1	ECB_02192	95.771216851279	-0.10544731785632852	0.37503698966466326	-0.28116511374148323	0.7785837609578087	0.9998961388966716	FALSE	FALSE
Ara-1	ECB_02193	117.88852061227048	-0.128131902682604	0.46590145630811874	-0.27501932210717406	0.7833013936000681	0.9998961388966716	FALSE	FALSE
Ara-1	ECB_02194	57.83545480580777	0.7760957184432088	0.47051307685233074	1.649466840826582	0.09905203100649179	0.9998961388966716	FALSE	FALSE
Ara-1	ECB_02195	38.83459494066451	-0.3234943682365407	0.6376973962732783	-0.5072850698890273	0.6119548127947301	0.9998961388966716	FALSE	FALSE
Ara-1	ECB_02196	7.9637299472021965	1.3596415306550929	1.123069068230559	1.2106481863998475	0.22603026813108407	0.9998961388966716	FALSE	FALSE
Ara-1	ECB_02198	1.3086670355167038	-0.35284545146107715	2.2187233562750417	-0.159030845582056	0.8736445718172594	0.9998961388966716	FALSE	FALSE
Ara-1	ECB_02199	12.734140552348844	-0.6047596773553954	0.9238581788376713	-0.6546022876760786	0.512723850812183	0.9998961388966716	FALSE	FALSE
Ara-1	ECB_02200	74.93762596500764	0.0036546780286318362	0.4481641154758327	0.008154776124258693	0.9934935021478198	0.9998961388966716	FALSE	FALSE
Ara-1	ECB_02201	556.4366225500746	0.2695611789505137	0.4014497472000079	0.6714692955485023	0.5019216132851272	0.9998961388966716	FALSE	FALSE
Ara-1	ECB_02202	760.1605252627612	-0.147117908627428	0.3911576728149388	-0.37610896794815313	0.7068358875305143	0.9998961388966716	FALSE	FALSE
Ara-1	ECB_02203	962.5199676848459	-0.23112089906985606	0.4181022327090029	-0.5527856131558022	0.5804102210857336	0.9998961388966716	FALSE	FALSE
Ara-1	ECB_02204	134.57776431243443	0.4477194660049727	0.3917120663873254	1.1429810425147002	0.25304646212745935	0.9998961388966716	FALSE	FALSE
Ara-1	ECB_02205	238.01010336902414	-0.4016860695349557	0.43097349773279164	-0.9320435517452759	0.3513140184372577	0.9998961388966716	FALSE	FALSE
Ara-1	ECB_02206	253.06391961665565	-0.16519364927579763	0.5172819170302831	-0.3193493602563469	0.7494616065167135	0.9998961388966716	FALSE	FALSE
Ara-1	ECB_02207	620.1439281123588	-0.11326583323920712	0.5175204113870687	-0.21886254290073262	0.8267571255007622	0.9998961388966716	FALSE	FALSE
Ara-1	ECB_02208	1178.4672126895491	-0.15764835600018048	0.47222495333066966	-0.3338416466310479	0.7384990550553321	0.9998961388966716	FALSE	FALSE
Ara-1	ECB_02209	802.4839130392688	-0.34919134406479224	0.5230726732030851	-0.6675771110857043	0.5044035723597511	0.9998961388966716	FALSE	FALSE
Ara-1	ECB_02210	403.49519129432554	-0.5501349139514159	0.6756979545267295	-0.8141728271720755	0.41554594972312286	0.9998961388966716	FALSE	FALSE
Ara-1	ECB_02211	1046.4677949326838	-0.0018129836791392477	0.679940894880433	-0.002666384229555805	0.9978725357109746	0.9998961388966716	FALSE	FALSE
Ara-1	ECB_02212	681.0007939962852	0.29892439106799457	0.5816941547139453	0.5138858430079877	0.6073318059182826	0.9998961388966716	FALSE	FALSE
Ara-1	ECB_02213	364.37930739486063	-0.29375369664461537	0.6946483360590086	-0.42288116359881667	0.6723819665345749	0.9998961388966716	FALSE	FALSE
Ara-1	ECB_02214	275.6171549654403	-0.0387786546557576	0.3470623617186119	-0.1117339675317435	0.9110343457620964	0.9998961388966716	FALSE	FALSE
Ara-1	ECB_02215	135.55414817586313	0.2544132522742281	0.47534154133806766	0.5352220038628748	0.5924963525309157	0.9998961388966716	FALSE	FALSE
Ara-1	ECB_02216	124.68709429425789	0.08705675433760968	0.3569657138782459	0.24387987684246631	0.8073238546449457	0.9998961388966716	FALSE	FALSE
Ara-1	ECB_02217	81.74878736522935	-0.0678235065122429	0.3486272188570122	-0.19454449579297017	0.8457495585947956	0.9998961388966716	FALSE	FALSE
Ara-1	ECB_02218	355.0626079344693	-0.2273568297494455	0.43202558871601476	-0.5262577858528072	0.5987091091691791	0.9998961388966716	FALSE	FALSE
Ara-1	ECB_02219	841.4214865254703	0.3786098534879045	0.40890130353789067	0.9259198985478919	0.35448760944447	0.9998961388966716	FALSE	FALSE
Ara-1	ECB_02220	151.6622316756721	-0.028858019419096697	0.43951014236129865	-0.06565950734163947	0.9476489112703543	0.9998961388966716	FALSE	FALSE
Ara-1	ECB_02221	639.407713538854	-0.030287479864192546	0.4987989541618074	-0.06072081669675568	0.9515815529424855	0.9998961388966716	FALSE	FALSE
Ara-1	ECB_02222	1475.56274257946	-0.15381611939132048	0.5321252815238526	-0.28905997277715445	0.7725354837470764	0.9998961388966716	FALSE	FALSE
Ara-1	ECB_02223	11.220365246940784	0.1820248631003004	1.0526041980618792	0.17292811812403558	0.8627079295371887	0.9998961388966716	FALSE	FALSE
Ara-1	ECB_02224	199.43123993105996	0.06878331299854355	0.31860348315424636	0.21589002203482913	0.829073474969828	0.9998961388966716	FALSE	FALSE
Ara-1	ECB_02225	85.10092383176797	-0.19825000196517414	0.3876709699608188	-0.5113872776834719	0.6090799016305706	0.9998961388966716	FALSE	FALSE
Ara-1	ECB_02226	108.9161751876854	-0.22763538617603968	0.4573641483243883	-0.4977114778454123	0.6186874169380421	0.9998961388966716	FALSE	FALSE
Ara-1	ECB_02227	11.544559113466965	0.2912525603858926	0.7934298400486235	0.3670804218405043	0.713559030566161	0.9998961388966716	FALSE	FALSE
Ara-1	ECB_02228	398.17567629900515	-0.1318681401047694	0.2930828751295676	-0.44993464748314776	0.6527575639575002	0.9998961388966716	FALSE	FALSE
Ara-1	ECB_02229	202.77933519761348	-0.2691658105570346	0.40441046346577897	-0.6655757822146737	0.505682290176777	0.9998961388966716	FALSE	FALSE
Ara-1	ECB_02230	20.44846877235034	-0.021839172030106116	0.6705918743022949	-0.032567009632838574	0.9740198783669026	0.9998961388966716	FALSE	FALSE
Ara-1	ECB_02231	214.67199732621614	-0.35258520641269814	0.3343295947162334	-1.0546036366058453	0.29160663989284236	0.9998961388966716	FALSE	FALSE
Ara-1	ECB_02232	123.49324251354196	-0.5194900376899038	0.4812671176176696	-1.0794214245540859	0.28039990437038553	0.9998961388966716	FALSE	FALSE
Ara-1	ECB_02233	98.26752930032951	-0.35858582158652474	0.41680155208355985	-0.8603274622994588	0.3896085587517624	0.9998961388966716	FALSE	FALSE
Ara-1	ECB_02234	613.399293126504	0.03352504991450797	0.2895687648770847	0.11577578102644663	0.9078302453578939	0.9998961388966716	FALSE	FALSE
Ara-1	ECB_02235	170.57905847538862	-0.6938633065427791	0.44700053866915207	-1.5522650344194389	0.1205988206399	0.9998961388966716	FALSE	FALSE
[truncated: 41,187 more rows]
