# Supplementary material for: The landscape of transcriptional and translational changes over 22 years of bacterial adaptation
Source: eLife. 2022 Oct 10;11:e81979. doi: 10.7554/eLife.81979 (PMC9645810; doi:10.7554/eLife.81979)
Supplement: Supplementary file 9. — Generated from ‘kegg_analysis.Rmd’ (https://github.com/shahlab/LTEE_gene_expression_2/tree/main/code/analysis). [file elife-81979-supp9.csv]

line	seqtype	id	description	setsize	enrichmentscore	nes	pvalue	p.adjust	qvalues	rank	leading_edge	core_enrichment
Ara-1	ribo	ebr00541	O-Antigen nucleotide sugar biosynthesis	24	-0.961810968220937	-1.8099682782834203	1.0251230409173633e-9	1.2609013403283568e-7	1.0143322720656016e-7	38	tags=46%, list=1%, signal=46%	ECB_03614/ECB_01932/ECB_01933/ECB_01941/ECB_01942/ECB_01944/ECB_01945/ECB_01946/ECB_01947/ECB_01948/ECB_01954
Ara-1	ribo	ebr02040	Flagellar assembly	23	-0.9593155246358032	-1.7994795960106258	2.510735109178196e-9	1.5441020921445906e-7	1.242153159277634e-7	106	tags=74%, list=3%, signal=72%	ECB_01849/ECB_01069/ECB_01850/ECB_01066/ECB_01068/ECB_01079/ECB_01851/ECB_01071/ECB_01070/ECB_01067/ECB_01073/ECB_01072/ECB_01074/ECB_01078/ECB_01076/ECB_01077/ECB_01075
Ara-1	ribo	ebr03010	Ribosome	55	0.7277091417360025	2.29489928673493	1.7852881399203408e-8	7.319681373673397e-7	5.888318777281125e-7	841	tags=73%, list=21%, signal=59%	ECB_03821/ECB_03494/ECB_03157/ECB_03493/ECB_03148/ECB_02115/ECB_04067/ECB_03586/ECB_01686/ECB_04070/ECB_03192/ECB_03156/ECB_03147/ECB_03171/ECB_03158/ECB_03172/ECB_03167/ECB_03170/ECB_03090/ECB_03091/ECB_03149/ECB_03051/ECB_03168/ECB_03860/ECB_00027/ECB_03169/ECB_03859/ECB_03159/ECB_00915/ECB_03032/ECB_03155/ECB_01685/ECB_02935/ECB_03145/ECB_03050/ECB_03160/ECB_02495/ECB_03166/ECB_04069/ECB_01085
Ara-1	ribo	ebr01250	Biosynthesis of nucleotide sugars	48	-0.8977048901519816	-1.7950646016623777	1.2828469543132516e-7	3.944754384513248e-6	3.1733582554064647e-6	178	tags=29%, list=4%, signal=28%	ECB_03614/ECB_00217/ECB_03613/ECB_02817/ECB_01932/ECB_01933/ECB_01941/ECB_01942/ECB_01944/ECB_01945/ECB_01946/ECB_01947/ECB_01948/ECB_01954
Ara-1	ribo	ebr00240	Pyrimidine metabolism	55	0.6822132222501578	2.1514236215421843	9.573430949474366e-7	2.355064013570694e-5	1.8945315984222958e-5	395	tags=31%, list=10%, signal=28%	ECB_04113/ECB_00036/ECB_04112/ECB_02390/ECB_00291/ECB_03499/ECB_00037/ECB_02410/ECB_00914/ECB_00617/ECB_00949/ECB_02160/ECB_00169/ECB_01258/ECB_04085/ECB_04249/ECB_02640
Ara-1	ribo	ebr00630	Glyoxylate and dicarboxylate metabolism	42	0.6937472192993921	2.0739958841762154	8.302570574691594e-6	1.7020269678117767e-4	1.3691958491596668e-4	466	tags=33%, list=11%, signal=30%	ECB_02737/ECB_03755/ECB_02735/ECB_03941/ECB_02736/ECB_02692/ECB_03887/ECB_01370/ECB_03886/ECB_03778/ECB_00117/ECB_03777/ECB_02443/ECB_01253
Ara-1	ribo	ebr00523	Polyketide sugar unit biosynthesis	6	-0.9839934157695772	-1.694578197669909	2.183353208987462e-5	3.8364634957922545e-4	3.0862436337567137e-4	28	tags=67%, list=1%, signal=66%	ECB_01944/ECB_01945/ECB_01946/ECB_01947
Ara-1	ribo	ebr00340	Histidine metabolism	8	0.9066155659013861	1.8581780551117186	1.0291436170731553e-4	0.0015823083112499762	0.0012728881579589027	302	tags=75%, list=7%, signal=70%	ECB_01928/ECB_01927/ECB_01924/ECB_01926/ECB_01923/ECB_01925
Ara-1	ribo	ebr01232	Nucleotide metabolism	61	0.5665156232303932	1.811842476724265	4.1302978748451323e-4	0.0056447404289550135	0.004540912283455468	894	tags=48%, list=22%, signal=38%	ECB_00233/ECB_02390/ECB_00291/ECB_02410/ECB_00914/ECB_00617/ECB_02160/ECB_02400/ECB_00169/ECB_02716/ECB_00243/ECB_00428/ECB_04249/ECB_02640/ECB_02399/ECB_03251/ECB_01129/ECB_02625/ECB_04260/ECB_03107/ECB_02675/ECB_00244/ECB_03497/ECB_00425/ECB_02701/ECB_02531/ECB_02161/ECB_03549/ECB_00420
Ara-1	ribo	ebr00542	O-Antigen repeat unit biosynthesis	5	-0.9784450479175637	-1.623766522863696	8.50957503226223e-4	0.010466777289682544	0.008420000558238418	36	tags=80%, list=1%, signal=79%	ECB_01936/ECB_01937/ECB_01939/ECB_01940
Ara-1	ribo	ebr03440	Homologous recombination	28	0.6579893506518691	1.803240179411026	0.0012976641544199473	0.014510244635786684	0.01167276847038039	447	tags=32%, list=11%, signal=29%	ECB_04068/ECB_01834/ECB_02459/ECB_01813/ECB_03583/ECB_03820/ECB_03584/ECB_00423/ECB_04247
Ara-1	ribo	ebr00521	Streptomycin biosynthesis	9	-0.9374698104296061	-1.6637002193915298	0.0022794186260663156	0.023364040917179734	0.01879520621493278	28	tags=44%, list=1%, signal=44%	ECB_01944/ECB_01945/ECB_01946/ECB_01947
Ara-1	ribo	ebr00525	Acarbose and validamycin biosynthesis	4	-0.9735896481420385	-1.5901258736917019	0.004656069664491635	0.04405358221019009	0.03543891080665698	27	tags=75%, list=1%, signal=75%	ECB_03667/ECB_01945/ECB_01947
Ara-1	ribo	ebr02010	ABC transporters	183	-0.6563080296027796	-1.4315176527108089	0.005594133606375067	0.0491484595417238	0.03953748563904183	451	tags=27%, list=11%, signal=25%	ECB_00150/ECB_02233/ECB_00557/ECB_00556/ECB_01267/ECB_00196/ECB_02232/ECB_03609/ECB_02127/ECB_00797/ECB_03612/ECB_01217/ECB_01867/ECB_00317/ECB_01454/ECB_04153/ECB_02231/ECB_02060/ECB_00555/ECB_03544/ECB_01220/ECB_02323/ECB_00316/ECB_02828/ECB_00713/ECB_00796/ECB_02322/ECB_01221/ECB_00315/ECB_02126/ECB_03392/ECB_02827/ECB_03393/ECB_03394/ECB_01218/ECB_02324/ECB_02325/ECB_03391/ECB_01219/ECB_03395…
Ara-1	ribo	ebr00400	Phenylalanine, tyrosine and tryptophan biosynthesis	21	0.6630618834198934	1.7154800352112536	0.0068966074839894075	0.056552181368713136	0.04549341077157925	326	tags=29%, list=8%, signal=26%	ECB_02490/ECB_02489/ECB_01923/ECB_01235/ECB_01673/ECB_01234
Ara-1	ribo	ebr00220	Arginine biosynthesis	18	0.6711733105712804	1.6399816719346705	0.008951864940111551	0.06881746172710755	0.05536021739279513	552	tags=44%, list=13%, signal=39%	ECB_04120/ECB_02666/ECB_03755/ECB_02215/ECB_03038/ECB_03842/ECB_03210/ECB_03843
Ara-1	ribo	ebr00020	Citrate cycle (TCA cycle)	29	0.5831264952774868	1.632623107658322	0.012071171233634272	0.08733847421982444	0.07025944866635428	1258	tags=66%, list=31%, signal=46%	ECB_00682/ECB_00681/ECB_01581/ECB_00683/ECB_00117/ECB_00684/ECB_03993/ECB_01253/ECB_04024/ECB_03096/ECB_04025/ECB_01134/ECB_01349/ECB_00687/ECB_01580/ECB_00685/ECB_00688/ECB_03255/ECB_04023
Ara-1	ribo	ebr00051	Fructose and mannose metabolism	43	-0.7420792242680248	-1.467276090200087	0.021978308939967453	0.15018511108977758	0.12081643510859302	38	tags=9%, list=1%, signal=9%	ECB_01692/ECB_01932/ECB_01933/ECB_01954
Ara-1	ribo	ebr03030	DNA replication	18	0.6313405283188136	1.5426520674833142	0.02376375537978999	0.15383904798495623	0.1237558451911501	1027	tags=56%, list=25%, signal=42%	ECB_01813/ECB_02936/ECB_03584/ECB_03924/ECB_02311/ECB_04247/ECB_03931/ECB_00182/ECB_00421/ECB_01095
Ara-1	ribo	ebr00500	Starch and sucrose metabolism	36	-0.7542390257310168	-1.4759615361187752	0.025688382784421232	0.15798355412419057	0.12708989377555768	108	tags=19%, list=3%, signal=19%	ECB_03605/ECB_03521/ECB_00351/ECB_03268/ECB_03423/ECB_03269/ECB_01948
Ara-1	ribo	ebr00040	Pentose and glucuronate interconversions	35	-0.7466299155205784	-1.449724563926324	0.03200140465564977	0.17781455304153	0.14304294382459412	24	tags=9%, list=1%, signal=9%	ECB_01501/ECB_01948/ECB_02690
Ara-1	ribo	ebr00520	Amino sugar and nucleotide sugar metabolism	46	-0.7271583980588484	-1.4455976485882867	0.03364253780721766	0.17781455304153	0.14304294382459412	178	tags=13%, list=4%, signal=13%	ECB_03614/ECB_03613/ECB_01932/ECB_01933/ECB_01948/ECB_01954
Ara-1	ribo	ebr00052	Galactose metabolism	40	-0.7264875412630266	-1.4329201708025925	0.03416557161629435	0.17781455304153	0.14304294382459412	342	tags=10%, list=8%, signal=9%	ECB_01692/ECB_03521/ECB_00351/ECB_01948
Ara-1	ribo	ebr00401	Novobiocin biosynthesis	4	0.8638555729733183	1.466728547467179	0.03469552254468878	0.17781455304153	0.14304294382459412	273	tags=50%, list=7%, signal=47%	ECB_02489/ECB_01923
Ara-1	ribo	ebr02030	Bacterial chemotaxis	18	-0.8149944507392357	-1.5197752712951758	0.0390625	0.18618301258308873	0.1497749523561005	109	tags=22%, list=3%, signal=22%	ECB_01852/ECB_03395/ECB_03906/ECB_03637
Ara-1	ribo	ebr00680	Methane metabolism	33	0.5289337678298838	1.5146979835368584	0.03935575875740087	0.18618301258308873	0.1497749523561005	888	tags=45%, list=22%, signal=36%	ECB_03941/ECB_04264/ECB_03810/ECB_03778/ECB_01844/ECB_02083/ECB_03777/ECB_02443/ECB_00309/ECB_03951/ECB_03470/ECB_03096/ECB_03841/ECB_02624/ECB_02756
Ara-1	ribo	ebr00760	Nicotinate and nicotinamide metabolism	22	0.6008622731882041	1.5595524068533198	0.04102864504918732	0.18690827189074224	0.15035838731476062	857	tags=45%, list=21%, signal=36%	ECB_02468/ECB_00703/ECB_01572/ECB_02550/ECB_01571/ECB_04266/ECB_04260/ECB_01709/ECB_01737/ECB_00935
Ara-1	ribo	ebr00910	Nitrogen metabolism	25	-0.7712043244010072	-1.458917218068262	0.049204052098408106	0.21198206897116556	0.1705290071312757	113	tags=16%, list=3%, signal=16%	ECB_02133/ECB_02130/ECB_03078/ECB_03077
Ara-1	ribo	ebr00190	Oxidative phosphorylation	42	0.4821277935044366	1.4413478448028685	0.04997951219645367	0.21198206897116556	0.1705290071312757	714	tags=36%, list=17%, signal=30%	ECB_00682/ECB_00681/ECB_04095/ECB_02204/ECB_00683/ECB_02201/ECB_03622/ECB_02212/ECB_00684/ECB_02208/ECB_02211/ECB_04024/ECB_03620/ECB_04025/ECB_02207
Ara-1	ribo	ebr00640	Propanoate metabolism	32	0.5125249823845287	1.453204204266197	0.0562411717918045	0.23058880434639845	0.1854971981905131	338	tags=16%, list=8%, signal=14%	ECB_02884/ECB_03941/ECB_03831/ECB_00907/ECB_00117
Ara-1	ribo	ebr01240	Biosynthesis of cofactors	142	0.34584698111040024	1.242548973740486	0.08451666615599625	0.32857862903225804	0.2643251273344652	787	tags=28%, list=19%, signal=24%	ECB_02468/ECB_00703/ECB_04113/ECB_00036/ECB_04112/ECB_03499/ECB_00052/ECB_00037/ECB_02410/ECB_00949/ECB_00479/ECB_00169/ECB_01606/ECB_01258/ECB_02610/ECB_02458/ECB_03491/ECB_02188/ECB_01782/ECB_02443/ECB_00141/ECB_03741/ECB_01129/ECB_01582/ECB_01655/ECB_02318/ECB_00371/ECB_02625/ECB_02543/ECB_00744/ECB_01836/ECB_01586/ECB_03870/ECB_03815/ECB_01709/ECB_00749/ECB_00811/ECB_00425/ECB_01058/ECB_01608
Ara-1	ribo	ebr01501	beta-Lactam resistance	17	-0.7804266859326123	-1.4299009673976215	0.08548387096774193	0.32857862903225804	0.2643251273344652	315	tags=41%, list=8%, signal=38%	ECB_00933/ECB_01217/ECB_01220/ECB_01221/ECB_01218/ECB_01219/ECB_01307
Ara-1	ribo	ebr00260	Glycine, serine and threonine metabolism	38	0.44443904291707537	1.3133792930000139	0.11740890688259109	0.43761501656238494	0.35203946561287286	613	tags=34%, list=15%, signal=29%	ECB_02737/ECB_02735/ECB_02736/ECB_02642/ECB_04264/ECB_00267/ECB_01235/ECB_01234/ECB_02443/ECB_01784/ECB_03470/ECB_03826/ECB_00268
Ara-1	ribo	ebr01110	Biosynthesis of secondary metabolites	342	-0.5296454554309216	-1.1640344720431426	0.12625250501002003	0.4467204183918065	0.35936430747821835	229	tags=7%, list=6%, signal=8%	ECB_00003/ECB_04135/ECB_00004/ECB_03652/ECB_00002/ECB_02825/ECB_02601/ECB_02602/ECB_03277/ECB_03891/ECB_00351/ECB_03078/ECB_03268/ECB_03423/ECB_03269/ECB_01645/ECB_01932/ECB_01933/ECB_01944/ECB_01945/ECB_01946/ECB_01947/ECB_01948/ECB_01954/ECB_03077
Ara-1	ribo	ebr00230	Purine metabolism	77	0.3854463486968781	1.2803324399621996	0.12988619567901363	0.4467204183918065	0.35936430747821835	488	tags=27%, list=12%, signal=24%	ECB_00233/ECB_02410/ECB_02160/ECB_01820/ECB_00473/ECB_02400/ECB_02237/ECB_02716/ECB_02392/ECB_03883/ECB_00243/ECB_04085/ECB_00428/ECB_02449/ECB_02640/ECB_03882/ECB_02399/ECB_02368/ECB_03251/ECB_01129/ECB_03507
Ara-1	ribo	ebr00592	alpha-Linolenic acid metabolism	3	0.8251815709627291	1.3403244137439163	0.137524557956778	0.4467204183918065	0.35936430747821835	222	tags=33%, list=5%, signal=32%	ECB_03700
Ara-1	ribo	ebr01200	Carbon metabolism	112	0.3519077509964182	1.2073405048024914	0.13817948407397132	0.4467204183918065	0.35936430747821835	577	tags=27%, list=14%, signal=24%	ECB_00682/ECB_02737/ECB_02735/ECB_03941/ECB_02736/ECB_02642/ECB_00681/ECB_02692/ECB_04264/ECB_03887/ECB_00479/ECB_03886/ECB_01581/ECB_00683/ECB_03810/ECB_03778/ECB_00117/ECB_02354/ECB_00684/ECB_02083/ECB_03777/ECB_02443/ECB_03993/ECB_01253/ECB_02298/ECB_00309/ECB_02765/ECB_01784/ECB_03951/ECB_03470
Ara-1	ribo	ebr00920	Sulfur metabolism	31	-0.6832962800205706	-1.311212196740132	0.14027777777777778	0.4467204183918065	0.35936430747821835	285	tags=48%, list=7%, signal=45%	ECB_02314/ECB_00317/ECB_00318/ECB_02323/ECB_00316/ECB_02600/ECB_02322/ECB_02601/ECB_00315/ECB_02608/ECB_02602/ECB_02607/ECB_02609/ECB_02324/ECB_02325
Ara-1	ribo	ebr00350	Tyrosine metabolism	19	0.5348521000645725	1.3308045511249604	0.141643059490085	0.4467204183918065	0.35936430747821835	805	tags=32%, list=20%, signal=25%	ECB_01923/ECB_04228/ECB_04229/ECB_00768/ECB_04230/ECB_04225
Ara-1	ribo	ebr04122	Sulfur relay system	19	0.5062893981746697	1.259735607648962	0.21529745042492918	0.6620396600566573	0.5325779036827196	878	tags=37%, list=21%, signal=29%	ECB_01726/ECB_01131/ECB_00371/ECB_03319/ECB_02413/ECB_00749/ECB_03195
Ara-1	ribo	ebr00590	Arachidonic acid metabolism	2	0.8214833561462189	1.2211992614799583	0.23856858846918488	0.7157057654075547	0.5757496101695349	222	tags=50%, list=5%, signal=47%	ECB_03700
Ara-1	ribo	ebr00261	Monobactam biosynthesis	8	-0.7570589938961895	-1.3290624599566079	0.24647887323943662	0.7218309859154929	0.5806770447244874	673	tags=62%, list=16%, signal=52%	ECB_03896/ECB_00035/ECB_00002/ECB_02601/ECB_02602
Ara-1	ribo	ebr03018	RNA degradation	16	0.4893841303074007	1.170585245803008	0.2654639175257732	0.7593502757132583	0.6108594430213632	875	tags=44%, list=21%, signal=35%	ECB_03029/ECB_00764/ECB_03701/ECB_00142/ECB_03031/ECB_04039/ECB_02624
Ara-1	ribo	ebr00030	Pentose phosphate pathway	32	-0.6241005266071272	-1.207320794302286	0.27459016393442626	0.7676043219076006	0.6174994117185663	411	tags=12%, list=10%, signal=11%	ECB_03288/ECB_01692/ECB_00008/ECB_03638
Ara-1	ribo	ebr00670	One carbon pool by folate	13	0.5057604917420323	1.1683099923722984	0.2912621359223301	0.7918687714966046	0.6370189518243975	397	tags=46%, list=10%, signal=42%	ECB_02737/ECB_00052/ECB_00479/ECB_02392/ECB_03883/ECB_02443
Ara-1	ribo	ebr01040	Biosynthesis of unsaturated fatty acids	3	-0.7535108334416042	-1.1837357197853573	0.2961460446247465	0.7918687714966046	0.6370189518243975	198	tags=100%, list=5%, signal=95%	ECB_00445/ECB_00404
Ara-1	ribo	ebr00650	Butanoate metabolism	35	0.38298047101550303	1.1086908418864105	0.30980392156862746	0.8107634543178974	0.6522187822497422	705	tags=26%, list=17%, signal=21%	ECB_00682/ECB_00681/ECB_02692/ECB_00907/ECB_00683/ECB_00684/ECB_00079/ECB_04024/ECB_04025
Ara-1	ribo	ebr00470	D-Amino acid metabolism	13	-0.6894338703388438	-1.2349111074094445	0.3338983050847458	0.855614406779661	0.6882991376746953	709	tags=38%, list=17%, signal=32%	ECB_03852/ECB_00089/ECB_00436/ECB_01164/ECB_01165
Ara-1	ribo	ebr03430	Mismatch repair	24	0.4059387913400537	1.0794733253991338	0.36477987421383645	0.9096463022508039	0.7317651040785246	1204	tags=54%, list=29%, signal=38%	ECB_01813/ECB_03584/ECB_02311/ECB_04247/ECB_02583/ECB_03689/ECB_03931/ECB_00182/ECB_00421/ECB_01095/ECB_01914/ECB_03504/ECB_02724
Ara-1	ribo	ebr00970	Aminoacyl-tRNA biosynthesis	25	0.40145219417915945	1.0773272913191392	0.36977491961414793	0.9096463022508039	0.7317651040785246	615	tags=28%, list=15%, signal=24%	ECB_01847/ECB_03236/ECB_01837/ECB_02044/ECB_00476/ECB_01683/ECB_02722
Ara-1	ribo	ebr00380	Tryptophan metabolism	9	0.5103791117578635	1.0638225921109232	0.4009433962264151	0.9155453764672201	0.7365106152153932	891	tags=33%, list=22%, signal=26%	ECB_02692/ECB_03828/ECB_03737
Ara-1	ribo	ebr00430	Taurine and hypotaurine metabolism	6	-0.6201350777050247	-1.0679618028413236	0.41197822141560797	0.9155453764672201	0.7365106152153932	535	tags=33%, list=13%, signal=29%	ECB_01451/ECB_00318
Ara-1	ribo	ebr01210	2-Oxocarboxylic acid metabolism	27	0.380870986499496	1.027060274221506	0.4175084175084175	0.9155453764672201	0.7365106152153932	552	tags=30%, list=13%, signal=26%	ECB_02666/ECB_02215/ECB_00117/ECB_03842/ECB_01253/ECB_00079/ECB_03210/ECB_03843
Ara-1	ribo	ebr00511	Other glycan degradation	3	0.6713309386365451	1.0904281898908543	0.4243614931237721	0.9155453764672201	0.7365106152153932	942	tags=67%, list=23%, signal=51%	ECB_00298/ECB_02946
Ara-1	ribo	ebr00633	Nitrotoluene degradation	6	0.554085659003312	1.0549007121401666	0.43902439024390244	0.9155453764672201	0.7365106152153932	472	tags=50%, list=12%, signal=44%	ECB_02870/ECB_00539/ECB_01620
Ara-1	ribo	ebr01502	Vancomycin resistance	8	-0.6021547925346306	-1.0571188458141176	0.44190140845070425	0.9155453764672201	0.7365106152153932	1027	tags=38%, list=25%, signal=28%	ECB_00091/ECB_00088/ECB_01165
Ara-1	ribo	ebr00410	beta-Alanine metabolism	13	-0.589695056217505	-1.0562593545767147	0.45084745762711864	0.9155453764672201	0.7365106152153932	535	tags=31%, list=13%, signal=27%	ECB_01451/ECB_00130/ECB_01401/ECB_02518
Ara-1	ribo	ebr00600	Sphingolipid metabolism	2	0.7066448529456988	1.0504828443442018	0.45129224652087474	0.9155453764672201	0.7365106152153932	678	tags=50%, list=17%, signal=42%	ECB_00298
Ara-1	ribo	ebr00561	Glycerolipid metabolism	14	-0.5874079541106215	-1.0603005767955014	0.45923460898502494	0.9155453764672201	0.7365106152153932	472	tags=43%, list=12%, signal=38%	ECB_00280/ECB_02890/ECB_01174/ECB_02929/ECB_01173/ECB_03811
Ara-1	ribo	ebr02026	Biofilm formation - Escherichia coli	44	-0.5317164764888384	-1.0528590870407264	0.4595635430038511	0.9155453764672201	0.7365106152153932	543	tags=20%, list=13%, signal=18%	ECB_03681/ECB_01862/ECB_01863/ECB_01318/ECB_03075/ECB_00144/ECB_01039/ECB_01067/ECB_03269
Ara-1	ribo	ebr00450	Selenocompound metabolism	17	-0.5532074637261248	-1.0135889787114145	0.48870967741935484	0.9155453764672201	0.7365106152153932	320	tags=24%, list=8%, signal=22%	ECB_00892/ECB_02601/ECB_02602/ECB_03891
Ara-1	ribo	ebr00010	Glycolysis / Gluconeogenesis	48	-0.5149620470869146	-1.0297260848927932	0.4913151364764268	0.9155453764672201	0.7365106152153932	342	tags=8%, list=8%, signal=8%	ECB_01692/ECB_03605/ECB_04135/ECB_01645
Ara-1	ribo	ebr00361	Chlorocyclohexane and chlorobenzene degradation	2	0.6861532814987472	1.0200205206338637	0.49304174950298213	0.9155453764672201	0.7365106152153932	813	tags=50%, list=20%, signal=40%	ECB_03717
Ara-1	ribo	ebr00364	Fluorobenzoate degradation	2	0.6861532814987472	1.0200205206338637	0.49304174950298213	0.9155453764672201	0.7365106152153932	813	tags=50%, list=20%, signal=40%	ECB_03717
Ara-1	ribo	ebr00623	Toluene degradation	2	0.6861532814987472	1.0200205206338637	0.49304174950298213	0.9155453764672201	0.7365106152153932	813	tags=50%, list=20%, signal=40%	ECB_03717
Ara-1	ribo	ebr00281	Geraniol degradation	5	-0.5956990698708905	-0.988585112077637	0.5	0.9155453764672201	0.7365106152153932	227	tags=40%, list=6%, signal=38%	ECB_02265/ECB_04135
Ara-1	ribo	ebr00785	Lipoic acid metabolism	3	-0.6440390803235982	-1.0117599249829985	0.5050709939148073	0.9155453764672201	0.7365106152153932	272	tags=67%, list=7%, signal=62%	ECB_04262/ECB_00597
Ara-1	ribo	ebr00330	Arginine and proline metabolism	25	0.3613787966211594	0.9697873015741875	0.5112540192926045	0.9155453764672201	0.7365106152153932	691	tags=36%, list=17%, signal=30%	ECB_00291/ECB_00120/ECB_00119/ECB_02768/ECB_02767/ECB_02795/ECB_00333/ECB_01716/ECB_01713
Ara-1	ribo	ebr00790	Folate biosynthesis	26	0.35136501579359997	0.9538880636049181	0.5160256410256411	0.9155453764672201	0.7365106152153932	915	tags=35%, list=22%, signal=27%	ECB_00052/ECB_02610/ECB_01782/ECB_00141/ECB_01836/ECB_00749/ECB_02622/ECB_03042/ECB_02240
Ara-1	ribo	ebr00332	Carbapenem biosynthesis	2	-0.6621819960861057	-0.9828152131153921	0.5210420841683366	0.9155453764672201	0.7365106152153932	1384	tags=100%, list=34%, signal=66%	ECB_00239
Ara-1	ribo	ebr02024	Quorum sensing	58	-0.4829126787827442	-0.9794325855988419	0.5405727923627685	0.9181993006993007	0.7386455649613546	538	tags=22%, list=13%, signal=20%	ECB_01397/ECB_01862/ECB_01451/ECB_01863/ECB_03918/ECB_02448/ECB_00651/ECB_01217/ECB_01220/ECB_01221/ECB_01218/ECB_01219/ECB_01307
Ara-1	ribo	ebr00362	Benzoate degradation	10	0.4284820912612093	0.9300944318084687	0.5506912442396313	0.9181993006993007	0.7386455649613546	128	tags=10%, list=3%, signal=10%	ECB_02692
Ara-1	ribo	ebr00071	Fatty acid degradation	14	0.3934071538347678	0.9274372556034666	0.5660847880299252	0.9181993006993007	0.7386455649613546	280	tags=14%, list=7%, signal=13%	ECB_02692/ECB_02684
Ara-1	ribo	ebr01212	Fatty acid metabolism	21	0.34912772814503074	0.903266591471654	0.5747800586510264	0.9181993006993007	0.7386455649613546	1109	tags=38%, list=27%, signal=28%	ECB_02692/ECB_00958/ECB_01775/ECB_03737/ECB_02241/ECB_03114/ECB_02248/ECB_00216
Ara-1	ribo	ebr00999	Biosynthesis of various plant secondary metabolites	3	0.573525813555175	0.9315654601004931	0.5992141453831041	0.9181993006993007	0.7386455649613546	1746	tags=100%, list=43%, signal=57%	ECB_02062/ECB_02772/ECB_03132
Ara-1	ribo	ebr02060	Phosphotransferase system (PTS)	44	0.30173413076133226	0.9157825316668974	0.600896860986547	0.9181993006993007	0.7386455649613546	400	tags=14%, list=10%, signal=12%	ECB_01787/ECB_01788/ECB_01590/ECB_01789/ECB_02315/ECB_01705
Ara-1	ribo	ebr00562	Inositol phosphate metabolism	3	0.5729765871804788	0.9306733636885259	0.6011787819253438	0.9181993006993007	0.7386455649613546	42	tags=33%, list=1%, signal=33%	ECB_02425
Ara-1	ribo	ebr00625	Chloroalkane and chloroalkene degradation	4	0.535830844029101	0.9097798522568429	0.6174636174636174	0.9181993006993007	0.7386455649613546	1570	tags=50%, list=38%, signal=31%	ECB_01215/ECB_03444
Ara-1	ribo	ebr00626	Naphthalene degradation	4	0.535830844029101	0.9097798522568429	0.6174636174636174	0.9181993006993007	0.7386455649613546	1570	tags=50%, list=38%, signal=31%	ECB_01215/ECB_03444
Ara-1	ribo	ebr00860	Porphyrin metabolism	22	-0.44985458029650954	-0.8437065439945368	0.6309523809523809	0.9181993006993007	0.7386455649613546	581	tags=27%, list=14%, signal=24%	ECB_02336/ECB_03752/ECB_01902/ECB_01246/ECB_01185/ECB_01901
Ara-1	ribo	ebr00740	Riboflavin metabolism	17	-0.4528352382819958	-0.8296865765390663	0.632258064516129	0.9181993006993007	0.7386455649613546	1342	tags=53%, list=33%, signal=36%	ECB_00029/ECB_00363/ECB_01132/ECB_03735/ECB_01254/ECB_02906/ECB_00362/ECB_02913/ECB_00983
Ara-1	ribo	ebr00621	Dioxin degradation	4	-0.5173504247743343	-0.8449682037694011	0.6353166986564299	0.9181993006993007	0.7386455649613546	747	tags=75%, list=18%, signal=61%	ECB_00305/ECB_00304/ECB_00306
Ara-1	ribo	ebr00622	Xylene degradation	4	-0.5173504247743343	-0.8449682037694011	0.6353166986564299	0.9181993006993007	0.7386455649613546	747	tags=75%, list=18%, signal=61%	ECB_00305/ECB_00304/ECB_00306
Ara-1	ribo	ebr01503	Cationic antimicrobial peptide (CAMP) resistance	35	-0.4707501514766847	-0.914051317635662	0.642570281124498	0.9181993006993007	0.7386455649613546	1122	tags=51%, list=27%, signal=38%	ECB_03984/ECB_01268/ECB_02181/ECB_02182/ECB_01270/ECB_02186/ECB_00414/ECB_00592/ECB_03983/ECB_01269/ECB_02179/ECB_01127/ECB_04036/ECB_01271/ECB_01267/ECB_00160/ECB_02180/ECB_01490
Ara-1	ribo	ebr00770	Pantothenate and CoA biosynthesis	23	-0.4381901479554623	-0.8219550399938383	0.6642228739002932	0.9181993006993007	0.7386455649613546	565	tags=22%, list=14%, signal=19%	ECB_03647/ECB_03646/ECB_03649/ECB_00130/ECB_03652
Ara-1	ribo	ebr00564	Glycerophospholipid metabolism	29	-0.4479025782607597	-0.8553098718567512	0.6657263751763046	0.9181993006993007	0.7386455649613546	671	tags=38%, list=16%, signal=32%	ECB_02479/ECB_01877/ECB_04030/ECB_00756/ECB_02165/ECB_02890/ECB_02929/ECB_01043/ECB_03298/ECB_01255/ECB_03277
Ara-1	ribo	ebr00460	Cyanoamino acid metabolism	7	0.42195953480466775	0.8355242281670772	0.679372197309417	0.9181993006993007	0.7386455649613546	397	tags=29%, list=10%, signal=26%	ECB_03628/ECB_02443
Ara-1	ribo	ebr01053	Biosynthesis of siderophore group nonribosomal peptides	8	-0.43076926939916854	-0.7562412830140361	0.6883802816901409	0.9181993006993007	0.7386455649613546	1158	tags=100%, list=28%, signal=72%	ECB_02192/ECB_00560/ECB_00562/ECB_00564/ECB_00563/ECB_00549/ECB_00553
Ara-1	ribo	ebr00250	Alanine, aspartate and glutamate metabolism	33	-0.4288644349307141	-0.8306492144515919	0.6975476839237057	0.9181993006993007	0.7386455649613546	350	tags=21%, list=9%, signal=20%	ECB_00214/ECB_00795/ECB_00436/ECB_02518/ECB_03613/ECB_03078/ECB_03077
Ara-1	ribo	ebr02020	Two-component system	162	-0.4055993623966758	-0.881299059924886	0.7015544041450777	0.9181993006993007	0.7386455649613546	398	tags=15%, list=10%, signal=15%	ECB_00694/ECB_01863/ECB_01200/ECB_00160/ECB_00531/ECB_02448/ECB_04158/ECB_03612/ECB_00651/ECB_00933/ECB_03075/ECB_00583/ECB_00996/ECB_00436/ECB_00981/ECB_00982/ECB_04159/ECB_02360/ECB_00534/ECB_03879/ECB_00535/ECB_00536/ECB_01067/ECB_00533/ECB_00532
Ara-1	ribo	ebr00290	Valine, leucine and isoleucine biosynthesis	17	-0.40813927731393856	-0.7477944539617639	0.7096774193548387	0.9181993006993007	0.7386455649613546	937	tags=47%, list=23%, signal=36%	ECB_03650/ECB_00074/ECB_00073/ECB_03647/ECB_00075/ECB_03646/ECB_03649/ECB_03652
Ara-1	ribo	ebr00552	Teichoic acid biosynthesis	3	0.4954540393336565	0.8047551813744181	0.7111984282907662	0.9181993006993007	0.7386455649613546	320	tags=33%, list=8%, signal=31%	ECB_03662
Ara-1	ribo	ebr00643	Styrene degradation	2	-0.5712436869502469	-0.8478439299908495	0.7194388777555111	0.9181993006993007	0.7386455649613546	1306	tags=100%, list=32%, signal=68%	ECB_01357
Ara-1	ribo	ebr00627	Aminobenzoate degradation	5	-0.45362911383971954	-0.7528146526132966	0.7234848484848485	0.9181993006993007	0.7386455649613546	1810	tags=80%, list=44%, signal=45%	ECB_02149/ECB_02236/ECB_01663/ECB_02148
Ara-1	ribo	ebr00540	Lipopolysaccharide biosynthesis	37	-0.41233943073092916	-0.8087391932802377	0.7261904761904762	0.9181993006993007	0.7386455649613546	468	tags=16%, list=11%, signal=14%	ECB_03063/ECB_03479/ECB_03062/ECB_00097/ECB_00217/ECB_02817
Ara-1	ribo	ebr00270	Cysteine and methionine metabolism	33	0.29077819809773453	0.8326962222929484	0.7350746268656716	0.9181993006993007	0.7386455649613546	666	tags=30%, list=16%, signal=26%	ECB_00120/ECB_02642/ECB_00119/ECB_01784/ECB_01591/ECB_02543/ECB_02413/ECB_03826/ECB_03708/ECB_03096
Ara-1	ribo	ebr00053	Ascorbate and aldarate metabolism	19	0.32365716867174815	0.8053150263794051	0.7365439093484419	0.9181993006993007	0.7386455649613546	1100	tags=32%, list=27%, signal=23%	ECB_04059/ECB_01586/ECB_04060/ECB_04063/ECB_02993/ECB_03427
Ara-1	ribo	ebr00480	Glutathione metabolism	24	0.3006194524369947	0.7994079081000856	0.7452830188679245	0.9181993006993007	0.7386455649613546	908	tags=33%, list=22%, signal=26%	ECB_00120/ECB_02795/ECB_02543/ECB_01823/ECB_00673/ECB_02415/ECB_01134/ECB_04126
Ara-1	ribo	ebr00360	Phenylalanine metabolism	19	-0.3788831658718496	-0.7059491085395926	0.7457627118644068	0.9181993006993007	0.7386455649613546	759	tags=26%, list=19%, signal=22%	ECB_02433/ECB_00306/ECB_02434/ECB_03292/ECB_01164
Ara-1	ribo	ebr00660	C5-Branched dibasic acid metabolism	11	-0.3970599843081301	-0.7043503559066308	0.7465034965034965	0.9181993006993007	0.7386455649613546	822	tags=45%, list=20%, signal=36%	ECB_00074/ECB_00073/ECB_03647/ECB_00075/ECB_03646
Ara-1	ribo	ebr01230	Biosynthesis of amino acids	118	-0.38226649855768474	-0.8189381070834588	0.7839572192513369	0.9527978933508887	0.7664784080015709	229	tags=10%, list=6%, signal=10%	ECB_02314/ECB_01692/ECB_02321/ECB_00008/ECB_00003/ECB_00004/ECB_03652/ECB_00002/ECB_03891/ECB_03078/ECB_01645/ECB_03077
Ara-1	ribo	ebr00620	Pyruvate metabolism	60	-0.38932682222696774	-0.7909036000157205	0.7919621749408984	0.9527978933508887	0.7664784080015709	41	tags=10%, list=1%, signal=10%	ECB_01644/ECB_00280/ECB_00931/ECB_00876/ECB_04135/ECB_01645
Ara-1	ribo	ebr00300	Lysine biosynthesis	13	-0.36269107960070257	-0.6496507671389867	0.8067796610169492	0.9527978933508887	0.7664784080015709	917	tags=31%, list=22%, signal=24%	ECB_00086/ECB_03896/ECB_00035/ECB_00002
Ara-1	ribo	ebr00730	Thiamine metabolism	15	0.3150205620288276	0.7462383954839533	0.8106060606060606	0.9527978933508887	0.7664784080015709	1665	tags=53%, list=41%, signal=32%	ECB_00371/ECB_03870/ECB_00425/ECB_00365/ECB_03871/ECB_00368/ECB_02031/ECB_00330
Ara-1	ribo	ebr00750	Vitamin B6 metabolism	10	0.33032550402520344	0.7170285952298369	0.8133640552995391	0.9527978933508887	0.7664784080015709	787	tags=40%, list=19%, signal=32%	ECB_01606/ECB_02458/ECB_02318/ECB_01608
Ara-1	ribo	ebr00440	Phosphonate and phosphinate metabolism	8	0.33488486036256737	0.6863721757260902	0.8341013824884793	0.9573784722222222	0.7701632553606239	2723	tags=100%, list=67%, signal=33%	ECB_03965/ECB_03971/ECB_03967/ECB_03964/ECB_03973/ECB_03972/ECB_03968/ECB_03970
Ara-1	ribo	ebr03420	Nucleotide excision repair	8	-0.3409484169948268	-0.5985553906141061	0.8362676056338029	0.9573784722222222	0.7701632553606239	550	tags=25%, list=13%, signal=22%	ECB_01110/ECB_00746
Ara-1	ribo	ebr00550	Peptidoglycan biosynthesis	23	0.2747667987234607	0.7227085005840803	0.840625	0.9573784722222222	0.7701632553606239	719	tags=22%, list=18%, signal=18%	ECB_03248/ECB_02411/ECB_00604/ECB_00085/ECB_03054
Ara-1	ribo	ebr01120	Microbial metabolism in diverse environments	267	-0.37317656402348526	-0.8183399503072155	0.8555667001003009	0.9654560010306147	0.7766612246202637	229	tags=6%, list=6%, signal=6%	ECB_00003/ECB_04135/ECB_00004/ECB_01885/ECB_00002/ECB_02518/ECB_02600/ECB_02601/ECB_02608/ECB_02602/ECB_02607/ECB_02609/ECB_02133/ECB_02130/ECB_03078/ECB_01645/ECB_03077
Ara-1	ribo	ebr00280	Valine, leucine and isoleucine degradation	10	-0.3235377919764268	-0.5677301362480425	0.8697183098591549	0.9668489405331511	0.7777817750116921	186	tags=20%, list=5%, signal=19%	ECB_02151/ECB_02518
Ara-1	ribo	ebr03020	RNA polymerase	4	0.37282141540118086	0.6330083756870334	0.8731808731808732	0.9668489405331511	0.7777817750116921	753	tags=25%, list=18%, signal=20%	ECB_03146
Ara-1	ribo	ebr01220	Degradation of aromatic compounds	22	0.2653584468551431	0.6887441980271787	0.8818181818181818	0.9668489405331511	0.7777817750116921	660	tags=14%, list=16%, signal=11%	ECB_04228/ECB_04229/ECB_04230
Ara-1	ribo	ebr00061	Fatty acid biosynthesis	14	0.280724559252779	0.6617937988063118	0.8952618453865336	0.9668489405331511	0.7777817750116921	1282	tags=43%, list=31%, signal=30%	ECB_00958/ECB_01775/ECB_02241/ECB_03114/ECB_02248/ECB_00183
Ara-1	ribo	ebr01100	Metabolic pathways	914	-0.40478348471789255	-0.8881309174885155	0.8961038961038961	0.9668489405331511	0.7777817750116921	358	tags=8%, list=9%, signal=10%	ECB_02928/ECB_03479/ECB_01274/ECB_00214/ECB_01246/ECB_01185/ECB_01692/ECB_02321/ECB_00130/ECB_01275/ECB_00008/ECB_01901/ECB_03062/ECB_03912/ECB_00795/ECB_02929/ECB_00542/ECB_00876/ECB_03521/ECB_00097/ECB_03292/ECB_00597/ECB_00632/ECB_01173/ECB_01401/ECB_01043/ECB_00436/ECB_01501/ECB_03505/ECB_00003/ECB_04135/ECB_00983/ECB_01196/ECB_00004/ECB_01885/ECB_03652/ECB_00002/ECB_01164/ECB_02518/ECB_03614…
Ara-1	ribo	ebr00310	Lysine degradation	17	-0.2981879163978891	-0.5463411205808503	0.9080645161290323	0.9712342215988781	0.7813095150217761	691	tags=24%, list=17%, signal=20%	ECB_02151/ECB_02942/ECB_01401/ECB_02518
Ara-1	ribo	ebr00130	Ubiquinone and other terpenoid-quinone biosynthesis	20	0.24278198332955353	0.6181918481188262	0.9423631123919308	0.9992298519328232	0.8038306040366744	1260	tags=45%, list=31%, signal=31%	ECB_02188/ECB_01655/ECB_03815/ECB_02189/ECB_04083/ECB_02190/ECB_02187/ECB_02191/ECB_03726
Ara-1	ribo	ebr03410	Base excision repair	14	0.2256978214874923	0.5320710772940246	0.9650872817955112	1	0.8044501497646557	414	tags=14%, list=10%, signal=13%	ECB_01718/ECB_02311
Ara-1	ribo	ebr00903	Limonene and pinene degradation	2	0.35643657429763964	0.5298708464876635	0.9701789264413518	1	0.8044501497646557	891	tags=50%, list=22%, signal=39%	ECB_03737
Ara-1	ribo	ebr00930	Caprolactam degradation	2	0.35643657429763964	0.5298708464876635	0.9701789264413518	1	0.8044501497646557	891	tags=50%, list=22%, signal=39%	ECB_03737
Ara-1	ribo	ebr00900	Terpenoid backbone biosynthesis	15	0.22352396441063233	0.5294961175859322	0.9797979797979798	1	0.8044501497646557	621	tags=20%, list=15%, signal=17%	ECB_02692/ECB_01183/ECB_02597
Ara-1	ribo	ebr03060	Protein export	18	-0.19347143186739385	-0.3607792636961315	0.996875	1	0.8044501497646557	788	tags=33%, list=19%, signal=27%	ECB_03729/ECB_03313/ECB_03857/ECB_00099/ECB_00031/ECB_00596
Ara-1	ribo	ebr00780	Biotin metabolism	16	-0.15193912616593028	-0.277241889312844	1	1	0.8044501497646557	3472	tags=50%, list=85%, signal=8%	ECB_00742/ECB_02854/ECB_01562/ECB_00745/ECB_00741/ECB_00743/ECB_01089/ECB_01265
Ara-1	ribo	ebr03070	Bacterial secretion system	40	-0.1627727643238967	-0.3210521364915781	1	1	0.8044501497646557	1203	tags=28%, list=29%, signal=20%	ECB_03184/ECB_03857/ECB_03185/ECB_02834/ECB_02838/ECB_03178/ECB_00099/ECB_02829/ECB_02835/ECB_03175/ECB_00596
Ara-2	ribo	ebr00541	O-Antigen nucleotide sugar biosynthesis	24	-0.9480972722627105	-1.6496496627470147	4.781158390678987e-10	5.7852016527215745e-8	4.781158390678988e-8	118	tags=42%, list=3%, signal=41%	ECB_01932/ECB_01933/ECB_01941/ECB_01942/ECB_01944/ECB_01945/ECB_01946/ECB_01947/ECB_01948/ECB_01954
Ara-2	ribo	ebr02040	Flagellar assembly	23	-0.924903549758012	-1.603257069877026	1.6746526894217046e-7	1.0131648771001313e-5	8.373263447108524e-6	246	tags=74%, list=6%, signal=70%	ECB_01067/ECB_01066/ECB_01069/ECB_01849/ECB_01850/ECB_01079/ECB_01071/ECB_01068/ECB_01078/ECB_01076/ECB_01073/ECB_01074/ECB_01070/ECB_01077/ECB_01072/ECB_01075/ECB_01851
Ara-2	ribo	ebr00220	Arginine biosynthesis	18	0.8078402214714817	2.2217676302518052	1.0049061689017885e-5	4.053121547903881e-4	3.349687229672629e-4	84	tags=56%, list=2%, signal=55%	ECB_04120/ECB_02666/ECB_02215/ECB_03844/ECB_03843/ECB_03038/ECB_03845/ECB_03210/ECB_03842/ECB_00278
Ara-2	ribo	ebr01250	Biosynthesis of nucleotide sugars	48	-0.8466049692229729	-1.545946823514708	1.914400964374064e-5	5.791062917231543e-4	4.7860024109351606e-4	253	tags=29%, list=6%, signal=28%	ECB_03613/ECB_02817/ECB_02814/ECB_00343/ECB_01932/ECB_01933/ECB_01941/ECB_01942/ECB_01944/ECB_01945/ECB_01946/ECB_01947/ECB_01948/ECB_01954
Ara-2	ribo	ebr00052	Galactose metabolism	41	-0.8482699632238748	-1.5371378530779884	2.8800935892751483e-5	6.969826486045859e-4	5.760187178550297e-4	130	tags=20%, list=3%, signal=19%	ECB_00351/ECB_01692/ECB_01948/ECB_02017/ECB_02018/ECB_02019/ECB_02020/ECB_02024
Ara-2	ribo	ebr01210	2-Oxocarboxylic acid metabolism	27	0.6997188330938283	2.07411599607002	6.89296917791438e-5	0.0013900821175460668	0.0011488281963190636	299	tags=52%, list=7%, signal=48%	ECB_02666/ECB_02215/ECB_03844/ECB_03843/ECB_03210/ECB_03842/ECB_00076/ECB_00073/ECB_03555/ECB_03896/ECB_03554/ECB_03285/ECB_00074/ECB_00079
Ara-2	ribo	ebr01053	Biosynthesis of siderophore group nonribosomal peptides	8	-0.9505315185973665	-1.4668368614621712	2.8453370578304237e-4	0.004303883136320406	0.003556928211835047	196	tags=88%, list=5%, signal=83%	ECB_00549/ECB_00553/ECB_00560/ECB_00561/ECB_00562/ECB_00563/ECB_00564
Ara-2	ribo	ebr00523	Polyketide sugar unit biosynthesis	6	-0.9639542149709949	-1.487327397755399	2.845542569468037e-4	0.004303883136320406	0.003556928211835047	108	tags=67%, list=3%, signal=65%	ECB_01944/ECB_01945/ECB_01946/ECB_01947
Ara-2	ribo	ebr00400	Phenylalanine, tyrosine and tryptophan biosynthesis	21	0.7093922042245226	1.969700114729149	3.5298600768250574e-4	0.004745700769953689	0.003922066752027842	638	tags=62%, list=16%, signal=53%	ECB_02490/ECB_02489/ECB_03926/ECB_00912/ECB_02254/ECB_00335/ECB_01235/ECB_01234/ECB_01236/ECB_00932/ECB_03132/ECB_01661/ECB_01237
Ara-2	ribo	ebr03010	Ribosome	55	0.5493937184908523	2.0449724823046997	6.528957022932111e-4	0.007900037997747855	0.006528957022932113	1005	tags=49%, list=24%, signal=38%	ECB_03586/ECB_01085/ECB_03494/ECB_03493/ECB_04067/ECB_03090/ECB_03147/ECB_01686/ECB_03150/ECB_03148/ECB_03171/ECB_04069/ECB_04070/ECB_02498/ECB_03051/ECB_03159/ECB_03160/ECB_03859/ECB_03158/ECB_03169/ECB_03091/ECB_03154/ECB_03172/ECB_03167/ECB_03149/ECB_00027/ECB_03032
Ara-2	ribo	ebr00542	O-Antigen repeat unit biosynthesis	5	-0.9613965327560738	-1.4622821837144586	9.987134447969242e-4	0.010819450413166195	0.0089416945563357	116	tags=80%, list=3%, signal=78%	ECB_01936/ECB_01937/ECB_01939/ECB_01940
Ara-2	ribo	ebr00240	Pyrimidine metabolism	56	0.5307718616179138	2.0132534737200314	0.0011443317089119092	0.010819450413166195	0.0089416945563357	394	tags=23%, list=10%, signal=21%	ECB_02531/ECB_02532/ECB_00036/ECB_00037/ECB_03499/ECB_02390/ECB_02410/ECB_02160/ECB_01258/ECB_02161/ECB_02640/ECB_01214/ECB_00617
Ara-2	ribo	ebr00521	Streptomycin biosynthesis	9	-0.9283618689182758	-1.458722587313936	0.0011624202923236407	0.010819450413166195	0.0089416945563357	108	tags=44%, list=3%, signal=43%	ECB_01944/ECB_01945/ECB_01946/ECB_01947
Ara-2	ribo	ebr00260	Glycine, serine and threonine metabolism	38	0.5524062581208958	1.7115606994856216	0.0036612306884349446	0.030788897883451724	0.025445370151613002	442	tags=42%, list=11%, signal=38%	ECB_03826/ECB_02443/ECB_02735/ECB_00708/ECB_03896/ECB_03285/ECB_04264/ECB_00875/ECB_01235/ECB_02737/ECB_00268/ECB_03403/ECB_01234/ECB_00267/ECB_00911/ECB_02736
Ara-2	ribo	ebr00300	Lysine biosynthesis	13	0.7344469285946253	1.8376280319892728	0.0038168055227419495	0.030788897883451724	0.025445370151613002	679	tags=54%, list=17%, signal=45%	ECB_03210/ECB_03826/ECB_03896/ECB_03285/ECB_00035/ECB_02686/ECB_00164
Ara-2	ribo	ebr00051	Fructose and mannose metabolism	44	-0.7774449227070543	-1.4118991466577147	0.004212668718055888	0.031858307180297654	0.026329179487849304	201	tags=16%, list=5%, signal=15%	ECB_04100/ECB_00343/ECB_01692/ECB_01932/ECB_01933/ECB_01954/ECB_02025
Ara-2	ribo	ebr00660	C5-Branched dibasic acid metabolism	11	0.7664878396633044	1.8017272022792503	0.004847304624812051	0.03450140350601519	0.028513556616541483	681	tags=64%, list=17%, signal=53%	ECB_00073/ECB_03555/ECB_03554/ECB_00074/ECB_00079/ECB_03646/ECB_00075
Ara-2	ribo	ebr00525	Acarbose and validamycin biosynthesis	4	-0.9530407395817257	-1.4233340223200206	0.008085543281972248	0.054352818728813444	0.04491968489984584	107	tags=75%, list=3%, signal=73%	ECB_03666/ECB_01945/ECB_01947
Ara-2	ribo	ebr00500	Starch and sucrose metabolism	36	-0.7863844370561106	-1.4087392817683009	0.010503020183696476	0.06688765485406703	0.05527905359840252	282	tags=19%, list=7%, signal=18%	ECB_00351/ECB_03423/ECB_03268/ECB_03269/ECB_00343/ECB_01294/ECB_01948
Ara-2	ribo	ebr00350	Tyrosine metabolism	19	0.6111748913759244	1.6833579921293411	0.014220722152546982	0.08603536902290924	0.07110361076273491	802	tags=42%, list=20%, signal=34%	ECB_00310/ECB_03926/ECB_02517/ECB_00932/ECB_04230/ECB_00768/ECB_04229/ECB_04221
Ara-2	ribo	ebr00670	One carbon pool by folate	13	0.6831474709309606	1.7092738681166253	0.016039733606541325	0.0924194174472143	0.07637968384067298	281	tags=38%, list=7%, signal=36%	ECB_03827/ECB_02443/ECB_03883/ECB_02737/ECB_02392
Ara-2	ribo	ebr00401	Novobiocin biosynthesis	4	0.83901574740156	1.5425948564682683	0.02568454391610983	0.14126499153860406	0.11674792689140832	463	tags=75%, list=11%, signal=67%	ECB_02489/ECB_03926/ECB_00932
Ara-2	ribo	ebr00760	Nicotinate and nicotinamide metabolism	22	0.5447733048264523	1.53825130800483	0.027488034422783386	0.14461096370246912	0.11951319314253649	480	tags=36%, list=12%, signal=32%	ECB_02468/ECB_01572/ECB_00703/ECB_00935/ECB_01571/ECB_01709/ECB_02517/ECB_02550
Ara-2	ribo	ebr00440	Phosphonate and phosphinate metabolism	8	0.7345977877662062	1.632221220705381	0.031244307995511655	0.15752338614403794	0.13018461664796524	444	tags=38%, list=11%, signal=34%	ECB_03965/ECB_03968/ECB_03970
Ara-2	ribo	ebr00270	Cysteine and methionine metabolism	33	0.46638230655484997	1.4253706275695517	0.03595856026623762	0.1740394316885901	0.14383424106495052	259	tags=36%, list=6%, signal=34%	ECB_03885/ECB_03825/ECB_02772/ECB_02881/ECB_03826/ECB_03926/ECB_03896/ECB_03285/ECB_00119/ECB_00120/ECB_03465/ECB_02543
Ara-2	ribo	ebr00630	Glyoxylate and dicarboxylate metabolism	42	0.42438261020531876	1.3196556183460237	0.046079029493058095	0.21444471417923192	0.17722703651176194	793	tags=40%, list=19%, signal=33%	ECB_03887/ECB_03886/ECB_02443/ECB_02735/ECB_02737/ECB_03403/ECB_02846/ECB_02990/ECB_02736/ECB_01770/ECB_01370/ECB_02847/ECB_03941/ECB_01208/ECB_02844/ECB_02692/ECB_03096
Ara-2	ribo	ebr00520	Amino sugar and nucleotide sugar metabolism	46	-0.7252400137177462	-1.3162000735727417	0.054922279792746116	0.24613317981193633	0.2034158510842449	338	tags=17%, list=8%, signal=16%	ECB_03613/ECB_02180/ECB_00343/ECB_01932/ECB_01933/ECB_01948/ECB_01954/ECB_03085
Ara-2	ribo	ebr00999	Biosynthesis of various plant secondary metabolites	3	0.8553602300846976	1.4412842997675324	0.06175771971496437	0.2668815744825246	0.22056328469630135	589	tags=67%, list=14%, signal=57%	ECB_02772/ECB_03132
Ara-2	ribo	ebr00190	Oxidative phosphorylation	42	-0.7158989547008611	-1.299372632260176	0.072992700729927	0.30455575132141954	0.2516989680342311	614	tags=64%, list=15%, signal=55%	ECB_02205/ECB_02210/ECB_00693/ECB_02202/ECB_02212/ECB_02204/ECB_04025/ECB_00383/ECB_00692/ECB_04026/ECB_00379/ECB_02211/ECB_02209/ECB_00681/ECB_02203/ECB_04024/ECB_00380/ECB_02208/ECB_00382/ECB_00981/ECB_02207/ECB_00381/ECB_00982/ECB_02213/ECB_00683/ECB_00684/ECB_00694
Ara-2	ribo	ebr00970	Aminoacyl-tRNA biosynthesis	25	0.4666618779284207	1.3457540681807454	0.08032227730646568	0.3239665184694116	0.26774092435488567	1097	tags=48%, list=27%, signal=35%	ECB_02044/ECB_01837/ECB_02722/ECB_01683/ECB_00934/ECB_03236/ECB_01847/ECB_01607/ECB_02406/ECB_01682/ECB_04000/ECB_00030
Ara-2	ribo	ebr00261	Monobactam biosynthesis	8	0.6645048148895575	1.4764798889767805	0.08536585365853659	0.3332022029897719	0.27537372147915035	349	tags=50%, list=9%, signal=46%	ECB_03826/ECB_03896/ECB_03285/ECB_00035
Ara-2	ribo	ebr00625	Chloroalkane and chloroalkene degradation	4	0.7802904740565693	1.434623933530014	0.10275689223057644	0.3767752715121136	0.3113845219108377	13	tags=25%, list=0%, signal=25%	ECB_00310
Ara-2	ribo	ebr00626	Naphthalene degradation	4	0.7802904740565693	1.434623933530014	0.10275689223057644	0.3767752715121136	0.3113845219108377	13	tags=25%, list=0%, signal=25%	ECB_00310
Ara-2	ribo	ebr00053	Ascorbate and aldarate metabolism	19	0.4928380030510671	1.3574228964042798	0.11878200672659558	0.4180730897009967	0.345514950166113	809	tags=37%, list=20%, signal=30%	ECB_03435/ECB_02993/ECB_03433/ECB_02991/ECB_04065/ECB_04061/ECB_03427
Ara-2	ribo	ebr00780	Biotin metabolism	16	0.5268929929782988	1.4177246424058627	0.12093023255813953	0.4180730897009967	0.345514950166113	565	tags=38%, list=14%, signal=32%	ECB_00744/ECB_00743/ECB_03401/ECB_00742/ECB_00741/ECB_04076
Ara-2	ribo	ebr00290	Valine, leucine and isoleucine biosynthesis	17	0.5150443348347891	1.3901485563603873	0.13106796116504854	0.425674277436711	0.3517969235014141	299	tags=41%, list=7%, signal=38%	ECB_02215/ECB_00076/ECB_00073/ECB_03555/ECB_03554/ECB_00074/ECB_00079
Ara-2	ribo	ebr00030	Pentose phosphate pathway	32	-0.7025274008457268	-1.2454933456473714	0.13347921225382933	0.425674277436711	0.3517969235014141	130	tags=25%, list=3%, signal=24%	ECB_04134/ECB_03966/ECB_03374/ECB_04100/ECB_00123/ECB_01692/ECB_02025/ECB_03638
Ara-2	ribo	ebr00470	D-Amino acid metabolism	13	-0.7904894481768245	-1.2909238231733422	0.13368283093053734	0.425674277436711	0.3517969235014141	512	tags=46%, list=12%, signal=41%	ECB_03852/ECB_00328/ECB_00436/ECB_01164/ECB_01165/ECB_03925
Ara-2	ribo	ebr00790	Folate biosynthesis	26	0.4560404944026526	1.320835419094697	0.13868253326507854	0.4302714493608847	0.3555962391412271	957	tags=42%, list=23%, signal=33%	ECB_00141/ECB_02610/ECB_00330/ECB_02082/ECB_02240/ECB_03042/ECB_03743/ECB_01836/ECB_02228/ECB_00748/ECB_01575
Ara-2	ribo	ebr00250	Alanine, aspartate and glutamate metabolism	33	0.3781108193185824	1.155592843571095	0.14351869676517823	0.4332259219477264	0.35803795202291444	68	tags=18%, list=2%, signal=18%	ECB_02215/ECB_00036/ECB_03038/ECB_03845/ECB_00037/ECB_02468
Ara-2	ribo	ebr00621	Dioxin degradation	4	0.7502222966388169	1.379341281241724	0.15037593984962405	0.4332259219477264	0.35803795202291444	527	tags=25%, list=13%, signal=22%	ECB_00305
Ara-2	ribo	ebr00622	Xylene degradation	4	0.7502222966388169	1.379341281241724	0.15037593984962405	0.4332259219477264	0.35803795202291444	527	tags=25%, list=13%, signal=22%	ECB_00305
Ara-2	ribo	ebr01220	Degradation of aromatic compounds	23	0.4751199376357723	1.348271480507525	0.158999419948067	0.44741697241200246	0.3697660929024814	802	tags=26%, list=20%, signal=21%	ECB_00310/ECB_00301/ECB_04230/ECB_00305/ECB_04229/ECB_04221
Ara-2	ribo	ebr02020	Two-component system	162	-0.6083960780169194	-1.1243399332354693	0.17182817182817184	0.466588032481967	0.3856099441999728	557	tags=25%, list=14%, signal=23%	ECB_04025/ECB_02280/ECB_00692/ECB_04026/ECB_01577/ECB_02361/ECB_01204/ECB_00532/ECB_02179/ECB_00996/ECB_00534/ECB_04024/ECB_01203/ECB_00985/ECB_01854/ECB_02150/ECB_02120/ECB_00981/ECB_03983/ECB_00982/ECB_02151/ECB_01437/ECB_00933/ECB_00975/ECB_00535/ECB_00694/ECB_01202/ECB_00536/ECB_03879/ECB_02279/ECB_00436/ECB_02360/ECB_00533/ECB_01067/ECB_02148/ECB_02149/ECB_00550/ECB_00652/ECB_00986/ECB_01000…
Ara-2	ribo	ebr00361	Chlorocyclohexane and chlorobenzene degradation	2	0.8454563932015666	1.2837430676777695	0.1812366737739872	0.466588032481967	0.3856099441999728	295	tags=50%, list=7%, signal=46%	ECB_03717
Ara-2	ribo	ebr00364	Fluorobenzoate degradation	2	0.8454563932015666	1.2837430676777695	0.1812366737739872	0.466588032481967	0.3856099441999728	295	tags=50%, list=7%, signal=46%	ECB_03717
Ara-2	ribo	ebr00623	Toluene degradation	2	0.8454563932015666	1.2837430676777695	0.1812366737739872	0.466588032481967	0.3856099441999728	295	tags=50%, list=7%, signal=46%	ECB_03717
Ara-2	ribo	ebr00061	Fatty acid biosynthesis	14	0.5057681601299666	1.2936233141034703	0.19827586206896552	0.4998204022988506	0.41307471264367823	1168	tags=57%, list=28%, signal=41%	ECB_02241/ECB_03113/ECB_03114/ECB_04076/ECB_01775/ECB_01088/ECB_00178/ECB_02248
Ara-2	ribo	ebr01502	Vancomycin resistance	8	-0.8017159352452643	-1.2371883133077948	0.20771513353115728	0.5083351955307263	0.4201117318435755	250	tags=38%, list=6%, signal=35%	ECB_00328/ECB_01165/ECB_03925
Ara-2	ribo	ebr00020	Citrate cycle (TCA cycle)	29	-0.6797694359790029	-1.1959887794869013	0.2100558659217877	0.5083351955307263	0.4201117318435755	620	tags=52%, list=15%, signal=44%	ECB_00686/ECB_04025/ECB_04026/ECB_00685/ECB_00681/ECB_04024/ECB_01253/ECB_01644/ECB_00683/ECB_01580/ECB_01349/ECB_00684/ECB_03993/ECB_03255/ECB_00724
Ara-2	ribo	ebr03030	DNA replication	18	0.4517026615330504	1.2422980748157102	0.22842639593908629	0.5296296296296297	0.4377104377104377	499	tags=28%, list=12%, signal=25%	ECB_01813/ECB_03924/ECB_03931/ECB_03584/ECB_04247
Ara-2	ribo	ebr02060	Phosphotransferase system (PTS)	46	-0.6455311456542338	-1.1715406283888117	0.23005181347150258	0.5296296296296297	0.4377104377104377	67	tags=9%, list=2%, signal=9%	ECB_03606/ECB_02018/ECB_02019/ECB_02020
Ara-2	ribo	ebr00730	Thiamine metabolism	15	-0.7372150479717967	-1.2126714879039489	0.23232323232323232	0.5296296296296297	0.4377104377104377	57	tags=20%, list=1%, signal=20%	ECB_03869/ECB_02031/ECB_02032
Ara-2	ribo	ebr00910	Nitrogen metabolism	25	-0.683002024747779	-1.1909395507068186	0.23636363636363636	0.5296296296296297	0.4377104377104377	463	tags=40%, list=11%, signal=36%	ECB_01203/ECB_02130/ECB_03942/ECB_01202/ECB_03077/ECB_03078/ECB_02133/ECB_03216/ECB_01201/ECB_03217
Ara-2	ribo	ebr00627	Aminobenzoate degradation	5	-0.8422017029296633	-1.2809870883947634	0.2476489028213166	0.5448275862068965	0.4502707324023939	240	tags=60%, list=6%, signal=57%	ECB_00972/ECB_02148/ECB_02149
Ara-2	ribo	ebr03440	Homologous recombination	28	0.3780449050454322	1.1271644613323135	0.2702702702702703	0.583976833976834	0.4826254826254827	836	tags=36%, list=20%, signal=29%	ECB_01813/ECB_01834/ECB_00423/ECB_03931/ECB_03584/ECB_04247/ECB_02459/ECB_03583/ECB_02670/ECB_03749
Ara-2	ribo	ebr00130	Ubiquinone and other terpenoid-quinone biosynthesis	20	-0.6804450590382976	-1.1699718478462762	0.29404761904761906	0.6242063492063492	0.515873015873016	351	tags=20%, list=9%, signal=18%	ECB_00630/ECB_02190/ECB_00560/ECB_02191
Ara-2	ribo	ebr00680	Methane metabolism	33	-0.6390989420279853	-1.1339006672344027	0.30458515283842796	0.6354276464387894	0.525146815238669	162	tags=15%, list=4%, signal=15%	ECB_03779/ECB_01000/ECB_01692/ECB_02025/ECB_02083
Ara-2	ribo	ebr00480	Glutathione metabolism	24	0.3925323054907842	1.1190303778332256	0.3106060606060606	0.63700564971751406	0.5264509501797638	472	tags=29%, list=11%, signal=26%	ECB_02226/ECB_01931/ECB_00120/ECB_02543/ECB_02795/ECB_04126/ECB_00805
Ara-2	ribo	ebr02030	Bacterial chemotaxis	18	-0.6871544082094367	-1.1480822686270202	0.3167701863354037	0.6388198757763974	0.5279503105590062	444	tags=22%, list=11%, signal=20%	ECB_01854/ECB_02079/ECB_03906/ECB_03637
Ara-2	ribo	ebr00564	Glycerophospholipid metabolism	29	-0.6408524314531817	-1.1275180623869334	0.32513966480446926	0.644949171169521	0.5330158439417529	618	tags=21%, list=15%, signal=18%	ECB_03298/ECB_03277/ECB_01255/ECB_01043/ECB_01364/ECB_02342
Ara-2	ribo	ebr00562	Inositol phosphate metabolism	3	0.6977580028093101	1.1757241208030298	0.332541567695962	0.6489924143743775	0.5363573672515516	216	tags=33%, list=5%, signal=32%	ECB_02425
Ara-2	ribo	ebr00511	Other glycan degradation	3	0.6835689907362262	1.1518155971063848	0.3491686460807601	0.6626688128140703	0.5476601758793971	1301	tags=100%, list=32%, signal=68%	ECB_00298/ECB_02945/ECB_02946
Ara-2	ribo	ebr01501	beta-Lactam resistance	17	-0.6818528952136795	-1.1248626338492322	0.35050251256281406	0.6626688128140703	0.5476601758793971	650	tags=41%, list=16%, signal=35%	ECB_01217/ECB_01220/ECB_01221/ECB_01218/ECB_01219/ECB_00933/ECB_00413
Ara-2	ribo	ebr00750	Vitamin B6 metabolism	10	0.4774747100522709	1.1035961308713136	0.3576388888888889	0.6657585470085471	0.5502136752136754	1323	tags=60%, list=32%, signal=41%	ECB_01608/ECB_00911/ECB_02458/ECB_02318/ECB_01606/ECB_02758
Ara-2	ribo	ebr00860	Porphyrin metabolism	22	-0.6435566095842437	-1.1087248429953958	0.3745583038869258	0.6700591184614234	0.5537678664970441	1002	tags=45%, list=24%, signal=35%	ECB_03680/ECB_00607/ECB_00153/ECB_03679/ECB_03741/ECB_00379/ECB_03752/ECB_03187/ECB_01185/ECB_01902
Ara-2	ribo	ebr00330	Arginine and proline metabolism	25	0.37219413768245113	1.0733291032099503	0.3770491803278688	0.6700591184614234	0.5537678664970441	482	tags=32%, list=12%, signal=28%	ECB_02767/ECB_00119/ECB_00120/ECB_02795/ECB_02768/ECB_01277/ECB_00932/ECB_01278
Ara-2	ribo	ebr03020	RNA polymerase	4	0.6145884671206873	1.1299680740930595	0.37844611528822053	0.6700591184614234	0.5537678664970441	1367	tags=75%, list=33%, signal=50%	ECB_03506/ECB_03146/ECB_03864
Ara-2	ribo	ebr01040	Biosynthesis of unsaturated fatty acids	3	-0.7913367405472825	-1.1438355745865834	0.38209982788296043	0.6700591184614234	0.5537678664970441	305	tags=67%, list=7%, signal=62%	ECB_01227/ECB_00404
Ara-2	ribo	ebr03410	Base excision repair	14	0.4065562655166816	1.0398651101960872	0.40086206896551724	0.6842036689597665	0.5654575776526997	1208	tags=43%, list=29%, signal=30%	ECB_02791/ECB_02938/ECB_01718/ECB_03749/ECB_03504/ECB_03399
Ara-2	ribo	ebr00903	Limonene and pinene degradation	2	-0.786497684621009	-1.0851589687803216	0.4071294559099437	0.6842036689597665	0.5654575776526997	879	tags=100%, list=21%, signal=79%	ECB_02265
Ara-2	ribo	ebr00930	Caprolactam degradation	2	-0.786497684621009	-1.0851589687803216	0.4071294559099437	0.6842036689597665	0.5654575776526997	879	tags=100%, list=21%, signal=79%	ECB_02265
Ara-2	ribo	ebr00600	Sphingolipid metabolism	2	0.7136241774311479	1.0835687068795699	0.43923240938166314	0.7280427607559073	0.6016882320296757	1177	tags=100%, list=29%, signal=71%	ECB_00298/ECB_03990
Ara-2	ribo	ebr02010	ABC transporters	183	-0.5524949216054049	-1.02292456865106	0.45054945054945056	0.7324904214559387	0.6053639846743296	411	tags=18%, list=10%, signal=17%	ECB_00713/ECB_01219/ECB_02126/ECB_00316/ECB_02323/ECB_00315/ECB_03392/ECB_03802/ECB_03391/ECB_03394/ECB_03393/ECB_02324/ECB_02325/ECB_02078/ECB_02079/ECB_02077/ECB_02815/ECB_02828/ECB_03905/ECB_02827/ECB_03904/ECB_03906/ECB_03907/ECB_00555/ECB_00556/ECB_00557/ECB_00559/ECB_03128/ECB_03634/ECB_03635/ECB_03636/ECB_03637/ECB_03960
Ara-2	ribo	ebr03430	Mismatch repair	24	-0.6035378227617775	-1.0501306088539757	0.4540229885057471	0.7324904214559387	0.6053639846743296	9	tags=12%, list=0%, signal=13%	ECB_04125/ECB_02401/ECB_04037
Ara-2	ribo	ebr00633	Nitrotoluene degradation	6	-0.7210211637233256	-1.112495297506896	0.48024316109422494	0.7476016518424397	0.6178526048284626	698	tags=67%, list=17%, signal=55%	ECB_00976/ECB_00856/ECB_00975/ECB_01620
Ara-2	ribo	ebr00592	alpha-Linolenic acid metabolism	3	-0.6990093380213465	-1.010381177605971	0.4853700516351119	0.7476016518424397	0.6178526048284626	294	tags=67%, list=7%, signal=62%	ECB_03700/ECB_02266
Ara-2	ribo	ebr00785	Lipoic acid metabolism	3	-0.6972913921859756	-1.007897977394199	0.4853700516351119	0.7476016518424397	0.6178526048284626	999	tags=67%, list=24%, signal=50%	ECB_04262/ECB_00597
Ara-2	ribo	ebr01503	Cationic antimicrobial peptide (CAMP) resistance	35	-0.5745605954115649	-1.0268415893068703	0.48812095032397407	0.7476016518424397	0.6178526048284626	744	tags=31%, list=18%, signal=26%	ECB_00160/ECB_01269/ECB_01268/ECB_00592/ECB_01271/ECB_02179/ECB_02181/ECB_03983/ECB_03985/ECB_02180/ECB_00413
Ara-2	ribo	ebr03018	RNA degradation	16	-0.6397880906595887	-1.046387492498695	0.49428208386277	0.7476016518424397	0.6178526048284626	8	tags=12%, list=0%, signal=13%	ECB_03658/ECB_04046
Ara-2	ribo	ebr00550	Peptidoglycan biosynthesis	23	-0.5801434192338315	-1.0056389541078357	0.526071842410197	0.7794365012615644	0.6441623977368302	588	tags=26%, list=14%, signal=22%	ECB_00172/ECB_00091/ECB_00806/ECB_00328/ECB_00808/ECB_00148
Ara-2	ribo	ebr00281	Geraniol degradation	5	-0.6681026359972541	-1.0161827593768993	0.5282131661442007	0.7794365012615644	0.6441623977368302	879	tags=80%, list=21%, signal=63%	ECB_03737/ECB_02265/ECB_04135/ECB_02266
Ara-2	ribo	ebr00740	Riboflavin metabolism	17	-0.6151922325324343	-1.0148915695271217	0.5452261306532663	0.7871949030868628	0.6505743000717875	435	tags=18%, list=11%, signal=16%	ECB_03927/ECB_02913/ECB_02032
Ara-2	ribo	ebr00310	Lysine degradation	17	-0.61508488372127	-1.0147144746327326	0.5464824120603015	0.7871949030868628	0.6505743000717875	879	tags=59%, list=21%, signal=46%	ECB_03737/ECB_00115/ECB_02265/ECB_00184/ECB_00686/ECB_02942/ECB_04002/ECB_02151/ECB_02148/ECB_02149
Ara-2	ribo	ebr00071	Fatty acid degradation	14	0.3371998187443968	0.8624693711979098	0.6077586206896551	0.8651622718052738	0.7150101419878296	141	tags=14%, list=3%, signal=14%	ECB_00310/ECB_02684
Ara-2	ribo	ebr00010	Glycolysis / Gluconeogenesis	48	-0.5213859304828862	-0.952079130595075	0.6220391349124614	0.87519459679544	0.7233013196656529	619	tags=19%, list=15%, signal=16%	ECB_04135/ECB_04100/ECB_02565/ECB_03605/ECB_01671/ECB_01349/ECB_03255/ECB_01692/ECB_02025
Ara-2	ribo	ebr00280	Valine, leucine and isoleucine degradation	10	-0.5833743566053048	-0.9260007395733149	0.6624649859943977	0.9089751864601263	0.7512191623637409	879	tags=60%, list=21%, signal=47%	ECB_03737/ECB_00115/ECB_03648/ECB_02265/ECB_02151/ECB_02266
Ara-2	ribo	ebr00380	Tryptophan metabolism	9	-0.5381120332550919	-0.8455282403285896	0.6962750716332379	0.9089751864601263	0.7512191623637409	879	tags=56%, list=21%, signal=44%	ECB_03737/ECB_00115/ECB_02265/ECB_00686/ECB_02151
Ara-2	ribo	ebr00640	Propanoate metabolism	32	-0.4966674102936943	-0.8805292914924341	0.700218818380744	0.9089751864601263	0.7512191623637409	128	tags=16%, list=3%, signal=15%	ECB_03737/ECB_00115/ECB_00288/ECB_02265/ECB_01740
Ara-2	ribo	ebr00362	Benzoate degradation	10	-0.5389097047061696	-0.8554211879058997	0.7086834733893558	0.9089751864601263	0.7512191623637409	879	tags=40%, list=21%, signal=32%	ECB_03737/ECB_02265/ECB_02151/ECB_02266
Ara-2	ribo	ebr00332	Carbapenem biosynthesis	2	0.552278820375335	0.8385815197367161	0.7121535181236673	0.9089751864601263	0.7512191623637409	1839	tags=100%, list=45%, signal=55%	ECB_00240/ECB_00239
Ara-2	ribo	ebr02026	Biofilm formation - Escherichia coli	44	-0.493003362389468	-0.8953316258512083	0.7144340602284528	0.9089751864601263	0.7512191623637409	246	tags=39%, list=6%, signal=37%	ECB_01862/ECB_03281/ECB_01026/ECB_03681/ECB_01040/ECB_01025/ECB_01785/ECB_01037/ECB_03280/ECB_03075/ECB_03846/ECB_02056/ECB_01039/ECB_01318/ECB_01067/ECB_03269/ECB_00986
Ara-2	ribo	ebr04122	Sulfur relay system	19	0.295236830095098	0.8131703126623129	0.7182320441988951	0.9089751864601263	0.7512191623637409	32	tags=5%, list=1%, signal=5%	ECB_02422
Ara-2	ribo	ebr00561	Glycerolipid metabolism	14	-0.5481362326750954	-0.8952330803300109	0.7207792207792207	0.9089751864601263	0.7512191623637409	688	tags=43%, list=17%, signal=36%	ECB_02890/ECB_02929/ECB_03811/ECB_01173/ECB_01174/ECB_01175
Ara-2	ribo	ebr00900	Terpenoid backbone biosynthesis	15	-0.5420492786430644	-0.8916363102703435	0.7209595959595959	0.9089751864601263	0.7512191623637409	399	tags=27%, list=10%, signal=24%	ECB_03052/ECB_00172/ECB_02151/ECB_02825
Ara-2	ribo	ebr00552	Teichoic acid biosynthesis	3	-0.5730492456953171	-0.8283124991302568	0.7211703958691911	0.9089751864601263	0.7512191623637409	455	tags=67%, list=11%, signal=59%	ECB_02927/ECB_00808
Ara-2	ribo	ebr00650	Butanoate metabolism	35	-0.4835881200524291	-0.8642576565990568	0.7311015118790497	0.9119926076017012	0.7537128988443812	557	tags=34%, list=14%, signal=30%	ECB_01215/ECB_02265/ECB_04025/ECB_04026/ECB_00681/ECB_04024/ECB_02151/ECB_00683/ECB_01349/ECB_00684/ECB_02148/ECB_02149
Ara-2	ribo	ebr00430	Taurine and hypotaurine metabolism	6	-0.48817698358368683	-0.7532297606680962	0.7401215805471124	0.91382358414490406	0.7552261025990944	726	tags=33%, list=18%, signal=27%	ECB_03296/ECB_00318
Ara-2	ribo	ebr00460	Cyanoamino acid metabolism	7	-0.4796827431496645	-0.7375410289748167	0.7635542168674698	0.9332329317269077	0.7712668857247171	726	tags=57%, list=18%, signal=47%	ECB_03296/ECB_00795/ECB_02787/ECB_03628
Ara-2	ribo	ebr01110	Biosynthesis of secondary metabolites	342	-0.5068093698131111	-0.9388703123833839	0.7732267732267732	0.9356043956043956	0.7732267732267734	440	tags=14%, list=11%, signal=13%	ECB_01591/ECB_01185/ECB_02913/ECB_04002/ECB_00123/ECB_01644/ECB_02151/ECB_00683/ECB_03628/ECB_01580/ECB_01349/ECB_00684/ECB_03993/ECB_01017/ECB_02190/ECB_03652/ECB_03255/ECB_00724/ECB_02266/ECB_03077/ECB_03078/ECB_00351/ECB_03424/ECB_02825/ECB_03423/ECB_03268/ECB_03269/ECB_00343/ECB_00549/ECB_00553/ECB_00560/ECB_00561/ECB_00562/ECB_00563/ECB_01364/ECB_01692/ECB_01932/ECB_01933/ECB_01944/ECB_01945…
Ara-2	ribo	ebr00340	Histidine metabolism	8	0.31757313085466393	0.7056236922289776	0.7957317073170732	0.9533023424293648	0.7878531755614587	720	tags=38%, list=18%, signal=31%	ECB_01928/ECB_01927/ECB_01925
Ara-2	ribo	ebr00540	Lipopolysaccharide biosynthesis	37	-0.4316912108654628	-0.7743591155802569	0.8271077908217717	0.9709463198671833	0.8024349750968457	864	tags=27%, list=21%, signal=22%	ECB_02288/ECB_00922/ECB_01190/ECB_03473/ECB_00097/ECB_00592/ECB_03062/ECB_03985/ECB_02817/ECB_02814
Ara-2	ribo	ebr00410	beta-Alanine metabolism	13	0.26607093223763856	0.6657246215366377	0.8326359832635983	0.9709463198671833	0.8024349750968457	674	tags=31%, list=16%, signal=26%	ECB_00130/ECB_02518/ECB_01451/ECB_01279
Ara-2	ribo	ebr00770	Pantothenate and CoA biosynthesis	23	0.25901119910323317	0.735008963464413	0.8345323741007195	0.9709463198671833	0.8024349750968457	595	tags=22%, list=14%, signal=19%	ECB_03555/ECB_03554/ECB_00079/ECB_00130/ECB_03646
Ara-2	ribo	ebr00920	Sulfur metabolism	31	-0.43015333658464183	-0.7596222648487582	0.8492849284928493	0.9786997747393786	0.808842789040809	652	tags=45%, list=16%, signal=38%	ECB_02601/ECB_00317/ECB_02322/ECB_00318/ECB_02607/ECB_00316/ECB_02608/ECB_02323/ECB_00898/ECB_00315/ECB_03802/ECB_02609/ECB_02324/ECB_02325
Ara-2	ribo	ebr00450	Selenocompound metabolism	17	-0.40814873298243975	-0.6733288983703406	0.8768844221105527	0.9971572249589492	0.8240968801313631	843	tags=47%, list=21%, signal=38%	ECB_01556/ECB_01557/ECB_02602/ECB_03446/ECB_02601/ECB_03891/ECB_01591/ECB_03708
Ara-2	ribo	ebr00040	Pentose and glucuronate interconversions	35	-0.38326872097658926	-0.6849691150457387	0.9092872570194385	0.9971572249589492	0.8240968801313631	104	tags=14%, list=3%, signal=14%	ECB_03432/ECB_02653/ECB_03434/ECB_01743/ECB_01948
Ara-2	ribo	ebr02024	Quorum sensing	58	-0.38807829659536797	-0.7119664121136952	0.909919028340081	0.9971572249589492	0.8240968801313631	151	tags=14%, list=4%, signal=13%	ECB_00362/ECB_01217/ECB_01220/ECB_01221/ECB_01218/ECB_01219/ECB_01445/ECB_01450
Ara-2	ribo	ebr00620	Pyruvate metabolism	60	-0.3888410123002263	-0.713546407170056	0.9139676113360324	0.9971572249589492	0.8240968801313631	619	tags=32%, list=15%, signal=27%	ECB_01882/ECB_00115/ECB_01581/ECB_00972/ECB_01215/ECB_04135/ECB_00876/ECB_04025/ECB_04026/ECB_01671/ECB_04024/ECB_01644/ECB_02151/ECB_01437/ECB_01580/ECB_01349/ECB_03993/ECB_03255/ECB_02063
Ara-2	ribo	ebr00590	Arachidonic acid metabolism	2	0.37801608579088475	0.5739805547712475	0.9189765458422174	0.9971572249589492	0.8240968801313631	2554	tags=100%, list=62%, signal=38%	ECB_03700/ECB_01679
Ara-2	ribo	ebr01120	Microbial metabolism in diverse environments	267	-0.4599131752244147	-0.8515279256169352	0.9280719280719281	0.9971572249589492	0.8240968801313631	621	tags=19%, list=15%, signal=17%	ECB_00184/ECB_00686/ECB_04135/ECB_03374/ECB_04100/ECB_02431/ECB_02942/ECB_04025/ECB_00856/ECB_04026/ECB_00685/ECB_01885/ECB_00681/ECB_01671/ECB_04024/ECB_01203/ECB_02607/ECB_01253/ECB_02130/ECB_01185/ECB_04002/ECB_01644/ECB_02151/ECB_00683/ECB_01580/ECB_01349/ECB_02608/ECB_00684/ECB_03993/ECB_03942/ECB_00975/ECB_02609/ECB_03779/ECB_03255/ECB_00724/ECB_02266/ECB_01202/ECB_03077/ECB_03078/ECB_02133…
Ara-2	ribo	ebr00643	Styrene degradation	2	-0.4562048164325614	-0.6294420922435736	0.9287054409005628	0.9971572249589492	0.8240968801313631	1653	tags=100%, list=40%, signal=60%	ECB_01357
Ara-2	ribo	ebr03060	Protein export	18	-0.27468315614271077	-0.4589344946206554	0.9540372670807453	0.9971572249589492	0.8240968801313631	989	tags=39%, list=24%, signal=30%	ECB_03857/ECB_03730/ECB_00031/ECB_00098/ECB_02462/ECB_00099/ECB_00596
Ara-2	ribo	ebr01212	Fatty acid metabolism	21	-0.2771477491059027	-0.4768838726682887	0.9541176470588235	0.9971572249589492	0.8240968801313631	879	tags=29%, list=21%, signal=23%	ECB_01265/ECB_03737/ECB_00216/ECB_02265/ECB_02151/ECB_02266
Ara-2	ribo	ebr01200	Carbon metabolism	112	-0.38796960296931493	-0.7140486569405523	0.954954954954955	0.9971572249589492	0.8240968801313631	644	tags=21%, list=16%, signal=19%	ECB_02642/ECB_00686/ECB_03374/ECB_04100/ECB_04025/ECB_04026/ECB_00685/ECB_00681/ECB_01671/ECB_04024/ECB_01253/ECB_02151/ECB_00683/ECB_01437/ECB_01580/ECB_01349/ECB_00684/ECB_03993/ECB_03779/ECB_03255/ECB_00724/ECB_01692/ECB_02025/ECB_02083
Ara-2	ribo	ebr00360	Phenylalanine metabolism	20	-0.26633869180938885	-0.4579484666250655	0.955952380952381	0.9971572249589492	0.8240968801313631	595	tags=15%, list=14%, signal=13%	ECB_03292/ECB_02431/ECB_01164
Ara-2	ribo	ebr01240	Biosynthesis of cofactors	142	-0.3893690933097648	-0.7202630570605402	0.9660339660339661	0.9990607682915377	0.8256700564392874	120	tags=10%, list=3%, signal=10%	ECB_00379/ECB_03752/ECB_00630/ECB_03869/ECB_01185/ECB_02913/ECB_01562/ECB_02190/ECB_00597/ECB_01902/ECB_01948/ECB_02031/ECB_02032/ECB_02191
Ara-2	ribo	ebr03070	Bacterial secretion system	40	-0.28796455598626425	-0.5211685206306746	0.9790356394129979	0.9991388044579533	0.8257345491388045	1487	tags=40%, list=36%, signal=26%	ECB_03184/ECB_03176/ECB_03857/ECB_03730/ECB_03183/ECB_03186/ECB_02837/ECB_03175/ECB_00098/ECB_02836/ECB_03177/ECB_00099/ECB_02829/ECB_03185/ECB_02835/ECB_00596
Ara-2	ribo	ebr01100	Metabolic pathways	917	-0.4592890919546218	-0.8548767241459656	0.99000999000999	0.9991388044579533	0.8257345491388045	621	tags=16%, list=15%, signal=17%	ECB_00184/ECB_00686/ECB_04135/ECB_00103/ECB_02205/ECB_00876/ECB_02210/ECB_03891/ECB_03374/ECB_03249/ECB_04100/ECB_02431/ECB_01865/ECB_00806/ECB_02202/ECB_02212/ECB_02942/ECB_02787/ECB_02204/ECB_03521/ECB_04025/ECB_00291/ECB_03062/ECB_00383/ECB_04026/ECB_00379/ECB_03752/ECB_02211/ECB_00685/ECB_00124/ECB_02209/ECB_03852/ECB_00328/ECB_00630/ECB_02179/ECB_01885/ECB_00681/ECB_01671/ECB_02203/ECB_01255…
Ara-2	ribo	ebr01232	Nucleotide metabolism	61	-0.2573322265210028	-0.47176865514991	0.9908814589665653	0.9991388044579533	0.8257345491388045	37	tags=11%, list=1%, signal=12%	ECB_03505/ECB_02700/ECB_04270/ECB_00291/ECB_00124/ECB_01592/ECB_02699
Ara-2	ribo	ebr03420	Nucleotide excision repair	8	-0.19380034171344887	-0.29906792087098205	1	1	0.8264462809917357	3312	tags=100%, list=81%, signal=19%	ECB_03749/ECB_03689/ECB_03504/ECB_03930/ECB_02311/ECB_01110/ECB_00746
Ara-3	ribo	ebr00440	Phosphonate and phosphinate metabolism	8	-0.9785783836416748	-1.4694848832090934	2.5266335682557145e-7	3.057226617589414e-5	2.819191139316902e-5	97	tags=100%, list=2%, signal=98%	ECB_03965/ECB_03967/ECB_03968/ECB_03970/ECB_03971/ECB_03972/ECB_03973
Ara-3	ribo	ebr01220	Degradation of aromatic compounds	23	-0.8972139327290628	-1.4812640347125088	2.3964827933418744e-6	1.449872089971834e-4	1.3369851373380983e-4	17	tags=26%, list=0%, signal=26%	ECB_04221/ECB_04222/ECB_04227/ECB_04228/ECB_04229/ECB_04230
Ara-3	ribo	ebr02040	Flagellar assembly	23	-0.8685014150095716	-1.4338608254081662	7.739973767217795e-5	0.0031217894194445106	0.00287872708535118	395	tags=74%, list=10%, signal=67%	ECB_01067/ECB_01069/ECB_01066/ECB_01079/ECB_01850/ECB_01849/ECB_01071/ECB_01077/ECB_01074/ECB_01072/ECB_01075/ECB_01851/ECB_01073/ECB_01070/ECB_01076/ECB_01068/ECB_01078
Ara-3	ribo	ebr00340	Histidine metabolism	8	0.8986007969212697	2.046043830453048	1.5487503705448945e-4	0.0042717774575179905	0.003939177124809978	190	tags=75%, list=5%, signal=72%	ECB_01928/ECB_01925/ECB_01927/ECB_01924/ECB_01923/ECB_01926
Ara-3	ribo	ebr00541	O-Antigen nucleotide sugar biosynthesis	24	-0.8645402609711512	-1.4262507826801138	1.7651972964950375e-4	0.0042717774575179905	0.003939177124809978	243	tags=46%, list=6%, signal=43%	ECB_03666/ECB_01932/ECB_01933/ECB_01941/ECB_01942/ECB_01944/ECB_01945/ECB_01946/ECB_01947/ECB_01948/ECB_01954
Ara-3	ribo	ebr01250	Biosynthesis of nucleotide sugars	48	-0.7999505286148902	-1.356616268832239	7.126603245651816e-4	0.014371983212064498	0.013252981474370044	243	tags=25%, list=6%, signal=24%	ECB_02181/ECB_01932/ECB_01933/ECB_01941/ECB_01942/ECB_01944/ECB_01945/ECB_01946/ECB_01947/ECB_01948/ECB_01954/ECB_02817
Ara-3	ribo	ebr00350	Tyrosine metabolism	19	-0.8614990581716925	-1.4010541723593664	0.0013017741293650576	0.02250209566473885	0.020750083866570842	278	tags=53%, list=7%, signal=49%	ECB_01357/ECB_01358/ECB_04221/ECB_04222/ECB_04225/ECB_04226/ECB_04227/ECB_04228/ECB_04229/ECB_04230
Ara-3	ribo	ebr01053	Biosynthesis of siderophore group nonribosomal peptides	8	-0.9223866179926037	-1.3851043659582918	0.001757885844992733	0.026588023405515086	0.024517881522267065	315	tags=88%, list=8%, signal=81%	ECB_00549/ECB_00553/ECB_00560/ECB_00561/ECB_00562/ECB_00563/ECB_00564
Ara-3	ribo	ebr00542	O-Antigen repeat unit biosynthesis	5	-0.9415274880724473	-1.3894392624141998	0.0062306211358309	0.08376723971505988	0.07724512753193864	241	tags=80%, list=6%, signal=75%	ECB_01936/ECB_01937/ECB_01939/ECB_01940
Ara-3	ribo	ebr03070	Bacterial secretion system	41	-0.7810698508372881	-1.3228279117151511	0.0072022667736674935	0.08714742796137667	0.0803621345272373	329	tags=24%, list=8%, signal=23%	ECB_00596/ECB_00530/ECB_02829/ECB_02831/ECB_02832/ECB_02833/ECB_02834/ECB_02835/ECB_02836/ECB_03176
Ara-3	ribo	ebr00040	Pentose and glucuronate interconversions	35	-0.7841349328412779	-1.3197294671038595	0.010151962095230546	0.11167158304753601	0.10297684039181224	229	tags=23%, list=6%, signal=22%	ECB_01948/ECB_02690/ECB_02691/ECB_03433/ECB_03434/ECB_03435/ECB_04191/ECB_04192
Ara-3	ribo	ebr02020	Two-component system	162	-0.6821999506236712	-1.1465404065956015	0.03196803196803197	0.32234432234432236	0.29724661303608674	499	tags=22%, list=12%, signal=20%	ECB_01854/ECB_02360/ECB_02361/ECB_00981/ECB_01204/ECB_00160/ECB_02148/ECB_00933/ECB_01202/ECB_03879/ECB_01067/ECB_00518/ECB_00531/ECB_00532/ECB_00533/ECB_00534/ECB_00535/ECB_00536/ECB_00550/ECB_00589/ECB_00654/ECB_01378/ECB_01979/ECB_01980/ECB_01981/ECB_01982/ECB_01983/ECB_01984/ECB_02448/ECB_02692/ECB_03983/ECB_03984/ECB_03994/ECB_03995/ECB_04232
Ara-3	ribo	ebr00523	Polyketide sugar unit biosynthesis	6	-0.8968249991047264	-1.3285625181360528	0.036230596788952546	0.3339370418283743	0.30793672408706113	233	tags=83%, list=6%, signal=79%	ECB_03666/ECB_01944/ECB_01945/ECB_01946/ECB_01947
Ara-3	ribo	ebr00250	Alanine, aspartate and glutamate metabolism	33	0.4735475183951634	1.5577052955593182	0.03992452327890977	0.3339370418283743	0.30793672408706113	258	tags=27%, list=6%, signal=26%	ECB_02517/ECB_03365/ECB_00036/ECB_03845/ECB_02518/ECB_02468/ECB_00436/ECB_00037/ECB_03038
Ara-3	ribo	ebr00521	Streptomycin biosynthesis	9	-0.8636250141974384	-1.307067686252492	0.04139715394566624	0.3339370418283743	0.30793672408706113	233	tags=56%, list=6%, signal=53%	ECB_03666/ECB_01944/ECB_01945/ECB_01946/ECB_01947
Ara-3	ribo	ebr02010	ABC transporters	183	-0.668326172624465	-1.1245413413102037	0.056943056943056944	0.4287739192062367	0.3953896079674736	462	tags=20%, list=11%, signal=19%	ECB_03394/ECB_01217/ECB_02126/ECB_01220/ECB_03392/ECB_03393/ECB_01218/ECB_03391/ECB_02322/ECB_01221/ECB_02077/ECB_02125/ECB_01219/ECB_03904/ECB_03905/ECB_03907/ECB_03906/ECB_00152/ECB_00555/ECB_00556/ECB_00557/ECB_00559/ECB_02078/ECB_02128/ECB_02827/ECB_02828/ECB_03634/ECB_03635/ECB_03636/ECB_03637/ECB_03958/ECB_03959/ECB_03960/ECB_03975/ECB_03976/ECB_03977/ECB_03303
Ara-3	ribo	ebr00053	Ascorbate and aldarate metabolism	19	-0.7904057213411674	-1.28543522275222	0.060240963855421686	0.4287739192062367	0.3953896079674736	116	tags=26%, list=3%, signal=26%	ECB_04064/ECB_03433/ECB_03434/ECB_03435/ECB_04235
Ara-3	ribo	ebr00760	Nicotinate and nicotinamide metabolism	22	0.5210836588638447	1.541987178251446	0.06710565844441363	0.45109914843189164	0.41597659620513705	875	tags=45%, list=21%, signal=36%	ECB_02517/ECB_00703/ECB_02468/ECB_00935/ECB_04260/ECB_00431/ECB_02626/ECB_01709/ECB_01482/ECB_01737
Ara-3	ribo	ebr02030	Bacterial chemotaxis	18	-0.7769485635504608	-1.2558631174055486	0.09834254143646409	0.6205128205128205	0.5721997300944669	499	tags=28%, list=12%, signal=25%	ECB_01854/ECB_03906/ECB_01378/ECB_03637/ECB_04232
Ara-3	ribo	ebr03010	Ribosome	55	-0.7006548044163047	-1.1866678714944523	0.10732196589769308	0.6205128205128205	0.5721997300944669	1056	tags=84%, list=26%, signal=63%	ECB_03160/ECB_03147/ECB_03161/ECB_03158/ECB_02935/ECB_03171/ECB_03090/ECB_04067/ECB_03193/ECB_00915/ECB_02115/ECB_03149/ECB_04069/ECB_03157/ECB_03148/ECB_03170/ECB_03859/ECB_03169/ECB_03091/ECB_01685/ECB_03153/ECB_03172/ECB_03862/ECB_03032/ECB_04070/ECB_03192/ECB_03821/ECB_00255/ECB_03156/ECB_03154/ECB_02498/ECB_03168/ECB_03050/ECB_03860/ECB_03163/ECB_03167/ECB_02495/ECB_03145/ECB_03165/ECB_03155…
Ara-3	ribo	ebr00590	Arachidonic acid metabolism	2	0.8653378706854643	1.3470888869230628	0.1076923076923077	0.6205128205128205	0.5721997300944669	556	tags=100%, list=14%, signal=87%	ECB_03700/ECB_01679
Ara-3	ribo	ebr00220	Arginine biosynthesis	18	0.504280263453477	1.4468719425603147	0.16894701055643502	0.8709856035437431	0.8031707174914028	258	tags=56%, list=6%, signal=52%	ECB_04120/ECB_02666/ECB_03843/ECB_03845/ECB_03844/ECB_03210/ECB_03842/ECB_00436/ECB_00278/ECB_03038
Ara-3	ribo	ebr00592	alpha-Linolenic acid metabolism	3	0.7714563578896183	1.3161025570253413	0.17794486215538846	0.8709856035437431	0.8031707174914028	943	tags=100%, list=23%, signal=77%	ECB_03700/ECB_02266/ECB_03736
Ara-3	ribo	ebr00643	Styrene degradation	2	-0.9140227042995751	-1.2639977990529307	0.1846435100548446	0.8709856035437431	0.8031707174914028	278	tags=100%, list=7%, signal=93%	ECB_01357
Ara-3	ribo	ebr00600	Sphingolipid metabolism	2	-0.9137517312454285	-1.2636230716611134	0.18647166361974407	0.8709856035437431	0.8031707174914028	71	tags=100%, list=2%, signal=98%	ECB_03990
Ara-3	ribo	ebr00290	Valine, leucine and isoleucine biosynthesis	17	-0.7465986030215663	-1.206627608332976	0.18715393133997785	0.8709856035437431	0.8031707174914028	582	tags=41%, list=14%, signal=36%	ECB_03554/ECB_03555/ECB_00073/ECB_00074/ECB_00075/ECB_02984/ECB_03424
Ara-3	ribo	ebr00361	Chlorocyclohexane and chlorobenzene degradation	2	0.8089720512219175	1.2593430808351946	0.2087912087912088	0.8711633194391816	0.8033345964380447	309	tags=50%, list=8%, signal=46%	ECB_02875
Ara-3	ribo	ebr00364	Fluorobenzoate degradation	2	0.8089720512219175	1.2593430808351946	0.2087912087912088	0.8711633194391816	0.8033345964380447	309	tags=50%, list=8%, signal=46%	ECB_02875
Ara-3	ribo	ebr00623	Toluene degradation	2	0.8089720512219175	1.2593430808351946	0.2087912087912088	0.8711633194391816	0.8033345964380447	309	tags=50%, list=8%, signal=46%	ECB_02875
Ara-3	ribo	ebr00450	Selenocompound metabolism	17	-0.7332519088895988	-1.185057129156574	0.23477297895902546	0.926663993584603	0.8545139914742751	481	tags=41%, list=12%, signal=37%	ECB_02602/ECB_02881/ECB_03708/ECB_02601/ECB_02711/ECB_02713/ECB_02714
Ara-3	ribo	ebr00460	Cyanoamino acid metabolism	7	-0.8030286038529811	-1.2034884240223744	0.24200278164116829	0.926663993584603	0.8545139914742751	118	tags=29%, list=3%, signal=28%	ECB_03628/ECB_03296
Ara-3	ribo	ebr00525	Acarbose and validamycin biosynthesis	4	-0.8532517392558797	-1.247317212455939	0.26021180030257185	0.926663993584603	0.8545139914742751	232	tags=100%, list=6%, signal=94%	ECB_03666/ECB_01945/ECB_01947
Ara-3	ribo	ebr00633	Nitrotoluene degradation	6	-0.8143212316769218	-1.2063408883654543	0.2683982683982684	0.926663993584603	0.8545139914742751	738	tags=83%, list=18%, signal=68%	ECB_00975/ECB_00976/ECB_00856/ECB_00539/ECB_01620
Ara-3	ribo	ebr00500	Starch and sucrose metabolism	36	-0.6723333014829903	-1.1340042888987898	0.2706002034587996	0.926663993584603	0.8545139914742751	415	tags=19%, list=10%, signal=18%	ECB_00351/ECB_03423/ECB_03268/ECB_03269/ECB_01948/ECB_04107/ECB_04108
Ara-3	ribo	ebr00900	Terpenoid backbone biosynthesis	15	-0.7281651322698806	-1.1595542413369528	0.2733485193621868	0.926663993584603	0.8545139914742751	171	tags=20%, list=4%, signal=19%	ECB_00033/ECB_02692/ECB_02825
Ara-3	ribo	ebr00270	Cysteine and methionine metabolism	33	-0.6704472428828447	-1.125704424520115	0.2882051282051282	0.926663993584603	0.8545139914742751	647	tags=27%, list=16%, signal=23%	ECB_02881/ECB_03896/ECB_02772/ECB_03708/ECB_00002/ECB_02321/ECB_02642/ECB_02483/ECB_03826
Ara-3	ribo	ebr00630	Glyoxylate and dicarboxylate metabolism	42	-0.662028848706079	-1.1181595460560443	0.2883248730964467	0.926663993584603	0.8545139914742751	273	tags=29%, list=7%, signal=27%	ECB_00117/ECB_00115/ECB_00457/ECB_00680/ECB_02736/ECB_01253/ECB_00724/ECB_03779/ECB_01370/ECB_01701/ECB_02692/ECB_02846
Ara-3	ribo	ebr03440	Homologous recombination	28	0.368733320021814	1.12190547438694	0.30905752526418284	0.926663993584603	0.8545139914742751	999	tags=36%, list=24%, signal=27%	ECB_01813/ECB_01832/ECB_01831/ECB_03931/ECB_04247/ECB_04239/ECB_00423/ECB_02670/ECB_03584/ECB_03522
Ara-3	ribo	ebr01501	beta-Lactam resistance	17	-0.7037167570357168	-1.1373234078517518	0.31893687707641194	0.926663993584603	0.8545139914742751	774	tags=53%, list=19%, signal=43%	ECB_00413/ECB_00384/ECB_02142/ECB_01217/ECB_01220/ECB_00933/ECB_01218/ECB_01221/ECB_01219
Ara-3	ribo	ebr00860	Porphyrin metabolism	22	0.41075948169383447	1.2155166322008983	0.3211947763834958	0.926663993584603	0.8545139914742751	5	tags=5%, list=0%, signal=5%	ECB_01586
Ara-3	ribo	ebr04122	Sulfur relay system	19	0.4270079618654882	1.2900762172774454	0.34292365476092196	0.926663993584603	0.8545139914742751	541	tags=26%, list=13%, signal=23%	ECB_03319/ECB_00750/ECB_00749/ECB_02413/ECB_00748
Ara-3	ribo	ebr00190	Oxidative phosphorylation	42	-0.6471414791346228	-1.0930149402967588	0.35126903553299493	0.926663993584603	0.8545139914742751	1108	tags=76%, list=27%, signal=56%	ECB_00681/ECB_03617/ECB_04025/ECB_03615/ECB_00694/ECB_02213/ECB_00379/ECB_04026/ECB_03618/ECB_03619/ECB_02212/ECB_03616/ECB_00982/ECB_00383/ECB_00684/ECB_02201/ECB_02211/ECB_02205/ECB_00683/ECB_02204/ECB_03620/ECB_02210/ECB_00380/ECB_02206/ECB_00382/ECB_02208/ECB_02202/ECB_02203/ECB_00381/ECB_02209/ECB_02207/ECB_00981
Ara-3	ribo	ebr00362	Benzoate degradation	10	-0.7343755994251819	-1.127417429952153	0.35257214554579674	0.926663993584603	0.8545139914742751	171	tags=30%, list=4%, signal=29%	ECB_02151/ECB_03737/ECB_02692
Ara-3	ribo	ebr00511	Other glycan degradation	3	0.6645160424227079	1.133662654630713	0.3659147869674185	0.926663993584603	0.8545139914742751	353	tags=33%, list=9%, signal=30%	ECB_00298
Ara-3	ribo	ebr01210	2-Oxocarboxylic acid metabolism	27	0.33158239251427274	0.9924106729792511	0.37770248850605	0.926663993584603	0.8545139914742751	110	tags=19%, list=3%, signal=18%	ECB_02666/ECB_03843/ECB_03844/ECB_03210/ECB_03842
Ara-3	ribo	ebr00330	Arginine and proline metabolism	25	-0.65933904784122	-1.0914945301759238	0.37960042060988436	0.926663993584603	0.8545139914742751	469	tags=24%, list=11%, signal=21%	ECB_02942/ECB_01275/ECB_01277/ECB_01278/ECB_01274/ECB_03988
Ara-3	ribo	ebr00130	Ubiquinone and other terpenoid-quinone biosynthesis	20	-0.6717171077473496	-1.1011213376572122	0.3832077502691066	0.926663993584603	0.8545139914742751	398	tags=20%, list=10%, signal=18%	ECB_01655/ECB_02187/ECB_00560/ECB_02188
Ara-3	ribo	ebr00020	Citrate cycle (TCA cycle)	29	-0.6548616540292267	-1.0935586278884115	0.38572905894519133	0.926663993584603	0.8545139914742751	1108	tags=69%, list=27%, signal=51%	ECB_00681/ECB_04025/ECB_00688/ECB_00114/ECB_01581/ECB_01644/ECB_02137/ECB_00113/ECB_00117/ECB_00115/ECB_00680/ECB_00687/ECB_01253/ECB_04026/ECB_00685/ECB_00724/ECB_00686/ECB_00684/ECB_00683/ECB_03993
Ara-3	ribo	ebr00780	Biotin metabolism	16	-0.6830328296196425	-1.0955746167113778	0.41123595505617977	0.926663993584603	0.8545139914742751	865	tags=56%, list=21%, signal=45%	ECB_01089/ECB_00741/ECB_01091/ECB_01265/ECB_00744/ECB_00743/ECB_00745/ECB_02248/ECB_00742
Ara-3	ribo	ebr00360	Phenylalanine metabolism	20	-0.6629016148974289	-1.0866704219859333	0.41442411194833156	0.926663993584603	0.8545139914742751	278	tags=15%, list=7%, signal=14%	ECB_01164/ECB_01357/ECB_01358
Ara-3	ribo	ebr00625	Chloroalkane and chloroalkene degradation	4	0.5969397113449559	1.0791519383576262	0.41935483870967744	0.926663993584603	0.8545139914742751	266	tags=50%, list=6%, signal=47%	ECB_01436/ECB_01215
Ara-3	ribo	ebr00626	Naphthalene degradation	4	0.5969397113449559	1.0791519383576262	0.41935483870967744	0.926663993584603	0.8545139914742751	266	tags=50%, list=6%, signal=47%	ECB_01436/ECB_01215
Ara-3	ribo	ebr00030	Pentose phosphate pathway	32	-0.6372969890312067	-1.068417438185945	0.4228395061728395	0.926663993584603	0.8545139914742751	108	tags=12%, list=3%, signal=12%	ECB_00123/ECB_03638/ECB_03962/ECB_03966
Ara-3	ribo	ebr00564	Glycerophospholipid metabolism	29	0.33960167727085544	1.0571178704841435	0.42531156321108765	0.926663993584603	0.8545139914742751	581	tags=21%, list=14%, signal=18%	ECB_02167/ECB_02454/ECB_03700/ECB_03466/ECB_02165/ECB_02341
Ara-3	ribo	ebr00051	Fructose and mannose metabolism	44	-0.6235238165004484	-1.0542111265843737	0.4336372847011145	0.926663993584603	0.8545139914742751	243	tags=11%, list=6%, signal=11%	ECB_02097/ECB_01932/ECB_01933/ECB_01954/ECB_03962
Ara-3	ribo	ebr00380	Tryptophan metabolism	9	-0.724716929580415	-1.0968349280792435	0.4385510996119017	0.926663993584603	0.8545139914742751	246	tags=33%, list=6%, signal=31%	ECB_00686/ECB_01701/ECB_02692
Ara-3	ribo	ebr00261	Monobactam biosynthesis	8	-0.737926034964992	-1.108108631290331	0.44113667117726657	0.926663993584603	0.8545139914742751	814	tags=75%, list=20%, signal=60%	ECB_03285/ECB_02602/ECB_03896/ECB_00002/ECB_02601/ECB_03826
Ara-3	ribo	ebr00561	Glycerolipid metabolism	14	-0.6777768592128242	-1.066694787397591	0.4441860465116279	0.926663993584603	0.8545139914742751	71	tags=14%, list=2%, signal=14%	ECB_03913/ECB_03990
Ara-3	ribo	ebr00480	Glutathione metabolism	24	-0.6367680338303069	-1.050490009124581	0.46455026455026455	0.9500175254118471	0.8760492187355876	317	tags=12%, list=8%, signal=12%	ECB_01196/ECB_00542/ECB_03296
Ara-3	ribo	ebr00910	Nitrogen metabolism	25	-0.6337588163648057	-1.0491480578585979	0.47108307045215564	0.9500175254118471	0.8760492187355876	743	tags=40%, list=18%, signal=33%	ECB_03216/ECB_03942/ECB_02130/ECB_01203/ECB_03078/ECB_03077/ECB_01202/ECB_01201/ECB_02133/ECB_02707
Ara-3	ribo	ebr00785	Lipoic acid metabolism	3	-0.7415198018650071	-1.0523748817618503	0.494195688225539	0.9583594730238394	0.8837416628145017	391	tags=67%, list=9%, signal=60%	ECB_00597/ECB_04262
Ara-3	ribo	ebr01120	Microbial metabolism in diverse environments	268	-0.5960882318343645	-1.0067078153072386	0.5004995004995005	0.9583594730238394	0.8837416628145017	475	tags=15%, list=12%, signal=14%	ECB_00002/ECB_01279/ECB_02942/ECB_02601/ECB_03078/ECB_03077/ECB_00004/ECB_02148/ECB_00003/ECB_01202/ECB_02607/ECB_02133/ECB_00539/ECB_01357/ECB_01370/ECB_01371/ECB_01620/ECB_02083/ECB_02692/ECB_02699/ECB_02700/ECB_02701/ECB_02707/ECB_02846/ECB_02981/ECB_03433/ECB_03434/ECB_03435/ECB_03826/ECB_03962/ECB_03993/ECB_04221/ECB_04222/ECB_04225/ECB_04226/ECB_04227/ECB_04228/ECB_04229/ECB_04230
Ara-3	ribo	ebr00260	Glycine, serine and threonine metabolism	38	-0.6092869099026064	-1.0276299838380263	0.5076142131979695	0.9583594730238394	0.8837416628145017	475	tags=37%, list=12%, signal=33%	ECB_03650/ECB_00115/ECB_02736/ECB_03285/ECB_00267/ECB_00268/ECB_03896/ECB_00002/ECB_00004/ECB_00003/ECB_02642/ECB_01358/ECB_02984/ECB_03826
Ara-3	ribo	ebr03020	RNA polymerase	4	-0.7092100096590275	-1.0367513028045103	0.5204236006051437	0.9583594730238394	0.8837416628145017	771	tags=100%, list=19%, signal=81%	ECB_03146/ECB_03863/ECB_03864
Ara-3	ribo	ebr00621	Dioxin degradation	4	0.5322474699284464	0.9622008352654368	0.5454545454545454	0.9583594730238394	0.8837416628145017	1148	tags=50%, list=28%, signal=36%	ECB_01419/ECB_00304
Ara-3	ribo	ebr00622	Xylene degradation	4	0.5322474699284464	0.9622008352654368	0.5454545454545454	0.9583594730238394	0.8837416628145017	1148	tags=50%, list=28%, signal=36%	ECB_01419/ECB_00304
Ara-3	ribo	ebr00410	beta-Alanine metabolism	13	-0.6449285354625369	-1.0131396365517975	0.5538641686182669	0.9583594730238394	0.8837416628145017	472	tags=23%, list=11%, signal=20%	ECB_01279/ECB_01358/ECB_02706
Ara-3	ribo	ebr00660	C5-Branched dibasic acid metabolism	11	-0.6688675881029555	-1.0307069727421816	0.5551470588235294	0.9583594730238394	0.8837416628145017	1059	tags=64%, list=26%, signal=47%	ECB_00688/ECB_00687/ECB_03554/ECB_03555/ECB_00073/ECB_00074/ECB_00075
Ara-3	ribo	ebr00401	Novobiocin biosynthesis	4	0.5199034165351984	0.9398851660389751	0.5659824046920822	0.9583594730238394	0.8837416628145017	496	tags=50%, list=12%, signal=44%	ECB_01923/ECB_00932
Ara-3	ribo	ebr01503	Cationic antimicrobial peptide (CAMP) resistance	35	-0.5903577230255151	-0.9935949166121597	0.5663265306122449	0.9583594730238394	0.8837416628145017	530	tags=23%, list=13%, signal=20%	ECB_02181/ECB_01490/ECB_02182/ECB_00160/ECB_02180/ECB_03983/ECB_03984/ECB_03985
Ara-3	ribo	ebr03430	Mismatch repair	24	0.2926101724271769	0.8899833602135667	0.5789473684210527	0.9583594730238394	0.8837416628145017	999	tags=33%, list=24%, signal=25%	ECB_01813/ECB_01815/ECB_03931/ECB_04247/ECB_03239/ECB_03584/ECB_03689/ECB_03522
Ara-3	ribo	ebr00430	Taurine and hypotaurine metabolism	6	-0.6988596385223027	-1.0352953163724412	0.5815295815295816	0.9583594730238394	0.8837416628145017	118	tags=33%, list=3%, signal=32%	ECB_00318/ECB_03296
Ara-3	ribo	ebr01232	Nucleotide metabolism	61	-0.5846531926533995	-0.9878843826922654	0.5865865865865866	0.9583594730238394	0.8837416628145017	245	tags=10%, list=6%, signal=9%	ECB_03549/ECB_01894/ECB_02483/ECB_02699/ECB_02700/ECB_02701
Ara-3	ribo	ebr00230	Purine metabolism	77	-0.58669911072090275	-0.9898530411174482	0.59	0.9583594730238394	0.8837416628145017	245	tags=9%, list=6%, signal=9%	ECB_02601/ECB_01894/ECB_02483/ECB_02699/ECB_02700/ECB_02701/ECB_02707
Ara-3	ribo	ebr00970	Aminoacyl-tRNA biosynthesis	25	-0.5941710803576032	-0.9836130384245364	0.6046267087276551	0.9583594730238394	0.8837416628145017	62	tags=44%, list=2%, signal=44%	ECB_03411/ECB_02547/ECB_01683/ECB_04124/ECB_02306/ECB_00030/ECB_00193/ECB_03410/ECB_01688/ECB_01682/ECB_04000
Ara-3	ribo	ebr00740	Riboflavin metabolism	17	-0.6010915809422154	-0.971464042078367	0.6079734219269103	0.9583594730238394	0.8837416628145017	17	tags=35%, list=0%, signal=35%	ECB_00983/ECB_03735/ECB_01132/ECB_02032/ECB_03927/ECB_04221
Ara-3	ribo	ebr00999	Biosynthesis of various plant secondary metabolites	3	-0.6375083104289805	-0.9047603733878864	0.6252072968490879	0.9583594730238394	0.8837416628145017	995	tags=100%, list=24%, signal=76%	ECB_03132/ECB_02772
Ara-3	ribo	ebr01212	Fatty acid metabolism	21	-0.5868703101338469	-0.9652342453013227	0.6259378349410504	0.9583594730238394	0.8837416628145017	1142	tags=48%, list=28%, signal=35%	ECB_02151/ECB_03737/ECB_03114/ECB_01775/ECB_01089/ECB_01091/ECB_01265/ECB_00958/ECB_02248/ECB_02692
Ara-3	ribo	ebr00520	Amino sugar and nucleotide sugar metabolism	46	-0.5718530433335061	-0.9688650857669565	0.6283987915407855	0.9583594730238394	0.8837416628145017	705	tags=26%, list=17%, signal=22%	ECB_03664/ECB_03665/ECB_00636/ECB_02328/ECB_02181/ECB_01097/ECB_02182/ECB_02180/ECB_01932/ECB_01933/ECB_01948/ECB_01954
Ara-3	ribo	ebr00280	Valine, leucine and isoleucine degradation	10	-0.6458710393109922	-0.9915447460270775	0.6336260978670013	0.9583594730238394	0.8837416628145017	171	tags=40%, list=4%, signal=38%	ECB_02151/ECB_03737/ECB_00115/ECB_02692
Ara-3	ribo	ebr00540	Lipopolysaccharide biosynthesis	37	-0.5548909145413394	-0.9367667428219841	0.6727642276422764	0.9849750289213057	0.9082849331505733	148	tags=35%, list=4%, signal=34%	ECB_03062/ECB_01050/ECB_03488/ECB_03396/ECB_00177/ECB_03486/ECB_00179/ECB_02288/ECB_03487/ECB_03840/ECB_03479/ECB_02817/ECB_03985
Ara-3	ribo	ebr00640	Propanoate metabolism	32	-0.563173744338108	-0.9441510936588527	0.6748971193415638	0.9849750289213057	0.9082849331505733	472	tags=12%, list=11%, signal=11%	ECB_01279/ECB_00288/ECB_02981/ECB_02982
Ara-3	ribo	ebr00300	Lysine biosynthesis	13	-0.6017093411297416	-0.9452451700633734	0.6756440281030445	0.9849750289213057	0.9082849331505733	814	tags=38%, list=20%, signal=31%	ECB_03285/ECB_02363/ECB_03896/ECB_00002/ECB_03826
Ara-3	ribo	ebr00332	Carbapenem biosynthesis	2	-0.6067087992221682	-0.8390148114214887	0.6983546617915904	0.9993415885043664	0.9215329132793634	1621	tags=100%, list=39%, signal=61%	ECB_00240
Ara-3	ribo	ebr00061	Fatty acid biosynthesis	14	-0.5866031677275185	-0.9232043448821532	0.7069767441860465	0.9993415885043664	0.9215329132793634	1065	tags=57%, list=26%, signal=43%	ECB_00178/ECB_03114/ECB_01775/ECB_01089/ECB_01091/ECB_01265/ECB_00958/ECB_02248
Ara-3	ribo	ebr01502	Vancomycin resistance	8	-0.5968053213467155	-0.8961943290368783	0.7212449255751014	0.9993415885043664	0.9215329132793634	1298	tags=62%, list=32%, signal=43%	ECB_00091/ECB_03925/ECB_00328/ECB_00093/ECB_01165
Ara-3	ribo	ebr00052	Galactose metabolism	40	-0.5329139039194318	-0.9009350526833532	0.728744939271255	0.9993415885043664	0.9215329132793634	415	tags=8%, list=10%, signal=7%	ECB_00351/ECB_01948/ECB_03990
Ara-3	ribo	ebr00281	Geraniol degradation	5	0.3821332561752333	0.737373727700074	0.7492354740061162	0.9993415885043664	0.9215329132793634	943	tags=60%, list=23%, signal=46%	ECB_02265/ECB_02266/ECB_03736
Ara-3	ribo	ebr00071	Fatty acid degradation	14	-0.563108575444771	-0.8862282239370605	0.7511627906976744	0.9993415885043664	0.9215329132793634	171	tags=43%, list=4%, signal=41%	ECB_02151/ECB_02434/ECB_03737/ECB_03444/ECB_01775/ECB_02692
Ara-3	ribo	ebr03030	DNA replication	18	0.2664956702594773	0.7646246265353108	0.7525773195876289	0.9993415885043664	0.9215329132793634	999	tags=33%, list=24%, signal=25%	ECB_01813/ECB_03924/ECB_03931/ECB_04247/ECB_03584/ECB_03522
Ara-3	ribo	ebr00620	Pyruvate metabolism	60	-0.5364069171237782	-0.9065539227203924	0.7537537537537538	0.9993415885043664	0.9215329132793634	273	tags=27%, list=7%, signal=25%	ECB_04025/ECB_03114/ECB_00114/ECB_03444/ECB_01581/ECB_01644/ECB_02137/ECB_00113/ECB_00076/ECB_00115/ECB_04026/ECB_01882/ECB_01370/ECB_02692/ECB_02981/ECB_03993
Ara-3	ribo	ebr00770	Pantothenate and CoA biosynthesis	23	-0.5155523839713219	-0.8511562031411549	0.7598299681190224	0.9993415885043664	0.9215329132793634	732	tags=26%, list=18%, signal=22%	ECB_03491/ECB_03652/ECB_00130/ECB_03554/ECB_03555/ECB_02706
Ara-3	ribo	ebr03060	Protein export	18	-0.5163129370716862	-0.8345705303122677	0.7944751381215469	1	0.9221400608960417	1100	tags=56%, list=27%, signal=41%	ECB_03467/ECB_00356/ECB_00098/ECB_03151/ECB_03857/ECB_00099/ECB_00031/ECB_00357/ECB_02462/ECB_00596
Ara-3	ribo	ebr00627	Aminobenzoate degradation	5	-0.4798320250516869	-0.7081019549789581	0.8103703703703704	1	0.9221400608960417	714	tags=40%, list=17%, signal=33%	ECB_02149/ECB_02148
Ara-3	ribo	ebr00920	Sulfur metabolism	31	-0.49366528336771365	-0.8246714069419585	0.8123711340206186	1	0.9221400608960417	767	tags=45%, list=19%, signal=37%	ECB_02600/ECB_00318/ECB_02609/ECB_02602/ECB_02325/ECB_00899/ECB_02324/ECB_02323/ECB_00900/ECB_02608/ECB_02601/ECB_02322/ECB_02607/ECB_00898
Ara-3	ribo	ebr00562	Inositol phosphate metabolism	3	0.4084609773887673	0.6968333740316965	0.8145363408521303	1	0.9221400608960417	2436	tags=100%, list=59%, signal=41%	ECB_03804/ECB_02425/ECB_00983
Ara-3	ribo	ebr01200	Carbon metabolism	112	-0.5407762379735259	-0.9101650194193175	0.8151848151848152	1	0.9221400608960417	272	tags=8%, list=7%, signal=8%	ECB_02642/ECB_01371/ECB_01701/ECB_02083/ECB_02692/ECB_02707/ECB_02984/ECB_03962/ECB_03993
Ara-3	ribo	ebr00650	Butanoate metabolism	35	-0.4830377627652523	-0.8129712662275479	0.8316326530612245	1	0.9221400608960417	626	tags=26%, list=15%, signal=22%	ECB_02149/ECB_00684/ECB_03554/ECB_00683/ECB_03555/ECB_01279/ECB_02148/ECB_02692/ECB_02981
Ara-3	ribo	ebr02024	Quorum sensing	58	-0.5086320106214733	-0.8627001718638132	0.8328328328328328	1	0.9221400608960417	895	tags=26%, list=22%, signal=21%	ECB_00707/ECB_01775/ECB_03151/ECB_03857/ECB_00099/ECB_01863/ECB_01238/ECB_01862/ECB_01217/ECB_01220/ECB_01218/ECB_01221/ECB_01219/ECB_02448/ECB_03303
Ara-3	ribo	ebr00310	Lysine degradation	17	-0.44427427223190086	-0.7180211701140392	0.8715393133997785	1	0.9221400608960417	714	tags=29%, list=17%, signal=24%	ECB_02149/ECB_00686/ECB_02942/ECB_02148/ECB_02692
Ara-3	ribo	ebr01110	Biosynthesis of secondary metabolites	342	-0.5478863547960862	-0.9261634084006993	0.8721278721278721	1	0.9221400608960417	484	tags=13%, list=12%, signal=12%	ECB_00073/ECB_03708/ECB_00002/ECB_00074/ECB_00075/ECB_02601/ECB_03078/ECB_03077/ECB_00004/ECB_00003/ECB_00123/ECB_02642/ECB_00351/ECB_02187/ECB_03423/ECB_03268/ECB_03269/ECB_00549/ECB_00553/ECB_00560/ECB_00561/ECB_00562/ECB_00563/ECB_01358/ECB_01371/ECB_01701/ECB_01932/ECB_01933/ECB_01944/ECB_01945/ECB_01946/ECB_01947/ECB_01948/ECB_01954/ECB_02188/ECB_02692/ECB_02825/ECB_02846/ECB_02984/ECB_03424…
Ara-3	ribo	ebr00790	Folate biosynthesis	26	-0.4315925976712474	-0.7165699528108882	0.8786610878661087	1	0.9221400608960417	155	tags=8%, list=4%, signal=7%	ECB_02082/ECB_02710
Ara-3	ribo	ebr00552	Teichoic acid biosynthesis	3	-0.4472953644394907	-0.6348076006611181	0.8922056384742952	1	0.9221400608960417	969	tags=67%, list=24%, signal=51%	ECB_03662/ECB_02927
Ara-3	ribo	ebr00470	D-Amino acid metabolism	13	-0.3689633501645331	-0.5796167698154874	0.9063231850117096	1	0.9221400608960417	1088	tags=46%, list=26%, signal=34%	ECB_03852/ECB_03925/ECB_00328/ECB_00093/ECB_01164/ECB_01165
Ara-3	ribo	ebr00903	Limonene and pinene degradation	2	0.38680369812988524	0.6021451051931456	0.9208791208791208	1	0.9221400608960417	586	tags=50%, list=14%, signal=43%	ECB_02265
Ara-3	ribo	ebr00930	Caprolactam degradation	2	0.38680369812988524	0.6021451051931456	0.9208791208791208	1	0.9221400608960417	586	tags=50%, list=14%, signal=43%	ECB_02265
Ara-3	ribo	ebr01100	Metabolic pathways	917	-0.5540475396146269	-0.9397913527239391	0.9330669330669331	1	0.9221400608960417	584	tags=15%, list=14%, signal=16%	ECB_01655/ECB_03554/ECB_00744/ECB_03896/ECB_03666/ECB_02205/ECB_00683/ECB_01196/ECB_02204/ECB_03620/ECB_02772/ECB_02328/ECB_02210/ECB_02422/ECB_03073/ECB_00380/ECB_02206/ECB_00900/ECB_02181/ECB_01097/ECB_03555/ECB_00382/ECB_02208/ECB_02608/ECB_02202/ECB_02203/ECB_00381/ECB_02209/ECB_02207/ECB_00073/ECB_03708/ECB_03479/ECB_00002/ECB_00074/ECB_01279/ECB_00075/ECB_02942/ECB_02601/ECB_02182/ECB_03078…
Ara-3	ribo	ebr01040	Biosynthesis of unsaturated fatty acids	3	-0.3850197620904305	-0.5464252277374193	0.9436152570480929	1	0.9221400608960417	1473	tags=67%, list=36%, signal=43%	ECB_01227/ECB_00404
Ara-3	ribo	ebr00730	Thiamine metabolism	15	-0.32329815166228876	-0.5148306700813869	0.9441913439635535	1	0.9221400608960417	1825	tags=60%, list=44%, signal=34%	ECB_00371/ECB_03869/ECB_02032/ECB_03866/ECB_00425/ECB_00365/ECB_00368/ECB_02031/ECB_02422
Ara-3	ribo	ebr00680	Methane metabolism	33	-0.3797708255922006	-0.6376485297106382	0.9456410256410256	1	0.9221400608960417	186	tags=12%, list=5%, signal=12%	ECB_01000/ECB_03779/ECB_00999/ECB_02083
Ara-3	ribo	ebr03420	Nucleotide excision repair	8	0.24780915287244398	0.564242086254107	0.9581749049429658	1	0.9221400608960417	3098	tags=100%, list=75%, signal=25%	ECB_03930/ECB_03689/ECB_01878/ECB_03504/ECB_03749/ECB_00746/ECB_02311/ECB_01110
Ara-3	ribo	ebr03018	RNA degradation	16	-0.2780248747798993	-0.44594781160495106	0.9685393258426966	1	0.9221400608960417	1192	tags=31%, list=29%, signal=22%	ECB_03661/ECB_00764/ECB_03029/ECB_00014/ECB_04013
Ara-3	ribo	ebr03410	Base excision repair	14	0.1901511457825451	0.5150784216711052	0.971830985915493	1	0.9221400608960417	3336	tags=100%, list=81%, signal=19%	ECB_03399/ECB_01974/ECB_02791/ECB_02088/ECB_01718/ECB_00674/ECB_02474/ECB_03504/ECB_02938/ECB_03749/ECB_02724/ECB_03492/ECB_02311/ECB_01603
Ara-3	ribo	ebr00670	One carbon pool by folate	13	-0.24924365011569274	-0.391545120437185	0.977751756440281	1	0.9221400608960417	1658	tags=54%, list=40%, signal=32%	ECB_03891/ECB_01575/ECB_03883/ECB_02443/ECB_02743/ECB_01208/ECB_03827
Ara-3	ribo	ebr00750	Vitamin B6 metabolism	10	-0.25888840329568175	-0.39744689027861724	0.9824341279799247	1	0.9221400608960417	450	tags=30%, list=11%, signal=27%	ECB_02318/ECB_00056/ECB_00004
Ara-3	ribo	ebr02026	Biofilm formation - Escherichia coli	44	-0.31392858902151305	-0.5307688379200414	0.983789260385005	1	0.9221400608960417	847	tags=18%, list=21%, signal=15%	ECB_01879/ECB_01026/ECB_01023/ECB_01863/ECB_01862/ECB_02800/ECB_01067/ECB_03269
Ara-3	ribo	ebr00400	Phenylalanine, tyrosine and tryptophan biosynthesis	21	-0.2301566741366296	-0.3785420727974217	0.9860664523043944	1	0.9221400608960417	995	tags=29%, list=24%, signal=22%	ECB_03132/ECB_00335/ECB_00707/ECB_02488/ECB_02489/ECB_01238
Ara-3	ribo	ebr02060	Phosphotransferase system (PTS)	45	-0.2895834663016468	-0.49049337303082685	0.9879032258064516	1	0.9221400608960417	57	tags=18%, list=1%, signal=18%	ECB_03566/ECB_03071/ECB_02098/ECB_02097/ECB_03606/ECB_00636/ECB_01097/ECB_04108
Ara-3	ribo	ebr00550	Peptidoglycan biosynthesis	23	-0.24844148877380406	-0.4101668828656018	0.9883103081827843	1	0.9221400608960417	1526	tags=39%, list=37%, signal=25%	ECB_03248/ECB_00604/ECB_00601/ECB_00091/ECB_00172/ECB_02927/ECB_00328/ECB_00093/ECB_03073
Ara-3	ribo	ebr01230	Biosynthesis of amino acids	118	-0.3888522787048861	-0.6537541688017844	0.9920079920079921	1	0.9221400608960417	947	tags=30%, list=23%, signal=24%	ECB_03650/ECB_00076/ECB_00117/ECB_00335/ECB_03628/ECB_03652/ECB_00680/ECB_00707/ECB_02488/ECB_01253/ECB_03285/ECB_02489/ECB_02363/ECB_00724/ECB_01238/ECB_02881/ECB_03554/ECB_03896/ECB_02772/ECB_03555/ECB_00073/ECB_03708/ECB_00002/ECB_00074/ECB_00075/ECB_03078/ECB_03077/ECB_00004/ECB_00003/ECB_02321/ECB_02642/ECB_01371/ECB_02984/ECB_03826/ECB_03962
Ara-3	ribo	ebr01240	Biosynthesis of cofactors	142	-0.2990174596495276	-0.5019015138729848	1	1	0.9221400608960417	927	tags=17%, list=23%, signal=14%	ECB_00115/ECB_03912/ECB_01185/ECB_01089/ECB_00741/ECB_00379/ECB_01091/ECB_02082/ECB_03752/ECB_01265/ECB_00130/ECB_02031/ECB_01655/ECB_00744/ECB_02772/ECB_02422/ECB_00743/ECB_00745/ECB_02248/ECB_00742/ECB_02187/ECB_04262/ECB_01948/ECB_02188
Ara-4	ribo	ebr00541	O-Antigen nucleotide sugar biosynthesis	24	-0.9174621117290204	-1.4779888728836064	1.4939844154173197e-6	1.616367939552249e-4	1.3639642465121198e-4	147	tags=42%, list=4%, signal=40%	ECB_01932/ECB_01933/ECB_01941/ECB_01942/ECB_01944/ECB_01945/ECB_01946/ECB_01947/ECB_01948/ECB_01954
Ara-4	ribo	ebr03010	Ribosome	55	0.6072887950046939	2.3408169361927462	2.6716825447144612e-6	1.616367939552249e-4	1.3639642465121198e-4	914	tags=51%, list=22%, signal=40%	ECB_01686/ECB_03821/ECB_03051/ECB_03494/ECB_03493/ECB_03586/ECB_01085/ECB_03148/ECB_03149/ECB_03150/ECB_03091/ECB_03158/ECB_03167/ECB_03160/ECB_03171/ECB_03090/ECB_04070/ECB_04069/ECB_03193/ECB_02498/ECB_00915/ECB_03153/ECB_03157/ECB_00027/ECB_03147/ECB_02115/ECB_03156/ECB_02935
Ara-4	ribo	ebr03070	Bacterial secretion system	41	-0.8678834990389807	-1.434749336444914	6.877415421770481e-6	2.7738908867807607e-4	2.3407343716201287e-4	246	tags=29%, list=6%, signal=28%	ECB_00596/ECB_00530/ECB_02829/ECB_02831/ECB_02832/ECB_02833/ECB_02834/ECB_02835/ECB_02836/ECB_02837/ECB_02838/ECB_02839
Ara-4	ribo	ebr02040	Flagellar assembly	23	-0.8946798219039366	-1.4439313520268828	6.83430835842849e-5	0.0020673782784246184	0.0017445471335988515	339	tags=74%, list=8%, signal=68%	ECB_01849/ECB_01067/ECB_01069/ECB_01850/ECB_01078/ECB_01066/ECB_01851/ECB_01075/ECB_01077/ECB_01079/ECB_01068/ECB_01076/ECB_01074/ECB_01071/ECB_01073/ECB_01070/ECB_01072
Ara-4	ribo	ebr01250	Biosynthesis of nucleotide sugars	48	-0.8273268451799066	-1.3738192094883162	6.727559213449416e-4	0.012819967608585997	0.010818067490498842	307	tags=25%, list=7%, signal=23%	ECB_02814/ECB_02817/ECB_01932/ECB_01933/ECB_01941/ECB_01942/ECB_01944/ECB_01945/ECB_01946/ECB_01947/ECB_01948/ECB_01954
Ara-4	ribo	ebr01053	Biosynthesis of siderophore group nonribosomal peptides	8	-0.9431453645002471	-1.411363214241167	7.047493505646158e-4	0.012819967608585997	0.010818067490498842	232	tags=88%, list=6%, signal=83%	ECB_00549/ECB_00553/ECB_00560/ECB_00561/ECB_00562/ECB_00563/ECB_00564
Ara-4	ribo	ebr00340	Histidine metabolism	8	0.8471832974708299	1.9619737859038937	7.416510186785288e-4	0.012819967608585997	0.010818067490498842	388	tags=75%, list=9%, signal=68%	ECB_01927/ECB_01924/ECB_01928/ECB_01923/ECB_01926/ECB_01925
Ara-4	ribo	ebr03440	Homologous recombination	28	0.6141462745445967	2.0397586368898235	0.0012183444585286468	0.01760360886354348	0.014854719963146738	653	tags=43%, list=16%, signal=36%	ECB_01834/ECB_02549/ECB_03584/ECB_04068/ECB_01813/ECB_04247/ECB_03583/ECB_03820/ECB_02724/ECB_02459/ECB_02668/ECB_00423
Ara-4	ribo	ebr00760	Nicotinate and nicotinamide metabolism	22	0.6513898670821358	1.963477689706754	0.0013093593369577796	0.01760360886354348	0.014854719963146738	407	tags=36%, list=10%, signal=33%	ECB_02468/ECB_00703/ECB_02550/ECB_01572/ECB_02594/ECB_00935/ECB_01571/ECB_01709
Ara-4	ribo	ebr00400	Phenylalanine, tyrosine and tryptophan biosynthesis	21	0.6504720824576097	1.9079064971107464	0.0019094638938751995	0.023104513115889912	0.019496631337462562	853	tags=52%, list=21%, signal=42%	ECB_02490/ECB_01235/ECB_01923/ECB_01234/ECB_02489/ECB_00912/ECB_01236/ECB_03242/ECB_01673/ECB_03926/ECB_01661
Ara-4	ribo	ebr00523	Polyketide sugar unit biosynthesis	6	-0.946279736621036	-1.406074045738484	0.002251525390665831	0.024766779297324144	0.02089932659278331	137	tags=83%, list=3%, signal=81%	ECB_03666/ECB_01944/ECB_01945/ECB_01946/ECB_01947
Ara-4	ribo	ebr00542	O-Antigen repeat unit biosynthesis	5	-0.9554164916548505	-1.4047572105153046	0.0028314699873673243	0.028550655705953856	0.024092332348651796	145	tags=80%, list=4%, signal=77%	ECB_01936/ECB_01937/ECB_01939/ECB_01940
Ara-4	ribo	ebr00521	Streptomycin biosynthesis	9	-0.9129640431024206	-1.3784363398292119	0.006177925867388631	0.0558408386824946	0.047121020897798835	137	tags=56%, list=3%, signal=54%	ECB_03666/ECB_01944/ECB_01945/ECB_01946/ECB_01947
Ara-4	ribo	ebr00220	Arginine biosynthesis	18	0.6419656622855622	1.7947436641107322	0.006460923483924995	0.0558408386824946	0.047121020897798835	550	tags=61%, list=13%, signal=53%	ECB_02215/ECB_02666/ECB_03845/ECB_03842/ECB_04120/ECB_03755/ECB_03844/ECB_03843/ECB_01730/ECB_01481/ECB_00278
Ara-4	ribo	ebr00052	Galactose metabolism	41	-0.8005773925417817	-1.3234816470113928	0.007854080895430625	0.0633562525564737	0.05346286644608917	373	tags=24%, list=9%, signal=22%	ECB_04169/ECB_00351/ECB_04167/ECB_01948/ECB_02017/ECB_02018/ECB_02019/ECB_02020/ECB_02024/ECB_03764
Ara-4	ribo	ebr00330	Arginine and proline metabolism	25	0.5611070283313688	1.7917638760873549	0.010193390813013705	0.07708751802341614	0.06504992821462692	283	tags=28%, list=7%, signal=26%	ECB_00119/ECB_01553/ECB_00120/ECB_00291/ECB_01278/ECB_02768/ECB_01277
Ara-4	ribo	ebr00240	Pyrimidine metabolism	55	0.38798421792817694	1.4954993995809758	0.019825057826799303	0.14110776453192445	0.11907310273681314	537	tags=36%, list=13%, signal=32%	ECB_00036/ECB_02531/ECB_02410/ECB_00037/ECB_00949/ECB_02390/ECB_02594/ECB_02532/ECB_03499/ECB_04113/ECB_00291/ECB_02160/ECB_00914/ECB_00169/ECB_04249/ECB_02089/ECB_04112/ECB_01972/ECB_03107/ECB_01258
Ara-4	ribo	ebr02060	Phosphotransferase system (PTS)	46	-0.77114942922515	-1.2791315658551554	0.029411764705882353	0.1902129817444219	0.16051030212447953	381	tags=17%, list=9%, signal=16%	ECB_03606/ECB_04169/ECB_04167/ECB_00690/ECB_02018/ECB_02019/ECB_02020/ECB_02553
Ara-4	ribo	ebr02010	ABC transporters	183	-0.7019089479175483	-1.1505450590584603	0.029970029970029972	0.1902129817444219	0.16051030212447953	555	tags=27%, list=13%, signal=24%	ECB_03395/ECB_00799/ECB_01267/ECB_03802/ECB_00938/ECB_00798/ECB_02126/ECB_01218/ECB_00317/ECB_01217/ECB_03544/ECB_02125/ECB_03394/ECB_03393/ECB_00713/ECB_00796/ECB_00797/ECB_01220/ECB_01219/ECB_03392/ECB_00316/ECB_02322/ECB_00315/ECB_01221/ECB_02323/ECB_03391/ECB_02324/ECB_02325/ECB_02815/ECB_03905/ECB_03904/ECB_03907/ECB_03906/ECB_00555/ECB_00556/ECB_00557/ECB_00559/ECB_00940/ECB_01828/ECB_02128…
Ara-4	ribo	ebr00051	Fructose and mannose metabolism	44	-0.7726639044296151	-1.2838368998193201	0.03144016227180527	0.1902129817444219	0.16051030212447953	147	tags=11%, list=4%, signal=11%	ECB_01932/ECB_01933/ECB_01954/ECB_02025/ECB_02553
Ara-4	ribo	ebr00970	Aminoacyl-tRNA biosynthesis	25	0.5120676055556593	1.6351679651521585	0.03386777249488163	0.1951428796133656	0.16467037253150468	786	tags=40%, list=19%, signal=33%	ECB_02044/ECB_01683/ECB_02547/ECB_00476/ECB_01847/ECB_01837/ECB_00934/ECB_01607/ECB_01682/ECB_02722
Ara-4	ribo	ebr00250	Alanine, aspartate and glutamate metabolism	33	0.4818229499771083	1.6675526545690744	0.03659733238517584	0.2012853281184671	0.16985364791206012	475	tags=33%, list=12%, signal=30%	ECB_02468/ECB_02215/ECB_00036/ECB_00037/ECB_03845/ECB_04113/ECB_03755/ECB_02237/ECB_01730/ECB_04112/ECB_01481
Ara-4	ribo	ebr00440	Phosphonate and phosphinate metabolism	8	0.69414211248598	1.6075489595406443	0.04301213176107594	0.22628121491696473	0.19094630575855226	370	tags=38%, list=9%, signal=34%	ECB_03968/ECB_03967/ECB_03965
Ara-4	ribo	ebr03018	RNA degradation	16	0.5352335330107235	1.4715917839207464	0.04870810701208215	0.24557003951924752	0.20722308684964774	1095	tags=44%, list=27%, signal=32%	ECB_03701/ECB_00142/ECB_04039/ECB_03658/ECB_01080/ECB_02393/ECB_03031
Ara-4	ribo	ebr00525	Acarbose and validamycin biosynthesis	4	-0.9253268757198905	-1.3766201912947622	0.05627009646302251	0.25666189250437726	0.2165828931963862	136	tags=75%, list=3%, signal=73%	ECB_03666/ECB_01945/ECB_01947
Ara-4	ribo	ebr00790	Folate biosynthesis	26	0.4599159899997589	1.4582549852124382	0.05695548290329697	0.25666189250437726	0.2165828931963862	859	tags=42%, list=21%, signal=34%	ECB_03042/ECB_00141/ECB_01836/ECB_02610/ECB_01782/ECB_02082/ECB_02639/ECB_00752/ECB_02240/ECB_00748/ECB_00330
Ara-4	ribo	ebr00300	Lysine biosynthesis	13	0.5980503096420297	1.5572871916677633	0.05727166196378666	0.25666189250437726	0.2165828931963862	1213	tags=69%, list=29%, signal=49%	ECB_03826/ECB_00035/ECB_02686/ECB_03896/ECB_00086/ECB_00087/ECB_00164/ECB_03210/ECB_03685
Ara-4	ribo	ebr02020	Two-component system	162	-0.6900314747911759	-1.1310971101597174	0.06593406593406594	0.28492935635792777	0.24043625547384945	394	tags=16%, list=10%, signal=15%	ECB_00692/ECB_02150/ECB_00693/ECB_00436/ECB_00981/ECB_02360/ECB_00975/ECB_00694/ECB_01067/ECB_03879/ECB_00518/ECB_00531/ECB_00532/ECB_00533/ECB_00534/ECB_00535/ECB_00536/ECB_00550/ECB_00652/ECB_00986/ECB_00996/ECB_01000/ECB_01437/ECB_01856/ECB_02280/ECB_04022
Ara-4	ribo	ebr00730	Thiamine metabolism	15	-0.8249227264690535	-1.2791363008734573	0.07380952380952381	0.29786652078774617	0.2513532189335483	113	tags=20%, list=3%, signal=20%	ECB_03870/ECB_02031/ECB_02032
Ara-4	ribo	ebr00999	Biosynthesis of various plant secondary metabolites	3	0.8410584226678902	1.4349277041831823	0.07738753057392321	0.29786652078774617	0.2513532189335483	190	tags=33%, list=5%, signal=32%	ECB_02772
Ara-4	ribo	ebr03030	DNA replication	18	0.5225239492431453	1.4608204182003395	0.07833797522303886	0.29786652078774617	0.2513532189335483	497	tags=33%, list=12%, signal=29%	ECB_03584/ECB_00181/ECB_03924/ECB_01813/ECB_04247/ECB_02936
Ara-4	ribo	ebr00600	Sphingolipid metabolism	2	0.883709638261714	1.372135019821235	0.0787746170678337	0.29786652078774617	0.2513532189335483	481	tags=100%, list=12%, signal=88%	ECB_00298/ECB_03990
Ara-4	ribo	ebr00670	One carbon pool by folate	13	0.55832738928478165	1.4538510858909635	0.09631597443779708	0.35315857293858927	0.2980111489781919	590	tags=46%, list=14%, signal=40%	ECB_03827/ECB_02392/ECB_03883/ECB_02737/ECB_02443/ECB_00479
Ara-4	ribo	ebr00920	Sulfur metabolism	31	-0.7471138494130479	-1.2230622698651907	0.12785862785862787	0.4486933046247262	0.3786276689743231	596	tags=61%, list=14%, signal=53%	ECB_00937/ECB_00898/ECB_02601/ECB_03802/ECB_00938/ECB_00318/ECB_02602/ECB_00317/ECB_00316/ECB_02314/ECB_02322/ECB_02607/ECB_00315/ECB_02608/ECB_02323/ECB_02324/ECB_02609/ECB_02325/ECB_00940
Ara-4	ribo	ebr00350	Tyrosine metabolism	19	0.45611193712089654	1.305463639386524	0.1297873195195489	0.4486933046247262	0.3786276689743231	918	tags=37%, list=22%, signal=29%	ECB_00310/ECB_04228/ECB_01923/ECB_04230/ECB_04227/ECB_03926/ECB_01357
Ara-4	ribo	ebr00401	Novobiocin biosynthesis	4	0.7218951906699119	1.3281114278937047	0.16052631578947368	0.531284302963776	0.44832168236177716	848	tags=75%, list=21%, signal=60%	ECB_01923/ECB_02489/ECB_03926
Ara-4	ribo	ebr00860	Porphyrin metabolism	22	-0.7564622335868885	-1.214148535756055	0.16245883644346873	0.531284302963776	0.44832168236177716	150	tags=23%, list=4%, signal=22%	ECB_03752/ECB_03678/ECB_00607/ECB_01901/ECB_01902
Ara-4	ribo	ebr00625	Chloroalkane and chloroalkene degradation	4	0.7020794506601805	1.2916552898015914	0.18421052631578946	0.5715249662618084	0.4822785709212301	21	tags=25%, list=1%, signal=25%	ECB_00310
Ara-4	ribo	ebr00626	Naphthalene degradation	4	0.7020794506601805	1.2916552898015914	0.18421052631578946	0.5715249662618084	0.4822785709212301	21	tags=25%, list=1%, signal=25%	ECB_00310
Ara-4	ribo	ebr02026	Biofilm formation - Escherichia coli	44	-0.6971023572798646	-1.1582859301387844	0.20385395537525355	0.6072468132088729	0.5124222782188835	379	tags=14%, list=9%, signal=13%	ECB_01039/ECB_01067/ECB_03269/ECB_00986/ECB_01025/ECB_02800
Ara-4	ribo	ebr00500	Starch and sucrose metabolism	36	-0.7095664015624673	-1.1691020941882015	0.205761316872428	0.6072468132088729	0.5124222782188835	341	tags=17%, list=8%, signal=15%	ECB_03521/ECB_00351/ECB_03423/ECB_03268/ECB_03269/ECB_01948
Ara-4	ribo	ebr00040	Pentose and glucuronate interconversions	35	-0.7027590006709861	-1.1550985173494503	0.2419855222337125	0.6817807308970101	0.5753173631753803	280	tags=20%, list=7%, signal=19%	ECB_02690/ECB_03416/ECB_04064/ECB_00063/ECB_01948/ECB_04191/ECB_04192
Ara-4	ribo	ebr02030	Bacterial chemotaxis	18	-0.7470725003644445	-1.1808773401599957	0.2422857142857143	0.6817807308970101	0.5753173631753803	559	tags=33%, list=14%, signal=29%	ECB_01855/ECB_03395/ECB_01854/ECB_03906/ECB_01856/ECB_03637
Ara-4	ribo	ebr00630	Glyoxylate and dicarboxylate metabolism	42	-0.6882267242030522	-1.1390021964777768	0.2576374745417515	0.7085030549898167	0.5978668667595669	66	tags=19%, list=2%, signal=19%	ECB_02151/ECB_03779/ECB_00724/ECB_03778/ECB_02844/ECB_02846/ECB_02847/ECB_02848
Ara-4	ribo	ebr00520	Amino sugar and nucleotide sugar metabolism	46	-0.6775810040786363	-1.1239264633985258	0.2829614604462475	0.7529377976689083	0.6353629088637156	147	tags=20%, list=4%, signal=19%	ECB_03613/ECB_01103/ECB_02182/ECB_02181/ECB_02180/ECB_01932/ECB_01933/ECB_01948/ECB_01954
Ara-4	ribo	ebr00750	Vitamin B6 metabolism	10	0.47431751669127203	1.1736818973549439	0.2874493927125506	0.7529377976689083	0.6353629088637156	706	tags=30%, list=17%, signal=25%	ECB_01608/ECB_00911/ECB_01361
Ara-4	ribo	ebr00130	Ubiquinone and other terpenoid-quinone biosynthesis	20	-0.7237918885242985	-1.1508234598768265	0.2924634420697413	0.7529377976689083	0.6353629088637156	397	tags=25%, list=10%, signal=23%	ECB_01655/ECB_02188/ECB_02187/ECB_00560/ECB_02191
Ara-4	ribo	ebr04122	Sulfur relay system	19	0.3985012507572848	1.1405728523518022	0.29914529914529914	0.7540954415954416	0.6363397810766231	1202	tags=58%, list=29%, signal=41%	ECB_03319/ECB_03194/ECB_00371/ECB_00752/ECB_00748/ECB_01726/ECB_02422/ECB_03196/ECB_00750/ECB_03195/ECB_02413
Ara-4	ribo	ebr01501	beta-Lactam resistance	17	-0.7273024392739829	-1.14452311715259	0.3174418604651163	0.7647646764852868	0.645342963193326	594	tags=47%, list=14%, signal=40%	ECB_01103/ECB_00933/ECB_01218/ECB_01217/ECB_01220/ECB_01219/ECB_01221/ECB_04022
Ara-4	ribo	ebr00562	Inositol phosphate metabolism	3	0.6680724124069897	1.1397966979778045	0.32195121951219513	0.7647646764852868	0.645342963193326	115	tags=33%, list=3%, signal=32%	ECB_02425
Ara-4	ribo	ebr00633	Nitrotoluene degradation	6	-0.8227363607053488	-1.2225013370823246	0.32233883058470764	0.7647646764852868	0.645342963193326	347	tags=50%, list=8%, signal=46%	ECB_00976/ECB_00975/ECB_00539
Ara-4	ribo	ebr01210	2-Oxocarboxylic acid metabolism	27	0.33392283648246746	1.0833884173598882	0.3952649408651449	0.8695316078790655	0.7337500301371845	312	tags=22%, list=8%, signal=21%	ECB_02215/ECB_02666/ECB_03842/ECB_03844/ECB_03843/ECB_00079
Ara-4	ribo	ebr00740	Riboflavin metabolism	17	-0.6929925919072739	-1.0905312544326269	0.39767441860465114	0.8695316078790655	0.7337500301371845	112	tags=12%, list=3%, signal=11%	ECB_03927/ECB_02032
Ara-4	ribo	ebr00910	Nitrogen metabolism	25	0.3553244679132916	1.1346454664635035	0.4015816483384481	0.8695316078790655	0.7337500301371845	550	tags=32%, list=13%, signal=28%	ECB_00125/ECB_00293/ECB_03755/ECB_01730/ECB_01423/ECB_01203/ECB_00878/ECB_00278
Ara-4	ribo	ebr00030	Pentose phosphate pathway	32	-0.6640177258015103	-1.0869495997018699	0.40207253886010363	0.8695316078790655	0.7337500301371845	119	tags=19%, list=3%, signal=18%	ECB_04257/ECB_02761/ECB_04259/ECB_02356/ECB_02025/ECB_03638
Ara-4	ribo	ebr00643	Styrene degradation	2	0.7052682689973295	1.0950692946650242	0.4113785557986871	0.8695316078790655	0.7337500301371845	1216	tags=100%, list=30%, signal=71%	ECB_01357/ECB_04073
Ara-4	ribo	ebr01040	Biosynthesis of unsaturated fatty acids	3	-0.7739193783389995	-1.1384118004258545	0.41385135135135137	0.8695316078790655	0.7337500301371845	935	tags=100%, list=23%, signal=77%	ECB_01227/ECB_00404
Ara-4	ribo	ebr00270	Cysteine and methionine metabolism	33	0.34069506976582864	1.1791197742108293	0.4176530706096269	0.8695316078790655	0.7337500301371845	748	tags=36%, list=18%, signal=30%	ECB_00119/ECB_03885/ECB_03825/ECB_00120/ECB_03708/ECB_02772/ECB_03826/ECB_02881/ECB_00911/ECB_03096/ECB_03896/ECB_03465
Ara-4	ribo	ebr00785	Lipoic acid metabolism	3	-0.7661417044396713	-1.1269710793447227	0.4239864864864865	0.8695316078790655	0.7337500301371845	513	tags=67%, list=12%, signal=58%	ECB_04262/ECB_00597
Ara-4	ribo	ebr00020	Citrate cycle (TCA cycle)	29	-0.6591793756984926	-1.0745979655488658	0.43894736842105264	0.8852105263157894	0.7469806094182826	655	tags=34%, list=16%, signal=29%	ECB_00684/ECB_01581/ECB_04025/ECB_00724/ECB_04026/ECB_01644/ECB_01134/ECB_00683/ECB_03255/ECB_01580
Ara-4	ribo	ebr01220	Degradation of aromatic compounds	23	0.322727282334558	0.9818496526281647	0.47058823529411764	0.9334619093539055	0.7876973049789372	1341	tags=43%, list=33%, signal=29%	ECB_00310/ECB_04228/ECB_04230/ECB_04227/ECB_00301/ECB_00304/ECB_02236/ECB_04222/ECB_02433/ECB_04229
Ara-4	ribo	ebr00061	Fatty acid biosynthesis	14	0.3633726898658926	0.9636622355056276	0.5	0.9758064516129032	0.8234295415959253	611	tags=29%, list=15%, signal=24%	ECB_04076/ECB_00958/ECB_01775/ECB_02248
Ara-4	ribo	ebr00627	Aminobenzoate degradation	5	-0.7121475197222461	-1.0470767168229007	0.5493630573248408	1	0.8438451500652457	674	tags=60%, list=16%, signal=50%	ECB_00972/ECB_02149/ECB_02148
Ara-4	ribo	ebr00071	Fatty acid degradation	14	0.33888307586425237	0.8987159232657057	0.5511363636363636	1	0.8438451500652457	714	tags=29%, list=17%, signal=24%	ECB_00310/ECB_03736/ECB_01775/ECB_02684
Ara-4	ribo	ebr00550	Peptidoglycan biosynthesis	23	0.2951097279361193	0.8978273598849186	0.5764705882352941	1	0.8438451500652457	1175	tags=48%, list=29%, signal=34%	ECB_01913/ECB_03248/ECB_03047/ECB_00086/ECB_00085/ECB_00604/ECB_03054/ECB_00087/ECB_00093/ECB_03073/ECB_00091
Ara-4	ribo	ebr00900	Terpenoid backbone biosynthesis	15	-0.653851056074966	-1.0138702624545903	0.5880952380952381	1	0.8438451500652457	84	tags=13%, list=2%, signal=13%	ECB_02151/ECB_02825
Ara-4	ribo	ebr00903	Limonene and pinene degradation	2	-0.6711635717817671	-0.9441255247217031	0.5944954128440367	1	0.8438451500652457	733	tags=100%, list=18%, signal=82%	ECB_02265
Ara-4	ribo	ebr00930	Caprolactam degradation	2	-0.6711635717817671	-0.9441255247217031	0.5944954128440367	1	0.8438451500652457	733	tags=100%, list=18%, signal=82%	ECB_02265
Ara-4	ribo	ebr00511	Other glycan degradation	3	0.5421245851780543	0.9249174200327576	0.6219512195121951	1	0.8438451500652457	231	tags=33%, list=6%, signal=31%	ECB_00298
Ara-4	ribo	ebr00361	Chlorocyclohexane and chlorobenzene degradation	2	0.6042728817674192	0.9382538638283114	0.6258205689277899	1	0.8438451500652457	1632	tags=100%, list=40%, signal=60%	ECB_03717/ECB_02875
Ara-4	ribo	ebr00364	Fluorobenzoate degradation	2	0.6042728817674192	0.9382538638283114	0.6258205689277899	1	0.8438451500652457	1632	tags=100%, list=40%, signal=60%	ECB_03717/ECB_02875
Ara-4	ribo	ebr00623	Toluene degradation	2	0.6042728817674192	0.9382538638283114	0.6258205689277899	1	0.8438451500652457	1632	tags=100%, list=40%, signal=60%	ECB_03717/ECB_02875
Ara-4	ribo	ebr00680	Methane metabolism	33	-0.58337367185052	-0.9574182786735485	0.6314699792960663	1	0.8438451500652457	193	tags=18%, list=5%, signal=17%	ECB_00999/ECB_01671/ECB_03778/ECB_01000/ECB_01844/ECB_02025
Ara-4	ribo	ebr00332	Carbapenem biosynthesis	2	0.5947657779959907	0.9234921938667712	0.6389496717724289	1	0.8438451500652457	1128	tags=50%, list=27%, signal=36%	ECB_00239
Ara-4	ribo	ebr00780	Biotin metabolism	16	-0.619193454728561	-0.9703451330295005	0.6518171160609613	1	0.8438451500652457	56	tags=12%, list=1%, signal=12%	ECB_01265/ECB_02854
Ara-4	ribo	ebr01110	Biosynthesis of secondary metabolites	342	-0.5935681018647009	-0.976249088014662	0.6533466533466533	1	0.8438451500652457	427	tags=11%, list=10%, signal=11%	ECB_03891/ECB_03649/ECB_03647/ECB_03277/ECB_03650/ECB_02188/ECB_00795/ECB_02314/ECB_02187/ECB_00351/ECB_03423/ECB_03268/ECB_03269/ECB_00549/ECB_00553/ECB_00560/ECB_00561/ECB_00562/ECB_00563/ECB_01580/ECB_01932/ECB_01933/ECB_01944/ECB_01945/ECB_01946/ECB_01947/ECB_01948/ECB_01954/ECB_02025/ECB_02191/ECB_02825/ECB_02844/ECB_02846/ECB_02847/ECB_02848/ECB_02853/ECB_03764
Ara-4	ribo	ebr00564	Glycerophospholipid metabolism	29	-0.5791862264534005	-0.9441926789066136	0.6557894736842105	1	0.8438451500652457	801	tags=28%, list=19%, signal=22%	ECB_02929/ECB_01223/ECB_03298/ECB_02341/ECB_00756/ECB_01255/ECB_03277/ECB_01043
Ara-4	ribo	ebr00450	Selenocompound metabolism	17	0.3074430359859192	0.8586409119840903	0.6619718309859155	1	0.8438451500652457	162	tags=24%, list=4%, signal=23%	ECB_03825/ECB_01649/ECB_02044/ECB_03708
Ara-4	ribo	ebr00281	Geraniol degradation	5	-0.5701786254166783	-0.838338611832478	0.6735668789808917	1	0.8438451500652457	770	tags=60%, list=19%, signal=49%	ECB_02266/ECB_02265/ECB_04135
Ara-4	ribo	ebr00480	Glutathione metabolism	24	-0.5643915700730301	-0.9092086200107016	0.6988082340195017	1	0.8438451500652457	542	tags=38%, list=13%, signal=33%	ECB_00936/ECB_03296/ECB_00672/ECB_02415/ECB_01605/ECB_01196/ECB_02864/ECB_01134/ECB_00542
Ara-4	ribo	ebr03410	Base excision repair	14	0.2969549399356417	0.7875227534805449	0.6988636363636364	1	0.8438451500652457	35	tags=7%, list=1%, signal=7%	ECB_02791
Ara-4	ribo	ebr03430	Mismatch repair	24	-0.5608836397164336	-0.9035575070463424	0.7107258938244854	1	0.8438451500652457	19	tags=8%, list=0%, signal=8%	ECB_02401/ECB_04037
Ara-4	ribo	ebr00460	Cyanoamino acid metabolism	7	-0.5464486504549506	-0.8144717899366294	0.7126600284495022	1	0.8438451500652457	1025	tags=57%, list=25%, signal=43%	ECB_03296/ECB_02787/ECB_03628/ECB_00795
Ara-4	ribo	ebr00650	Butanoate metabolism	35	-0.5364352618508674	-0.8817184483247889	0.7476732161323681	1	0.8438451500652457	733	tags=34%, list=18%, signal=28%	ECB_02265/ECB_01215/ECB_02151/ECB_00684/ECB_04025/ECB_04026/ECB_03646/ECB_00683/ECB_02149/ECB_02148/ECB_03647/ECB_00907
Ara-4	ribo	ebr00620	Pyruvate metabolism	60	-0.5484327083757015	-0.9086112584403786	0.751008064516129	1	0.8438451500652457	200	tags=23%, list=5%, signal=23%	ECB_01215/ECB_02151/ECB_00972/ECB_01581/ECB_04025/ECB_04026/ECB_01644/ECB_01671/ECB_04135/ECB_03255/ECB_00907/ECB_01437/ECB_01580/ECB_02844
Ara-4	ribo	ebr00280	Valine, leucine and isoleucine degradation	10	-0.5456909282511575	-0.824194258150589	0.7576158940397351	1	0.8438451500652457	1009	tags=50%, list=24%, signal=38%	ECB_00115/ECB_03648/ECB_02266/ECB_02265/ECB_02151
Ara-4	ribo	ebr00470	D-Amino acid metabolism	13	-0.5498437434005352	-0.848147243739171	0.7790123456790123	1	0.8438451500652457	548	tags=31%, list=13%, signal=27%	ECB_00328/ECB_01165/ECB_01164/ECB_00436
Ara-4	ribo	ebr00660	C5-Branched dibasic acid metabolism	11	-0.49315267102256827	-0.7536362720411788	0.7923566878980892	1	0.8438451500652457	498	tags=27%, list=12%, signal=24%	ECB_03555/ECB_03646/ECB_03647
Ara-4	ribo	ebr00053	Ascorbate and aldarate metabolism	19	-0.54470142333308	-0.8649781348249694	0.7977401129943503	1	0.8438451500652457	280	tags=16%, list=7%, signal=15%	ECB_03432/ECB_04064/ECB_00063
Ara-4	ribo	ebr00190	Oxidative phosphorylation	42	-0.5095156515075815	-0.8432387551921324	0.8034623217922607	1	0.8438451500652457	655	tags=31%, list=16%, signal=26%	ECB_04024/ECB_03616/ECB_00381/ECB_03620/ECB_00684/ECB_04025/ECB_04026/ECB_00982/ECB_00683/ECB_00692/ECB_00693/ECB_00981/ECB_00694
Ara-4	ribo	ebr00380	Tryptophan metabolism	9	-0.4419953151271464	-0.6673454546305422	0.8097165991902834	1	0.8438451500652457	1009	tags=78%, list=24%, signal=59%	ECB_00686/ECB_03592/ECB_03737/ECB_03828/ECB_00115/ECB_02265/ECB_02151
Ara-4	ribo	ebr01212	Fatty acid metabolism	21	0.2468983332078082	0.7241800943604516	0.8173076923076923	1	0.8438451500652457	611	tags=24%, list=15%, signal=20%	ECB_04076/ECB_00958/ECB_03736/ECB_01775/ECB_02248
Ara-4	ribo	ebr00010	Glycolysis / Gluconeogenesis	48	-0.5079886013306645	-0.8435414646280578	0.8178137651821862	1	0.8438451500652457	119	tags=10%, list=3%, signal=10%	ECB_01671/ECB_04135/ECB_03255/ECB_02025/ECB_03764
Ara-4	ribo	ebr01502	Vancomycin resistance	8	-0.42882913045177734	-0.6417183211575935	0.8240997229916898	1	0.8438451500652457	548	tags=50%, list=13%, signal=43%	ECB_03925/ECB_01446/ECB_00328/ECB_01165
Ara-4	ribo	ebr00561	Glycerolipid metabolism	14	-0.4653539189978768	-0.7217142817223694	0.837772397094431	1	0.8438451500652457	493	tags=36%, list=12%, signal=32%	ECB_02929/ECB_01173/ECB_03811/ECB_01174/ECB_01175
Ara-4	ribo	ebr00362	Benzoate degradation	10	-0.4143623033551819	-0.6258396713940041	0.847682119205298	1	0.8438451500652457	770	tags=40%, list=19%, signal=33%	ECB_01419/ECB_02266/ECB_02265/ECB_02151
Ara-4	ribo	ebr00290	Valine, leucine and isoleucine biosynthesis	17	-0.40834106436780193	-0.6425879560065452	0.8813953488372093	1	0.8438451500652457	498	tags=35%, list=12%, signal=31%	ECB_03648/ECB_03646/ECB_03652/ECB_03649/ECB_03647/ECB_03650
Ara-4	ribo	ebr00310	Lysine degradation	17	-0.40243203117600673	-0.6332891764028598	0.8848837209302326	1	0.8438451500652457	1009	tags=41%, list=24%, signal=31%	ECB_00115/ECB_01401/ECB_02265/ECB_02942/ECB_02151/ECB_02149/ECB_02148
Ara-4	ribo	ebr00590	Arachidonic acid metabolism	2	0.40252488468074776	0.624999962325167	0.8905908096280087	1	0.8438451500652457	2463	tags=100%, list=60%, signal=40%	ECB_03700/ECB_01679
Ara-4	ribo	ebr00770	Pantothenate and CoA biosynthesis	23	-0.42085025840187423	-0.679213801113678	0.9040348964013086	1	0.8438451500652457	498	tags=22%, list=12%, signal=19%	ECB_03648/ECB_03646/ECB_03652/ECB_03649/ECB_03647
Ara-4	ribo	ebr03420	Nucleotide excision repair	8	-0.3454665441018908	-0.5169709680488015	0.909972299168975	1	0.8438451500652457	865	tags=50%, list=21%, signal=40%	ECB_02311/ECB_01110/ECB_00746/ECB_03749
Ara-4	ribo	ebr00621	Dioxin degradation	4	0.3169783823172213	0.5831630649320347	0.9105263157894737	1	0.8438451500652457	2816	tags=100%, list=68%, signal=32%	ECB_00304/ECB_00305/ECB_00306/ECB_01419
Ara-4	ribo	ebr00622	Xylene degradation	4	0.3169783823172213	0.5831630649320347	0.9105263157894737	1	0.8438451500652457	2816	tags=100%, list=68%, signal=32%	ECB_00304/ECB_00305/ECB_00306/ECB_01419
Ara-4	ribo	ebr01503	Cationic antimicrobial peptide (CAMP) resistance	35	-0.4199910205060208	-0.6903234318214206	0.9152016546018614	1	0.8438451500652457	1695	tags=66%, list=41%, signal=39%	ECB_02185/ECB_03798/ECB_01127/ECB_01128/ECB_02665/ECB_00179/ECB_02183/ECB_01109/ECB_01270/ECB_01271/ECB_03984/ECB_00160/ECB_01268/ECB_03396/ECB_02179/ECB_00413/ECB_01269/ECB_03983/ECB_02182/ECB_02181/ECB_01267/ECB_03985/ECB_02180
Ara-4	ribo	ebr03020	RNA polymerase	4	0.3070196745202818	0.564841466723442	0.9236842105263158	1	0.8438451500652457	2857	tags=100%, list=69%, signal=31%	ECB_03146/ECB_03506/ECB_03863/ECB_03864
Ara-4	ribo	ebr01240	Biosynthesis of cofactors	142	-0.5173921812056664	-0.8491078545726293	0.9270729270729271	1	0.8438451500652457	150	tags=6%, list=4%, signal=6%	ECB_02188/ECB_02187/ECB_01901/ECB_01902/ECB_01948/ECB_02031/ECB_02032/ECB_02191/ECB_02854
Ara-4	ribo	ebr00552	Teichoic acid biosynthesis	3	-0.3450595536266938	-0.5075720788144414	0.9341216216216216	1	0.8438451500652457	730	tags=67%, list=18%, signal=55%	ECB_02927/ECB_00808
Ara-4	ribo	ebr00540	Lipopolysaccharide biosynthesis	37	-0.3917592172416676	-0.6456318574983658	0.9375639713408394	1	0.8438451500652457	1175	tags=38%, list=29%, signal=27%	ECB_02288/ECB_00217/ECB_03063/ECB_03476/ECB_01190/ECB_03396/ECB_03487/ECB_00919/ECB_03062/ECB_00097/ECB_03479/ECB_03985/ECB_02814/ECB_02817
Ara-4	ribo	ebr00261	Monobactam biosynthesis	8	-0.3220734091411834	-0.48196447658731184	0.9376731301939059	1	0.8438451500652457	569	tags=25%, list=14%, signal=22%	ECB_02601/ECB_02602
Ara-4	ribo	ebr00640	Propanoate metabolism	32	-0.3660630606609026	-0.5992190897776549	0.950259067357513	1	0.8438451500652457	200	tags=9%, list=5%, signal=9%	ECB_02265/ECB_00967/ECB_00907
Ara-4	ribo	ebr01232	Nucleotide metabolism	61	-0.399045069717941	-0.6590482229360798	0.9626262626262626	1	0.8438451500652457	276	tags=5%, list=7%, signal=5%	ECB_00124/ECB_00159/ECB_01094
Ara-4	ribo	ebr00592	alpha-Linolenic acid metabolism	3	0.2913914796417406	0.497142285995475	0.9707317073170731	1	0.8438451500652457	1190	tags=67%, list=29%, signal=47%	ECB_03736/ECB_03700
Ara-4	ribo	ebr00410	beta-Alanine metabolism	13	0.1779454722492697	0.4633593533542823	0.9739583333333334	1	0.8438451500652457	3390	tags=100%, list=82%, signal=18%	ECB_01279/ECB_00130/ECB_03365/ECB_02075/ECB_01358/ECB_02518/ECB_03737/ECB_00132/ECB_02076/ECB_01451/ECB_02706/ECB_01401/ECB_02265
Ara-4	ribo	ebr01200	Carbon metabolism	112	-0.4528406815291978	-0.7443800811480458	0.974025974025974	1	0.8438451500652457	733	tags=19%, list=18%, signal=16%	ECB_02265/ECB_01784/ECB_02151/ECB_03779/ECB_00684/ECB_01581/ECB_04025/ECB_00724/ECB_04026/ECB_02356/ECB_01671/ECB_03778/ECB_01134/ECB_00683/ECB_03255/ECB_03650/ECB_02314/ECB_01437/ECB_01580/ECB_02025/ECB_02844
Ara-4	ribo	ebr02024	Quorum sensing	58	-0.3474598676576958	-0.5763130069653005	0.9787878787878788	1	0.8438451500652457	688	tags=16%, list=17%, signal=13%	ECB_03208/ECB_03918/ECB_01473/ECB_01218/ECB_01217/ECB_01220/ECB_01219/ECB_01221/ECB_01475
Ara-4	ribo	ebr00360	Phenylalanine metabolism	20	-0.26898604647877583	-0.42768571681347534	0.9820022497187851	1	0.8438451500652457	1513	tags=45%, list=37%, signal=29%	ECB_03828/ECB_02431/ECB_02432/ECB_02434/ECB_00303/ECB_00768/ECB_02430/ECB_03292/ECB_01164
Ara-4	ribo	ebr01120	Microbial metabolism in diverse environments	268	-0.5083712708766855	-0.8338713212974117	0.9820179820179821	1	0.8438451500652457	687	tags=17%, list=17%, signal=15%	ECB_01215/ECB_02942/ECB_02151/ECB_03779/ECB_00972/ECB_00684/ECB_04064/ECB_01581/ECB_04025/ECB_00724/ECB_04026/ECB_03942/ECB_00999/ECB_02130/ECB_01644/ECB_02356/ECB_01671/ECB_02601/ECB_00466/ECB_04135/ECB_03778/ECB_01134/ECB_00683/ECB_03255/ECB_02602/ECB_02149/ECB_02148/ECB_02133/ECB_02314/ECB_02607/ECB_02608/ECB_02609/ECB_00975/ECB_00063/ECB_00539/ECB_00907/ECB_01000/ECB_01580/ECB_01844/ECB_02025…
Ara-4	ribo	ebr00430	Taurine and hypotaurine metabolism	6	-0.24996658556436124	-0.37142455308083266	0.9850074962518741	1	0.8438451500652457	1025	tags=50%, list=25%, signal=38%	ECB_01451/ECB_03296/ECB_00318
Ara-4	ribo	ebr00260	Glycine, serine and threonine metabolism	38	0.22250297354378368	0.7847611187431985	0.9879036191766365	1	0.8438451500652457	689	tags=26%, list=17%, signal=22%	ECB_04264/ECB_01235/ECB_03826/ECB_01234/ECB_02737/ECB_02443/ECB_00464/ECB_00911/ECB_03896/ECB_03403
Ara-4	ribo	ebr01100	Metabolic pathways	917	-0.5014713480870759	-0.8267798542005754	1	1	0.8438451500652457	601	tags=12%, list=15%, signal=14%	ECB_04025/ECB_00724/ECB_03613/ECB_01103/ECB_03521/ECB_00898/ECB_04026/ECB_03942/ECB_00999/ECB_02130/ECB_01644/ECB_02182/ECB_02356/ECB_01671/ECB_03479/ECB_02341/ECB_02601/ECB_02181/ECB_00466/ECB_04135/ECB_00328/ECB_03778/ECB_01196/ECB_02321/ECB_03927/ECB_01655/ECB_03628/ECB_02864/ECB_00756/ECB_01165/ECB_01134/ECB_00597/ECB_01255/ECB_03646/ECB_01173/ECB_00806/ECB_00683/ECB_03255/ECB_02602/ECB_03652…
Ara-4	ribo	ebr03060	Protein export	18	0.1277114306604923	0.35704289883105567	1	1	0.8438451500652457	3597	tags=100%, list=87%, signal=13%	ECB_03731/ECB_03151/ECB_03040/ECB_00355/ECB_02499/ECB_03589/ECB_00098/ECB_03729/ECB_03730/ECB_03313/ECB_00031/ECB_00356/ECB_02462/ECB_00357/ECB_03857/ECB_03467/ECB_00099/ECB_00596
Ara-5	ribo	ebr00541	O-Antigen nucleotide sugar biosynthesis	24	-0.9630102205057142	-1.714794023725126	1.7959516460435165e-10	2.2090205246335254e-8	1.9849991877323077e-8	63	tags=42%, list=2%, signal=41%	ECB_01932/ECB_01933/ECB_01941/ECB_01942/ECB_01944/ECB_01945/ECB_01946/ECB_01947/ECB_01948/ECB_01954
Ara-5	ribo	ebr01250	Biosynthesis of nucleotide sugars	48	-0.9137493360751149	-1.7084190095961744	7.1434657640041134e-9	4.39323144486253e-7	3.947704764318063e-7	68	tags=25%, list=2%, signal=25%	ECB_02817/ECB_01610/ECB_01932/ECB_01933/ECB_01941/ECB_01942/ECB_01944/ECB_01945/ECB_01946/ECB_01947/ECB_01948/ECB_01954
Ara-5	ribo	ebr02040	Flagellar assembly	23	-0.9472764315517979	-1.6782516375233438	2.815879047164614e-7	1.1545104093374916e-5	1.0374291226395946e-5	188	tags=83%, list=5%, signal=79%	ECB_01863/ECB_01862/ECB_01849/ECB_01069/ECB_01066/ECB_01079/ECB_01078/ECB_01067/ECB_01850/ECB_01074/ECB_01071/ECB_01076/ECB_01077/ECB_01072/ECB_01851/ECB_01068/ECB_01070/ECB_01073/ECB_01075
Ara-5	ribo	ebr00523	Polyketide sugar unit biosynthesis	6	-0.975048569211693	-1.6052908868421807	2.628108206969923e-4	0.008081432736432513	0.00726187794031163	53	tags=100%, list=1%, signal=99%	ECB_03666/ECB_01944/ECB_01945/ECB_01946/ECB_01947
Ara-5	ribo	ebr03440	Homologous recombination	28	0.6289669438472029	1.8348322669745318	0.001831335836710166	0.04013536523784434	0.03606515489921828	851	tags=50%, list=21%, signal=40%	ECB_03583/ECB_03584/ECB_02459/ECB_04239/ECB_01834/ECB_03931/ECB_04247/ECB_04068/ECB_00423/ECB_02549/ECB_00182/ECB_01813/ECB_00609/ECB_02668
Ara-5	ribo	ebr00520	Amino sugar and nucleotide sugar metabolism	46	-0.8107057310731737	-1.5099350826590898	0.001957822694528992	0.04013536523784434	0.03606515489921828	68	tags=15%, list=2%, signal=15%	ECB_01097/ECB_02328/ECB_01610/ECB_01932/ECB_01933/ECB_01948/ECB_01954
Ara-5	ribo	ebr00542	O-Antigen repeat unit biosynthesis	5	-0.9722907292942796	-1.6017589440687758	0.0025172065315532915	0.044230914768722124	0.03974536628768355	61	tags=80%, list=1%, signal=79%	ECB_01936/ECB_01937/ECB_01939/ECB_01940
Ara-5	ribo	ebr04122	Sulfur relay system	19	0.6549439302686209	1.7191330602147596	0.004418631426699421	0.06793645818550359	0.0610468815530841	937	tags=47%, list=23%, signal=37%	ECB_02422/ECB_01131/ECB_03319/ECB_00371/ECB_00750/ECB_03194/ECB_03195/ECB_01726/ECB_02413
Ara-5	ribo	ebr00500	Starch and sucrose metabolism	36	-0.8139317187447614	-1.509452155158545	0.005729186967279733	0.078298888552823	0.07035843644027742	136	tags=17%, list=3%, signal=16%	ECB_03521/ECB_00351/ECB_03423/ECB_03268/ECB_03269/ECB_01948
Ara-5	ribo	ebr03030	DNA replication	18	0.6413426978161669	1.662083964885067	0.010572740493862238	0.11762998514497923	0.10570088523939082	917	tags=56%, list=22%, signal=43%	ECB_03584/ECB_02936/ECB_03931/ECB_00181/ECB_03924/ECB_04247/ECB_00182/ECB_01813/ECB_00609/ECB_02311
Ara-5	ribo	ebr00525	Acarbose and validamycin biosynthesis	4	-0.9619205650981033	-1.5224989932594397	0.011972711495138426	0.11762998514497923	0.10570088523939082	52	tags=100%, list=1%, signal=99%	ECB_03666/ECB_01945/ECB_01947
Ara-5	ribo	ebr00521	Streptomycin biosynthesis	9	-0.9124644434537994	-1.5287168091154641	0.012199572836171941	0.11762998514497923	0.10570088523939082	53	tags=56%, list=1%, signal=55%	ECB_00645/ECB_01944/ECB_01945/ECB_01946/ECB_01947
Ara-5	ribo	ebr03430	Mismatch repair	24	0.604730494934066	1.6865636804897932	0.012726074826734303	0.11762998514497923	0.10570088523939082	917	tags=42%, list=22%, signal=33%	ECB_03584/ECB_03689/ECB_03931/ECB_04247/ECB_00182/ECB_02583/ECB_04037/ECB_01813/ECB_00609/ECB_02311
Ara-5	ribo	ebr00220	Arginine biosynthesis	18	0.6330693009694808	1.640642884662541	0.013388778796989504	0.11762998514497923	0.10570088523939082	542	tags=56%, list=13%, signal=48%	ECB_03755/ECB_03038/ECB_03845/ECB_03210/ECB_01481/ECB_03844/ECB_04120/ECB_02666/ECB_03843/ECB_03842
Ara-5	ribo	ebr00970	Aminoacyl-tRNA biosynthesis	25	0.5421904780520332	1.5348300738120348	0.023669419282211505	0.19242677729539895	0.17291238011139828	1447	tags=72%, list=35%, signal=47%	ECB_01847/ECB_02722/ECB_01837/ECB_00476/ECB_02044/ECB_03138/ECB_03411/ECB_04000/ECB_03446/ECB_02406/ECB_00934/ECB_00611/ECB_03410/ECB_02306/ECB_00193/ECB_00637/ECB_01683/ECB_01607
Ara-5	ribo	ebr02010	ABC transporters	183	-0.6593640354989425	-1.2776076561529264	0.026	0.19242677729539895	0.17291238011139828	371	tags=21%, list=9%, signal=20%	ECB_02533/ECB_02650/ECB_00152/ECB_01121/ECB_00151/ECB_00556/ECB_00557/ECB_04154/ECB_00555/ECB_04156/ECB_00150/ECB_00796/ECB_00559/ECB_00317/ECB_03395/ECB_02079/ECB_00713/ECB_04155/ECB_02322/ECB_02078/ECB_02077/ECB_00316/ECB_02323/ECB_03802/ECB_04153/ECB_03544/ECB_00315/ECB_01454/ECB_02324/ECB_02325/ECB_03905/ECB_03904/ECB_03907/ECB_03906/ECB_03634/ECB_03635/ECB_03636/ECB_03637
Ara-5	ribo	ebr00920	Sulfur metabolism	31	-0.8091631408013282	-1.4732246820996018	0.026595570845705546	0.19242677729539895	0.17291238011139828	234	tags=45%, list=6%, signal=43%	ECB_00317/ECB_02608/ECB_02314/ECB_02322/ECB_00316/ECB_02323/ECB_03802/ECB_00315/ECB_02609/ECB_02324/ECB_02325/ECB_02601/ECB_02600/ECB_02602
Ara-5	ribo	ebr00261	Monobactam biosynthesis	8	-0.8953008327089846	-1.4813007114996006	0.03360992576530734	0.22966782606293346	0.20637673715539595	163	tags=50%, list=4%, signal=48%	ECB_03896/ECB_00002/ECB_02601/ECB_02602
Ara-5	ribo	ebr00670	One carbon pool by folate	13	0.6189664954582142	1.473585028167621	0.05124501407728527	0.3317440385003204	0.2981011899232661	673	tags=54%, list=16%, signal=45%	ECB_03827/ECB_03891/ECB_00479/ECB_03138/ECB_02743/ECB_02675/ECB_02392
Ara-5	ribo	ebr02030	Bacterial chemotaxis	18	-0.8194953357347902	-1.4281957073772535	0.058655221745350504	0.3607296137339056	0.3241472780664107	354	tags=33%, list=9%, signal=31%	ECB_02650/ECB_01858/ECB_03395/ECB_02079/ECB_03906/ECB_03637
Ara-5	ribo	ebr01110	Biosynthesis of secondary metabolites	341	-0.5984621729954537	-1.1585283483746966	0.077	0.45099999999999996	0.4052631578947369	494	tags=20%, list=12%, signal=19%	ECB_03896/ECB_00563/ECB_00562/ECB_02787/ECB_03288/ECB_00768/ECB_02642/ECB_00075/ECB_03926/ECB_02745/ECB_03652/ECB_02911/ECB_02025/ECB_02137/ECB_03521/ECB_03708/ECB_01922/ECB_02825/ECB_00911/ECB_01017/ECB_04135/ECB_00687/ECB_03648/ECB_00688/ECB_01134/ECB_00080/ECB_00707/ECB_03649/ECB_02488/ECB_01655/ECB_01451/ECB_03650/ECB_00686/ECB_02744/ECB_00004/ECB_00685/ECB_00682/ECB_03647/ECB_01921/ECB_00681…
Ara-5	ribo	ebr00051	Fructose and mannose metabolism	43	-0.7244521764448152	-1.3495755989656912	0.0821917808219178	0.4595267745952677	0.4129252146555679	428	tags=19%, list=10%, signal=17%	ECB_02555/ECB_02025/ECB_02552/ECB_03455/ECB_03454/ECB_01932/ECB_01933/ECB_01954
Ara-5	ribo	ebr03018	RNA degradation	16	0.5476083676372625	1.3804903649919178	0.0946372239747634	0.5061034151693868	0.4547784218466891	558	tags=38%, list=14%, signal=33%	ECB_03029/ECB_00764/ECB_02624/ECB_00142/ECB_03701/ECB_03661
Ara-5	ribo	ebr00040	Pentose and glucuronate interconversions	35	-0.7211633775417376	-1.3383621873173766	0.11511627906976744	0.5762162162162162	0.5177809388335705	49	tags=9%, list=1%, signal=9%	ECB_04192/ECB_01948/ECB_02690
Ara-5	ribo	ebr00730	Thiamine metabolism	15	0.5513504402813141	1.3780495254326315	0.11711711711711711	0.5762162162162162	0.5177809388335705	703	tags=33%, list=17%, signal=28%	ECB_02422/ECB_00365/ECB_00371/ECB_03870/ECB_01102
Ara-5	ribo	ebr00790	Folate biosynthesis	26	0.444348172028183	1.2690290951663503	0.14418604651162792	0.6756120527306967	0.6070968381405492	621	tags=35%, list=15%, signal=30%	ECB_02610/ECB_01254/ECB_03211/ECB_00750/ECB_01836/ECB_02240/ECB_01782/ECB_00141/ECB_02622
Ara-5	ribo	ebr00785	Lipoic acid metabolism	3	0.8075203563333957	1.3327525788921566	0.1483050847457627	0.6756120527306967	0.6070968381405492	230	tags=67%, list=6%, signal=63%	ECB_00597/ECB_00599
Ara-5	ribo	ebr03420	Nucleotide excision repair	8	-0.8458544376089089	-1.3994902433676664	0.16382252559726962	0.7101844426623897	0.6381631705567045	3	tags=25%, list=0%, signal=25%	ECB_01110/ECB_03930
Ara-5	ribo	ebr00650	Butanoate metabolism	35	-0.6923856846226342	-1.284955459742764	0.16744186046511628	0.7101844426623897	0.6381631705567045	308	tags=34%, list=8%, signal=32%	ECB_00080/ECB_02149/ECB_01451/ECB_00682/ECB_03647/ECB_02148/ECB_00681/ECB_03646/ECB_00684/ECB_00683/ECB_00907/ECB_01770
Ara-5	ribo	ebr00562	Inositol phosphate metabolism	3	0.7831930918444272	1.2926022294541812	0.1906779661016949	0.7817796610169491	0.7024977698483498	6	tags=33%, list=0%, signal=33%	ECB_02425
Ara-5	ribo	ebr00627	Aminobenzoate degradation	5	-0.7965593674034854	-1.3122577977745258	0.2375	0.9294224619050605	0.8351678091573074	294	tags=60%, list=7%, signal=56%	ECB_00972/ECB_02149/ECB_02148
Ara-5	ribo	ebr00999	Biosynthesis of various plant secondary metabolites	3	0.7465344309256323	1.232099822926505	0.2457627118644068	0.9294224619050605	0.8351678091573074	733	tags=67%, list=18%, signal=55%	ECB_02772/ECB_03132
Ara-5	ribo	ebr00230	Purine metabolism	77	-0.6131293208542196	-1.1870829519545618	0.25026178010471206	0.9294224619050605	0.8351678091573074	376	tags=10%, list=9%, signal=10%	ECB_00466/ECB_03549/ECB_02532/ECB_02531/ECB_02594/ECB_02601/ECB_02600/ECB_02602
Ara-5	ribo	ebr01053	Biosynthesis of siderophore group nonribosomal peptides	8	-0.7915302196507814	-1.3096092784750644	0.2645051194539249	0.9294224619050605	0.8351678091573074	803	tags=88%, list=20%, signal=71%	ECB_00561/ECB_00560/ECB_00563/ECB_00562/ECB_00564/ECB_00553/ECB_00549
Ara-5	ribo	ebr00564	Glycerophospholipid metabolism	28	-0.6684301769386447	-1.204224096528479	0.27784730913642053	0.9294224619050605	0.8351678091573074	183	tags=11%, list=4%, signal=10%	ECB_01043/ECB_03277/ECB_01223
Ara-5	ribo	ebr00010	Glycolysis / Gluconeogenesis	48	0.33108484791001813	1.1130572248345734	0.2782608695652174	0.9294224619050605	0.8351678091573074	435	tags=21%, list=11%, signal=19%	ECB_01349/ECB_00114/ECB_00113/ECB_01645/ECB_02624/ECB_02756/ECB_03470/ECB_02757/ECB_00115/ECB_01590
Ara-5	ribo	ebr00052	Galactose metabolism	40	-0.6466003952376849	-1.1941868591300444	0.27958236658932717	0.9294224619050605	0.8351678091573074	136	tags=8%, list=3%, signal=7%	ECB_03521/ECB_00351/ECB_01948
Ara-5	ribo	ebr00450	Selenocompound metabolism	17	-0.7204386167369177	-1.25952226557759	0.28776978417266186	0.9304848966613672	0.8361225002091875	101	tags=35%, list=2%, signal=35%	ECB_01649/ECB_02881/ECB_00892/ECB_03708/ECB_02601/ECB_02602
Ara-5	ribo	ebr00030	Pentose phosphate pathway	32	-0.6348239276958011	-1.1626994351808535	0.3274021352313167	0.9304848966613672	0.8361225002091875	631	tags=34%, list=15%, signal=29%	ECB_04100/ECB_02355/ECB_00645/ECB_03403/ECB_03966/ECB_03962/ECB_03288/ECB_03374/ECB_02745/ECB_02025/ECB_03638
Ara-5	ribo	ebr00330	Arginine and proline metabolism	25	-0.6538626342290248	-1.1635992489624325	0.3359173126614987	0.9304848966613672	0.8361225002091875	612	tags=28%, list=15%, signal=24%	ECB_02942/ECB_01401/ECB_01277/ECB_01017/ECB_01275/ECB_01274/ECB_01713
Ara-5	ribo	ebr00780	Biotin metabolism	16	-0.6929468707312056	-1.1964808128708204	0.3708029197080292	0.9304848966613672	0.8361225002091875	406	tags=38%, list=10%, signal=34%	ECB_02248/ECB_00742/ECB_00741/ECB_00745/ECB_00744/ECB_00743
Ara-5	ribo	ebr00592	alpha-Linolenic acid metabolism	3	0.6860975609756097	1.1323532423550953	0.375	0.9304848966613672	0.8361225002091875	1290	tags=100%, list=31%, signal=69%	ECB_03700/ECB_02266/ECB_03736
Ara-5	ribo	ebr02026	Biofilm formation - Escherichia coli	44	-0.6002516785445817	-1.1146958734364403	0.38188073394495414	0.9304848966613672	0.8361225002091875	256	tags=18%, list=6%, signal=17%	ECB_01262/ECB_01023/ECB_01039/ECB_01863/ECB_01862/ECB_02591/ECB_01067/ECB_03269
Ara-5	ribo	ebr01501	beta-Lactam resistance	17	0.41083552049518623	1.0404889303129734	0.40390879478827363	0.9304848966613672	0.8361225002091875	846	tags=41%, list=21%, signal=33%	ECB_04022/ECB_02907/ECB_00085/ECB_01103/ECB_00384/ECB_01220/ECB_03248
Ara-5	ribo	ebr00900	Terpenoid backbone biosynthesis	15	-0.6689675978179972	-1.1529565924229073	0.42301943198804187	0.9304848966613672	0.8361225002091875	97	tags=27%, list=2%, signal=26%	ECB_02151/ECB_02692/ECB_02825/ECB_02596
Ara-5	ribo	ebr00620	Pyruvate metabolism	60	0.30523896738921263	1.0372059060530818	0.4383738904247125	0.9304848966613672	0.8361225002091875	272	tags=15%, list=7%, signal=14%	ECB_03886/ECB_02221/ECB_01349/ECB_00114/ECB_00113/ECB_02222/ECB_01645/ECB_01352/ECB_04023
Ara-5	ribo	ebr01040	Biosynthesis of unsaturated fatty acids	3	0.65742856398464	1.085037184779215	0.4385593220338983	0.9304848966613672	0.8361225002091875	385	tags=33%, list=9%, signal=30%	ECB_00404
Ara-5	ribo	ebr00540	Lipopolysaccharide biosynthesis	37	0.3168587890959406	1.009036262744814	0.44680851063829785	0.9304848966613672	0.8361225002091875	1193	tags=49%, list=29%, signal=35%	ECB_01050/ECB_03482/ECB_00474/ECB_00180/ECB_00922/ECB_03488/ECB_01190/ECB_03486/ECB_03396/ECB_01826/ECB_02104/ECB_03477/ECB_00097/ECB_03489/ECB_03487/ECB_00592/ECB_00919/ECB_03476
Ara-5	ribo	ebr00633	Nitrotoluene degradation	6	0.5090687748225855	1.004267037373036	0.45393258426966293	0.9304848966613672	0.8361225002091875	415	tags=50%, list=10%, signal=45%	ECB_01620/ECB_00539/ECB_00856
Ara-5	ribo	ebr00643	Styrene degradation	2	0.705757261255152	1.0488945564654852	0.4551282051282051	0.9304848966613672	0.8361225002091875	665	tags=50%, list=16%, signal=42%	ECB_04073
Ara-5	ribo	ebr00250	Alanine, aspartate and glutamate metabolism	33	0.3274207354253559	0.9967198980843333	0.45962732919254656	0.9304848966613672	0.8361225002091875	448	tags=24%, list=11%, signal=22%	ECB_02468/ECB_03755/ECB_03038/ECB_03628/ECB_03845/ECB_01481/ECB_00036/ECB_03077
Ara-5	ribo	ebr03070	Bacterial secretion system	41	-0.5657262218867488	-1.0515982843784233	0.45977011494252873	0.9304848966613672	0.8361225002091875	222	tags=7%, list=5%, signal=7%	ECB_00596/ECB_02835/ECB_02837
Ara-5	ribo	ebr01232	Nucleotide metabolism	61	0.28266387244889046	0.9691075864120435	0.463768115942029	0.9304848966613672	0.8361225002091875	634	tags=30%, list=15%, signal=25%	ECB_00233/ECB_02160/ECB_02390/ECB_04249/ECB_02625/ECB_01972/ECB_02954/ECB_00914/ECB_02161/ECB_00243/ECB_03107/ECB_02483/ECB_03497/ECB_00169/ECB_02675/ECB_00124/ECB_03505/ECB_01214
Ara-5	ribo	ebr00290	Valine, leucine and isoleucine biosynthesis	17	-0.6248099587664144	-1.0923374129850254	0.48201438848920863	0.9304848966613672	0.8361225002091875	620	tags=59%, list=15%, signal=50%	ECB_00079/ECB_00076/ECB_00075/ECB_03652/ECB_03648/ECB_00080/ECB_03649/ECB_03650/ECB_03647/ECB_03646
Ara-5	ribo	ebr00361	Chlorocyclohexane and chlorobenzene degradation	2	-0.6995151099752406	-1.013300853676248	0.48314606741573035	0.9304848966613672	0.8361225002091875	632	tags=100%, list=15%, signal=85%	ECB_03717
Ara-5	ribo	ebr00364	Fluorobenzoate degradation	2	-0.6995151099752406	-1.013300853676248	0.48314606741573035	0.9304848966613672	0.8361225002091875	632	tags=100%, list=15%, signal=85%	ECB_03717
Ara-5	ribo	ebr00623	Toluene degradation	2	-0.6995151099752406	-1.013300853676248	0.48314606741573035	0.9304848966613672	0.8361225002091875	632	tags=100%, list=15%, signal=85%	ECB_03717
Ara-5	ribo	ebr00460	Cyanoamino acid metabolism	7	-0.6124643452947033	-1.0092674912669084	0.48873483535528595	0.9304848966613672	0.8361225002091875	532	tags=43%, list=13%, signal=37%	ECB_03296/ECB_02787/ECB_00795
Ara-5	ribo	ebr00360	Phenylalanine metabolism	19	-0.6188529305856376	-1.0830577455843995	0.5042372881355932	0.9304848966613672	0.8361225002091875	933	tags=37%, list=23%, signal=29%	ECB_00306/ECB_00932/ECB_02431/ECB_03292/ECB_00768/ECB_03926/ECB_01164
Ara-5	ribo	ebr00660	C5-Branched dibasic acid metabolism	11	-0.5851207411227999	-0.9998437837963272	0.5063897763578274	0.9304848966613672	0.8361225002091875	620	tags=64%, list=15%, signal=54%	ECB_00079/ECB_00075/ECB_00687/ECB_00688/ECB_00080/ECB_03647/ECB_03646
Ara-5	ribo	ebr00561	Glycerolipid metabolism	14	-0.5809136176619666	-1.0090206586257027	0.5165165165165165	0.9304848966613672	0.8361225002091875	350	tags=50%, list=9%, signal=46%	ECB_02929/ECB_00280/ECB_02989/ECB_01173/ECB_01175/ECB_01174/ECB_03811
Ara-5	ribo	ebr00750	Vitamin B6 metabolism	10	-0.5805948253648239	-0.980099192615349	0.5254515599343186	0.9304848966613672	0.8361225002091875	367	tags=30%, list=9%, signal=27%	ECB_02318/ECB_00911/ECB_00004
Ara-5	ribo	ebr00410	beta-Alanine metabolism	13	-0.5890805501578732	-1.0092122032685558	0.527047913446677	0.9304848966613672	0.8361225002091875	864	tags=46%, list=21%, signal=37%	ECB_00130/ECB_02265/ECB_01279/ECB_01401/ECB_02706/ECB_01451
Ara-5	ribo	ebr03010	Ribosome	55	0.2893005005341215	0.9756118635020263	0.5357142857142857	0.9304848966613672	0.8361225002091875	800	tags=27%, list=19%, signal=22%	ECB_03821/ECB_03586/ECB_03493/ECB_03494/ECB_00027/ECB_03159/ECB_03051/ECB_03090/ECB_03172/ECB_03158/ECB_02935/ECB_03160/ECB_03171/ECB_03149/ECB_03091
Ara-5	ribo	ebr00260	Glycine, serine and threonine metabolism	38	-0.5350258408532462	-0.9888045023668868	0.570267131242741	0.9304848966613672	0.8361225002091875	985	tags=50%, list=24%, signal=38%	ECB_02688/ECB_02979/ECB_02736/ECB_02989/ECB_00267/ECB_00708/ECB_03403/ECB_03285/ECB_00268/ECB_00875/ECB_02735/ECB_03896/ECB_02642/ECB_00911/ECB_03650/ECB_02744/ECB_00004/ECB_00003/ECB_00002
Ara-5	ribo	ebr00020	Citrate cycle (TCA cycle)	29	-0.5503043668294484	-0.9978974110724809	0.5806845965770171	0.9304848966613672	0.8361225002091875	400	tags=38%, list=10%, signal=34%	ECB_02137/ECB_00687/ECB_00688/ECB_01134/ECB_00686/ECB_00685/ECB_00682/ECB_00681/ECB_00680/ECB_00684/ECB_00683
Ara-5	ribo	ebr00281	Geraniol degradation	5	-0.5412960785712062	-0.8917351663633573	0.5875	0.9304848966613672	0.8361225002091875	828	tags=60%, list=20%, signal=48%	ECB_03737/ECB_02265/ECB_04135
Ara-5	ribo	ebr00380	Tryptophan metabolism	9	-0.5316660522985229	-0.8907380849914357	0.5906821963394343	0.9304848966613672	0.8361225002091875	828	tags=44%, list=20%, signal=36%	ECB_02265/ECB_02151/ECB_02692/ECB_00686
Ara-5	ribo	ebr00401	Novobiocin biosynthesis	4	-0.5706498843406951	-0.9032075058336199	0.6011029411764706	0.9304848966613672	0.8361225002091875	863	tags=75%, list=21%, signal=59%	ECB_01923/ECB_00932/ECB_03926
Ara-5	ribo	ebr00350	Tyrosine metabolism	19	-0.5128109420885149	-0.8974731077443634	0.6059322033898306	0.9304848966613672	0.8361225002091875	1247	tags=47%, list=30%, signal=33%	ECB_01215/ECB_04229/ECB_04225/ECB_04222/ECB_01436/ECB_00932/ECB_04226/ECB_00768/ECB_03926
Ara-5	ribo	ebr00310	Lysine degradation	17	-0.5114472746165535	-0.89414866871824	0.6100719424460431	0.9304848966613672	0.8361225002091875	828	tags=53%, list=20%, signal=42%	ECB_02688/ECB_02265/ECB_02151/ECB_02942/ECB_01401/ECB_02692/ECB_02149/ECB_00686/ECB_02148
Ara-5	ribo	ebr00240	Pyrimidine metabolism	56	0.2767128587219774	0.9311535529446823	0.6329113924050633	0.9304848966613672	0.8361225002091875	756	tags=36%, list=18%, signal=30%	ECB_02160/ECB_02390/ECB_04249/ECB_02625/ECB_02089/ECB_01972/ECB_02954/ECB_00914/ECB_01258/ECB_02161/ECB_00036/ECB_03107/ECB_04085/ECB_03497/ECB_00169/ECB_02675/ECB_01214/ECB_01013/ECB_02626/ECB_01728
Ara-5	ribo	ebr00903	Limonene and pinene degradation	2	-0.6308217507924896	-0.9137932969284966	0.6329588014981273	0.9304848966613672	0.8361225002091875	1517	tags=100%, list=37%, signal=63%	ECB_02265
Ara-5	ribo	ebr00930	Caprolactam degradation	2	-0.6308217507924896	-0.9137932969284966	0.6329588014981273	0.9304848966613672	0.8361225002091875	1517	tags=100%, list=37%, signal=63%	ECB_02265
Ara-5	ribo	ebr01502	Vancomycin resistance	8	-0.5191803232960558	-0.8589986228070692	0.6331058020477816	0.9304848966613672	0.8361225002091875	1285	tags=62%, list=31%, signal=43%	ECB_00088/ECB_00328/ECB_00093/ECB_00091/ECB_01165
Ara-5	ribo	ebr00340	Histidine metabolism	8	0.42200577317638216	0.8834094441182034	0.6370192307692307	0.9304848966613672	0.8361225002091875	464	tags=50%, list=11%, signal=44%	ECB_01928/ECB_01927/ECB_01925/ECB_01926
Ara-5	ribo	ebr00600	Sphingolipid metabolism	2	0.6159473299195318	0.9154192764139002	0.6474358974358975	0.9304848966613672	0.8361225002091875	1577	tags=100%, list=38%, signal=62%	ECB_00298/ECB_03990
Ara-5	ribo	ebr00740	Riboflavin metabolism	17	0.3420846758329742	0.8663693879363142	0.6514657980456026	0.9304848966613672	0.8361225002091875	946	tags=41%, list=23%, signal=32%	ECB_01254/ECB_03735/ECB_02913/ECB_03688/ECB_00029/ECB_00363/ECB_01132
Ara-5	ribo	ebr00430	Taurine and hypotaurine metabolism	6	0.4264219885139643	0.8412253280018663	0.651685393258427	0.9304848966613672	0.8361225002091875	159	tags=33%, list=4%, signal=32%	ECB_02221/ECB_02222
Ara-5	ribo	ebr00300	Lysine biosynthesis	13	-0.475632915522776	-0.8148538302497749	0.652241112828439	0.9304848966613672	0.8361225002091875	673	tags=31%, list=16%, signal=26%	ECB_00164/ECB_03285/ECB_03896/ECB_00002
Ara-5	ribo	ebr00470	D-Amino acid metabolism	13	-0.4788273152006606	-0.8203264725500075	0.652241112828439	0.9304848966613672	0.8361225002091875	397	tags=62%, list=10%, signal=56%	ECB_00328/ECB_02276/ECB_00089/ECB_00093/ECB_02688/ECB_00436/ECB_01165/ECB_01164
Ara-5	ribo	ebr01210	2-Oxocarboxylic acid metabolism	27	-0.4972416536545126	-0.8929602812441061	0.6591194968553459	0.9304848966613672	0.8361225002091875	620	tags=48%, list=15%, signal=41%	ECB_00079/ECB_03285/ECB_00076/ECB_03896/ECB_00075/ECB_03652/ECB_03648/ECB_01134/ECB_00080/ECB_03649/ECB_03647/ECB_00680/ECB_03646
Ara-5	ribo	ebr03060	Protein export	18	0.33362020493338307	0.8645998385412161	0.6600660066006601	0.9304848966613672	0.8361225002091875	438	tags=22%, list=11%, signal=20%	ECB_03731/ECB_03589/ECB_03040/ECB_02499
Ara-5	ribo	ebr00770	Pantothenate and CoA biosynthesis	23	-0.47483753585237587	-0.8412506060098511	0.6613545816733067	0.9304848966613672	0.8361225002091875	629	tags=39%, list=15%, signal=33%	ECB_00133/ECB_00079/ECB_02706/ECB_03652/ECB_03648/ECB_00080/ECB_03649/ECB_03647/ECB_03646
Ara-5	ribo	ebr00625	Chloroalkane and chloroalkene degradation	4	-0.5266571565655815	-0.833577136987606	0.6617647058823529	0.9304848966613672	0.8361225002091875	1247	tags=75%, list=30%, signal=52%	ECB_03444/ECB_01215/ECB_01436
Ara-5	ribo	ebr00626	Naphthalene degradation	4	-0.5266571565655815	-0.833577136987606	0.6617647058823529	0.9304848966613672	0.8361225002091875	1247	tags=75%, list=30%, signal=52%	ECB_03444/ECB_01215/ECB_01436
Ara-5	ribo	ebr00680	Methane metabolism	33	0.28971274732496666	0.8819308881349205	0.6645962732919255	0.9304848966613672	0.8361225002091875	489	tags=21%, list=12%, signal=19%	ECB_02221/ECB_02222/ECB_02624/ECB_02756/ECB_03470/ECB_03778/ECB_00309
Ara-5	ribo	ebr00332	Carbapenem biosynthesis	2	-0.617654230675445	-0.8947191422960503	0.6685393258426966	0.9304848966613672	0.8361225002091875	1571	tags=100%, list=38%, signal=62%	ECB_00240
Ara-5	ribo	ebr00480	Glutathione metabolism	24	-0.46763057425426513	-0.8326911770689815	0.6772068511198946	0.9304848966613672	0.8361225002091875	706	tags=42%, list=17%, signal=35%	ECB_01931/ECB_01679/ECB_00805/ECB_00671/ECB_03296/ECB_02226/ECB_01605/ECB_01196/ECB_00672/ECB_01134
Ara-5	ribo	ebr00362	Benzoate degradation	10	-0.4605721398325969	-0.7774895032993191	0.6847290640394089	0.9304848966613672	0.8361225002091875	1187	tags=60%, list=29%, signal=43%	ECB_03737/ECB_01419/ECB_00306/ECB_02265/ECB_02151/ECB_02692
Ara-5	ribo	ebr03410	Base excision repair	14	-0.44452951367886284	-0.7721276434800577	0.6936936936936937	0.9304848966613672	0.8361225002091875	768	tags=29%, list=19%, signal=23%	ECB_03749/ECB_01974/ECB_01603/ECB_02474
Ara-5	ribo	ebr01100	Metabolic pathways	914	-0.5023463201370987	-0.9654815596715449	0.7142857142857143	0.9304848966613672	0.8361225002091875	632	tags=18%, list=15%, signal=19%	ECB_03717/ECB_03403/ECB_00133/ECB_01482/ECB_01662/ECB_00079/ECB_00999/ECB_02942/ECB_03966/ECB_04086/ECB_03285/ECB_03841/ECB_01401/ECB_02692/ECB_03882/ECB_01580/ECB_00076/ECB_01277/ECB_01649/ECB_01730/ECB_02179/ECB_02881/ECB_03962/ECB_03616/ECB_01894/ECB_04083/ECB_04191/ECB_02607/ECB_00671/ECB_00939/ECB_00268/ECB_00617/ECB_02082/ECB_03927/ECB_03296/ECB_00875/ECB_02226/ECB_00632/ECB_02735/ECB_00931…
Ara-5	ribo	ebr00280	Valine, leucine and isoleucine degradation	10	-0.43796355285698774	-0.7393240618022393	0.722495894909688	0.9304848966613672	0.8361225002091875	828	tags=40%, list=20%, signal=32%	ECB_02265/ECB_02151/ECB_02692/ECB_03648
Ara-5	ribo	ebr00270	Cysteine and methionine metabolism	33	-0.45051401985889894	-0.8286784673798423	0.7241379310344828	0.9304848966613672	0.8361225002091875	658	tags=39%, list=16%, signal=33%	ECB_03096/ECB_03285/ECB_02881/ECB_02321/ECB_03896/ECB_02642/ECB_03926/ECB_03708/ECB_00911/ECB_03648/ECB_02744/ECB_02314/ECB_00002
Ara-5	ribo	ebr00860	Porphyrin metabolism	22	0.2946048359111721	0.8082430921032828	0.7366412213740458	0.9304848966613672	0.8361225002091875	316	tags=9%, list=8%, signal=8%	ECB_00319/ECB_00426
Ara-5	ribo	ebr00552	Teichoic acid biosynthesis	3	0.45156308899888725	0.7452714556056407	0.7415254237288136	0.9304848966613672	0.8361225002091875	263	tags=33%, list=6%, signal=31%	ECB_03662
Ara-5	ribo	ebr00440	Phosphonate and phosphinate metabolism	8	0.3670738442375515	0.7684172144078519	0.7475961538461539	0.9304848966613672	0.8361225002091875	1136	tags=38%, list=28%, signal=27%	ECB_03965/ECB_03967/ECB_03968
Ara-5	ribo	ebr00630	Glyoxylate and dicarboxylate metabolism	42	-0.4414686721036661	-0.8220660558637926	0.75	0.9304848966613672	0.8361225002091875	216	tags=29%, list=5%, signal=27%	ECB_02736/ECB_01370/ECB_02644/ECB_02989/ECB_00457/ECB_02151/ECB_03096/ECB_03403/ECB_02692/ECB_02735/ECB_00680/ECB_01770
Ara-5	ribo	ebr00071	Fatty acid degradation	14	-0.3874741391505053	-0.6730250405552982	0.7627627627627628	0.9304848966613672	0.8361225002091875	1362	tags=57%, list=33%, signal=38%	ECB_03737/ECB_02434/ECB_01215/ECB_01436/ECB_02265/ECB_02151/ECB_02692/ECB_00216
Ara-5	ribo	ebr00621	Dioxin degradation	4	-0.4595943425525917	-0.7274321282160044	0.7647058823529411	0.9304848966613672	0.8361225002091875	1187	tags=75%, list=29%, signal=53%	ECB_00305/ECB_01419/ECB_00306
Ara-5	ribo	ebr00622	Xylene degradation	4	-0.4595943425525917	-0.7274321282160044	0.7647058823529411	0.9304848966613672	0.8361225002091875	1187	tags=75%, list=29%, signal=53%	ECB_00305/ECB_01419/ECB_00306
Ara-5	ribo	ebr01220	Degradation of aromatic compounds	22	-0.4045704170286474	-0.7124845999799135	0.7716216216216216	0.9304848966613672	0.8361225002091875	1490	tags=41%, list=36%, signal=26%	ECB_02432/ECB_02434/ECB_01215/ECB_01419/ECB_04229/ECB_04222/ECB_01436/ECB_00306/ECB_02431
Ara-5	ribo	ebr00061	Fatty acid biosynthesis	14	0.2996554585731459	0.7266669378368672	0.8154761904761905	0.9578309305373526	0.8606953162723322	1044	tags=43%, list=25%, signal=32%	ECB_01775/ECB_00178/ECB_01091/ECB_04076/ECB_02241/ECB_01087
Ara-5	ribo	ebr00910	Nitrogen metabolism	25	0.26913644381296054	0.7618700892849546	0.8157894736842105	0.9578309305373526	0.8606953162723322	1036	tags=32%, list=25%, signal=24%	ECB_03755/ECB_03077/ECB_03078/ECB_03217/ECB_01426/ECB_00878/ECB_00293/ECB_01203
Ara-5	ribo	ebr02060	Phosphotransferase system (PTS)	44	-0.38317206615902394	-0.7115687239712662	0.8176605504587156	0.9578309305373526	0.8606953162723322	724	tags=23%, list=18%, signal=19%	ECB_00636/ECB_02553/ECB_01787/ECB_02329/ECB_01789/ECB_02565/ECB_02552/ECB_01097/ECB_03454/ECB_03606
Ara-5	ribo	ebr00760	Nicotinate and nicotinamide metabolism	22	-0.3707913575637043	-0.65299666250950406	0.827027027027027	0.9596634370219277	0.8623419844869696	626	tags=23%, list=15%, signal=19%	ECB_01482/ECB_00632/ECB_01571/ECB_04266/ECB_02594
Ara-5	ribo	ebr00130	Ubiquinone and other terpenoid-quinone biosynthesis	20	0.27320798777259236	0.7212164511602044	0.8695652173913043	0.9959961218040794	0.8949900966147054	1198	tags=50%, list=29%, signal=36%	ECB_02739/ECB_03911/ECB_03726/ECB_02738/ECB_00630/ECB_02188/ECB_02191/ECB_02190/ECB_03734/ECB_02236
Ara-5	ribo	ebr01120	Microbial metabolism in diverse environments	267	-0.43963165860041	-0.8493398952013679	0.8781218781218781	0.9959961218040794	0.8949900966147054	678	tags=22%, list=17%, signal=20%	ECB_02151/ECB_01279/ECB_00164/ECB_03206/ECB_03096/ECB_03942/ECB_00708/ECB_03717/ECB_03403/ECB_01482/ECB_00999/ECB_02942/ECB_04086/ECB_03285/ECB_03841/ECB_01401/ECB_02692/ECB_01580/ECB_01730/ECB_03962/ECB_02607/ECB_00875/ECB_03896/ECB_03288/ECB_00967/ECB_02354/ECB_01005/ECB_03374/ECB_02745/ECB_02025/ECB_02137/ECB_00975/ECB_00466/ECB_00911/ECB_04135/ECB_00687/ECB_00688/ECB_01134/ECB_02149/ECB_01451…
Ara-5	ribo	ebr00400	Phenylalanine, tyrosine and tryptophan biosynthesis	21	-0.32356080055086317	-0.5666586855665803	0.8925619834710744	0.9959961218040794	0.8949900966147054	863	tags=38%, list=21%, signal=30%	ECB_00932/ECB_01238/ECB_01236/ECB_00912/ECB_01662/ECB_03926/ECB_00707/ECB_02488
Ara-5	ribo	ebr01230	Biosynthesis of amino acids	118	-0.3462759580647522	-0.6797905757646853	0.9225352112676056	0.9959961218040794	0.8949900966147054	673	tags=31%, list=16%, signal=26%	ECB_00164/ECB_00708/ECB_01662/ECB_00079/ECB_03285/ECB_00076/ECB_02881/ECB_03962/ECB_00875/ECB_02321/ECB_03896/ECB_02642/ECB_00075/ECB_03926/ECB_02745/ECB_03652/ECB_02025/ECB_03708/ECB_01922/ECB_00911/ECB_03648/ECB_01134/ECB_00080/ECB_00707/ECB_03649/ECB_02488/ECB_03650/ECB_02744/ECB_00004/ECB_03647/ECB_01921/ECB_00680/ECB_00003/ECB_03646/ECB_02314/ECB_00002
Ara-5	ribo	ebr00590	Arachidonic acid metabolism	2	0.4095051340360403	0.6086054363382378	0.9230769230769231	0.9959961218040794	0.8949900966147054	593	tags=50%, list=14%, signal=43%	ECB_03700
Ara-5	ribo	ebr00190	Oxidative phosphorylation	42	-0.28860266888809716	-0.5374117637703877	0.9257990867579908	0.9959961218040794	0.8949900966147054	440	tags=17%, list=11%, signal=15%	ECB_03616/ECB_00981/ECB_00982/ECB_00682/ECB_00681/ECB_00684/ECB_00683
Ara-5	ribo	ebr01200	Carbon metabolism	112	-0.3232302191675888	-0.6334490579838081	0.9391480730223124	0.9959961218040794	0.8949900966147054	678	tags=27%, list=17%, signal=23%	ECB_02151/ECB_03206/ECB_03096/ECB_00708/ECB_03841/ECB_02692/ECB_01580/ECB_03962/ECB_02735/ECB_03288/ECB_02642/ECB_02354/ECB_03374/ECB_02745/ECB_02025/ECB_02137/ECB_00911/ECB_00687/ECB_00688/ECB_01134/ECB_03650/ECB_00686/ECB_02744/ECB_00685/ECB_00682/ECB_00681/ECB_00680/ECB_02314/ECB_00684/ECB_00683
Ara-5	ribo	ebr00053	Ascorbate and aldarate metabolism	19	-0.27864838393731634	-0.48766399188300147	0.9392655367231638	0.9959961218040794	0.8949900966147054	2966	tags=100%, list=72%, signal=28%	ECB_01586/ECB_02993/ECB_04060/ECB_04059/ECB_02991/ECB_03435/ECB_03427/ECB_04061/ECB_02632/ECB_04062/ECB_00063/ECB_04235/ECB_04065/ECB_03434/ECB_04063/ECB_01930/ECB_03433/ECB_03432
Ara-5	ribo	ebr01212	Fatty acid metabolism	21	-0.2744885518745028	-0.4807174470562265	0.940771349862259	0.9959961218040794	0.8949900966147054	1234	tags=38%, list=30%, signal=27%	ECB_01089/ECB_01088/ECB_03114/ECB_02265/ECB_02151/ECB_02692/ECB_00216/ECB_02248
Ara-5	ribo	ebr02020	Two-component system	162	-0.351964378700514	-0.6846160871510599	0.9419419419419419	0.9959961218040794	0.8949900966147054	949	tags=28%, list=23%, signal=23%	ECB_00998/ECB_03075/ECB_00330/ECB_01128/ECB_01127/ECB_00996/ECB_02146/ECB_01981/ECB_01437/ECB_01000/ECB_03721/ECB_03880/ECB_01853/ECB_00655/ECB_00531/ECB_02151/ECB_03376/ECB_00999/ECB_01432/ECB_02692/ECB_01200/ECB_02360/ECB_02179/ECB_02147/ECB_03798/ECB_00984/ECB_00981/ECB_00436/ECB_00975/ECB_02150/ECB_01578/ECB_00518/ECB_00933/ECB_01858/ECB_01577/ECB_00982/ECB_02149/ECB_02148/ECB_00160/ECB_04158…
Ara-5	ribo	ebr00640	Propanoate metabolism	32	-0.2808747129399082	-0.5144306253186866	0.9478054567022538	0.9959961218040794	0.8949900966147054	1016	tags=34%, list=25%, signal=26%	ECB_03114/ECB_00288/ECB_00117/ECB_02644/ECB_02265/ECB_02981/ECB_01279/ECB_00967/ECB_00687/ECB_00688/ECB_00907
Ara-5	ribo	ebr00511	Other glycan degradation	3	0.31780487804878044	0.524513428648663	0.9555084745762712	0.9959961218040794	0.8949900966147054	2800	tags=100%, list=68%, signal=32%	ECB_02945/ECB_00298/ECB_02946
Ara-5	ribo	ebr01240	Biosynthesis of cofactors	142	-0.27361927837073735	-0.5363485248042713	0.977977977977978	0.9989302073288331	0.8976266304623661	406	tags=8%, list=10%, signal=7%	ECB_02248/ECB_00911/ECB_01246/ECB_03648/ECB_01655/ECB_00742/ECB_00741/ECB_00745/ECB_00744/ECB_00743/ECB_01948
Ara-5	ribo	ebr01503	Cationic antimicrobial peptide (CAMP) resistance	35	-0.22967555410505514	-0.4262405531645037	0.9848837209302326	0.9989302073288331	0.8976266304623661	1230	tags=31%, list=30%, signal=22%	ECB_02181/ECB_03797/ECB_01109/ECB_02186/ECB_03985/ECB_01128/ECB_01127/ECB_02180/ECB_02179/ECB_03798/ECB_00160
Ara-5	ribo	ebr02024	Quorum sensing	58	-0.25260159752447514	-0.4780140266000694	0.9880952380952381	0.9989302073288331	0.8976266304623661	617	tags=17%, list=15%, signal=15%	ECB_03309/ECB_03467/ECB_01217/ECB_01262/ECB_02892/ECB_01450/ECB_00707/ECB_01451/ECB_01863/ECB_01862
Ara-5	ribo	ebr03020	RNA polymerase	4	-0.2612832398145889	-0.4135512681680796	0.9908088235294118	0.9989302073288331	0.8976266304623661	3033	tags=100%, list=74%, signal=26%	ECB_03146/ECB_03863/ECB_03864
Ara-5	ribo	ebr00550	Peptidoglycan biosynthesis	23	-0.1397750452595174	-0.24763383821067617	1	1	0.8985879332477535	502	tags=48%, list=12%, signal=42%	ECB_00148/ECB_00601/ECB_00088/ECB_00604/ECB_00328/ECB_00089/ECB_03073/ECB_00093/ECB_00091/ECB_02927/ECB_00806
Ara-6	ribo	ebr00521	Streptomycin biosynthesis	9	-0.9700602139161056	-1.5959522619246553	2.558608031406807e-4	0.010959689938238818	0.009754452319870235	63	tags=56%, list=2%, signal=55%	ECB_03666/ECB_01944/ECB_01945/ECB_01946/ECB_01947
Ara-6	ribo	ebr01250	Biosynthesis of nucleotide sugars	48	-0.8676658106333924	-1.495056188525606	2.957527501818226e-4	0.010959689938238818	0.009754452319870235	123	tags=23%, list=3%, signal=22%	ECB_03664/ECB_03613/ECB_02817/ECB_01933/ECB_01941/ECB_01942/ECB_01944/ECB_01945/ECB_01946/ECB_01947/ECB_02814
Ara-6	ribo	ebr03010	Ribosome	55	0.6224599989507361	1.9656649240033308	2.9651789925631936e-4	0.010959689938238818	0.009754452319870235	973	tags=56%, list=24%, signal=44%	ECB_03150/ECB_01085/ECB_03586/ECB_03494/ECB_01686/ECB_03147/ECB_03160/ECB_03153/ECB_03167/ECB_03145/ECB_03149/ECB_00167/ECB_03164/ECB_03162/ECB_03090/ECB_03148/ECB_03154/ECB_03493/ECB_03032/ECB_02498/ECB_03163/ECB_03165/ECB_03169/ECB_02115/ECB_04070/ECB_04069/ECB_03091/ECB_03168/ECB_03157/ECB_03158/ECB_03171
Ara-6	ribo	ebr00340	Histidine metabolism	8	0.8948164692835491	1.8366516096177257	4.2686375185068293e-4	0.010959689938238818	0.009754452319870235	236	tags=88%, list=6%, signal=83%	ECB_01923/ECB_01924/ECB_01928/ECB_01925/ECB_01927/ECB_01926/ECB_01921
Ara-6	ribo	ebr00523	Polyketide sugar unit biosynthesis	6	-0.9782889505057627	-1.564400311851956	4.737605730668951e-4	0.010959689938238818	0.009754452319870235	63	tags=83%, list=2%, signal=82%	ECB_03666/ECB_01944/ECB_01945/ECB_01946/ECB_01947
Ara-6	ribo	ebr00020	Citrate cycle (TCA cycle)	29	0.7101073687935987	1.9036804616867595	5.953750951361476e-4	0.010959689938238818	0.009754452319870235	661	tags=52%, list=16%, signal=44%	ECB_00681/ECB_03096/ECB_01580/ECB_01253/ECB_00682/ECB_04023/ECB_00117/ECB_02137/ECB_01134/ECB_00687/ECB_00688/ECB_00684/ECB_01349/ECB_00680/ECB_00683
Ara-6	ribo	ebr00541	O-Antigen nucleotide sugar biosynthesis	24	-0.9087939866181823	-1.5125560774445796	6.237221916070871e-4	0.010959689938238818	0.009754452319870235	72	tags=33%, list=2%, signal=33%	ECB_03664/ECB_01933/ECB_01941/ECB_01942/ECB_01944/ECB_01945/ECB_01946/ECB_01947
Ara-6	ribo	ebr00220	Arginine biosynthesis	18	0.758930513915786	1.884855580479124	0.0015536573129506257	0.022527443148227	0.020050099164874696	421	tags=61%, list=10%, signal=55%	ECB_03844/ECB_02666/ECB_03845/ECB_03842/ECB_03843/ECB_04120/ECB_03210/ECB_03038/ECB_01730/ECB_02215/ECB_00932
Ara-6	ribo	ebr00542	O-Antigen repeat unit biosynthesis	5	-0.9812057146850723	-1.5618315361058437	0.001649226319928686	0.022527443148227	0.020050099164874696	71	tags=80%, list=2%, signal=79%	ECB_01936/ECB_01937/ECB_01939/ECB_01940
Ara-6	ribo	ebr02020	Two-component system	162	-0.7666687805687251	-1.3507376612598372	0.0018314994429452845	0.022527443148227	0.020050099164874696	196	tags=15%, list=5%, signal=15%	ECB_01577/ECB_01425/ECB_01863/ECB_00436/ECB_00933/ECB_00160/ECB_02360/ECB_00982/ECB_00975/ECB_00692/ECB_01862/ECB_00693/ECB_00976/ECB_00694/ECB_00981/ECB_03879/ECB_00518/ECB_00531/ECB_00532/ECB_00533/ECB_00534/ECB_00535/ECB_00536/ECB_01426/ECB_04277
Ara-6	ribo	ebr00630	Glyoxylate and dicarboxylate metabolism	42	0.6260172168581561	1.851328044885757	0.0020771073588546807	0.02322583683082961	0.02067169046132888	158	tags=17%, list=4%, signal=16%	ECB_03941/ECB_03887/ECB_03886/ECB_03096/ECB_01253/ECB_02737/ECB_00117
Ara-6	ribo	ebr01210	2-Oxocarboxylic acid metabolism	27	0.6702379740439073	1.780685459788188	0.003695476310368817	0.037878632181280375	0.03371311721739974	421	tags=44%, list=10%, signal=40%	ECB_03554/ECB_03844/ECB_02666/ECB_03842/ECB_03843/ECB_01253/ECB_03555/ECB_00117/ECB_03210/ECB_01134/ECB_02215/ECB_00932
Ara-6	ribo	ebr00525	Acarbose and validamycin biosynthesis	4	-0.9705550335599025	-1.5126203359132753	0.008509001984637502	0.08050824954695483	0.07165475355484213	62	tags=75%, list=2%, signal=74%	ECB_03666/ECB_01945/ECB_01947
Ara-6	ribo	ebr00910	Nitrogen metabolism	25	-0.8731429516579752	-1.4524598710410155	0.00986324974142786	0.08665569415683048	0.07712616339161635	76	tags=16%, list=2%, signal=16%	ECB_01425/ECB_01426/ECB_03077/ECB_03078
Ara-6	ribo	ebr00760	Nicotinate and nicotinamide metabolism	22	0.642410787020552	1.6520160696883266	0.017377620532696685	0.1424964883681128	0.12682614283511967	5	tags=9%, list=0%, signal=9%	ECB_00703/ECB_02468
Ara-6	ribo	ebr00240	Pyrimidine metabolism	56	0.5192349346690844	1.6516921992385167	0.019420957055849217	0.14929860736684086	0.1328802324873894	854	tags=41%, list=21%, signal=33%	ECB_02089/ECB_02410/ECB_00036/ECB_02390/ECB_00037/ECB_02076/ECB_04113/ECB_04085/ECB_02531/ECB_01971/ECB_04112/ECB_02161/ECB_01498/ECB_02640/ECB_02532/ECB_02075/ECB_00431/ECB_00291/ECB_02091/ECB_00617/ECB_00034/ECB_02160/ECB_00914
Ara-6	ribo	ebr01220	Degradation of aromatic compounds	23	-0.842000688128389	-1.3953718981171823	0.037786774628879895	0.2729666509571633	0.24294849550316636	6	tags=13%, list=0%, signal=13%	ECB_01436/ECB_04221/ECB_04222
Ara-6	ribo	ebr01200	Carbon metabolism	112	0.3861196734330336	1.3348580294866939	0.03994633916446293	0.2729666509571633	0.24294849550316636	420	tags=23%, list=10%, signal=21%	ECB_03941/ECB_03887/ECB_03886/ECB_00681/ECB_02083/ECB_03096/ECB_01580/ECB_01822/ECB_01253/ECB_00682/ECB_04023/ECB_02737/ECB_01823/ECB_00117/ECB_01931/ECB_03288/ECB_02137/ECB_01134/ECB_03827/ECB_01784/ECB_00687/ECB_04100/ECB_02692/ECB_03951/ECB_00688/ECB_00684
Ara-6	ribo	ebr02026	Biofilm formation - Escherichia coli	44	-0.7853709475831995	-1.355849131918701	0.0498220640569395	0.32253230942123995	0.28706341617294784	213	tags=20%, list=5%, signal=20%	ECB_01318/ECB_03281/ECB_03280/ECB_01863/ECB_01039/ECB_01862/ECB_03269/ECB_02800/ECB_04277
Ara-6	ribo	ebr00650	Butanoate metabolism	35	0.480445702751644	1.3613471045477619	0.1134825039602105	0.6511601712097319	0.5795520565324102	669	tags=37%, list=16%, signal=31%	ECB_03554/ECB_00681/ECB_00682/ECB_04023/ECB_03555/ECB_02692/ECB_00684/ECB_01770/ECB_01349/ECB_02517/ECB_03365/ECB_00683/ECB_00305
Ara-6	ribo	ebr00640	Propanoate metabolism	32	0.49670016921259513	1.366496835693966	0.1152073732718894	0.6511601712097319	0.5795520565324102	414	tags=12%, list=10%, signal=11%	ECB_03941/ECB_00117/ECB_00687/ECB_00688
Ara-6	ribo	ebr00680	Methane metabolism	33	0.484952978222096	1.3529515996553032	0.1187214611872146	0.6511601712097319	0.5795520565324102	54	tags=9%, list=1%, signal=9%	ECB_03941/ECB_02083/ECB_03096
Ara-6	ribo	ebr00660	C5-Branched dibasic acid metabolism	11	0.6251987941772915	1.3831439214917327	0.12176165803108809	0.6511601712097319	0.5795520565324102	576	tags=45%, list=14%, signal=39%	ECB_03554/ECB_03555/ECB_00687/ECB_00688/ECB_00073
Ara-6	ribo	ebr00350	Tyrosine metabolism	19	-0.8117713567812748	-1.3328805581783405	0.1272984441301273	0.6524045261669025	0.5806595697163702	6	tags=16%, list=0%, signal=16%	ECB_01436/ECB_04221/ECB_04222
Ara-6	ribo	ebr00633	Nitrotoluene degradation	6	-0.9060539262338799	-1.4488879221442474	0.14522058823529413	0.6836527972572853	0.6084714669641222	154	tags=50%, list=4%, signal=48%	ECB_00975/ECB_00976/ECB_00539
Ara-6	ribo	ebr00332	Carbapenem biosynthesis	2	-0.9033511413307431	-1.2945899499878526	0.14671814671814673	0.6836527972572853	0.6084714669641222	401	tags=100%, list=10%, signal=90%	ECB_00240
Ara-6	ribo	ebr00130	Ubiquinone and other terpenoid-quinone biosynthesis	20	-0.7985326306277561	-1.3049001952201649	0.15007012622720897	0.6836527972572853	0.6084714669641222	143	tags=15%, list=3%, signal=15%	ECB_01007/ECB_02187/ECB_02188
Ara-6	ribo	ebr00401	Novobiocin biosynthesis	4	0.762131990459574	1.3398081555121768	0.15948275862068967	0.6863436123348017	0.6108663729809105	421	tags=50%, list=10%, signal=45%	ECB_01923/ECB_00932
Ara-6	ribo	ebr00500	Starch and sucrose metabolism	36	-0.7460718741882766	-1.2543398957807241	0.1656288916562889	0.6863436123348017	0.6108663729809105	297	tags=17%, list=7%, signal=16%	ECB_03281/ECB_03280/ECB_00351/ECB_03423/ECB_03268/ECB_03269
Ara-6	ribo	ebr03440	Homologous recombination	28	0.4843581594123869	1.292932233753399	0.16740088105726872	0.6863436123348017	0.6108663729809105	478	tags=25%, list=12%, signal=22%	ECB_01834/ECB_01813/ECB_04247/ECB_04068/ECB_01832/ECB_03584/ECB_04239
Ara-6	ribo	ebr02040	Flagellar assembly	23	-0.7730621033423354	-1.2811261911210854	0.17543859649122806	0.6960950764006791	0.6195454680844726	375	tags=57%, list=9%, signal=52%	ECB_01066/ECB_01079/ECB_02937/ECB_01071/ECB_01072/ECB_01073/ECB_01074/ECB_01076/ECB_01075/ECB_01078/ECB_01863/ECB_01077/ECB_01862
Ara-6	ribo	ebr02030	Bacterial chemotaxis	18	-0.7919586687935507	-1.3118001870125986	0.19602272727272727	0.7417085427135679	0.6601428193599578	222	tags=17%, list=5%, signal=16%	ECB_03395/ECB_03906/ECB_03637
Ara-6	ribo	ebr02010	ABC transporters	183	-0.6459843059188134	-1.136720168779719	0.19899497487437187	0.7417085427135679	0.6601428193599578	278	tags=16%, list=7%, signal=16%	ECB_02324/ECB_00938/ECB_01113/ECB_01271/ECB_00891/ECB_04155/ECB_04153/ECB_01217/ECB_03395/ECB_01454/ECB_00713/ECB_01220/ECB_03394/ECB_01221/ECB_01218/ECB_03393/ECB_03392/ECB_01219/ECB_03391/ECB_02828/ECB_02827/ECB_03905/ECB_03904/ECB_03907/ECB_03906/ECB_02815/ECB_03634/ECB_03635/ECB_03636/ECB_03637
Ara-6	ribo	ebr00920	Sulfur metabolism	31	0.4331867172152075	1.1924668352765353	0.22624434389140272	0.7829489721381613	0.6968480368195874	455	tags=23%, list=11%, signal=20%	ECB_03802/ECB_00315/ECB_02600/ECB_00316/ECB_00317/ECB_02413/ECB_03885
Ara-6	ribo	ebr00450	Selenocompound metabolism	17	-0.7848826443653697	-1.3013457524544947	0.23419540229885058	0.7829489721381613	0.6968480368195874	17	tags=12%, list=0%, signal=12%	ECB_00892/ECB_03891
Ara-6	ribo	ebr00903	Limonene and pinene degradation	2	-0.8449981077015082	-1.2109643835481771	0.23552123552123552	0.7829489721381613	0.6968480368195874	237	tags=100%, list=6%, signal=94%	ECB_02265
Ara-6	ribo	ebr00930	Caprolactam degradation	2	-0.8449981077015082	-1.2109643835481771	0.23552123552123552	0.7829489721381613	0.6968480368195874	237	tags=100%, list=6%, signal=94%	ECB_02265
Ara-6	ribo	ebr03410	Base excision repair	14	0.5100783441415333	1.2045524822882825	0.2478134110787172	0.8021328832284794	0.7139222923043378	1138	tags=64%, list=28%, signal=47%	ECB_02088/ECB_01974/ECB_03399/ECB_03492/ECB_02791/ECB_02938/ECB_01718/ECB_02474/ECB_00674
Ara-6	ribo	ebr01040	Biosynthesis of unsaturated fatty acids	3	-0.8261720499095725	-1.2395751149811567	0.26045627376425856	0.8139705882352942	0.7244582043343655	244	tags=100%, list=6%, signal=94%	ECB_01227/ECB_00404
Ara-6	ribo	ebr00511	Other glycan degradation	3	0.7422311476453802	1.2097166198606224	0.2647058823529412	0.8139705882352942	0.7244582043343655	1032	tags=67%, list=25%, signal=50%	ECB_00298/ECB_02945
Ara-6	ribo	ebr00740	Riboflavin metabolism	17	-0.7639089585845045	-1.2665711054417388	0.31896551724137934	0.9509752240379545	0.846396433889151	6	tags=18%, list=0%, signal=18%	ECB_00983/ECB_03688/ECB_04221
Ara-6	ribo	ebr00281	Geraniol degradation	5	-0.7489061434059254	-1.1920693233326667	0.3247232472324723	0.9509752240379545	0.846396433889151	609	tags=60%, list=15%, signal=51%	ECB_02266/ECB_02265/ECB_04135
Ara-6	ribo	ebr00552	Teichoic acid biosynthesis	3	-0.7517344865542122	-1.1278902048401789	0.3365019011406844	0.9625519497745159	0.8567000665515588	504	tags=100%, list=12%, signal=88%	ECB_02927/ECB_00808
Ara-6	ribo	ebr00670	One carbon pool by folate	13	-0.7800302722682787	-1.2821714072094479	0.35239567233384855	0.9851060840241675	0.8767739215961783	17	tags=23%, list=0%, signal=23%	ECB_02743/ECB_01208/ECB_03891
Ara-6	ribo	ebr00770	Pantothenate and CoA biosynthesis	23	0.42298285557905374	1.081557231846599	0.3831417624521073	0.9912376079309242	0.8822311615303049	134	tags=13%, list=3%, signal=13%	ECB_03554/ECB_03555/ECB_02076
Ara-6	ribo	ebr01502	Vancomycin resistance	8	-0.6930933852140078	-1.1399669807888573	0.3989547038327526	0.9912376079309242	0.8822311615303049	1271	tags=100%, list=31%, signal=69%	ECB_03925/ECB_01446/ECB_00091/ECB_00087/ECB_00088/ECB_00328/ECB_00093
Ara-6	ribo	ebr00330	Arginine and proline metabolism	25	0.4049641728037902	1.048555276336183	0.4025423728813559	0.9912376079309242	0.8822311615303049	442	tags=24%, list=11%, signal=22%	ECB_00120/ECB_00119/ECB_02767/ECB_01553/ECB_00932/ECB_01717
Ara-6	ribo	ebr03070	Bacterial secretion system	41	-0.6422582590373782	-1.1015621702335106	0.41636582430806257	0.9912376079309242	0.8822311615303049	497	tags=17%, list=12%, signal=15%	ECB_02829/ECB_03467/ECB_03857/ECB_02838/ECB_00596/ECB_02835/ECB_00530
Ara-6	ribo	ebr01501	beta-Lactam resistance	17	-0.7228831775166625	-1.198549820582099	0.4353448275862069	0.9912376079309242	0.8822311615303049	227	tags=41%, list=6%, signal=39%	ECB_00384/ECB_01217/ECB_00933/ECB_01220/ECB_01221/ECB_01218/ECB_01219
Ara-6	ribo	ebr00360	Phenylalanine metabolism	20	0.39927372962866425	1.0051897194614943	0.43944636678200694	0.9912376079309242	0.8822311615303049	1117	tags=40%, list=27%, signal=29%	ECB_01923/ECB_00932/ECB_02430/ECB_00305/ECB_00768/ECB_00301/ECB_00304/ECB_01357
Ara-6	ribo	ebr02060	Phosphotransferase system (PTS)	45	0.34893431400620356	1.0309945514161192	0.44594594594594594	0.9912376079309242	0.8822311615303049	794	tags=20%, list=19%, signal=16%	ECB_01787/ECB_01788/ECB_01789/ECB_04061/ECB_01707/ECB_02329/ECB_00636/ECB_00690/ECB_04060
Ara-6	ribo	ebr00270	Cysteine and methionine metabolism	33	-0.6473609697751082	-1.0793683537492127	0.44699872286079184	0.9912376079309242	0.8822311615303049	54	tags=9%, list=1%, signal=9%	ECB_00158/ECB_02483/ECB_03891
Ara-6	ribo	ebr00643	Styrene degradation	2	0.7156386595434677	1.0721997991487122	0.44742268041237115	0.9912376079309242	0.8822311615303049	1173	tags=100%, list=28%, signal=72%	ECB_01357/ECB_04073
Ara-6	ribo	ebr00790	Folate biosynthesis	26	0.37849889308302487	0.9972640449721003	0.4533898305084746	0.9912376079309242	0.8822311615303049	790	tags=35%, list=19%, signal=28%	ECB_01254/ECB_02082/ECB_00330/ECB_01836/ECB_00749/ECB_00750/ECB_00141/ECB_00794/ECB_00748
Ara-6	ribo	ebr00562	Inositol phosphate metabolism	3	-0.665794535284906	-0.9989472988343595	0.4923954372623574	0.9912376079309242	0.8822311615303049	1117	tags=100%, list=27%, signal=73%	ECB_03804/ECB_00983
Ara-6	ribo	ebr00361	Chlorocyclohexane and chlorobenzene degradation	2	0.6913550267119961	1.0358170438331809	0.4948453608247423	0.9912376079309242	0.8822311615303049	1273	tags=100%, list=31%, signal=69%	ECB_03717/ECB_02875
Ara-6	ribo	ebr00364	Fluorobenzoate degradation	2	0.6913550267119961	1.0358170438331809	0.4948453608247423	0.9912376079309242	0.8822311615303049	1273	tags=100%, list=31%, signal=69%	ECB_03717/ECB_02875
Ara-6	ribo	ebr00623	Toluene degradation	2	0.6913550267119961	1.0358170438331809	0.4948453608247423	0.9912376079309242	0.8822311615303049	1273	tags=100%, list=31%, signal=69%	ECB_03717/ECB_02875
Ara-6	ribo	ebr00600	Sphingolipid metabolism	2	0.6878428267464085	1.0305549188103718	0.5030927835051546	0.9912376079309242	0.8822311615303049	339	tags=50%, list=8%, signal=46%	ECB_00298
Ara-6	ribo	ebr00290	Valine, leucine and isoleucine biosynthesis	17	0.37617656190532534	0.9295504002627635	0.5196078431372549	0.9912376079309242	0.8822311615303049	344	tags=18%, list=8%, signal=16%	ECB_03554/ECB_03555/ECB_02215
Ara-6	ribo	ebr00470	D-Amino acid metabolism	13	-0.6245938603891401	-1.0266734733009062	0.5208655332302936	0.9912376079309242	0.8822311615303049	1271	tags=77%, list=31%, signal=53%	ECB_01165/ECB_03925/ECB_00089/ECB_03852/ECB_02276/ECB_02686/ECB_01481/ECB_00328/ECB_00093/ECB_00436
Ara-6	ribo	ebr00540	Lipopolysaccharide biosynthesis	37	-0.6033278415539236	-1.0194109683104013	0.5517241379310345	0.9912376079309242	0.8822311615303049	521	tags=30%, list=13%, signal=26%	ECB_03487/ECB_00177/ECB_03477/ECB_00179/ECB_03062/ECB_03985/ECB_02288/ECB_03479/ECB_00919/ECB_02817/ECB_02814
Ara-6	ribo	ebr00561	Glycerolipid metabolism	14	-0.5880681554594779	-0.9685644703100632	0.5584218512898331	0.9912376079309242	0.8822311615303049	1066	tags=50%, list=26%, signal=37%	ECB_02989/ECB_03811/ECB_01174/ECB_03913/ECB_01175/ECB_01173/ECB_00280
Ara-6	ribo	ebr00380	Tryptophan metabolism	9	-0.5401139572469575	-0.8886006037558273	0.5662650602409639	0.9912376079309242	0.8822311615303049	893	tags=44%, list=22%, signal=35%	ECB_03828/ECB_02151/ECB_01701/ECB_02265
Ara-6	ribo	ebr00260	Glycine, serine and threonine metabolism	38	0.31373149134558354	0.9118715579246139	0.572972972972973	0.9912376079309242	0.8822311615303049	566	tags=21%, list=14%, signal=18%	ECB_00267/ECB_00268/ECB_02737/ECB_00875/ECB_01784/ECB_01235/ECB_02736/ECB_01498
Ara-6	ribo	ebr00550	Peptidoglycan biosynthesis	23	-0.6313142475719618	-1.0462202375404541	0.5762483130904184	0.9912376079309242	0.8822311615303049	723	tags=52%, list=18%, signal=43%	ECB_00172/ECB_00087/ECB_02927/ECB_00088/ECB_00328/ECB_00093/ECB_03853/ECB_00092/ECB_00601/ECB_00808/ECB_00148/ECB_02411
Ara-6	ribo	ebr00430	Taurine and hypotaurine metabolism	6	-0.5450854325847799	-0.8716563958743854	0.5882352941176471	0.9912376079309242	0.8822311615303049	717	tags=67%, list=17%, signal=55%	ECB_02221/ECB_03296/ECB_02222/ECB_01451
Ara-6	ribo	ebr03018	RNA degradation	16	0.35913347680243246	0.8674290033856179	0.6270096463022508	0.9912376079309242	0.8822311615303049	1070	tags=50%, list=26%, signal=37%	ECB_04039/ECB_04046/ECB_03031/ECB_00014/ECB_02393/ECB_03701/ECB_01080/ECB_04013
Ara-6	ribo	ebr03430	Mismatch repair	24	0.32671804360162987	0.8381933448684605	0.6530612244897959	0.9912376079309242	0.8822311615303049	403	tags=21%, list=10%, signal=19%	ECB_01813/ECB_04247/ECB_01914/ECB_01815/ECB_03584
Ara-6	ribo	ebr03420	Nucleotide excision repair	8	-0.46022156142874826	-0.756950499121948	0.6550522648083623	0.9912376079309242	0.8822311615303049	535	tags=38%, list=13%, signal=33%	ECB_02311/ECB_01110/ECB_00746
Ara-6	ribo	ebr03060	Protein export	18	-0.49008021114011185	-0.8117687676859834	0.6605113636363636	0.9912376079309242	0.8822311615303049	941	tags=50%, list=23%, signal=39%	ECB_00357/ECB_03730/ECB_03313/ECB_00356/ECB_03467/ECB_03857/ECB_02462/ECB_00031/ECB_00596
Ara-6	ribo	ebr00627	Aminobenzoate degradation	5	-0.5164572119334876	-0.8220693668767641	0.6605166051660517	0.9912376079309242	0.8822311615303049	469	tags=60%, list=11%, signal=53%	ECB_01663/ECB_02148/ECB_02149
Ara-6	ribo	ebr00480	Glutathione metabolism	24	-0.5459081981601457	-0.9085851964388736	0.6618229854689565	0.9912376079309242	0.8822311615303049	311	tags=25%, list=8%, signal=23%	ECB_01679/ECB_01196/ECB_02795/ECB_00672/ECB_02864/ECB_00542
Ara-6	ribo	ebr00999	Biosynthesis of various plant secondary metabolites	3	0.5395195105361038	0.8793294659016663	0.6638655462184874	0.9912376079309242	0.8822311615303049	1198	tags=67%, list=29%, signal=47%	ECB_02062/ECB_02772
Ara-6	ribo	ebr00250	Alanine, aspartate and glutamate metabolism	33	-0.5717892367326178	-0.9533648705420231	0.6704980842911877	0.9912376079309242	0.8822311615303049	33	tags=12%, list=1%, signal=12%	ECB_03613/ECB_00436/ECB_03077/ECB_03078
Ara-6	ribo	ebr00520	Amino sugar and nucleotide sugar metabolism	46	-0.5339725908438362	-0.9224636452890853	0.6744457409568262	0.9912376079309242	0.8822311615303049	72	tags=11%, list=2%, signal=11%	ECB_03664/ECB_03613/ECB_02180/ECB_01933/ECB_03082
Ara-6	ribo	ebr00625	Chloroalkane and chloroalkene degradation	4	-0.5209748403767185	-0.8119448262120207	0.6877323420074349	0.9912376079309242	0.8822311615303049	721	tags=75%, list=18%, signal=62%	ECB_01215/ECB_03444/ECB_01436
Ara-6	ribo	ebr00626	Naphthalene degradation	4	-0.5209748403767185	-0.8119448262120207	0.6877323420074349	0.9912376079309242	0.8822311615303049	721	tags=75%, list=18%, signal=62%	ECB_01215/ECB_03444/ECB_01436
Ara-6	ribo	ebr00310	Lysine degradation	17	-0.4545607351341752	-0.7536676803164019	0.6925287356321839	0.9912376079309242	0.8822311615303049	817	tags=41%, list=20%, signal=33%	ECB_02151/ECB_00184/ECB_02148/ECB_02942/ECB_02149/ECB_02265/ECB_01401
Ara-6	ribo	ebr00030	Pentose phosphate pathway	32	-0.5582221838930096	-0.9339017703391059	0.6942675159235668	0.9912376079309242	0.8822311615303049	21	tags=12%, list=1%, signal=13%	ECB_04257/ECB_01182/ECB_04259/ECB_03638
Ara-6	ribo	ebr00900	Terpenoid backbone biosynthesis	15	-0.4452408046807591	-0.7360559563611174	0.6970149253731344	0.9912376079309242	0.8822311615303049	250	tags=40%, list=6%, signal=38%	ECB_00368/ECB_02151/ECB_00172/ECB_00171/ECB_00033/ECB_02825
Ara-6	ribo	ebr00460	Cyanoamino acid metabolism	7	-0.4375301367491723	-0.7158340789590991	0.7043010752688172	0.9912376079309242	0.8822311615303049	1206	tags=71%, list=29%, signal=51%	ECB_00795/ECB_03628/ECB_02787/ECB_03296/ECB_01736
Ara-6	ribo	ebr01232	Nucleotide metabolism	61	-0.49487880264402717	-0.8620393462041027	0.7308970099667774	0.9912376079309242	0.8822311615303049	479	tags=13%, list=12%, signal=12%	ECB_03549/ECB_04258/ECB_00124/ECB_00428/ECB_00632/ECB_04270/ECB_03505/ECB_02483
Ara-6	ribo	ebr00970	Aminoacyl-tRNA biosynthesis	25	-0.4693663416861124	-0.7807836904849131	0.7349869451697127	0.9912376079309242	0.8822311615303049	1156	tags=56%, list=28%, signal=41%	ECB_00934/ECB_01607/ECB_00897/ECB_02406/ECB_03138/ECB_03236/ECB_03446/ECB_03410/ECB_04124/ECB_02306/ECB_03411/ECB_00611/ECB_00030/ECB_00193
Ara-6	ribo	ebr00410	beta-Alanine metabolism	13	-0.40808373253902647	-0.6707858812803742	0.740340030911901	0.9912376079309242	0.8822311615303049	423	tags=23%, list=10%, signal=21%	ECB_01451/ECB_02265/ECB_01401
Ara-6	ribo	ebr00230	Purine metabolism	77	-0.4859708825134259	-0.8557028167215639	0.7454350161117078	0.9912376079309242	0.8822311615303049	479	tags=14%, list=12%, signal=13%	ECB_03549/ECB_00124/ECB_01182/ECB_04259/ECB_00466/ECB_00428/ECB_00053/ECB_00632/ECB_04270/ECB_03505/ECB_02483
Ara-6	ribo	ebr03030	DNA replication	18	0.31005381278557015	0.7700397448277585	0.7583892617449665	0.9912376079309242	0.8822311615303049	403	tags=17%, list=10%, signal=15%	ECB_01813/ECB_04247/ECB_03584
Ara-6	ribo	ebr00261	Monobactam biosynthesis	8	-0.3897412403047825	-0.6410278246443839	0.759581881533101	0.9912376079309242	0.8822311615303049	1186	tags=50%, list=29%, signal=36%	ECB_03896/ECB_02370/ECB_00002/ECB_03285
Ara-6	ribo	ebr00280	Valine, leucine and isoleucine degradation	10	-0.4015536619234247	-0.6546467623094917	0.7639123102866779	0.9912376079309242	0.8822311615303049	817	tags=30%, list=20%, signal=24%	ECB_02151/ECB_02266/ECB_02265
Ara-6	ribo	ebr00362	Benzoate degradation	10	-0.39121969603008294	-0.6377994565683652	0.7757166947723441	0.9912376079309242	0.8822311615303049	817	tags=40%, list=20%, signal=32%	ECB_02151/ECB_02266/ECB_00306/ECB_02265
Ara-6	ribo	ebr00300	Lysine biosynthesis	13	-0.38797014755503	-0.6377242624178593	0.7789799072642968	0.9912376079309242	0.8822311615303049	1321	tags=69%, list=32%, signal=47%	ECB_00164/ECB_00086/ECB_03896/ECB_02370/ECB_00002/ECB_00087/ECB_03285/ECB_02686/ECB_02363
Ara-6	ribo	ebr00190	Oxidative phosphorylation	42	-0.4792364917737421	-0.8241947822277137	0.7793764988009593	0.9912376079309242	0.8822311615303049	160	tags=12%, list=4%, signal=12%	ECB_00982/ECB_00692/ECB_00693/ECB_00694/ECB_00981
Ara-6	ribo	ebr01053	Biosynthesis of siderophore group nonribosomal peptides	8	0.35703122891674827	0.7328228790857773	0.7827102803738317	0.9912376079309242	0.8822311615303049	1602	tags=75%, list=39%, signal=46%	ECB_00562/ECB_02192/ECB_00564/ECB_00563/ECB_00560/ECB_00561
Ara-6	ribo	ebr00860	Porphyrin metabolism	22	-0.40061389782139556	-0.6591231585715286	0.7849315068493151	0.9912376079309242	0.8822311615303049	867	tags=45%, list=21%, signal=36%	ECB_03680/ECB_03752/ECB_03678/ECB_03679/ECB_00607/ECB_01185/ECB_02306/ECB_00153/ECB_02336/ECB_03187
Ara-6	ribo	ebr01120	Microbial metabolism in diverse environments	268	-0.5107502941146502	-0.8964121044893909	0.7952047952047953	0.9912376079309242	0.8822311615303049	257	tags=6%, list=6%, signal=6%	ECB_03764/ECB_00999/ECB_02265/ECB_00280/ECB_01401/ECB_01425/ECB_04135/ECB_00975/ECB_00976/ECB_00539/ECB_01426/ECB_02354/ECB_03077/ECB_03078/ECB_04221/ECB_04222
Ara-6	ribo	ebr00440	Phosphonate and phosphinate metabolism	8	0.3497089811047131	0.7177936315343079	0.7967289719626168	0.9912376079309242	0.8822311615303049	1110	tags=38%, list=27%, signal=27%	ECB_03965/ECB_03967/ECB_03968
Ara-6	ribo	ebr00040	Pentose and glucuronate interconversions	35	0.265325649807026	0.7518025513775132	0.7980769230769231	0.9912376079309242	0.8822311615303049	825	tags=29%, list=20%, signal=23%	ECB_00725/ECB_01948/ECB_02691/ECB_02653/ECB_02961/ECB_01586/ECB_02654/ECB_01212/ECB_04065/ECB_04191
Ara-6	ribo	ebr01110	Biosynthesis of secondary metabolites	342	-0.5204735254322395	-0.9101030393570796	0.7982017982017982	0.9912376079309242	0.8822311615303049	156	tags=7%, list=4%, signal=8%	ECB_03688/ECB_01265/ECB_01662/ECB_03764/ECB_00033/ECB_02265/ECB_00280/ECB_03280/ECB_03652/ECB_04135/ECB_02187/ECB_00351/ECB_02825/ECB_03423/ECB_03268/ECB_03269/ECB_01933/ECB_01944/ECB_01945/ECB_01946/ECB_01947/ECB_02188/ECB_03077/ECB_03078/ECB_03891
Ara-6	ribo	ebr00051	Fructose and mannose metabolism	44	-0.45024760485437676	-0.7772987096974454	0.8113879003558719	0.9912376079309242	0.8822311615303049	72	tags=16%, list=2%, signal=16%	ECB_02096/ECB_00343/ECB_02218/ECB_02756/ECB_02097/ECB_01692/ECB_01933
Ara-6	ribo	ebr00400	Phenylalanine, tyrosine and tryptophan biosynthesis	21	0.28682656935384165	0.7291768916000679	0.8185185185185185	0.9912376079309242	0.8822311615303049	421	tags=14%, list=10%, signal=13%	ECB_01923/ECB_01235/ECB_00932
Ara-6	ribo	ebr00071	Fatty acid degradation	14	-0.34335070518326527	-0.5655080806689448	0.834597875569044	0.9912376079309242	0.8822311615303049	966	tags=43%, list=23%, signal=33%	ECB_00216/ECB_02151/ECB_03444/ECB_02266/ECB_01436/ECB_02265
Ara-6	ribo	ebr01503	Cationic antimicrobial peptide (CAMP) resistance	35	-0.4120975907806155	-0.6886849722959159	0.836272040302267	0.9912376079309242	0.8822311615303049	783	tags=40%, list=19%, signal=33%	ECB_02181/ECB_03396/ECB_01268/ECB_02179/ECB_01267/ECB_03983/ECB_01269/ECB_00179/ECB_03985/ECB_01270/ECB_01490/ECB_01271/ECB_02180/ECB_00160
Ara-6	ribo	ebr00590	Arachidonic acid metabolism	2	-0.515927599969727	-0.7393743753489306	0.8397683397683398	0.9912376079309242	0.8822311615303049	569	tags=100%, list=14%, signal=86%	ECB_01679
Ara-6	ribo	ebr03020	RNA polymerase	4	-0.4229516180176349	-0.6591745922684065	0.8420074349442379	0.9912376079309242	0.8822311615303049	978	tags=75%, list=24%, signal=57%	ECB_03864/ECB_03863/ECB_03506
Ara-6	ribo	ebr01230	Biosynthesis of amino acids	118	-0.4455685239267652	-0.7876460974201879	0.8462321792260692	0.9912376079309242	0.8822311615303049	33	tags=3%, list=1%, signal=3%	ECB_03652/ECB_03077/ECB_03078/ECB_03891
Ara-6	ribo	ebr00053	Ascorbate and aldarate metabolism	19	0.27973339386714813	0.6992250615890656	0.8542372881355932	0.9912376079309242	0.8822311615303049	1072	tags=47%, list=26%, signal=35%	ECB_04061/ECB_02991/ECB_04059/ECB_01586/ECB_04060/ECB_04065/ECB_03427/ECB_04062/ECB_02993
Ara-6	ribo	ebr00750	Vitamin B6 metabolism	10	-0.33947175378989464	-0.5534355818088864	0.8684654300168634	0.9950796107916852	0.8856506591556291	536	tags=30%, list=13%, signal=26%	ECB_00004/ECB_02245/ECB_00056
Ara-6	ribo	ebr04122	Sulfur relay system	19	0.26673481782597946	0.6667336596605821	0.8813559322033898	0.9950796107916852	0.8856506591556291	790	tags=32%, list=19%, signal=26%	ECB_02422/ECB_02413/ECB_00749/ECB_00750/ECB_03319/ECB_00748
Ara-6	ribo	ebr00052	Galactose metabolism	40	-0.3412844276289634	-0.5822689509173471	0.8887545344619106	0.9950796107916852	0.8856506591556291	257	tags=12%, list=6%, signal=12%	ECB_01692/ECB_04167/ECB_03001/ECB_03764/ECB_00351
Ara-6	ribo	ebr02024	Quorum sensing	58	-0.4027874563660273	-0.6963079532199453	0.9031531531531531	0.9950796107916852	0.8856506591556291	462	tags=21%, list=11%, signal=19%	ECB_03467/ECB_01451/ECB_00707/ECB_01404/ECB_03857/ECB_01217/ECB_01863/ECB_01220/ECB_01221/ECB_01218/ECB_01862/ECB_01219
Ara-6	ribo	ebr00061	Fatty acid biosynthesis	14	0.2685516503768515	0.6341860241655213	0.9125364431486881	0.9950796107916852	0.8856506591556291	109	tags=7%, list=3%, signal=7%	ECB_04076
Ara-6	ribo	ebr00730	Thiamine metabolism	15	-0.2925045539681967	-0.4835579240438544	0.9164179104477612	0.9950796107916852	0.8856506591556291	1214	tags=53%, list=29%, signal=38%	ECB_03870/ECB_00425/ECB_00371/ECB_04031/ECB_00368/ECB_03869/ECB_00365/ECB_03866
Ara-6	ribo	ebr00620	Pyruvate metabolism	60	-0.3886104384095239	-0.6747048046995878	0.9175027870680045	0.9950796107916852	0.8856506591556291	276	tags=7%, list=7%, signal=6%	ECB_00931/ECB_00280/ECB_04135/ECB_02354
Ara-6	ribo	ebr00592	alpha-Linolenic acid metabolism	3	0.3469558815105847	0.5654819223812448	0.9222689075630253	0.9950796107916852	0.8856506591556291	883	tags=67%, list=21%, signal=52%	ECB_03736/ECB_03700
Ara-6	ribo	ebr00564	Glycerophospholipid metabolism	29	0.2304339372618907	0.6177552907531078	0.9461883408071748	0.9969666329625885	0.8873301654095782	353	tags=14%, list=9%, signal=13%	ECB_02165/ECB_02167/ECB_02169/ECB_02684
Ara-6	ribo	ebr00780	Biotin metabolism	16	-0.2460825668219686	-0.41157953529415076	0.9580318379160637	0.9969666329625885	0.8873301654095782	710	tags=25%, list=17%, signal=21%	ECB_00742/ECB_03264/ECB_00743/ECB_01265
Ara-6	ribo	ebr00010	Glycolysis / Gluconeogenesis	48	-0.2380769345774297	-0.4102252157721399	0.9789719626168224	0.9969666329625885	0.8873301654095782	1157	tags=40%, list=28%, signal=29%	ECB_01005/ECB_01097/ECB_03804/ECB_01671/ECB_02317/ECB_02566/ECB_00114/ECB_02756/ECB_02757/ECB_01645/ECB_01371/ECB_03444/ECB_01692/ECB_03605/ECB_04271/ECB_01436/ECB_03764/ECB_00280/ECB_04135
Ara-6	ribo	ebr01212	Fatty acid metabolism	21	-0.2302808268985389	-0.3790444670632283	0.9836065573770492	0.9969666329625885	0.8873301654095782	966	tags=29%, list=23%, signal=22%	ECB_00216/ECB_02151/ECB_01087/ECB_02266/ECB_01265/ECB_02265
Ara-6	ribo	ebr01100	Metabolic pathways	917	-0.4861856607679112	-0.8439337030366773	0.984015984015984	0.9969666329625885	0.8873301654095782	488	tags=12%, list=12%, signal=13%	ECB_01482/ECB_01481/ECB_03434/ECB_00088/ECB_03866/ECB_03549/ECB_02795/ECB_00328/ECB_00608/ECB_02148/ECB_01007/ECB_03062/ECB_03985/ECB_00003/ECB_02942/ECB_04258/ECB_00153/ECB_01237/ECB_00093/ECB_01175/ECB_03853/ECB_04257/ECB_01436/ECB_00124/ECB_01451/ECB_02336/ECB_01423/ECB_02743/ECB_01182/ECB_00092/ECB_02928/ECB_00707/ECB_00239/ECB_00601/ECB_00240/ECB_00983/ECB_02632/ECB_04259/ECB_02149/ECB_00466…
Ara-6	ribo	ebr00621	Dioxin degradation	4	-0.2831905858609751	-0.44135553812061823	0.9851301115241635	0.9969666329625885	0.8873301654095782	580	tags=25%, list=14%, signal=22%	ECB_00306
Ara-6	ribo	ebr00622	Xylene degradation	4	-0.2831905858609751	-0.44135553812061823	0.9851301115241635	0.9969666329625885	0.8873301654095782	580	tags=25%, list=14%, signal=22%	ECB_00306
Ara-6	ribo	ebr00785	Lipoic acid metabolism	3	0.26320839770811155	0.42898708064797414	0.9936974789915967	0.9969666329625885	0.8873301654095782	1175	tags=67%, list=29%, signal=48%	ECB_00599/ECB_04262
Ara-6	ribo	ebr01240	Biosynthesis of cofactors	142	-0.2496508264310598	-0.4404016492020193	0.9969666329625885	0.9969666329625885	0.8873301654095782	712	tags=17%, list=17%, signal=14%	ECB_02190/ECB_00742/ECB_03264/ECB_03869/ECB_00362/ECB_00607/ECB_01185/ECB_00743/ECB_00752/ECB_02306/ECB_00365/ECB_02245/ECB_03866/ECB_00608/ECB_01007/ECB_00153/ECB_02336/ECB_02928/ECB_00056/ECB_03855/ECB_03688/ECB_01265/ECB_02187/ECB_02188
Ara+1	ribo	ebr00440	Phosphonate and phosphinate metabolism	8	-0.992431640625	-1.5714818319807125	3.9543060694417673e-10	4.824253404718956e-8	4.1208031671024736e-8	40	tags=100%, list=1%, signal=99%	ECB_03965/ECB_03967/ECB_03968/ECB_03970/ECB_03971/ECB_03972/ECB_03973
Ara+1	ribo	ebr03070	Bacterial secretion system	41	-0.9071156891354458	-1.6333716430494096	4.724835849496903e-9	2.882149868193111e-7	2.4618881531589125e-7	86	tags=24%, list=2%, signal=24%	ECB_02829/ECB_02831/ECB_02832/ECB_02833/ECB_02834/ECB_02835/ECB_02836/ECB_02837/ECB_02838/ECB_02839
Ara+1	ribo	ebr00630	Glyoxylate and dicarboxylate metabolism	42	0.739490444158378	2.3481114815916717	6.803817298822699e-7	2.766885701521231e-5	2.363431272222622e-5	325	tags=33%, list=8%, signal=31%	ECB_02151/ECB_02736/ECB_02737/ECB_03887/ECB_02735/ECB_03886/ECB_03755/ECB_03778/ECB_03941/ECB_02692/ECB_03777/ECB_01253/ECB_01370/ECB_03779
Ara+1	ribo	ebr02010	ABC transporters	183	-0.7446438371744815	-1.3986435552287728	1.4940062816985316e-5	4.186665985669332e-4	3.5761857858607757e-4	354	tags=25%, list=9%, signal=24%	ECB_01268/ECB_00797/ECB_03309/ECB_03395/ECB_01270/ECB_00317/ECB_03544/ECB_04154/ECB_02533/ECB_00796/ECB_00316/ECB_04153/ECB_03802/ECB_00315/ECB_00557/ECB_00150/ECB_00559/ECB_02322/ECB_00555/ECB_00152/ECB_00151/ECB_01454/ECB_00556/ECB_04155/ECB_02323/ECB_04156/ECB_02324/ECB_03905/ECB_02325/ECB_03904/ECB_03906/ECB_03907/ECB_01271/ECB_02815/ECB_02827/ECB_02828/ECB_03634/ECB_03635/ECB_03636/ECB_03637…
Ara+1	ribo	ebr02040	Flagellar assembly	23	-0.908751045399807	-1.5534675172708086	1.715846715438251e-5	4.186665985669332e-4	3.5761857858607757e-4	330	tags=74%, list=8%, signal=68%	ECB_01078/ECB_01849/ECB_01079/ECB_01076/ECB_01070/ECB_01074/ECB_01077/ECB_01066/ECB_01850/ECB_01067/ECB_01075/ECB_01072/ECB_01069/ECB_01071/ECB_01073/ECB_01068/ECB_01851
Ara+1	ribo	ebr00310	Lysine degradation	17	0.8306832261502118	2.08674705577633	6.627431795739103e-5	0.001347577798466951	0.0011510802592599493	117	tags=24%, list=3%, signal=23%	ECB_02149/ECB_02151/ECB_02148/ECB_02692
Ara+1	ribo	ebr01250	Biosynthesis of nucleotide sugars	48	-0.8268388453290931	-1.5029662828073402	2.5071375380524214e-4	0.004214540509951571	0.003599995776403844	297	tags=23%, list=7%, signal=22%	ECB_01932/ECB_01933/ECB_01941/ECB_01942/ECB_01944/ECB_01945/ECB_01946/ECB_01947/ECB_01948/ECB_02814/ECB_02817
Ara+1	ribo	ebr00627	Aminobenzoate degradation	5	0.9563439278931759	1.8358289616787788	2.870477254811402e-4	0.004214540509951571	0.003599995776403844	3	tags=40%, list=0%, signal=40%	ECB_02149/ECB_02148
Ara+1	ribo	ebr03010	Ribosome	55	0.5787448735309122	1.8343897552414938	3.1090872614396834e-4	0.004214540509951571	0.003599995776403844	1069	tags=65%, list=26%, signal=49%	ECB_03821/ECB_03494/ECB_03586/ECB_02115/ECB_03493/ECB_03051/ECB_00027/ECB_03171/ECB_03172/ECB_03158/ECB_03159/ECB_03157/ECB_01686/ECB_03090/ECB_04070/ECB_03149/ECB_02498/ECB_04067/ECB_02935/ECB_03192/ECB_03091/ECB_01085/ECB_03147/ECB_03156/ECB_03032/ECB_03160/ECB_03860/ECB_03170/ECB_03148/ECB_03859/ECB_01685/ECB_02495/ECB_03050/ECB_03169/ECB_00167/ECB_03193
Ara+1	ribo	ebr01053	Biosynthesis of siderophore group nonribosomal peptides	8	-0.9483822876207582	-1.5017311759928833	5.072269347389942e-4	0.006188168603815728	0.005285838583069518	219	tags=88%, list=5%, signal=83%	ECB_00560/ECB_00563/ECB_00549/ECB_00561/ECB_00562/ECB_00564/ECB_00553
Ara+1	ribo	ebr00541	O-Antigen nucleotide sugar biosynthesis	24	-0.8621310783245534	-1.4817589805713711	0.001035963395033222	0.011489775835823009	0.009814390058209473	297	tags=38%, list=7%, signal=35%	ECB_01932/ECB_01933/ECB_01941/ECB_01942/ECB_01944/ECB_01945/ECB_01946/ECB_01947/ECB_01948
Ara+1	ribo	ebr00523	Polyketide sugar unit biosynthesis	6	-0.9491156413300248	-1.4775096204199398	0.0024356996286949316	0.024762946225065138	0.021152128354455985	132	tags=83%, list=3%, signal=81%	ECB_03667/ECB_01944/ECB_01945/ECB_01946/ECB_01947
Ara+1	ribo	ebr00542	O-Antigen repeat unit biosynthesis	5	-0.9541812013243991	-1.4651355132393165	0.005277031890050331	0.04952291466047234	0.042301713126719244	140	tags=80%, list=3%, signal=77%	ECB_01936/ECB_01937/ECB_01939/ECB_01940
Ara+1	ribo	ebr01212	Fatty acid metabolism	21	0.6756656627416974	1.8131194339051049	0.007360633864843417	0.06414266653649263	0.054789680648082574	854	tags=57%, list=21%, signal=45%	ECB_02151/ECB_02692/ECB_01775/ECB_02241/ECB_01087/ECB_00958/ECB_00183/ECB_03736/ECB_02266/ECB_04076/ECB_03113/ECB_00178
Ara+1	ribo	ebr00380	Tryptophan metabolism	9	0.7895063420804009	1.7720706546417024	0.013103471767252364	0.10657490370698589	0.0910346459619638	117	tags=22%, list=3%, signal=22%	ECB_02151/ECB_02692
Ara+1	ribo	ebr00650	Butanoate metabolism	35	0.5318469526611376	1.6200739994266993	0.015179993187140145	0.10904895512648755	0.0931479426878539	193	tags=20%, list=5%, signal=19%	ECB_02149/ECB_02151/ECB_02148/ECB_02981/ECB_03554/ECB_02692/ECB_01279
Ara+1	ribo	ebr00052	Galactose metabolism	41	-0.7683129427589614	-1.383440490249255	0.015546769885409683	0.10904895512648755	0.0931479426878539	245	tags=15%, list=6%, signal=14%	ECB_03722/ECB_00351/ECB_00298/ECB_01948/ECB_03764/ECB_03990
Ara+1	ribo	ebr01503	Cationic antimicrobial peptide (CAMP) resistance	35	-0.7887012217193252	-1.39725348228061	0.016928780806897678	0.10904895512648755	0.0931479426878539	432	tags=31%, list=11%, signal=28%	ECB_02182/ECB_02186/ECB_01267/ECB_01269/ECB_01268/ECB_01270/ECB_00160/ECB_01271/ECB_03983/ECB_03984/ECB_03985
Ara+1	ribo	ebr00362	Benzoate degradation	10	0.7802045650888857	1.7755553596759008	0.016983033995108716	0.10904895512648755	0.0931479426878539	117	tags=20%, list=3%, signal=19%	ECB_02151/ECB_02692
Ara+1	ribo	ebr00071	Fatty acid degradation	14	0.6822342990434531	1.642907423570522	0.02445758598650007	0.1491912745176504	0.12743689540334247	297	tags=21%, list=7%, signal=20%	ECB_02151/ECB_02692/ECB_01775
Ara+1	ribo	ebr00280	Valine, leucine and isoleucine degradation	10	0.7595447558404189	1.7285386711272792	0.0273555822429606	0.15107539030264822	0.1290462781705106	117	tags=20%, list=3%, signal=19%	ECB_02151/ECB_02692
Ara+1	ribo	ebr00260	Glycine, serine and threonine metabolism	38	0.49310871238352844	1.5374953695893327	0.027484056181580205	0.15107539030264822	0.1290462781705106	29	tags=11%, list=1%, signal=11%	ECB_02736/ECB_02737/ECB_02735/ECB_01784
Ara+1	ribo	ebr01501	beta-Lactam resistance	17	0.618393670133409	1.5534575995257458	0.028481426040663192	0.15107539030264822	0.1290462781705106	759	tags=41%, list=18%, signal=34%	ECB_03248/ECB_01103/ECB_01220/ECB_04022/ECB_01219/ECB_01218/ECB_00384
Ara+1	ribo	ebr00525	Acarbose and validamycin biosynthesis	4	-0.929769299045913	-1.406728894799684	0.05169340463458111	0.24741258741258743	0.21133603238866397	131	tags=75%, list=3%, signal=73%	ECB_03667/ECB_01945/ECB_01947
Ara+1	ribo	ebr00920	Sulfur metabolism	31	-0.7668058113258887	-1.341664195701477	0.052095130237825596	0.24741258741258743	0.21133603238866397	375	tags=55%, list=9%, signal=50%	ECB_00318/ECB_00941/ECB_02314/ECB_00317/ECB_02600/ECB_02607/ECB_00316/ECB_03802/ECB_00315/ECB_02608/ECB_02322/ECB_02323/ECB_02601/ECB_02602/ECB_02324/ECB_02609/ECB_02325
Ara+1	ribo	ebr00511	Other glycan degradation	3	-0.9479830545672779	-1.4028431032985378	0.05272727272727273	0.24741258741258743	0.21133603238866397	177	tags=67%, list=4%, signal=64%	ECB_02946/ECB_00298
Ara+1	ribo	ebr00521	Streptomycin biosynthesis	9	-0.8667929395086132	-1.382099030331326	0.0572289156626506	0.2538141470180305	0.21680414628805023	132	tags=56%, list=3%, signal=54%	ECB_03667/ECB_01944/ECB_01945/ECB_01946/ECB_01947
Ara+1	ribo	ebr00600	Sphingolipid metabolism	2	-0.9575816674792784	-1.3676224158677517	0.05825242718446602	0.2538141470180305	0.21680414628805023	177	tags=100%, list=4%, signal=96%	ECB_03990
Ara+1	ribo	ebr00030	Pentose phosphate pathway	32	-0.7554594851199534	-1.328183891200414	0.0665163472378805	0.27982739182832483	0.23902426049183917	63	tags=19%, list=2%, signal=19%	ECB_03374/ECB_02025/ECB_03288/ECB_03638/ECB_03962/ECB_03966
Ara+1	ribo	ebr00240	Pyrimidine metabolism	56	0.402550703080067	1.3063079954874908	0.07368444107197587	0.29965006035936853	0.2559564795131794	961	tags=54%, list=23%, signal=42%	ECB_02390/ECB_02410/ECB_01013/ECB_00914/ECB_00617/ECB_04085/ECB_03107/ECB_02675/ECB_00949/ECB_01258/ECB_02076/ECB_03497/ECB_01012/ECB_01015/ECB_01014/ECB_02626/ECB_00036/ECB_04249/ECB_01972/ECB_01094/ECB_02160/ECB_01971/ECB_02216/ECB_00034/ECB_02954/ECB_03499/ECB_00169/ECB_02640/ECB_02625/ECB_01214
Ara+1	ribo	ebr03030	DNA replication	18	0.5462155250325851	1.4161745342883207	0.08051769104547318	0.3168760744370235	0.2706706761800287	1157	tags=72%, list=28%, signal=52%	ECB_03584/ECB_01813/ECB_02936/ECB_02311/ECB_01095/ECB_04247/ECB_03504/ECB_00181/ECB_03924/ECB_00182/ECB_04125/ECB_00609/ECB_03931
Ara+1	ribo	ebr00190	Oxidative phosphorylation	42	0.4337609523709549	1.3773255362178007	0.09881557703824227	0.3767343874582987	0.3218007278548021	836	tags=55%, list=20%, signal=44%	ECB_02212/ECB_02211/ECB_01105/ECB_03622/ECB_02208/ECB_02201/ECB_02210/ECB_02206/ECB_04026/ECB_04023/ECB_02207/ECB_02209/ECB_02213/ECB_04025/ECB_04095/ECB_00383/ECB_04024/ECB_00382/ECB_02202/ECB_02203/ECB_00379/ECB_02205/ECB_03621
Ara+1	ribo	ebr03430	Mismatch repair	24	0.48756880835001437	1.3332893277547246	0.12495045332470973	0.44038192827200745	0.3761674797146569	1157	tags=62%, list=28%, signal=45%	ECB_03584/ECB_01813/ECB_03689/ECB_02311/ECB_01095/ECB_04247/ECB_03504/ECB_03239/ECB_00182/ECB_02583/ECB_02724/ECB_04125/ECB_04037/ECB_00609/ECB_03931
Ara+1	ribo	ebr00500	Starch and sucrose metabolism	36	-0.710425240190633	-1.2644883226037722	0.12831858407079647	0.44038192827200745	0.3761674797146569	245	tags=14%, list=6%, signal=13%	ECB_00351/ECB_03268/ECB_03423/ECB_03269/ECB_01948
Ara+1	ribo	ebr00061	Fatty acid biosynthesis	14	0.5630445640485598	1.3558833019292247	0.1306122448979592	0.44038192827200745	0.3761674797146569	966	tags=64%, list=24%, signal=49%	ECB_01775/ECB_02241/ECB_01087/ECB_00958/ECB_00183/ECB_04076/ECB_03113/ECB_00178/ECB_03114
Ara+1	ribo	ebr00051	Fructose and mannose metabolism	44	-0.695244446353274	-1.26445798479774	0.13183279742765272	0.44038192827200745	0.3761674797146569	592	tags=25%, list=14%, signal=22%	ECB_01692/ECB_02553/ECB_03454/ECB_02025/ECB_02555/ECB_01955/ECB_01932/ECB_01933/ECB_03956/ECB_03957/ECB_03962
Ara+1	ribo	ebr00592	alpha-Linolenic acid metabolism	3	0.8078517434772007	1.34325211587357	0.13716814159292035	0.44038192827200745	0.3761674797146569	791	tags=100%, list=19%, signal=81%	ECB_03700/ECB_03736/ECB_02266
Ara+1	ribo	ebr00999	Biosynthesis of various plant secondary metabolites	3	0.8046036102629036	1.337851295923657	0.13716814159292035	0.44038192827200745	0.3761674797146569	303	tags=33%, list=7%, signal=31%	ECB_03132
Ara+1	ribo	ebr00450	Selenocompound metabolism	17	-0.7655652091987557	-1.2784257816780489	0.1520912547528517	0.4757726430730233	0.406397684764705	321	tags=24%, list=8%, signal=22%	ECB_01649/ECB_02601/ECB_02602/ECB_03891
Ara+1	ribo	ebr00540	Lipopolysaccharide biosynthesis	37	-0.6899150182253773	-1.2273349431186111	0.1696230598669623	0.517350332594235	0.4419127086007702	99	tags=11%, list=2%, signal=11%	ECB_03062/ECB_02814/ECB_02817/ECB_03985
Ara+1	ribo	ebr00562	Inositol phosphate metabolism	3	0.7810294835687747	1.2986535151211278	0.1747787610619469	0.5200733865745737	0.4442386994899292	15	tags=33%, list=0%, signal=33%	ECB_02425
Ara+1	ribo	ebr02030	Bacterial chemotaxis	18	-0.7342938050588451	-1.2229238582095336	0.21238938053097345	0.6169405815423514	0.5269811697385055	312	tags=17%, list=8%, signal=15%	ECB_03395/ECB_03906/ECB_03637
Ara+1	ribo	ebr00250	Alanine, aspartate and glutamate metabolism	33	0.3954640742456393	1.1539430537466766	0.2336448598130841	0.6628993697022387	0.5662384607465196	774	tags=39%, list=19%, signal=32%	ECB_02468/ECB_03755/ECB_01129/ECB_01279/ECB_03077/ECB_03845/ECB_02517/ECB_01481/ECB_03078/ECB_02237/ECB_00036/ECB_02215/ECB_03038
Ara+1	ribo	ebr00561	Glycerolipid metabolism	14	-0.7402459097681926	-1.221187710085446	0.2509907529722589	0.6923816852635629	0.5914218019076163	14	tags=14%, list=0%, signal=14%	ECB_00280/ECB_03990
Ara+1	ribo	ebr03018	RNA degradation	16	0.4655615306879104	1.1555324826324727	0.2577777777777778	0.6923816852635629	0.5914218019076163	884	tags=56%, list=22%, signal=44%	ECB_03029/ECB_00764/ECB_04046/ECB_03701/ECB_03031/ECB_00142/ECB_03661/ECB_02624/ECB_01080
Ara+1	ribo	ebr00730	Thiamine metabolism	15	0.4820735748149695	1.1637302508436798	0.2610619469026549	0.6923816852635629	0.5914218019076163	1132	tags=53%, list=28%, signal=39%	ECB_02422/ECB_00371/ECB_01102/ECB_00368/ECB_04031/ECB_02031/ECB_00365/ECB_00425
Ara+1	ribo	ebr00230	Purine metabolism	77	-0.6015868187639253	-1.1218906630519987	0.28716904276985744	0.7454175152749491	0.6367241933754958	287	tags=12%, list=7%, signal=11%	ECB_00466/ECB_02600/ECB_02531/ECB_02532/ECB_02601/ECB_02602/ECB_00159/ECB_01885/ECB_02483
Ara+1	ribo	ebr00564	Glycerophospholipid metabolism	28	0.3923472813705562	1.1271800364367364	0.29457364341085274	0.7487080103359174	0.6395348837209301	599	tags=25%, list=15%, signal=21%	ECB_02167/ECB_02169/ECB_03466/ECB_02168/ECB_03700/ECB_00366/ECB_03277
Ara+1	ribo	ebr02026	Biofilm formation - Escherichia coli	44	-0.62809491424569	-1.1423314974964338	0.3161843515541265	0.7872345079510905	0.6724436262912679	417	tags=16%, list=10%, signal=14%	ECB_04277/ECB_02371/ECB_02056/ECB_01067/ECB_01039/ECB_03269/ECB_02800
Ara+1	ribo	ebr01040	Biosynthesis of unsaturated fatty acids	3	-0.7941321015134478	-1.1751715775390492	0.3490909090909091	0.8491967309903359	0.7253708055913999	459	tags=100%, list=11%, signal=89%	ECB_00404/ECB_00445
Ara+1	ribo	ebr00460	Cyanoamino acid metabolism	7	-0.7867536900115522	-1.2378537986907494	0.3549920760697306	0.8491967309903359	0.7253708055913999	269	tags=43%, list=7%, signal=40%	ECB_02787/ECB_03296/ECB_00795
Ara+1	ribo	ebr03420	Nucleotide excision repair	8	0.49707068041942903	1.0802001096243667	0.4011142061281337	0.9410756374544675	0.8038523564106324	742	tags=50%, list=18%, signal=41%	ECB_03689/ECB_02311/ECB_03504/ECB_03930
Ara+1	ribo	ebr04122	Sulfur relay system	19	0.3793761801192783	1.0031797044795858	0.441747572815534	0.9929684153336606	0.8481783703022641	294	tags=16%, list=7%, signal=15%	ECB_01131/ECB_02422/ECB_00371
Ara+1	ribo	ebr00970	Aminoacyl-tRNA biosynthesis	25	-0.6060022395556572	-1.0452852454928627	0.4603729603729604	0.9929684153336606	0.8481783703022641	5	tags=8%, list=0%, signal=8%	ECB_03236/ECB_04000
Ara+1	ribo	ebr00261	Monobactam biosynthesis	8	-0.7036170323586092	-1.1141536986138343	0.4727838258164852	0.9929684153336606	0.8481783703022641	211	tags=38%, list=5%, signal=36%	ECB_00002/ECB_02601/ECB_02602
Ara+1	ribo	ebr00270	Cysteine and methionine metabolism	33	-0.5779467332488686	-1.0201251467427712	0.5083798882681564	0.9929684153336606	0.8481783703022641	582	tags=24%, list=14%, signal=21%	ECB_03648/ECB_00002/ECB_03926/ECB_02744/ECB_02321/ECB_02314/ECB_02483/ECB_03891
Ara+1	ribo	ebr03060	Protein export	18	0.36052963308212516	0.9347461978433493	0.5213270142180095	0.9929684153336606	0.8481783703022641	685	tags=22%, list=17%, signal=19%	ECB_03731/ECB_03589/ECB_03040/ECB_02499
Ara+1	ribo	ebr00430	Taurine and hypotaurine metabolism	6	-0.6453763917107721	-1.0046719135387283	0.5221674876847291	0.9929684153336606	0.8481783703022641	759	tags=50%, list=18%, signal=41%	ECB_01451/ECB_00318/ECB_03296
Ara+1	ribo	ebr00361	Chlorocyclohexane and chlorobenzene degradation	2	-0.6713798147245246	-0.9588676510437342	0.5611650485436893	0.9929684153336606	0.8481783703022641	1351	tags=100%, list=33%, signal=67%	ECB_03717
Ara+1	ribo	ebr00364	Fluorobenzoate degradation	2	-0.6713798147245246	-0.9588676510437342	0.5611650485436893	0.9929684153336606	0.8481783703022641	1351	tags=100%, list=33%, signal=67%	ECB_03717
Ara+1	ribo	ebr00623	Toluene degradation	2	-0.6713798147245246	-0.9588676510437342	0.5611650485436893	0.9929684153336606	0.8481783703022641	1351	tags=100%, list=33%, signal=67%	ECB_03717
Ara+1	ribo	ebr00670	One carbon pool by folate	13	-0.5774097435959051	-0.9464701100612218	0.6348993288590604	0.9929684153336606	0.8481783703022641	55	tags=15%, list=1%, signal=15%	ECB_03827/ECB_03891
Ara+1	ribo	ebr00910	Nitrogen metabolism	25	-0.5419117601462377	-0.9347364254879202	0.6421911421911422	0.9929684153336606	0.8481783703022641	166	tags=12%, list=4%, signal=12%	ECB_01730/ECB_00125/ECB_00878
Ara+1	ribo	ebr00290	Valine, leucine and isoleucine biosynthesis	17	-0.5709878693276613	-0.9534989369983058	0.6501901140684411	0.9929684153336606	0.8481783703022641	672	tags=59%, list=16%, signal=49%	ECB_00075/ECB_03648/ECB_00076/ECB_03649/ECB_03647/ECB_00074/ECB_00073/ECB_03646/ECB_03652/ECB_03650
Ara+1	ribo	ebr00633	Nitrotoluene degradation	6	-0.5511408614580018	-0.8579733486107184	0.6551724137931034	0.9929684153336606	0.8481783703022641	1305	tags=83%, list=32%, signal=57%	ECB_00539/ECB_00975/ECB_00856/ECB_00976/ECB_01620
Ara+1	ribo	ebr01232	Nucleotide metabolism	61	-0.498084895646497	-0.9174170047866751	0.6770186335403726	0.9929684153336606	0.8481783703022641	222	tags=7%, list=5%, signal=6%	ECB_02531/ECB_02532/ECB_00159/ECB_02483
Ara+1	ribo	ebr00470	D-Amino acid metabolism	13	-0.5369291547172554	-0.8801157268242599	0.6845637583892618	0.9929684153336606	0.8481783703022641	1236	tags=54%, list=30%, signal=38%	ECB_02276/ECB_00093/ECB_00328/ECB_02686/ECB_01164/ECB_00089/ECB_00436
Ara+1	ribo	ebr00520	Amino sugar and nucleotide sugar metabolism	46	-0.49365514461109966	-0.8977043762603862	0.6923076923076923	0.9929684153336606	0.8481783703022641	583	tags=15%, list=14%, signal=13%	ECB_02328/ECB_00634/ECB_01955/ECB_02182/ECB_01932/ECB_01933/ECB_01948
Ara+1	ribo	ebr00332	Carbapenem biosynthesis	2	-0.5882496343247197	-0.8401407559798586	0.7087378640776699	0.9929684153336606	0.8481783703022641	1692	tags=100%, list=41%, signal=59%	ECB_00239
Ara+1	ribo	ebr00660	C5-Branched dibasic acid metabolism	11	-0.4974596688765739	-0.8081243973450757	0.7172701949860725	0.9929684153336606	0.8481783703022641	672	tags=45%, list=16%, signal=38%	ECB_00075/ECB_03647/ECB_00074/ECB_00073/ECB_03646
Ara+1	ribo	ebr00040	Pentose and glucuronate interconversions	35	-0.4876772408179523	-0.8639630625605599	0.7190635451505016	0.9929684153336606	0.8481783703022641	886	tags=29%, list=22%, signal=23%	ECB_01930/ECB_03432/ECB_04192/ECB_03417/ECB_01501/ECB_01549/ECB_03416/ECB_03433/ECB_03434/ECB_01948
Ara+1	ribo	ebr02020	Two-component system	162	-0.4901790734049786	-0.9209742344010574	0.7462537462537463	0.9929684153336606	0.8481783703022641	402	tags=15%, list=10%, signal=14%	ECB_00694/ECB_00581/ECB_01578/ECB_00518/ECB_01577/ECB_00982/ECB_00981/ECB_01200/ECB_00160/ECB_01067/ECB_00436/ECB_00580/ECB_03879/ECB_04158/ECB_04159/ECB_00550/ECB_01979/ECB_01980/ECB_01981/ECB_03719/ECB_03983/ECB_03984/ECB_03994/ECB_03995
Ara+1	ribo	ebr00340	Histidine metabolism	8	0.3433895470292826	0.7462307493813594	0.7493036211699164	0.9929684153336606	0.8481783703022641	1505	tags=75%, list=37%, signal=48%	ECB_01928/ECB_01925/ECB_01924/ECB_01927/ECB_01926/ECB_01923
Ara+1	ribo	ebr00790	Folate biosynthesis	26	0.28239813891134746	0.8110576827491187	0.7569444444444444	0.9929684153336606	0.8481783703022641	806	tags=27%, list=20%, signal=22%	ECB_02610/ECB_00052/ECB_01782/ECB_02928/ECB_00141/ECB_02240/ECB_01254
Ara+1	ribo	ebr00330	Arginine and proline metabolism	25	-0.48955706258465714	-0.8444305003258481	0.7715617715617715	0.9929684153336606	0.8481783703022641	16	tags=8%, list=0%, signal=8%	ECB_01401/ECB_03988
Ara+1	ribo	ebr00552	Teichoic acid biosynthesis	3	-0.5033650002034831	-0.7448889677671012	0.7727272727272727	0.9929684153336606	0.8481783703022641	399	tags=67%, list=10%, signal=60%	ECB_02927/ECB_00808
Ara+1	ribo	ebr00020	Citrate cycle (TCA cycle)	29	-0.4788515660215597	-0.8364467696458278	0.7733485193621867	0.9929684153336606	0.8481783703022641	11	tags=14%, list=0%, signal=14%	ECB_00686/ECB_02760/ECB_01580/ECB_03993
Ara+1	ribo	ebr00900	Terpenoid backbone biosynthesis	15	-0.43888275071975075	-0.730100343059845	0.779639175257732	0.9929684153336606	0.8481783703022641	90	tags=13%, list=2%, signal=13%	ECB_02721/ECB_02825
Ara+1	ribo	ebr03440	Homologous recombination	28	-0.47279848859500995	-0.8207250168779919	0.7961053837342497	0.9929684153336606	0.8481783703022641	68	tags=7%, list=2%, signal=7%	ECB_02667/ECB_03583
Ara+1	ribo	ebr00903	Limonene and pinene degradation	2	0.5148760994724446	0.7649578247677383	0.7967145790554415	0.9929684153336606	0.8481783703022641	1204	tags=50%, list=29%, signal=35%	ECB_03737
Ara+1	ribo	ebr00930	Caprolactam degradation	2	0.5148760994724446	0.7649578247677383	0.7967145790554415	0.9929684153336606	0.8481783703022641	1204	tags=50%, list=29%, signal=35%	ECB_03737
Ara+1	ribo	ebr00590	Arachidonic acid metabolism	2	0.5090281120053183	0.7562693970533706	0.8069815195071869	0.9929684153336606	0.8481783703022641	537	tags=50%, list=13%, signal=43%	ECB_03700
Ara+1	ribo	ebr00785	Lipoic acid metabolism	3	-0.4618792024342706	-0.6834975061740003	0.8218181818181818	0.9929684153336606	0.8481783703022641	705	tags=67%, list=17%, signal=55%	ECB_04262/ECB_00597
Ara+1	ribo	ebr00480	Glutathione metabolism	24	-0.4376948255175074	-0.7522733546743028	0.8266978922716628	0.9929684153336606	0.8481783703022641	889	tags=38%, list=22%, signal=30%	ECB_00805/ECB_01931/ECB_02226/ECB_00649/ECB_02864/ECB_00671/ECB_00672/ECB_01196/ECB_03296
Ara+1	ribo	ebr00750	Vitamin B6 metabolism	10	-0.388514745848062	-0.6280549430908435	0.8268398268398268	0.9929684153336606	0.8481783703022641	1137	tags=50%, list=28%, signal=36%	ECB_02318/ECB_00056/ECB_02758/ECB_00911/ECB_00004
Ara+1	ribo	ebr00620	Pyruvate metabolism	60	-0.42863370407248547	-0.790069784744115	0.827979274611399	0.9929684153336606	0.8481783703022641	165	tags=12%, list=4%, signal=11%	ECB_00076/ECB_04135/ECB_01825/ECB_00876/ECB_00907/ECB_01882/ECB_03993
Ara+1	ribo	ebr00401	Novobiocin biosynthesis	4	-0.42787970394607366	-0.647376444519011	0.8288770053475936	0.9929684153336606	0.8481783703022641	739	tags=50%, list=18%, signal=41%	ECB_00932/ECB_03926
Ara+1	ribo	ebr01502	Vancomycin resistance	8	-0.3847848313681046	-0.6092937255969891	0.8429237947122862	0.9929684153336606	0.8481783703022641	1400	tags=50%, list=34%, signal=33%	ECB_00088/ECB_00093/ECB_00091/ECB_00328
Ara+1	ribo	ebr03020	RNA polymerase	4	-0.4117152633957861	-0.6229198555418369	0.8502673796791443	0.9929684153336606	0.8481783703022641	611	tags=50%, list=15%, signal=43%	ECB_03863/ECB_03864
Ara+1	ribo	ebr00760	Nicotinate and nicotinamide metabolism	22	-0.4200906915093502	-0.7122167506817072	0.8506024096385543	0.9929684153336606	0.8481783703022641	2	tags=9%, list=0%, signal=9%	ECB_00108/ECB_04266
Ara+1	ribo	ebr00770	Pantothenate and CoA biosynthesis	23	-0.4115506411028446	-0.7035266214015421	0.8510131108462455	0.9929684153336606	0.8481783703022641	709	tags=35%, list=17%, signal=29%	ECB_00103/ECB_00130/ECB_00373/ECB_03648/ECB_03649/ECB_03647/ECB_03646/ECB_03652
Ara+1	ribo	ebr00640	Propanoate metabolism	32	-0.4253533731351003	-0.7478197168655519	0.8556933483652762	0.9929684153336606	0.8481783703022641	165	tags=6%, list=4%, signal=6%	ECB_00288/ECB_00907
Ara+1	ribo	ebr00625	Chloroalkane and chloroalkene degradation	4	-0.40797293732961654	-0.617257764723776	0.8591800356506238	0.9929684153336606	0.8481783703022641	824	tags=50%, list=20%, signal=40%	ECB_00310/ECB_01436
Ara+1	ribo	ebr00626	Naphthalene degradation	4	-0.40797293732961654	-0.617257764723776	0.8591800356506238	0.9929684153336606	0.8481783703022641	824	tags=50%, list=20%, signal=40%	ECB_00310/ECB_01436
Ara+1	ribo	ebr00010	Glycolysis / Gluconeogenesis	48	-0.3949617973519155	-0.7179322400856093	0.8633938100320171	0.9929684153336606	0.8481783703022641	666	tags=19%, list=16%, signal=16%	ECB_00310/ECB_01436/ECB_00280/ECB_01692/ECB_04135/ECB_01825/ECB_02025/ECB_02565/ECB_03764
Ara+1	ribo	ebr00410	beta-Alanine metabolism	13	0.2660144958945488	0.6341325783236903	0.867704280155642	0.9929684153336606	0.8481783703022641	397	tags=15%, list=10%, signal=14%	ECB_01279/ECB_02076
Ara+1	ribo	ebr00680	Methane metabolism	33	-0.4061846601024666	-0.7169504768413751	0.8715083798882681	0.9929684153336606	0.8481783703022641	53	tags=15%, list=1%, signal=15%	ECB_01692/ECB_02025/ECB_02744/ECB_00999/ECB_03951
Ara+1	ribo	ebr01210	2-Oxocarboxylic acid metabolism	27	-0.41157641964907077	-0.7110912811971456	0.8790697674418605	0.9929684153336606	0.8481783703022641	815	tags=44%, list=20%, signal=36%	ECB_03842/ECB_00932/ECB_03843/ECB_00075/ECB_03648/ECB_00076/ECB_03649/ECB_03647/ECB_00074/ECB_00073/ECB_03646/ECB_03652
Ara+1	ribo	ebr00300	Lysine biosynthesis	13	0.2641140007298553	0.6296021263465299	0.8910505836575876	0.9929684153336606	0.8481783703022641	1180	tags=46%, list=29%, signal=33%	ECB_00035/ECB_00164/ECB_02363/ECB_03896/ECB_03826/ECB_03285
Ara+1	ribo	ebr00643	Styrene degradation	2	-0.45425654107154023	-0.6487712215286661	0.9048543689320389	0.9929684153336606	0.8481783703022641	1421	tags=100%, list=35%, signal=65%	ECB_01357
Ara+1	ribo	ebr01230	Biosynthesis of amino acids	118	-0.40699447038039877	-0.762768491247164	0.9081735620585267	0.9929684153336606	0.8481783703022641	592	tags=22%, list=14%, signal=19%	ECB_01692/ECB_03648/ECB_00002/ECB_00076/ECB_01236/ECB_01237/ECB_00707/ECB_01825/ECB_00004/ECB_01662/ECB_02025/ECB_01238/ECB_03926/ECB_02744/ECB_03649/ECB_03647/ECB_00074/ECB_00003/ECB_00073/ECB_03646/ECB_03652/ECB_03650/ECB_02321/ECB_02314/ECB_03891/ECB_03962
Ara+1	ribo	ebr00780	Biotin metabolism	16	-0.32427041320558414	-0.5405595784349131	0.9099099099099099	0.9929684153336606	0.8481783703022641	796	tags=50%, list=19%, signal=40%	ECB_02248/ECB_03401/ECB_00742/ECB_01091/ECB_01265/ECB_00741/ECB_00743/ECB_00744
Ara+1	ribo	ebr00621	Dioxin degradation	4	0.2975970677802088	0.5493294279920591	0.9183673469387755	0.9929684153336606	0.8481783703022641	674	tags=25%, list=16%, signal=21%	ECB_00304
Ara+1	ribo	ebr00622	Xylene degradation	4	0.2975970677802088	0.5493294279920591	0.9183673469387755	0.9929684153336606	0.8481783703022641	674	tags=25%, list=16%, signal=21%	ECB_00304
Ara+1	ribo	ebr01110	Biosynthesis of secondary metabolites	341	-0.4586151107107198	-0.8593847123243407	0.922077922077922	0.9929684153336606	0.8481783703022641	592	tags=16%, list=14%, signal=15%	ECB_01692/ECB_03803/ECB_03648/ECB_00002/ECB_00076/ECB_01236/ECB_04135/ECB_01237/ECB_00707/ECB_01825/ECB_00004/ECB_01662/ECB_02025/ECB_00153/ECB_01238/ECB_03926/ECB_02911/ECB_02744/ECB_01090/ECB_01955/ECB_03649/ECB_03647/ECB_00074/ECB_00003/ECB_00073/ECB_03646/ECB_02848/ECB_03652/ECB_03650/ECB_03288/ECB_01932/ECB_02314/ECB_00795/ECB_00351/ECB_01933/ECB_00560/ECB_02601/ECB_02602/ECB_00563/ECB_00549…
Ara+1	ribo	ebr00400	Phenylalanine, tyrosine and tryptophan biosynthesis	21	-0.3140955162250648	-0.5315716279279604	0.9290953545232273	0.9929684153336606	0.8481783703022641	765	tags=38%, list=19%, signal=31%	ECB_01661/ECB_00932/ECB_01236/ECB_01237/ECB_00707/ECB_01662/ECB_01238/ECB_03926
Ara+1	ribo	ebr00360	Phenylalanine metabolism	20	-0.31781146398498583	-0.5349541663494921	0.9305210918114144	0.9929684153336606	0.8481783703022641	1427	tags=60%, list=35%, signal=39%	ECB_02430/ECB_03292/ECB_00302/ECB_02432/ECB_01357/ECB_02434/ECB_00768/ECB_00306/ECB_02433/ECB_01164/ECB_00932/ECB_03926
Ara+1	ribo	ebr00281	Geraniol degradation	5	0.28760262746980464	0.5520913737876075	0.9408983451536643	0.9929684153336606	0.8481783703022641	1204	tags=60%, list=29%, signal=42%	ECB_03736/ECB_02266/ECB_03737
Ara+1	ribo	ebr00130	Ubiquinone and other terpenoid-quinone biosynthesis	20	-0.2887853893058024	-0.4860962070181879	0.9528535980148883	0.9929684153336606	0.8481783703022641	219	tags=10%, list=5%, signal=10%	ECB_01007/ECB_00560
Ara+1	ribo	ebr00350	Tyrosine metabolism	19	0.2113537918828179	0.5588801975257983	0.9563106796116505	0.9929684153336606	0.8481783703022641	1260	tags=47%, list=31%, signal=33%	ECB_02517/ECB_04222/ECB_04229/ECB_04225/ECB_03444/ECB_04226/ECB_04230/ECB_01215/ECB_04227
Ara+1	ribo	ebr01220	Degradation of aromatic compounds	23	0.20556911023847513	0.564321290076348	0.9570552147239264	0.9929684153336606	0.8481783703022641	1420	tags=48%, list=35%, signal=31%	ECB_04222/ECB_04229/ECB_00304/ECB_03444/ECB_02236/ECB_04230/ECB_01215/ECB_04227/ECB_02431/ECB_00301/ECB_00305
Ara+1	ribo	ebr01120	Microbial metabolism in diverse environments	268	-0.4225106792261322	-0.7913971383714093	0.9660339660339661	0.9929684153336606	0.8481783703022641	296	tags=11%, list=7%, signal=11%	ECB_01401/ECB_01825/ECB_00004/ECB_03433/ECB_03374/ECB_02025/ECB_00153/ECB_02744/ECB_00999/ECB_03434/ECB_00003/ECB_02848/ECB_00466/ECB_03288/ECB_02314/ECB_02600/ECB_02607/ECB_02608/ECB_02601/ECB_02602/ECB_02609/ECB_00907/ECB_01882/ECB_01885/ECB_03764/ECB_03951/ECB_03956/ECB_03957/ECB_03962/ECB_03993
Ara+1	ribo	ebr01100	Metabolic pathways	917	-0.4772859765543396	-0.8970551428731621	0.967032967032967	0.9929684153336606	0.8481783703022641	297	tags=6%, list=7%, signal=7%	ECB_01932/ECB_02314/ECB_02600/ECB_02607/ECB_03296/ECB_00795/ECB_00436/ECB_02608/ECB_00351/ECB_01933/ECB_02531/ECB_00560/ECB_02532/ECB_02601/ECB_02602/ECB_02609/ECB_03268/ECB_03423/ECB_03269/ECB_00159/ECB_00298/ECB_00878/ECB_00907/ECB_01882/ECB_01885/ECB_01941/ECB_01942/ECB_01944/ECB_01945/ECB_01946/ECB_01947/ECB_01948/ECB_02483/ECB_02814/ECB_02817/ECB_02825/ECB_03638/ECB_03764/ECB_03891/ECB_03951…
Ara+1	ribo	ebr02060	Phosphotransferase system (PTS)	46	-0.28929085000957305	-0.5260710131366502	0.9700854700854701	0.9929684153336606	0.8481783703022641	1447	tags=39%, list=35%, signal=26%	ECB_02018/ECB_02329/ECB_04167/ECB_03069/ECB_02998/ECB_03005/ECB_00636/ECB_01097/ECB_03566/ECB_03000/ECB_02999/ECB_02096/ECB_02552/ECB_02097/ECB_02553/ECB_03454/ECB_02565/ECB_02098
Ara+1	ribo	ebr03410	Base excision repair	14	0.1989183836375088	0.4790209017941758	0.9755102040816327	0.9929684153336606	0.8481783703022641	633	tags=21%, list=15%, signal=18%	ECB_02791/ECB_02311/ECB_03504
Ara+1	ribo	ebr00860	Porphyrin metabolism	22	0.18211206313625022	0.4965801497944233	0.9767441860465116	0.9929684153336606	0.8481783703022641	1218	tags=41%, list=30%, signal=29%	ECB_01586/ECB_00426/ECB_00379/ECB_03752/ECB_03219/ECB_02306/ECB_02350/ECB_02336/ECB_01185
Ara+1	ribo	ebr00550	Peptidoglycan biosynthesis	23	-0.23873978822696293	-0.40811453034151024	0.9785458879618594	0.9929684153336606	0.8481783703022641	1108	tags=61%, list=27%, signal=45%	ECB_00085/ECB_00086/ECB_00148/ECB_00092/ECB_00604/ECB_02927/ECB_00088/ECB_00093/ECB_00091/ECB_00328/ECB_00089/ECB_03073/ECB_00806/ECB_00808
Ara+1	ribo	ebr00053	Ascorbate and aldarate metabolism	19	-0.24731956876230482	-0.4140337416124981	0.9824120603015075	0.9929684153336606	0.8481783703022641	886	tags=21%, list=22%, signal=17%	ECB_01930/ECB_03432/ECB_03433/ECB_03434
Ara+1	ribo	ebr00740	Riboflavin metabolism	17	-0.24398056076464344	-0.4074258278223427	0.9835234474017744	0.9929684153336606	0.8481783703022641	525	tags=12%, list=13%, signal=10%	ECB_00983/ECB_00941
Ara+1	ribo	ebr01200	Carbon metabolism	112	-0.30552818862216585	-0.5741134789744362	0.9839195979899498	0.9929684153336606	0.8481783703022641	53	tags=5%, list=1%, signal=5%	ECB_03650/ECB_03288/ECB_02314/ECB_03951/ECB_03962/ECB_03993
Ara+1	ribo	ebr00220	Arginine biosynthesis	18	-0.2463023111967693	-0.4102022523130778	0.9848293299620733	0.9929684153336606	0.8481783703022641	815	tags=33%, list=20%, signal=27%	ECB_03210/ECB_03842/ECB_00932/ECB_03843/ECB_01730/ECB_00436
Ara+1	ribo	ebr02024	Quorum sensing	58	0.20210559505924958	0.6523337287349912	1	1	0.8541846419327006	1302	tags=41%, list=32%, signal=29%	ECB_02490/ECB_03589/ECB_01775/ECB_01220/ECB_01442/ECB_01219/ECB_01218/ECB_03040/ECB_03303/ECB_01445/ECB_02499/ECB_01254/ECB_03307/ECB_01475/ECB_03208/ECB_01444/ECB_04039/ECB_00355/ECB_01673/ECB_03304/ECB_01441/ECB_02898/ECB_03305/ECB_01443
Ara+2	ribo	ebr02040	Flagellar assembly	23	-0.9478294888462783	-1.6704510625957023	2.1269826311666236e-9	2.616188636334947e-7	2.1941505037297805e-7	198	tags=74%, list=5%, signal=71%	ECB_01067/ECB_01849/ECB_01066/ECB_01079/ECB_01077/ECB_01071/ECB_01074/ECB_01075/ECB_01850/ECB_01070/ECB_01078/ECB_01076/ECB_01068/ECB_01072/ECB_01073/ECB_01851/ECB_01069
Ara+2	ribo	ebr00240	Pyrimidine metabolism	55	0.6919720766601132	2.168026122620322	1.9990254076939538e-7	1.2294006257317816e-5	1.031076262915829e-5	651	tags=40%, list=16%, signal=34%	ECB_01015/ECB_01014/ECB_01013/ECB_01010/ECB_01011/ECB_00036/ECB_01012/ECB_04106/ECB_00037/ECB_04113/ECB_02390/ECB_04112/ECB_04249/ECB_00949/ECB_01258/ECB_02626/ECB_02160/ECB_01498/ECB_00914/ECB_04258/ECB_03107/ECB_01972
Ara+2	ribo	ebr01250	Biosynthesis of nucleotide sugars	48	-0.840286923525804	-1.5742920772988855	6.75537193580598e-5	0.0021383498528869133	0.0017933956832085368	85	tags=23%, list=2%, signal=23%	ECB_01933/ECB_01932/ECB_01941/ECB_01942/ECB_01944/ECB_01945/ECB_01946/ECB_01947/ECB_01948/ECB_02814/ECB_02817
Ara+2	ribo	ebr00630	Glyoxylate and dicarboxylate metabolism	42	0.6659584408893062	2.0753809035464004	6.953983261420856e-5	0.0021383498528869133	0.0017933956832085368	753	tags=50%, list=18%, signal=41%	ECB_03941/ECB_03755/ECB_01701/ECB_02737/ECB_02736/ECB_02735/ECB_03887/ECB_03403/ECB_02151/ECB_03886/ECB_00457/ECB_00680/ECB_02443/ECB_01370/ECB_02844/ECB_01821/ECB_03096/ECB_02990/ECB_01253/ECB_02692/ECB_00459
Ara+2	ribo	ebr00620	Pyruvate metabolism	60	0.5918548753497009	1.8908207049637815	1.8005720065546733e-4	0.004429407136124497	0.003714864350365431	752	tags=48%, list=18%, signal=40%	ECB_03941/ECB_00310/ECB_03443/ECB_03463/ECB_01352/ECB_00907/ECB_01436/ECB_01215/ECB_00280/ECB_04023/ECB_02221/ECB_03403/ECB_02151/ECB_04026/ECB_03886/ECB_03841/ECB_02222/ECB_01621/ECB_01349/ECB_01370/ECB_02844/ECB_03993/ECB_03096/ECB_04025/ECB_00114/ECB_00876/ECB_01645/ECB_02692/ECB_00113
Ara+2	ribo	ebr00541	O-Antigen nucleotide sugar biosynthesis	24	-0.8656114874048892	-1.5244645495267573	0.0012863942159792123	0.026371081427573852	0.02211695318701102	85	tags=54%, list=2%, signal=53%	ECB_03667/ECB_03669/ECB_03668/ECB_03666/ECB_01933/ECB_01932/ECB_01941/ECB_01942/ECB_01944/ECB_01945/ECB_01946/ECB_01947/ECB_01948
Ara+2	ribo	ebr00220	Arginine biosynthesis	18	0.7256682850272502	1.8918055366169957	0.002364203334007565	0.03853004130964238	0.03231445484248998	175	tags=56%, list=4%, signal=53%	ECB_03755/ECB_04120/ECB_02666/ECB_03845/ECB_03843/ECB_03038/ECB_03844/ECB_03210/ECB_02215/ECB_03842
Ara+2	ribo	ebr01200	Carbon metabolism	112	0.41738028460723664	1.5247884980356898	0.0028586785774900444	0.03853004130964238	0.03231445484248998	722	tags=45%, list=18%, signal=38%	ECB_03941/ECB_01701/ECB_00310/ECB_02737/ECB_00309/ECB_02624/ECB_02736/ECB_02735/ECB_03827/ECB_02355/ECB_01371/ECB_02083/ECB_03887/ECB_03810/ECB_03897/ECB_04023/ECB_02221/ECB_02151/ECB_04264/ECB_04026/ECB_00479/ECB_03886/ECB_00708/ECB_03841/ECB_00688/ECB_03470/ECB_00686/ECB_02222/ECB_02298/ECB_00680/ECB_02756/ECB_02443/ECB_01349/ECB_00687/ECB_02844/ECB_03993/ECB_03951/ECB_01821/ECB_02757/ECB_03096…
Ara+2	ribo	ebr00625	Chloroalkane and chloroalkene degradation	4	0.9353907781266896	1.647922374474954	0.003132523683710763	0.03853004130964238	0.03231445484248998	164	tags=75%, list=4%, signal=72%	ECB_00310/ECB_01436/ECB_01215
Ara+2	ribo	ebr00626	Naphthalene degradation	4	0.9353907781266896	1.647922374474954	0.003132523683710763	0.03853004130964238	0.03231445484248998	164	tags=75%, list=4%, signal=72%	ECB_00310/ECB_01436/ECB_01215
Ara+2	ribo	ebr00920	Sulfur metabolism	31	-0.8119840890686153	-1.4744731982852899	0.005053251434262245	0.056504538764932374	0.047389343594038284	361	tags=48%, list=9%, signal=44%	ECB_03802/ECB_00318/ECB_00317/ECB_02314/ECB_00315/ECB_00316/ECB_00941/ECB_02607/ECB_02322/ECB_02608/ECB_02325/ECB_02609/ECB_02323/ECB_02324/ECB_02600
Ara+2	ribo	ebr00250	Alanine, aspartate and glutamate metabolism	33	0.5832851127347788	1.6720079757039459	0.006590128896732211	0.06620981950625375	0.05552898854610927	417	tags=52%, list=10%, signal=47%	ECB_02468/ECB_03755/ECB_00036/ECB_03845/ECB_03038/ECB_00037/ECB_04113/ECB_02215/ECB_03077/ECB_02517/ECB_01482/ECB_04112/ECB_02518/ECB_03078/ECB_01129/ECB_03365/ECB_04044
Ara+2	ribo	ebr00523	Polyketide sugar unit biosynthesis	6	-0.9424726479035124	-1.505561909597913	0.006997785801473973	0.06620981950625375	0.05552898854610927	82	tags=83%, list=2%, signal=82%	ECB_03666/ECB_01944/ECB_01945/ECB_01946/ECB_01947
Ara+2	ribo	ebr00340	Histidine metabolism	8	0.831657165263968	1.7197382147364966	0.008998708903483872	0.0790600853663226	0.0663062761309338	426	tags=62%, list=10%, signal=56%	ECB_01928/ECB_01927/ECB_01925/ECB_01926/ECB_01924
Ara+2	ribo	ebr02060	Phosphotransferase system (PTS)	45	-0.7643228346393309	-1.4221522228691905	0.011540219940273589	0.09462980351024342	0.07936431958924996	241	tags=29%, list=6%, signal=27%	ECB_02096/ECB_00636/ECB_02097/ECB_02329/ECB_02098/ECB_03606/ECB_02553/ECB_02552/ECB_02554/ECB_02565/ECB_04167/ECB_04169/ECB_04170
Ara+2	ribo	ebr00910	Nitrogen metabolism	25	0.6267262684312139	1.7437931431465459	0.01283498568888964	0.09587580627350305	0.08040931976725117	882	tags=44%, list=21%, signal=35%	ECB_03755/ECB_03077/ECB_03078/ECB_01201/ECB_01203/ECB_01205/ECB_00294/ECB_01730/ECB_00878/ECB_00125/ECB_01425
Ara+2	ribo	ebr00521	Streptomycin biosynthesis	9	-0.903256309789648	-1.4717498041076102	0.01402575946484994	0.09587580627350305	0.08040931976725117	82	tags=56%, list=2%, signal=55%	ECB_03666/ECB_01944/ECB_01945/ECB_01946/ECB_01947
Ara+2	ribo	ebr00310	Lysine degradation	17	0.6672574265434017	1.686862605904558	0.014030605796122397	0.09587580627350305	0.08040931976725117	429	tags=53%, list=10%, signal=48%	ECB_02515/ECB_02517/ECB_02148/ECB_02149/ECB_02151/ECB_02518/ECB_00686/ECB_02942/ECB_02516
Ara+2	ribo	ebr00640	Propanoate metabolism	32	0.533392106313709	1.5294729790024661	0.017406568915000798	0.11268463034447886	0.09450657915069686	675	tags=34%, list=16%, signal=29%	ECB_03941/ECB_00907/ECB_03831/ECB_02221/ECB_02518/ECB_00688/ECB_02222/ECB_00687/ECB_02884/ECB_03112/ECB_02750
Ara+2	ribo	ebr00760	Nicotinate and nicotinamide metabolism	22	0.5911128124257773	1.584940355829332	0.020159901368442416	0.12398339341592086	0.1039826491635451	274	tags=27%, list=7%, signal=26%	ECB_02468/ECB_00703/ECB_02517/ECB_00935/ECB_01709/ECB_01482
Ara+2	ribo	ebr01232	Nucleotide metabolism	61	0.4523015859084911	1.4770168056975452	0.023033280973862074	0.13419962330485058	0.1125508180049239	1024	tags=48%, list=25%, signal=36%	ECB_04106/ECB_02390/ECB_00233/ECB_02400/ECB_04249/ECB_01129/ECB_04044/ECB_02626/ECB_00244/ECB_00104/ECB_02160/ECB_00914/ECB_04258/ECB_03107/ECB_01972/ECB_02410/ECB_00428/ECB_00034/ECB_03251/ECB_00169/ECB_00243/ECB_03497/ECB_00425/ECB_02784/ECB_00291/ECB_00617/ECB_00245/ECB_00420/ECB_03718
Ara+2	ribo	ebr00542	O-Antigen repeat unit biosynthesis	5	-0.9385051069502216	-1.457909626276308	0.024003184656152136	0.13419962330485058	0.1125508180049239	195	tags=80%, list=5%, signal=76%	ECB_01936/ECB_01937/ECB_01939/ECB_01940
Ara+2	ribo	ebr00052	Galactose metabolism	40	-0.7602021353636518	-1.4098739925949284	0.025479568777351202	0.13626030259192165	0.11427907277713584	354	tags=18%, list=9%, signal=16%	ECB_03576/ECB_03521/ECB_00351/ECB_01948/ECB_04167/ECB_04169/ECB_04170
Ara+2	ribo	ebr00071	Fatty acid degradation	14	0.6676990119531355	1.5779835150106154	0.030723140883871344	0.15745609702984065	0.13205560555348209	335	tags=36%, list=8%, signal=33%	ECB_00310/ECB_01436/ECB_01215/ECB_02151/ECB_01775
Ara+2	ribo	ebr00500	Starch and sucrose metabolism	36	-0.7460194203340513	-1.3734947472864856	0.047018348623853214	0.2313302752293578	0.19401255432158382	317	tags=22%, list=8%, signal=21%	ECB_03521/ECB_03605/ECB_00351/ECB_03268/ECB_03423/ECB_03269/ECB_02566/ECB_01948
Ara+2	ribo	ebr02024	Quorum sensing	58	0.40197020772761516	1.2744198621652492	0.05405934437728148	0.25013865779256794	0.20978680756244467	494	tags=24%, list=12%, signal=22%	ECB_02490/ECB_01444/ECB_01445/ECB_03307/ECB_03306/ECB_03305/ECB_03304/ECB_03309/ECB_01775/ECB_01397/ECB_03303/ECB_03365/ECB_03040/ECB_02542
Ara+2	ribo	ebr00633	Nitrotoluene degradation	6	-0.9084895460095512	-1.451275279746804	0.05490848585690516	0.25013865779256794	0.20978680756244467	99	tags=33%, list=2%, signal=33%	ECB_01620/ECB_00539
Ara+2	ribo	ebr00650	Butanoate metabolism	35	0.43135395632952284	1.2538465041370723	0.08185050548114876	0.3595575776493321	0.3015544938779165	458	tags=34%, list=11%, signal=31%	ECB_00907/ECB_01215/ECB_02517/ECB_02148/ECB_04023/ECB_02149/ECB_02151/ECB_01482/ECB_04026/ECB_02518/ECB_03365/ECB_01349
Ara+2	ribo	ebr01230	Biosynthesis of amino acids	118	0.3057870579447549	1.1185221498425355	0.10858527143639805	0.46055132367851587	0.38625613795887515	447	tags=25%, list=11%, signal=23%	ECB_03755/ECB_04120/ECB_02666/ECB_03845/ECB_03843/ECB_03038/ECB_03844/ECB_02490/ECB_01928/ECB_02624/ECB_03210/ECB_03885/ECB_02215/ECB_02355/ECB_03077/ECB_01371/ECB_03842/ECB_01927/ECB_03825/ECB_01925/ECB_04264/ECB_01926/ECB_03078/ECB_00708/ECB_00035/ECB_03470/ECB_01924/ECB_00680/ECB_02756/ECB_02443
Ara+2	ribo	ebr00350	Tyrosine metabolism	19	0.5633987315361091	1.4996112632183767	0.11741893052229024	0.48141761514139	0.4037563224976998	443	tags=26%, list=11%, signal=24%	ECB_00310/ECB_01436/ECB_01215/ECB_02517/ECB_04229
Ara+2	ribo	ebr00780	Biotin metabolism	16	-0.7639006727640827	-1.3262377670315924	0.125	0.4959677419354839	0.41595925297113756	495	tags=50%, list=12%, signal=44%	ECB_01091/ECB_01265/ECB_01089/ECB_00741/ECB_00745/ECB_00744/ECB_00742/ECB_00743
Ara+2	ribo	ebr00525	Acarbose and validamycin biosynthesis	4	-0.9063856486587207	-1.4062634817477833	0.13768115942028986	0.5292119565217391	0.44384057971014496	81	tags=100%, list=2%, signal=98%	ECB_03666/ECB_01945/ECB_01947
Ara+2	ribo	ebr00020	Citrate cycle (TCA cycle)	29	0.46167467332425205	1.3374502165442437	0.14285714285714285	0.5324675324675324	0.44657097288676234	1005	tags=59%, list=24%, signal=45%	ECB_04023/ECB_04026/ECB_00688/ECB_00686/ECB_00680/ECB_01349/ECB_00687/ECB_03993/ECB_03096/ECB_04025/ECB_00114/ECB_00682/ECB_01253/ECB_00113/ECB_00685/ECB_04024/ECB_00115
Ara+2	ribo	ebr01220	Degradation of aromatic compounds	23	0.4779152685247482	1.3022141781291139	0.1509433962264151	0.5460599334073252	0.45797067585723467	443	tags=17%, list=11%, signal=16%	ECB_00310/ECB_01436/ECB_01215/ECB_04229
Ara+2	ribo	ebr00290	Valine, leucine and isoleucine biosynthesis	17	-0.7400124218502127	-1.283720069958342	0.16442048517520216	0.5778205621871391	0.4846077457795433	480	tags=59%, list=12%, signal=52%	ECB_00080/ECB_00074/ECB_00073/ECB_00075/ECB_03652/ECB_03648/ECB_03646/ECB_03649/ECB_03647/ECB_03650
Ara+2	ribo	ebr03070	Bacterial secretion system	41	-0.6606472768627032	-1.228977729879295	0.1787709497206704	0.6108007448789572	0.5122676337025058	108	tags=7%, list=3%, signal=7%	ECB_02837/ECB_00530/ECB_02836
Ara+2	ribo	ebr00190	Oxidative phosphorylation	42	0.39032801652014926	1.216411208067728	0.19043908651307476	0.6330812875975187	0.530953925413409	318	tags=40%, list=8%, signal=38%	ECB_02201/ECB_02212/ECB_02206/ECB_02210/ECB_01105/ECB_02205/ECB_02208/ECB_02202/ECB_02213/ECB_02209/ECB_02203/ECB_02211/ECB_02204/ECB_04023/ECB_03622/ECB_02207/ECB_04026
Ara+2	ribo	ebr00680	Methane metabolism	33	0.41603470182215907	1.1925785939483768	0.20833333333333334	0.657286432160804	0.5512543461853556	569	tags=48%, list=14%, signal=42%	ECB_03941/ECB_00310/ECB_00309/ECB_02624/ECB_02083/ECB_03810/ECB_02221/ECB_04264/ECB_00708/ECB_03841/ECB_03470/ECB_02222/ECB_02756/ECB_02443/ECB_03951/ECB_03096
Ara+2	ribo	ebr02030	Bacterial chemotaxis	18	-0.7130255557646934	-1.234449684467891	0.21657754010695188	0.657286432160804	0.5512543461853556	199	tags=39%, list=5%, signal=37%	ECB_02941/ECB_01854/ECB_01378/ECB_01853/ECB_02650/ECB_03637/ECB_03906
Ara+2	ribo	ebr00670	One carbon pool by folate	13	0.5444293215950398	1.2746789861926926	0.21843003412969283	0.657286432160804	0.5512543461853556	491	tags=46%, list=12%, signal=41%	ECB_02737/ECB_03827/ECB_03883/ECB_00479/ECB_02443/ECB_00052
Ara+2	ribo	ebr02020	Two-component system	162	-0.5816232662835862	-1.1284697869051818	0.21909547738693466	0.657286432160804	0.5512543461853556	300	tags=10%, list=7%, signal=10%	ECB_00982/ECB_03721/ECB_00694/ECB_00580/ECB_03879/ECB_00436/ECB_01067/ECB_00518/ECB_00531/ECB_00532/ECB_00533/ECB_00534/ECB_00535/ECB_00536/ECB_00981/ECB_01000
Ara+2	ribo	ebr00970	Aminoacyl-tRNA biosynthesis	25	0.4202434666534764	1.1692786987161308	0.23809523809523808	0.6972789115646257	0.584795321637427	701	tags=32%, list=17%, signal=27%	ECB_04000/ECB_00476/ECB_02044/ECB_02722/ECB_01837/ECB_01683/ECB_02547/ECB_01847
Ara+2	ribo	ebr00380	Tryptophan metabolism	9	0.5836198894232184	1.2395851076895956	0.25722543352601157	0.7228447631854176	0.6062369430224298	381	tags=44%, list=9%, signal=40%	ECB_01701/ECB_02151/ECB_03828/ECB_00686
Ara+2	ribo	ebr00051	Fructose and mannose metabolism	44	-0.6289470459868238	-1.1713608779029587	0.2662983425414365	0.7228447631854176	0.6062369430224298	558	tags=23%, list=14%, signal=20%	ECB_04100/ECB_03962/ECB_02096/ECB_02097/ECB_01933/ECB_01932/ECB_02553/ECB_02552/ECB_02554/ECB_02555
Ara+2	ribo	ebr00600	Sphingolipid metabolism	2	0.7845478917864976	1.1875236733668997	0.26666666666666666	0.7228447631854176	0.6062369430224298	886	tags=100%, list=22%, signal=78%	ECB_03990/ECB_00298
Ara+2	ribo	ebr00540	Lipopolysaccharide biosynthesis	37	-0.6395346832453586	-1.1791772272936898	0.27033218785796104	0.7228447631854176	0.6062369430224298	30	tags=19%, list=1%, signal=19%	ECB_00097/ECB_00922/ECB_03480/ECB_03479/ECB_03985/ECB_02814/ECB_02817
Ara+2	ribo	ebr00300	Lysine biosynthesis	13	0.5093368023175692	1.1925164443874474	0.2832764505119454	0.7413404981482826	0.6217489843263304	1013	tags=46%, list=25%, signal=35%	ECB_03210/ECB_00035/ECB_00086/ECB_03896/ECB_00164/ECB_03826
Ara+2	ribo	ebr00627	Aminobenzoate degradation	5	0.6498582585769462	1.1923364944133734	0.3026634382566586	0.7420814479638009	0.6223704056521395	988	tags=80%, list=24%, signal=61%	ECB_02148/ECB_02149/ECB_02236/ECB_01663
Ara+2	ribo	ebr00770	Pantothenate and CoA biosynthesis	23	-0.6599400473378635	-1.1630758129997179	0.30632911392405066	0.7420814479638009	0.6223704056521395	272	tags=39%, list=7%, signal=37%	ECB_02457/ECB_02076/ECB_02075/ECB_00080/ECB_03652/ECB_03648/ECB_03646/ECB_03649/ECB_03647
Ara+2	ribo	ebr00330	Arginine and proline metabolism	25	0.3974827444632566	1.1059496294117301	0.30687830687830686	0.7420814479638009	0.6223704056521395	98	tags=20%, list=2%, signal=20%	ECB_01715/ECB_01717/ECB_01716/ECB_01714/ECB_01713
Ara+2	ribo	ebr00010	Glycolysis / Gluconeogenesis	48	0.33727988881425464	1.0694936995984285	0.3076923076923077	0.7420814479638009	0.6223704056521395	458	tags=33%, list=11%, signal=30%	ECB_03941/ECB_00310/ECB_03443/ECB_02624/ECB_01436/ECB_01215/ECB_01371/ECB_00280/ECB_03810/ECB_03897/ECB_01005/ECB_00708/ECB_03470/ECB_02298/ECB_02756/ECB_01349
Ara+2	ribo	ebr00130	Ubiquinone and other terpenoid-quinone biosynthesis	20	-0.6585699960059086	-1.1527028579334284	0.34028683181225555	0.8049092367866814	0.675062945700426	210	tags=15%, list=5%, signal=14%	ECB_03912/ECB_02187/ECB_02188
Ara+2	ribo	ebr00900	Terpenoid backbone biosynthesis	15	-0.6785901340199185	-1.1776465479255767	0.35607094133697137	0.8263533166876883	0.6930477110431619	138	tags=13%, list=3%, signal=13%	ECB_01183/ECB_02597
Ara+2	ribo	ebr02026	Biofilm formation - Escherichia coli	44	-0.5821917422082478	-1.0842830642298507	0.41878453038674035	0.9458138699245419	0.7932371352383835	198	tags=11%, list=5%, signal=11%	ECB_01039/ECB_01025/ECB_01067/ECB_03269/ECB_02800
Ara+2	ribo	ebr01040	Biosynthesis of unsaturated fatty acids	3	-0.7098927324434914	-1.0647359188449463	0.42292490118577075	0.9458138699245419	0.7932371352383835	683	tags=100%, list=17%, signal=83%	ECB_01227/ECB_00445
Ara+2	ribo	ebr00511	Other glycan degradation	3	0.6540233024439583	1.0864096368575746	0.4314516129032258	0.9476526497695853	0.7947792869269951	1331	tags=67%, list=32%, signal=45%	ECB_00298/ECB_02946
Ara+2	ribo	ebr00590	Arachidonic acid metabolism	2	0.7004630757981964	1.0602494679268313	0.4411764705882353	0.9497175141242938	0.7965110516404005	1231	tags=100%, list=30%, signal=70%	ECB_01679/ECB_03700
Ara+2	ribo	ebr00621	Dioxin degradation	4	0.6057059253840527	1.06710090598867	0.45555555555555555	0.9497175141242938	0.7965110516404005	1621	tags=100%, list=39%, signal=61%	ECB_00304/ECB_00305/ECB_01419/ECB_00306
Ara+2	ribo	ebr00622	Xylene degradation	4	0.6057059253840527	1.06710090598867	0.45555555555555555	0.9497175141242938	0.7965110516404005	1621	tags=100%, list=39%, signal=61%	ECB_00304/ECB_00305/ECB_01419/ECB_00306
Ara+2	ribo	ebr00660	C5-Branched dibasic acid metabolism	11	-0.6812846103290918	-1.1088307263192758	0.4688427299703264	0.961127596439169	0.8060804831068771	642	tags=55%, list=16%, signal=46%	ECB_00080/ECB_00074/ECB_00073/ECB_00075/ECB_03646/ECB_03647
Ara+2	ribo	ebr00480	Glutathione metabolism	24	-0.5875015150199379	-1.034673459713721	0.4968553459119497	0.9903013232715099	0.8305479647463242	722	tags=25%, list=18%, signal=21%	ECB_00671/ECB_01196/ECB_01134/ECB_02864/ECB_00672/ECB_00542
Ara+2	ribo	ebr00460	Cyanoamino acid metabolism	7	-0.6546341740614192	-1.0449173553710864	0.49917627677100496	0.9903013232715099	0.8305479647463242	219	tags=29%, list=5%, signal=27%	ECB_02062/ECB_00795
Ara+2	ribo	ebr04122	Sulfur relay system	19	0.35423602822746003	0.9428781217154647	0.5330578512396694	1	0.8386820710312367	320	tags=16%, list=8%, signal=15%	ECB_01726/ECB_02422/ECB_01131
Ara+2	ribo	ebr00430	Taurine and hypotaurine metabolism	6	0.4994456542370975	0.9677360233708578	0.5361596009975063	1	0.8386820710312367	406	tags=50%, list=10%, signal=45%	ECB_02221/ECB_02222/ECB_03365
Ara+2	ribo	ebr00040	Pentose and glucuronate interconversions	35	-0.5331381667827044	-0.9811855160939486	0.5451388888888888	1	0.8386820710312367	267	tags=17%, list=7%, signal=16%	ECB_01501/ECB_03416/ECB_02960/ECB_04064/ECB_03432/ECB_01948
Ara+2	ribo	ebr01053	Biosynthesis of siderophore group nonribosomal peptides	8	-0.5896627636200551	-0.9488345361116225	0.5572755417956656	1	0.8386820710312367	1189	tags=62%, list=29%, signal=44%	ECB_00562/ECB_00561/ECB_00564/ECB_00563/ECB_00553
Ara+2	ribo	ebr00562	Inositol phosphate metabolism	3	0.5749910056727792	0.9551276955041867	0.5786290322580645	1	0.8386820710312367	721	tags=67%, list=18%, signal=55%	ECB_02425/ECB_03804
Ara+2	ribo	ebr00470	D-Amino acid metabolism	13	-0.5999910790972078	-1.0101081642920136	0.5825105782792666	1	0.8386820710312367	1119	tags=46%, list=27%, signal=34%	ECB_03852/ECB_00089/ECB_00328/ECB_01164/ECB_01165/ECB_00436
Ara+2	ribo	ebr03420	Nucleotide excision repair	8	-0.5600808965520713	-0.901233943283869	0.5882352941176471	1	0.8386820710312367	1002	tags=50%, list=24%, signal=38%	ECB_02311/ECB_00746/ECB_01110/ECB_03749
Ara+2	ribo	ebr00362	Benzoate degradation	10	0.4117218874305503	0.9047649739128472	0.5885885885885885	1	0.8386820710312367	1063	tags=50%, list=26%, signal=37%	ECB_02151/ECB_02692/ECB_03737/ECB_00304/ECB_00305
Ara+2	ribo	ebr03030	DNA replication	18	0.3307345005214441	0.8622195184032728	0.6062992125984252	1	0.8386820710312367	756	tags=28%, list=18%, signal=23%	ECB_01813/ECB_04247/ECB_03584/ECB_03924/ECB_00181
Ara+2	ribo	ebr00030	Pentose phosphate pathway	32	-0.5122379210325356	-0.9341264821506509	0.6185446009389671	1	0.8386820710312367	604	tags=19%, list=15%, signal=16%	ECB_03288/ECB_04100/ECB_03962/ECB_00008/ECB_03638/ECB_02356
Ara+2	ribo	ebr03430	Mismatch repair	24	0.31431914693571145	0.8752435875143681	0.6328502415458938	1	0.8386820710312367	484	tags=17%, list=12%, signal=15%	ECB_01813/ECB_04247/ECB_03584/ECB_01815
Ara+2	ribo	ebr03018	RNA degradation	16	0.3440002055275585	0.8592022682450989	0.6466165413533834	1	0.8386820710312367	1028	tags=50%, list=25%, signal=38%	ECB_02624/ECB_00142/ECB_03701/ECB_03801/ECB_00764/ECB_03658/ECB_03029/ECB_04046
Ara+2	ribo	ebr03020	RNA polymerase	4	-0.537936951517476	-0.8346128290107011	0.6539855072463768	1	0.8386820710312367	1028	tags=75%, list=25%, signal=56%	ECB_03146/ECB_03863/ECB_03864
Ara+2	ribo	ebr00520	Amino sugar and nucleotide sugar metabolism	46	-0.4950994259422441	-0.9226860570955998	0.6545253863134658	1	0.8386820710312367	700	tags=24%, list=17%, signal=20%	ECB_03665/ECB_01103/ECB_02181/ECB_02182/ECB_00634/ECB_00636/ECB_02180/ECB_02329/ECB_01933/ECB_01932/ECB_01948
Ara+2	ribo	ebr00260	Glycine, serine and threonine metabolism	38	0.2933053956973236	0.8837101919038264	0.6585365853658537	1	0.8386820710312367	447	tags=21%, list=11%, signal=19%	ECB_02737/ECB_02736/ECB_02735/ECB_03403/ECB_04264/ECB_00708/ECB_03470/ECB_02443
Ara+2	ribo	ebr03440	Homologous recombination	28	0.29440023667170934	0.8456381781220778	0.664804469273743	1	0.8386820710312367	627	tags=21%, list=15%, signal=18%	ECB_02549/ECB_01813/ECB_04247/ECB_03584/ECB_02459/ECB_00423
Ara+2	ribo	ebr00785	Lipoic acid metabolism	3	-0.5568462538997097	-0.8351884456691053	0.6837944664031621	1	0.8386820710312367	684	tags=67%, list=17%, signal=56%	ECB_00597/ECB_04262
Ara+2	ribo	ebr03410	Base excision repair	14	-0.4965657926214145	-0.8492560008063883	0.6883656509695291	1	0.8386820710312367	1002	tags=50%, list=24%, signal=38%	ECB_02311/ECB_02938/ECB_01974/ECB_03492/ECB_02474/ECB_03749/ECB_01603
Ara+2	ribo	ebr00592	alpha-Linolenic acid metabolism	3	0.46245733788395904	0.7681960361889149	0.7116935483870968	1	0.8386820710312367	2208	tags=100%, list=54%, signal=46%	ECB_03700/ECB_02266/ECB_03736
Ara+2	ribo	ebr00740	Riboflavin metabolism	17	-0.4742629160600798	-0.8227170325885766	0.72911051212938	1	0.8386820710312367	1032	tags=29%, list=25%, signal=22%	ECB_00362/ECB_01254/ECB_00983/ECB_03927/ECB_00941
Ara+2	ribo	ebr00440	Phosphonate and phosphinate metabolism	8	0.3823702360354769	0.7906824284731665	0.7331460674157303	1	0.8386820710312367	1473	tags=62%, list=36%, signal=40%	ECB_03965/ECB_03964/ECB_03971/ECB_03972/ECB_03967
Ara+2	ribo	ebr03060	Protein export	18	-0.47780101698699656	-0.8272092211694627	0.733957219251337	1	0.8386820710312367	1161	tags=61%, list=28%, signal=44%	ECB_02462/ECB_03857/ECB_03729/ECB_03730/ECB_03467/ECB_00357/ECB_03151/ECB_00098/ECB_00099/ECB_00356/ECB_00031
Ara+2	ribo	ebr01501	beta-Lactam resistance	17	-0.4669415432802904	-0.8100164441936365	0.7358490566037735	1	0.8386820710312367	739	tags=47%, list=18%, signal=39%	ECB_01218/ECB_01220/ECB_00413/ECB_01103/ECB_01217/ECB_01219/ECB_00933/ECB_01221
Ara+2	ribo	ebr02010	ABC transporters	183	-0.4712526660394241	-0.914717105006945	0.7412236710130391	1	0.8386820710312367	417	tags=18%, list=10%, signal=17%	ECB_01219/ECB_00890/ECB_00557/ECB_04154/ECB_01454/ECB_00799/ECB_03802/ECB_02077/ECB_01221/ECB_04153/ECB_04156/ECB_00713/ECB_04155/ECB_00798/ECB_00317/ECB_00797/ECB_03544/ECB_00796/ECB_00315/ECB_00316/ECB_02322/ECB_03905/ECB_03904/ECB_03637/ECB_02325/ECB_02323/ECB_03636/ECB_02324/ECB_03906/ECB_03907/ECB_02815/ECB_03634/ECB_03635
Ara+2	ribo	ebr01502	Vancomycin resistance	8	-0.4506520453675641	-0.7251504602206894	0.7507739938080495	1	0.8386820710312367	1542	tags=75%, list=38%, signal=47%	ECB_00093/ECB_00088/ECB_00091/ECB_03925/ECB_00328/ECB_01165
Ara+2	ribo	ebr00903	Limonene and pinene degradation	2	-0.5718891362908911	-0.8111739579395009	0.7601626016260162	1	0.8386820710312367	565	tags=100%, list=14%, signal=86%	ECB_02265
Ara+2	ribo	ebr00930	Caprolactam degradation	2	-0.5718891362908911	-0.8111739579395009	0.7601626016260162	1	0.8386820710312367	565	tags=100%, list=14%, signal=86%	ECB_02265
Ara+2	ribo	ebr01503	Cationic antimicrobial peptide (CAMP) resistance	35	-0.4411869657364923	-0.8119588647768271	0.7766203703703703	1	0.8386820710312367	1057	tags=40%, list=26%, signal=30%	ECB_01127/ECB_02183/ECB_02179/ECB_01128/ECB_01268/ECB_00413/ECB_03983/ECB_02181/ECB_01269/ECB_02182/ECB_02180/ECB_02186/ECB_01109/ECB_03985
Ara+2	ribo	ebr00361	Chlorocyclohexane and chlorobenzene degradation	2	-0.5458080952933674	-0.774180317195847	0.7947154471544715	1	0.8386820710312367	770	tags=100%, list=19%, signal=81%	ECB_03717
Ara+2	ribo	ebr00364	Fluorobenzoate degradation	2	-0.5458080952933674	-0.774180317195847	0.7947154471544715	1	0.8386820710312367	770	tags=100%, list=19%, signal=81%	ECB_03717
Ara+2	ribo	ebr00623	Toluene degradation	2	-0.5458080952933674	-0.774180317195847	0.7947154471544715	1	0.8386820710312367	770	tags=100%, list=19%, signal=81%	ECB_03717
Ara+2	ribo	ebr00332	Carbapenem biosynthesis	2	-0.5337557884474775	-0.7570851901404714	0.8089430894308943	1	0.8386820710312367	1916	tags=100%, list=47%, signal=53%	ECB_00240
Ara+2	ribo	ebr00750	Vitamin B6 metabolism	10	-0.3773865472577617	-0.6166752842565569	0.8266068759342302	1	0.8386820710312367	936	tags=30%, list=23%, signal=23%	ECB_02245/ECB_00056/ECB_00004
Ara+2	ribo	ebr03010	Ribosome	55	-0.40319948996137955	-0.7632058954989779	0.8281750266808965	1	0.8386820710312367	1114	tags=55%, list=27%, signal=40%	ECB_03192/ECB_00915/ECB_02115/ECB_03157/ECB_03170/ECB_04070/ECB_03860/ECB_03859/ECB_02498/ECB_03156/ECB_03155/ECB_03032/ECB_03161/ECB_03167/ECB_03861/ECB_00167/ECB_01685/ECB_03165/ECB_03154/ECB_03168/ECB_03145/ECB_03169/ECB_03153/ECB_03862/ECB_03164/ECB_02495/ECB_03166/ECB_03152/ECB_03163/ECB_03162
Ara+2	ribo	ebr00281	Geraniol degradation	5	-0.4020161084913477	-0.6245071552058836	0.8404074702886248	1	0.8386820710312367	565	tags=40%, list=14%, signal=35%	ECB_03736/ECB_02265
Ara+2	ribo	ebr01210	2-Oxocarboxylic acid metabolism	27	-0.38403207107993304	-0.68439305723358	0.8559218559218559	1	0.8386820710312367	642	tags=41%, list=16%, signal=35%	ECB_00080/ECB_01134/ECB_00074/ECB_00073/ECB_00724/ECB_00075/ECB_03652/ECB_03648/ECB_03646/ECB_03649/ECB_03647
Ara+2	ribo	ebr00561	Glycerolipid metabolism	14	-0.33299337445647526	-0.5695048384082643	0.868421052631579	1	0.8386820710312367	704	tags=36%, list=17%, signal=30%	ECB_01174/ECB_02929/ECB_01173/ECB_01175/ECB_03811
Ara+2	ribo	ebr00270	Cysteine and methionine metabolism	33	-0.3778934395543373	-0.6920585451061879	0.8717948717948718	1	0.8386820710312367	899	tags=30%, list=22%, signal=24%	ECB_02642/ECB_00158/ECB_00932/ECB_00002/ECB_03708/ECB_01591/ECB_03891/ECB_03648/ECB_02321/ECB_02314
Ara+2	ribo	ebr00061	Fatty acid biosynthesis	14	-0.3167520524180893	-0.5417279749853658	0.8905817174515236	1	0.8386820710312367	740	tags=29%, list=18%, signal=24%	ECB_01088/ECB_01091/ECB_01265/ECB_01089
Ara+2	ribo	ebr00450	Selenocompound metabolism	17	-0.3215590433548454	-0.557817389874536	0.894878706199461	1	0.8386820710312367	1053	tags=41%, list=26%, signal=31%	ECB_02601/ECB_03446/ECB_03708/ECB_00892/ECB_01591/ECB_01649/ECB_03891
Ara+2	ribo	ebr00280	Valine, leucine and isoleucine degradation	10	-0.31235409795428	-0.5104078392415309	0.9088191330343797	1	0.8386820710312367	565	tags=20%, list=14%, signal=17%	ECB_02265/ECB_03648
Ara+2	ribo	ebr01240	Biosynthesis of cofactors	142	-0.3884458675469819	-0.7536364248343792	0.9095477386934674	1	0.8386820710312367	265	tags=6%, list=6%, signal=6%	ECB_03648/ECB_00741/ECB_00745/ECB_00744/ECB_00742/ECB_02187/ECB_00743/ECB_01948/ECB_02188
Ara+2	ribo	ebr00053	Ascorbate and aldarate metabolism	19	-0.30249169427358846	-0.5273882761440558	0.9131578947368421	1	0.8386820710312367	267	tags=11%, list=7%, signal=10%	ECB_04064/ECB_03432
Ara+2	ribo	ebr00564	Glycerophospholipid metabolism	28	-0.32995275989734124	-0.5880244250764216	0.9198055893074119	1	0.8386820710312367	1254	tags=43%, list=31%, signal=30%	ECB_01043/ECB_00173/ECB_02165/ECB_02168/ECB_01877/ECB_03704/ECB_00366/ECB_02454/ECB_01223/ECB_02929/ECB_01255/ECB_03277
Ara+2	ribo	ebr00552	Teichoic acid biosynthesis	3	-0.36457502036297945	-0.5468095411513336	0.9229249011857708	1	0.8386820710312367	996	tags=67%, list=24%, signal=51%	ECB_02927/ECB_00808
Ara+2	ribo	ebr00401	Novobiocin biosynthesis	4	-0.3245523326984212	-0.503545145562754	0.9293478260869565	1	0.8386820710312367	820	tags=75%, list=20%, signal=60%	ECB_02489/ECB_03926/ECB_00932
Ara+2	ribo	ebr00261	Monobactam biosynthesis	8	0.2572830855978324	0.5320215742594809	0.9438202247191011	1	0.8386820710312367	1013	tags=38%, list=25%, signal=28%	ECB_00035/ECB_03896/ECB_03826
Ara+2	ribo	ebr00643	Styrene degradation	2	0.37923470631245426	0.5740251120717291	0.9490196078431372	1	0.8386820710312367	2549	tags=100%, list=62%, signal=38%	ECB_01357/ECB_04073
Ara+2	ribo	ebr00400	Phenylalanine, tyrosine and tryptophan biosynthesis	21	-0.26712717063280367	-0.4700612653178667	0.9498714652956298	1	0.8386820710312367	820	tags=19%, list=20%, signal=15%	ECB_00932/ECB_02488/ECB_01238/ECB_01237
Ara+2	ribo	ebr00860	Porphyrin metabolism	22	-0.263038209611491	-0.4637229881151565	0.9516539440203562	1	0.8386820710312367	1312	tags=50%, list=32%, signal=34%	ECB_02350/ECB_03678/ECB_02336/ECB_01900/ECB_00607/ECB_00153/ECB_03741/ECB_01901/ECB_03679/ECB_01246/ECB_01902
Ara+2	ribo	ebr01110	Biosynthesis of secondary metabolites	341	-0.4109887593897821	-0.7982101629890127	0.952047952047952	1	0.8386820710312367	352	tags=9%, list=9%, signal=9%	ECB_03666/ECB_00724/ECB_00003/ECB_01090/ECB_03521/ECB_00075/ECB_01237/ECB_03277/ECB_03891/ECB_01933/ECB_03652/ECB_03648/ECB_03646/ECB_03649/ECB_03647/ECB_03650/ECB_02314/ECB_01932/ECB_00795/ECB_00351/ECB_02187/ECB_03268/ECB_03423/ECB_03269/ECB_02597/ECB_01944/ECB_01945/ECB_01946/ECB_01947/ECB_01948/ECB_02188/ECB_02356
Ara+2	ribo	ebr00550	Peptidoglycan biosynthesis	23	-0.2670992351769868	-0.47073466954799414	0.9544303797468354	1	0.8386820710312367	1025	tags=39%, list=25%, signal=30%	ECB_00091/ECB_03073/ECB_03853/ECB_00089/ECB_02927/ECB_00808/ECB_00328/ECB_00148/ECB_00806
Ara+2	ribo	ebr00999	Biosynthesis of various plant secondary metabolites	3	0.29790346172598736	0.4948526917358219	0.9657258064516129	1	0.8386820710312367	2883	tags=100%, list=70%, signal=30%	ECB_02772/ECB_03132/ECB_02062
Ara+2	ribo	ebr00230	Purine metabolism	77	-0.3028540837187127	-0.5792175563231317	0.9657676348547718	1	0.8386820710312367	2	tags=3%, list=0%, signal=3%	ECB_00466/ECB_02600
Ara+2	ribo	ebr01212	Fatty acid metabolism	21	-0.2394818029613156	-0.4214139619490138	0.9704370179948586	1	0.8386820710312367	740	tags=24%, list=18%, signal=20%	ECB_01088/ECB_02265/ECB_01091/ECB_01265/ECB_01089
Ara+2	ribo	ebr00730	Thiamine metabolism	15	0.20260796558600797	0.4894215679788273	0.9739776951672863	1	0.8386820710312367	1247	tags=40%, list=30%, signal=28%	ECB_02422/ECB_00371/ECB_00425/ECB_02031/ECB_04031/ECB_01102
Ara+2	ribo	ebr00410	beta-Alanine metabolism	13	0.22985360653857836	0.538159042016591	0.9761092150170648	1	0.8386820710312367	406	tags=15%, list=10%, signal=14%	ECB_02518/ECB_03365
Ara+2	ribo	ebr00360	Phenylalanine metabolism	20	-0.2200938889309388	-0.3852329385229077	0.9817470664928292	1	0.8386820710312367	1524	tags=45%, list=37%, signal=28%	ECB_01358/ECB_00303/ECB_02431/ECB_03292/ECB_02433/ECB_00768/ECB_00932/ECB_01164/ECB_02430
Ara+2	ribo	ebr00790	Folate biosynthesis	26	-0.18406211691429747	-0.32880319482624326	0.9975490196078431	1	0.8386820710312367	1291	tags=31%, list=31%, signal=21%	ECB_02082/ECB_00009/ECB_00748/ECB_00330/ECB_01254/ECB_00750/ECB_00749/ECB_02928
Ara+2	ribo	ebr01120	Microbial metabolism in diverse environments	268	-0.2827708291938772	-0.5493572750494335	0.999000999000999	1	0.8386820710312367	267	tags=4%, list=7%, signal=4%	ECB_00724/ECB_00003/ECB_00466/ECB_04064/ECB_02314/ECB_02607/ECB_02608/ECB_02609/ECB_00539/ECB_01000/ECB_02356/ECB_02600
Ara+2	ribo	ebr01100	Metabolic pathways	915	-0.3797442458519513	-0.7370568465422357	1	1	0.8386820710312367	359	tags=7%, list=9%, signal=9%	ECB_03479/ECB_01649/ECB_03576/ECB_03666/ECB_01255/ECB_00724/ECB_00003/ECB_03985/ECB_00466/ECB_01090/ECB_03521/ECB_01274/ECB_00075/ECB_01237/ECB_01275/ECB_03891/ECB_01933/ECB_03652/ECB_04064/ECB_03648/ECB_03432/ECB_03646/ECB_03649/ECB_02321/ECB_03647/ECB_03650/ECB_02314/ECB_01932/ECB_00741/ECB_00745/ECB_00941/ECB_02607/ECB_00795/ECB_00744/ECB_00351/ECB_00742/ECB_02187/ECB_02608/ECB_03638/ECB_00436…
Ara+3	ribo	ebr00541	O-Antigen nucleotide sugar biosynthesis	24	-0.9408220615447169	-1.5829371121380489	1.2625149410358275e-9	1.5528933774740677e-7	1.4352801434933617e-7	136	tags=42%, list=3%, signal=41%	ECB_01932/ECB_01933/ECB_01941/ECB_01942/ECB_01944/ECB_01945/ECB_01946/ECB_01947/ECB_01948/ECB_01954
Ara+3	ribo	ebr01250	Biosynthesis of nucleotide sugars	48	-0.8752274789030776	-1.5534210131897315	6.716830469413885e-7	4.130850738689539e-5	3.817987845772103e-5	255	tags=27%, list=6%, signal=26%	ECB_02814/ECB_00343/ECB_01932/ECB_01933/ECB_01941/ECB_01942/ECB_01944/ECB_01945/ECB_01946/ECB_01947/ECB_01948/ECB_01954/ECB_02817
Ara+3	ribo	ebr02040	Flagellar assembly	23	-0.9133486752475918	-1.5317687187772604	1.6830998736890133e-6	6.900709482124955e-5	6.378062679242577e-5	284	tags=74%, list=7%, signal=69%	ECB_01079/ECB_01849/ECB_01075/ECB_01067/ECB_01850/ECB_01078/ECB_01077/ECB_01076/ECB_01069/ECB_01071/ECB_01074/ECB_01073/ECB_01851/ECB_01066/ECB_01072/ECB_01070/ECB_01068
Ara+3	ribo	ebr00523	Polyketide sugar unit biosynthesis	6	-0.95126190785714	-1.4369565927412402	0.002527672950141905	0.07772594321686359	0.07183912595140152	126	tags=83%, list=3%, signal=81%	ECB_03667/ECB_01944/ECB_01945/ECB_01946/ECB_01947
Ara+3	ribo	ebr00542	O-Antigen repeat unit biosynthesis	5	-0.9540108418369332	-1.4403281461345252	0.003900071562256033	0.08149046151858635	0.0753185266924033	134	tags=80%, list=3%, signal=77%	ECB_01936/ECB_01937/ECB_01939/ECB_01940
Ara+3	ribo	ebr00290	Valine, leucine and isoleucine biosynthesis	17	-0.8658579901984396	-1.4192978316348028	0.004457929290265205	0.08149046151858635	0.0753185266924033	397	tags=76%, list=10%, signal=69%	ECB_03554/ECB_00076/ECB_03648/ECB_03555/ECB_03649/ECB_00073/ECB_00074/ECB_03650/ECB_03646/ECB_00075/ECB_03647/ECB_03652/ECB_00079
Ara+3	ribo	ebr00520	Amino sugar and nucleotide sugar metabolism	46	-0.7920873251212942	-1.4047461671595862	0.004637668541708166	0.08149046151858635	0.0753185266924033	233	tags=20%, list=6%, signal=19%	ECB_00634/ECB_00636/ECB_00343/ECB_01932/ECB_01933/ECB_01948/ECB_01954/ECB_02180/ECB_02182
Ara+3	ribo	ebr00250	Alanine, aspartate and glutamate metabolism	33	0.5813044286486597	1.7027162097822688	0.0065114093956838495	0.10011291945863919	0.09253055457024419	534	tags=45%, list=13%, signal=40%	ECB_03755/ECB_02468/ECB_02517/ECB_04113/ECB_00036/ECB_02518/ECB_02237/ECB_02215/ECB_01129/ECB_04112/ECB_00037/ECB_03077/ECB_03078/ECB_03845/ECB_01481
Ara+3	ribo	ebr03070	Bacterial secretion system	41	-0.7710971286539341	-1.3568263128758395	0.012467288704924574	0.16529014412059503	0.15277137839130736	207	tags=12%, list=5%, signal=12%	ECB_02829/ECB_00530/ECB_02836/ECB_02839/ECB_03182
Ara+3	ribo	ebr00362	Benzoate degradation	10	-0.8917863536237918	-1.4045577816706682	0.015025633188130787	0.16529014412059503	0.15277137839130736	80	tags=30%, list=2%, signal=29%	ECB_02265/ECB_02151/ECB_02692
Ara+3	ribo	ebr00670	One carbon pool by folate	13	0.712299364408263	1.7024715933286458	0.015828485068751567	0.16529014412059503	0.15277137839130736	414	tags=54%, list=10%, signal=49%	ECB_02737/ECB_03883/ECB_02392/ECB_00052/ECB_00479/ECB_03827/ECB_02443
Ara+3	ribo	ebr00190	Oxidative phosphorylation	42	0.5231579678159193	1.6254783689081223	0.01612586771908244	0.16529014412059503	0.15277137839130736	378	tags=45%, list=9%, signal=42%	ECB_02201/ECB_04023/ECB_02206/ECB_02212/ECB_02208/ECB_04025/ECB_02203/ECB_02202/ECB_02211/ECB_02205/ECB_03622/ECB_02207/ECB_04024/ECB_02210/ECB_02209/ECB_04026/ECB_01105/ECB_02213/ECB_02204
Ara+3	ribo	ebr02020	Two-component system	162	-0.6718593708403888	-1.2035664261090209	0.028	0.26492307692307693	0.24485829959514172	218	tags=12%, list=5%, signal=12%	ECB_01067/ECB_00518/ECB_00531/ECB_00532/ECB_00533/ECB_00534/ECB_00535/ECB_00536/ECB_00652/ECB_00986/ECB_00996/ECB_01000/ECB_02151/ECB_02280/ECB_02360/ECB_02448/ECB_02692/ECB_04022/ECB_04275
Ara+3	ribo	ebr00660	C5-Branched dibasic acid metabolism	11	-0.8603109662334885	-1.369718072132113	0.04201680672268908	0.3691476590636255	0.3411891072218361	540	tags=91%, list=13%, signal=79%	ECB_00687/ECB_00688/ECB_03554/ECB_03555/ECB_00073/ECB_00074/ECB_03646/ECB_00075/ECB_03647/ECB_00079
Ara+3	ribo	ebr01210	2-Oxocarboxylic acid metabolism	27	-0.7784531411283718	-1.3168117266955712	0.048109965635738834	0.3870041039671683	0.35769313845489237	397	tags=48%, list=10%, signal=44%	ECB_03554/ECB_01134/ECB_00076/ECB_03648/ECB_03555/ECB_03649/ECB_00073/ECB_00074/ECB_03646/ECB_00075/ECB_03647/ECB_03652/ECB_00079
Ara+3	ribo	ebr00521	Streptomycin biosynthesis	9	-0.8768474245200674	-1.3819497066569522	0.051470588235294115	0.3870041039671683	0.35769313845489237	126	tags=56%, list=3%, signal=54%	ECB_03667/ECB_01944/ECB_01945/ECB_01946/ECB_01947
Ara+3	ribo	ebr00770	Pantothenate and CoA biosynthesis	23	-0.7853884301391449	-1.3171677607684733	0.053488372093023255	0.3870041039671683	0.35769313845489237	397	tags=35%, list=10%, signal=32%	ECB_03554/ECB_03648/ECB_03555/ECB_03649/ECB_03646/ECB_03647/ECB_03652/ECB_00079
Ara+3	ribo	ebr00525	Acarbose and validamycin biosynthesis	4	-0.9324791894253845	-1.4007317945619813	0.058823529411764705	0.40196078431372545	0.3715170278637771	125	tags=75%, list=3%, signal=73%	ECB_03667/ECB_01945/ECB_01947
Ara+3	ribo	ebr00627	Aminobenzoate degradation	5	0.8007991872841361	1.5050359429754545	0.06516290726817042	0.4186899376273343	0.3869791464591536	99	tags=40%, list=2%, signal=39%	ECB_02149/ECB_02148
Ara+3	ribo	ebr00240	Pyrimidine metabolism	55	0.3972815419017915	1.304441772084146	0.0680796646548511	0.4186899376273343	0.3869791464591536	471	tags=36%, list=11%, signal=33%	ECB_01015/ECB_01014/ECB_01013/ECB_01010/ECB_01012/ECB_04106/ECB_04113/ECB_00949/ECB_00036/ECB_02390/ECB_01011/ECB_00914/ECB_04249/ECB_04112/ECB_00037/ECB_02410/ECB_01972/ECB_03499/ECB_00291/ECB_03107
Ara+3	ribo	ebr00261	Monobactam biosynthesis	8	-0.8681284572691162	-1.3602728677749194	0.07646176911544228	0.447847504819019	0.41392837415878525	15	tags=25%, list=0%, signal=25%	ECB_00002/ECB_03826
Ara+3	ribo	ebr00440	Phosphonate and phosphinate metabolism	8	-0.863337583457827	-1.352766034421097	0.08545727136431784	0.4564777327935222	0.42190496484125295	14	tags=25%, list=0%, signal=25%	ECB_03968/ECB_03964
Ara+3	ribo	ebr00430	Taurine and hypotaurine metabolism	6	0.7565662859391991	1.4913541151332381	0.08808290155440414	0.4564777327935222	0.42190496484125295	504	tags=50%, list=12%, signal=44%	ECB_02221/ECB_02222/ECB_03296
Ara+3	ribo	ebr00300	Lysine biosynthesis	13	-0.811563418998447	-1.304180398725155	0.08906882591093117	0.4564777327935222	0.42190496484125295	15	tags=15%, list=0%, signal=15%	ECB_00002/ECB_03826
Ara+3	ribo	ebr03440	Homologous recombination	28	0.4823495461443214	1.3400384810890527	0.11603384957075406	0.5521885521885522	0.5103668261562999	742	tags=46%, list=18%, signal=38%	ECB_02549/ECB_02459/ECB_01834/ECB_01813/ECB_04068/ECB_03584/ECB_04247/ECB_04239/ECB_00423/ECB_03583/ECB_03820/ECB_02668/ECB_00182
Ara+3	ribo	ebr00280	Valine, leucine and isoleucine degradation	10	-0.8263157921426632	-1.3014420676602472	0.11705202312138728	0.5521885521885522	0.5103668261562999	80	tags=30%, list=2%, signal=29%	ECB_03648/ECB_02151/ECB_02692
Ara+3	ribo	ebr00562	Inositol phosphate metabolism	3	0.8320198600930704	1.3782466652074485	0.12121212121212122	0.5521885521885522	0.5103668261562999	24	tags=33%, list=1%, signal=33%	ECB_02425
Ara+3	ribo	ebr00071	Fatty acid degradation	14	-0.7820956334301215	-1.2649168153826367	0.12980132450331125	0.5581151832460732	0.5158445852852026	170	tags=29%, list=4%, signal=27%	ECB_02265/ECB_01215/ECB_02151/ECB_02692
Ara+3	ribo	ebr03018	RNA degradation	16	0.5275424486364362	1.3526928194830992	0.13270142180094788	0.5581151832460732	0.5158445852852026	607	tags=44%, list=15%, signal=37%	ECB_02624/ECB_03029/ECB_00764/ECB_03701/ECB_00142/ECB_03801/ECB_03658
Ara+3	ribo	ebr03030	DNA replication	18	0.5134305975801974	1.337188856043091	0.13612565445026178	0.5581151832460732	0.5158445852852026	1124	tags=67%, list=27%, signal=49%	ECB_03504/ECB_01813/ECB_02936/ECB_03584/ECB_04247/ECB_03924/ECB_00181/ECB_00182/ECB_01095/ECB_00421/ECB_04125/ECB_03931
Ara+3	ribo	ebr00780	Biotin metabolism	16	-0.7705373796027873	-1.2550005786341063	0.14285714285714285	0.5597386101072782	0.5173450568385627	499	tags=44%, list=12%, signal=39%	ECB_01091/ECB_01265/ECB_00741/ECB_00745/ECB_00742/ECB_00744/ECB_00743
Ara+3	ribo	ebr00220	Arginine biosynthesis	18	0.5456164317148732	1.4210142823620144	0.14562305303603987	0.5597386101072782	0.5173450568385627	534	tags=39%, list=13%, signal=34%	ECB_03755/ECB_00278/ECB_02215/ECB_02666/ECB_03843/ECB_03845/ECB_01481
Ara+3	ribo	ebr00051	Fructose and mannose metabolism	44	-0.6867811534993895	-1.2163325652706012	0.1506849315068493	0.5616438356164383	0.5191059841384282	233	tags=14%, list=6%, signal=13%	ECB_04100/ECB_03454/ECB_00343/ECB_01932/ECB_01933/ECB_01954
Ara+3	ribo	ebr00270	Cysteine and methionine metabolism	33	-0.6956669462991145	-1.2038943185231281	0.18161925601750548	0.6570343673574462	0.6072718157860864	556	tags=21%, list=14%, signal=18%	ECB_03096/ECB_00002/ECB_03891/ECB_03708/ECB_03648/ECB_01784/ECB_03826
Ara+3	ribo	ebr01212	Fatty acid metabolism	21	-0.7310038335298441	-1.215326335263495	0.1959858323494687	0.6887502108281328	0.6365855607140638	80	tags=19%, list=2%, signal=19%	ECB_01091/ECB_01265/ECB_02151/ECB_02692
Ara+3	ribo	ebr00380	Tryptophan metabolism	9	-0.8014821181629611	-1.2631707034919257	0.20588235294117646	0.7034313725490196	0.6501547987616099	80	tags=44%, list=2%, signal=44%	ECB_00686/ECB_02265/ECB_02151/ECB_02692
Ara+3	ribo	ebr00600	Sphingolipid metabolism	2	0.8275778210116731	1.2363436631969904	0.21161825726141079	0.7034877200852304	0.6502068786410345	711	tags=100%, list=17%, signal=83%	ECB_03990/ECB_00298
Ara+3	ribo	ebr00900	Terpenoid backbone biosynthesis	15	-0.7460348907216494	-1.2093400454139651	0.22337662337662337	0.7111613876319759	0.6572993569897595	299	tags=20%, list=7%, signal=19%	ECB_02825/ECB_02151/ECB_02692
Ara+3	ribo	ebr01503	Cationic antimicrobial peptide (CAMP) resistance	35	-0.6816138827644636	-1.1829603588392945	0.22549019607843138	0.7111613876319759	0.6572993569897595	76	tags=17%, list=2%, signal=17%	ECB_01267/ECB_00160/ECB_01128/ECB_02186/ECB_02180/ECB_02182
Ara+3	ribo	ebr02030	Bacterial chemotaxis	18	-0.7307273921836679	-1.2012056313483697	0.23921085080147966	0.73557336621455	0.6798624180673634	253	tags=33%, list=6%, signal=31%	ECB_02650/ECB_01858/ECB_02941/ECB_03395/ECB_03906/ECB_03637
Ara+3	ribo	ebr00910	Nitrogen metabolism	25	0.4362080907389397	1.1746531015270532	0.24806201550387597	0.7441860465116279	0.687822790100606	527	tags=24%, list=13%, signal=21%	ECB_03755/ECB_00278/ECB_03077/ECB_00293/ECB_03078/ECB_00294
Ara+3	ribo	ebr00500	Starch and sucrose metabolism	36	-0.668495920550547	-1.1661247317009318	0.2554112554112554	0.7479901051329623	0.6913387364515184	294	tags=22%, list=7%, signal=21%	ECB_03605/ECB_03521/ECB_00351/ECB_03268/ECB_03269/ECB_03423/ECB_00343/ECB_01948
Ara+3	ribo	ebr00590	Arachidonic acid metabolism	2	0.7929892070095175	1.1846706813279795	0.26348547717842324	0.7536910161150246	0.6966078711204335	268	tags=50%, list=7%, signal=47%	ECB_01679
Ara+3	ribo	ebr00052	Galactose metabolism	40	-0.6538966890898618	-1.1494618066533902	0.28374070138150903	0.7931842334074002	0.7331099461531811	448	tags=15%, list=11%, signal=13%	ECB_03521/ECB_03764/ECB_04167/ECB_00351/ECB_00709/ECB_01948
Ara+3	ribo	ebr00760	Nicotinate and nicotinamide metabolism	22	0.4358714232263785	1.1452621041457796	0.2972972972972973	0.8126126126126126	0.7510668563300144	592	tags=32%, list=14%, signal=27%	ECB_02468/ECB_00703/ECB_02550/ECB_02517/ECB_01709/ECB_00935/ECB_02594
Ara+3	ribo	ebr00650	Butanoate metabolism	35	-0.6536127334983557	-1.1343635646404975	0.3115468409586057	0.8330491616936629	0.769955579485799	442	tags=34%, list=11%, signal=31%	ECB_00683/ECB_00681/ECB_03554/ECB_00684/ECB_03555/ECB_03646/ECB_03647/ECB_00079/ECB_00907/ECB_01215/ECB_02151/ECB_02692
Ara+3	ribo	ebr03010	Ribosome	55	0.29872071477665846	0.980825277399453	0.33221675754113317	0.8594393004115227	0.7943469785575049	1240	tags=44%, list=30%, signal=31%	ECB_03821/ECB_03051/ECB_03171/ECB_03586/ECB_03172/ECB_00027/ECB_03494/ECB_03493/ECB_03050/ECB_01686/ECB_02935/ECB_04067/ECB_03149/ECB_03170/ECB_03091/ECB_03157/ECB_03090/ECB_03148/ECB_03147/ECB_03193/ECB_03169/ECB_00255/ECB_03192/ECB_03158
Ara+3	ribo	ebr01232	Nucleotide metabolism	61	-0.6163298314105067	-1.1026828187820144	0.33539094650205764	0.8594393004115227	0.7943469785575049	240	tags=10%, list=6%, signal=9%	ECB_00159/ECB_00034/ECB_01592/ECB_01894/ECB_02699/ECB_02954
Ara+3	ribo	ebr02026	Biofilm formation - Escherichia coli	44	-0.6262818522108352	-1.1091845022254325	0.3530031612223393	0.8861099761295456	0.8189976672827636	277	tags=18%, list=7%, signal=17%	ECB_03846/ECB_02371/ECB_01023/ECB_03208/ECB_01067/ECB_03269/ECB_00986/ECB_02800
Ara+3	ribo	ebr01501	beta-Lactam resistance	17	-0.6759235168408995	-1.1079608811872204	0.36790123456790125	0.9050370370370371	0.8364912280701755	12	tags=12%, list=0%, signal=12%	ECB_00933/ECB_04022
Ara+3	ribo	ebr00633	Nitrotoluene degradation	6	-0.7683905900146278	-1.160714956629663	0.4237012987012987	0.999000999000999	0.9233385356620274	198	tags=33%, list=5%, signal=32%	ECB_00856/ECB_00539
Ara+3	ribo	ebr00330	Arginine and proline metabolism	25	0.3794305994741886	1.0217585137671492	0.43410852713178294	0.999000999000999	0.9233385356620274	68	tags=20%, list=2%, signal=20%	ECB_01716/ECB_01715/ECB_01717/ECB_01713/ECB_03988
Ara+3	ribo	ebr00260	Glycine, serine and threonine metabolism	38	-0.5972167415420105	-1.0448183480955575	0.47798066595059074	0.999000999000999	0.9233385356620274	494	tags=29%, list=12%, signal=26%	ECB_01234/ECB_00875/ECB_00002/ECB_00004/ECB_00267/ECB_01030/ECB_00003/ECB_00268/ECB_03650/ECB_01784/ECB_03826
Ara+3	ribo	ebr03420	Nucleotide excision repair	8	0.47917006764818637	1.0054871108193568	0.4835820895522388	0.999000999000999	0.9233385356620274	22	tags=12%, list=1%, signal=12%	ECB_03504
Ara+3	ribo	ebr00625	Chloroalkane and chloroalkene degradation	4	-0.6960486215850885	-1.0455755429953115	0.4907563025210084	0.999000999000999	0.9233385356620274	170	tags=50%, list=4%, signal=48%	ECB_03444/ECB_01215
Ara+3	ribo	ebr00626	Naphthalene degradation	4	-0.6960486215850885	-1.0455755429953115	0.4907563025210084	0.999000999000999	0.9233385356620274	170	tags=50%, list=4%, signal=48%	ECB_03444/ECB_01215
Ara+3	ribo	ebr00310	Lysine degradation	17	-0.6370302039015497	-1.0442077076359064	0.49753086419753084	0.999000999000999	0.9233385356620274	80	tags=18%, list=2%, signal=17%	ECB_02265/ECB_02151/ECB_02692
Ara+3	ribo	ebr03410	Base excision repair	14	0.3961744305076374	0.9573593739963112	0.5384615384615384	0.999000999000999	0.9233385356620274	193	tags=14%, list=5%, signal=14%	ECB_03504/ECB_02791
Ara+3	ribo	ebr01502	Vancomycin resistance	8	-0.6677507886111986	-1.0463005475485097	0.5427286356821589	0.999000999000999	0.9233385356620274	461	tags=38%, list=11%, signal=33%	ECB_03925/ECB_00328/ECB_01165
Ara+3	ribo	ebr00592	alpha-Linolenic acid metabolism	3	0.5912933349316605	0.9794815077344322	0.5432900432900433	0.999000999000999	0.9233385356620274	1352	tags=67%, list=33%, signal=45%	ECB_03700/ECB_02266
Ara+3	ribo	ebr01040	Biosynthesis of unsaturated fatty acids	3	-0.6540390647790605	-0.9563529012553746	0.55	0.999000999000999	0.9233385356620274	437	tags=67%, list=11%, signal=60%	ECB_00404/ECB_00445
Ara+3	ribo	ebr01053	Biosynthesis of siderophore group nonribosomal peptides	8	-0.6582915311501476	-1.0314788110119126	0.5562218890554723	0.999000999000999	0.9233385356620274	1117	tags=62%, list=27%, signal=46%	ECB_00561/ECB_00563/ECB_00562/ECB_00564/ECB_00553
Ara+3	ribo	ebr00480	Glutathione metabolism	24	-0.58769068759229	-0.9887920764956979	0.5578703703703703	0.999000999000999	0.9233385356620274	748	tags=29%, list=18%, signal=24%	ECB_02415/ECB_02864/ECB_01196/ECB_00672/ECB_01605/ECB_01134/ECB_00542
Ara+3	ribo	ebr00550	Peptidoglycan biosynthesis	23	-0.5844608005641512	-0.980193868911009	0.5674418604651162	0.999000999000999	0.9233385356620274	461	tags=13%, list=11%, signal=12%	ECB_00328/ECB_00806/ECB_02411
Ara+3	ribo	ebr00401	Novobiocin biosynthesis	4	0.5068297655831313	0.8979002448237431	0.5798525798525799	0.999000999000999	0.9233385356620274	170	tags=25%, list=4%, signal=24%	ECB_02489
Ara+3	ribo	ebr00130	Ubiquinone and other terpenoid-quinone biosynthesis	20	-0.5901488597118186	-0.978776234420005	0.5841232227488151	0.999000999000999	0.9233385356620274	295	tags=15%, list=7%, signal=14%	ECB_03912/ECB_02187/ECB_02188
Ara+3	ribo	ebr00361	Chlorocyclohexane and chlorobenzene degradation	2	-0.6737467185935501	-0.9444176893071351	0.5884615384615385	0.999000999000999	0.9233385356620274	493	tags=100%, list=12%, signal=88%	ECB_03717
Ara+3	ribo	ebr00364	Fluorobenzoate degradation	2	-0.6737467185935501	-0.9444176893071351	0.5884615384615385	0.999000999000999	0.9233385356620274	493	tags=100%, list=12%, signal=88%	ECB_03717
Ara+3	ribo	ebr00623	Toluene degradation	2	-0.6737467185935501	-0.9444176893071351	0.5884615384615385	0.999000999000999	0.9233385356620274	493	tags=100%, list=12%, signal=88%	ECB_03717
Ara+3	ribo	ebr00970	Aminoacyl-tRNA biosynthesis	25	0.33428384705086417	0.9001840315788526	0.6124031007751938	0.999000999000999	0.9233385356620274	733	tags=28%, list=18%, signal=23%	ECB_02547/ECB_01847/ECB_02722/ECB_01837/ECB_02044/ECB_04000/ECB_00476
Ara+3	ribo	ebr00785	Lipoic acid metabolism	3	-0.6214213001949372	-0.9086583590294777	0.6129629629629629	0.999000999000999	0.9233385356620274	688	tags=100%, list=17%, signal=83%	ECB_00599/ECB_04262
Ara+3	ribo	ebr00903	Limonene and pinene degradation	2	-0.6400778210116731	-0.8972226506104387	0.6480769230769231	0.999000999000999	0.9233385356620274	1483	tags=100%, list=36%, signal=64%	ECB_02265
Ara+3	ribo	ebr00930	Caprolactam degradation	2	-0.6400778210116731	-0.8972226506104387	0.6480769230769231	0.999000999000999	0.9233385356620274	1483	tags=100%, list=36%, signal=64%	ECB_02265
Ara+3	ribo	ebr00730	Thiamine metabolism	15	0.3357780738176331	0.84712565336886	0.6551724137931034	0.999000999000999	0.9233385356620274	1282	tags=53%, list=31%, signal=37%	ECB_00371/ECB_02031/ECB_01102/ECB_00425/ECB_02422/ECB_03870/ECB_04031/ECB_00368
Ara+3	ribo	ebr01110	Biosynthesis of secondary metabolites	342	-0.5410392595915653	-0.970648872145652	0.6563436563436563	0.999000999000999	0.9233385356620274	482	tags=18%, list=12%, signal=18%	ECB_01581/ECB_00688/ECB_00795/ECB_00002/ECB_01580/ECB_01265/ECB_03521/ECB_03255/ECB_00683/ECB_00004/ECB_00685/ECB_00681/ECB_03891/ECB_01017/ECB_03554/ECB_00684/ECB_02929/ECB_00008/ECB_03764/ECB_01030/ECB_01237/ECB_00003/ECB_03288/ECB_01134/ECB_00768/ECB_03708/ECB_00553/ECB_00076/ECB_03648/ECB_01238/ECB_03555/ECB_03649/ECB_00073/ECB_00074/ECB_03650/ECB_03646/ECB_03277/ECB_02825/ECB_00075/ECB_02187…
Ara+3	ribo	ebr00511	Other glycan degradation	3	0.49774230610462833	0.824513580054004	0.6753246753246753	0.999000999000999	0.9233385356620274	711	tags=33%, list=17%, signal=28%	ECB_00298
Ara+3	ribo	ebr01230	Biosynthesis of amino acids	118	-0.523045190242067	-0.939470992847586	0.6946946946946947	0.999000999000999	0.9233385356620274	494	tags=21%, list=12%, signal=19%	ECB_00875/ECB_00002/ECB_00004/ECB_03891/ECB_03554/ECB_00008/ECB_01237/ECB_00003/ECB_01134/ECB_03708/ECB_00076/ECB_03648/ECB_01238/ECB_03555/ECB_03649/ECB_00073/ECB_00074/ECB_03650/ECB_03646/ECB_00075/ECB_03647/ECB_03652/ECB_00079/ECB_01784/ECB_03826
Ara+3	ribo	ebr00332	Carbapenem biosynthesis	2	-0.5967898832684825	-0.8365442190721948	0.7173076923076923	0.999000999000999	0.9233385356620274	1661	tags=100%, list=40%, signal=60%	ECB_00240
Ara+3	ribo	ebr02010	ABC transporters	183	-0.5157169985678187	-0.9250865936277649	0.743	0.999000999000999	0.9233385356620274	439	tags=12%, list=11%, signal=11%	ECB_00890/ECB_02828/ECB_00796/ECB_01121/ECB_01454/ECB_00196/ECB_02078/ECB_02077/ECB_00713/ECB_03904/ECB_03905/ECB_03907/ECB_03906/ECB_02815/ECB_00865/ECB_02109/ECB_02125/ECB_03326/ECB_03634/ECB_03635/ECB_03636/ECB_03637
Ara+3	ribo	ebr00470	D-Amino acid metabolism	13	-0.5314597531610129	-0.8540545033920863	0.7435897435897436	0.999000999000999	0.9233385356620274	760	tags=31%, list=18%, signal=25%	ECB_00436/ECB_00328/ECB_01165/ECB_01164
Ara+3	ribo	ebr00540	Lipopolysaccharide biosynthesis	37	-0.4881333951004114	-0.8512727778623876	0.7556512378902045	0.999000999000999	0.9233385356620274	255	tags=8%, list=6%, signal=8%	ECB_00922/ECB_02814/ECB_02817
Ara+3	ribo	ebr02060	Phosphotransferase system (PTS)	45	-0.49104642790934916	-0.8686440330517062	0.7610526315789473	0.999000999000999	0.9233385356620274	564	tags=13%, list=14%, signal=12%	ECB_02565/ECB_03454/ECB_00636/ECB_02098/ECB_04167/ECB_00690
Ara+3	ribo	ebr00040	Pentose and glucuronate interconversions	35	-0.4775775199122405	-0.8288494243069703	0.761437908496732	0.999000999000999	0.9233385356620274	122	tags=17%, list=3%, signal=17%	ECB_01550/ECB_01501/ECB_04192/ECB_03432/ECB_02961/ECB_01948
Ara+3	ribo	ebr01220	Degradation of aromatic compounds	23	-0.5076999348378234	-0.8514589222993256	0.7709302325581395	0.999000999000999	0.9233385356620274	170	tags=22%, list=4%, signal=21%	ECB_04229/ECB_02431/ECB_04230/ECB_02433/ECB_01215
Ara+3	ribo	ebr03430	Mismatch repair	24	-0.4993375877398759	-0.8401376109539396	0.78125	0.999000999000999	0.9233385356620274	61	tags=8%, list=1%, signal=8%	ECB_02401/ECB_02583
Ara+3	ribo	ebr00643	Styrene degradation	2	-0.5640864542626234	-0.7907025162456378	0.7884615384615384	0.999000999000999	0.9233385356620274	1334	tags=100%, list=32%, signal=68%	ECB_04073
Ara+3	ribo	ebr00350	Tyrosine metabolism	19	-0.5104908195608204	-0.8435296905329602	0.789410348977136	0.999000999000999	0.9233385356620274	347	tags=11%, list=8%, signal=10%	ECB_00768/ECB_01215
Ara+3	ribo	ebr00621	Dioxin degradation	4	0.3824820547571477	0.677605685238313	0.8034398034398035	0.999000999000999	0.9233385356620274	548	tags=25%, list=13%, signal=22%	ECB_00304
Ara+3	ribo	ebr00622	Xylene degradation	4	0.3824820547571477	0.677605685238313	0.8034398034398035	0.999000999000999	0.9233385356620274	548	tags=25%, list=13%, signal=22%	ECB_00304
Ara+3	ribo	ebr00790	Folate biosynthesis	26	-0.477863903237015	-0.8063329963397419	0.8089244851258581	0.999000999000999	0.9233385356620274	186	tags=12%, list=5%, signal=11%	ECB_00752/ECB_02228/ECB_00749
Ara+3	ribo	ebr00630	Glyoxylate and dicarboxylate metabolism	42	-0.4500086538035042	-0.7936733952236188	0.8107822410147991	0.999000999000999	0.9233385356620274	80	tags=7%, list=2%, signal=7%	ECB_01030/ECB_02151/ECB_02692
Ara+3	ribo	ebr04122	Sulfur relay system	19	-0.48990642763305126	-0.8095162566232607	0.8110709987966306	0.999000999000999	0.9233385356620274	186	tags=16%, list=5%, signal=15%	ECB_00751/ECB_00752/ECB_00749
Ara+3	ribo	ebr00360	Phenylalanine metabolism	20	-0.4753545255643231	-0.7883870397945947	0.8293838862559242	0.999000999000999	0.9233385356620274	1225	tags=45%, list=30%, signal=32%	ECB_02430/ECB_02434/ECB_01923/ECB_02431/ECB_02433/ECB_00932/ECB_03292/ECB_01164/ECB_00768
Ara+3	ribo	ebr00340	Histidine metabolism	8	-0.39061802885362046	-0.6120604639372916	0.8320839580209896	0.999000999000999	0.9233385356620274	1090	tags=38%, list=26%, signal=28%	ECB_01923/ECB_01922/ECB_01921
Ara+3	ribo	ebr00620	Pyruvate metabolism	60	-0.4506717444868414	-0.8055706898935868	0.8403707518022657	0.999000999000999	0.9233385356620274	179	tags=23%, list=4%, signal=23%	ECB_01671/ECB_01437/ECB_03463/ECB_02354/ECB_03096/ECB_01581/ECB_01580/ECB_03255/ECB_01030/ECB_00076/ECB_00907/ECB_01215/ECB_02151/ECB_02692
Ara+3	ribo	ebr00680	Methane metabolism	33	-0.4391494168496195	-0.75997500059559	0.8446389496717724	0.999000999000999	0.9233385356620274	172	tags=12%, list=4%, signal=12%	ECB_03096/ECB_04100/ECB_01000/ECB_02083
Ara+3	ribo	ebr00410	beta-Alanine metabolism	13	0.2775292501868348	0.6633245631959797	0.8659003831417624	0.999000999000999	0.9233385356620274	171	tags=8%, list=4%, signal=7%	ECB_02518
Ara+3	ribo	ebr00020	Citrate cycle (TCA cycle)	29	-0.43898409494100943	-0.7477134529707119	0.8742921857304643	0.999000999000999	0.9233385356620274	951	tags=55%, list=23%, signal=43%	ECB_00117/ECB_01644/ECB_00682/ECB_00686/ECB_02137/ECB_03096/ECB_00687/ECB_01581/ECB_00688/ECB_01580/ECB_03255/ECB_00683/ECB_00685/ECB_00681/ECB_00684/ECB_01134
Ara+3	ribo	ebr00030	Pentose phosphate pathway	32	-0.42343954942094864	-0.7286892304673324	0.8784530386740331	0.999000999000999	0.9233385356620274	389	tags=12%, list=9%, signal=11%	ECB_04100/ECB_00008/ECB_03288/ECB_03638
Ara+3	ribo	ebr00053	Ascorbate and aldarate metabolism	19	0.2528132689431314	0.6559743516807817	0.8830409356725146	0.999000999000999	0.9233385356620274	506	tags=11%, list=12%, signal=9%	ECB_01586/ECB_04059
Ara+3	ribo	ebr00750	Vitamin B6 metabolism	10	-0.36046066943571314	-0.5677232401963076	0.8858381502890174	0.999000999000999	0.9233385356620274	1027	tags=30%, list=25%, signal=23%	ECB_02245/ECB_02318/ECB_00004
Ara+3	ribo	ebr00561	Glycerolipid metabolism	14	-0.3472352273012307	-0.5615984275224603	0.8980132450331125	0.999000999000999	0.9233385356620274	766	tags=36%, list=19%, signal=29%	ECB_01175/ECB_01173/ECB_01174/ECB_02929/ECB_03811
Ara+3	ribo	ebr00230	Purine metabolism	77	-0.4140865422465706	-0.7442264473862299	0.9071644803229062	0.999000999000999	0.9233385356620274	151	tags=5%, list=4%, signal=5%	ECB_00159/ECB_01592/ECB_01894/ECB_02699
Ara+3	ribo	ebr00450	Selenocompound metabolism	17	-0.351829657159675	-0.5767124345611228	0.9074074074074074	0.999000999000999	0.9233385356620274	912	tags=35%, list=22%, signal=28%	ECB_03446/ECB_01591/ECB_01649/ECB_00892/ECB_03891/ECB_03708
Ara+3	ribo	ebr00281	Geraniol degradation	5	-0.3350704077724229	-0.5058761578874016	0.9170812603648425	0.999000999000999	0.9233385356620274	694	tags=40%, list=17%, signal=33%	ECB_03737/ECB_02265
Ara+3	ribo	ebr00552	Teichoic acid biosynthesis	3	0.3296496570790857	0.5460669418458427	0.9307359307359307	0.999000999000999	0.9233385356620274	482	tags=33%, list=12%, signal=29%	ECB_03662
Ara+3	ribo	ebr00010	Glycolysis / Gluconeogenesis	48	-0.356272223436738	-0.632339330794416	0.9331941544885177	0.999000999000999	0.9233385356620274	190	tags=15%, list=5%, signal=14%	ECB_02565/ECB_03605/ECB_04100/ECB_03255/ECB_03764/ECB_00709/ECB_01215
Ara+3	ribo	ebr00460	Cyanoamino acid metabolism	7	-0.2900571581948289	-0.44513437226958463	0.953125	0.999000999000999	0.9233385356620274	1089	tags=43%, list=26%, signal=32%	ECB_03628/ECB_02062/ECB_00795
Ara+3	ribo	ebr00400	Phenylalanine, tyrosine and tryptophan biosynthesis	21	-0.2828232459262375	-0.47020620581304723	0.9574970484061394	0.999000999000999	0.9233385356620274	1090	tags=38%, list=26%, signal=28%	ECB_01923/ECB_02488/ECB_01235/ECB_00932/ECB_01236/ECB_01234/ECB_01237/ECB_01238
Ara+3	ribo	ebr00564	Glycerophospholipid metabolism	29	-0.33363860027340697	-0.568280429130963	0.9580973952434881	0.999000999000999	0.9233385356620274	1380	tags=48%, list=34%, signal=32%	ECB_01877/ECB_04030/ECB_01043/ECB_02165/ECB_03704/ECB_02684/ECB_03298/ECB_02169/ECB_02454/ECB_01255/ECB_02341/ECB_01223/ECB_02929/ECB_03277
Ara+3	ribo	ebr03060	Protein export	18	0.2046313713199876	0.5329460118183983	0.9633507853403142	0.999000999000999	0.9233385356620274	696	tags=17%, list=17%, signal=14%	ECB_03040/ECB_03589/ECB_03731
Ara+3	ribo	ebr00640	Propanoate metabolism	32	-0.3186752985411833	-0.5484023832456733	0.96353591160221	0.999000999000999	0.9233385356620274	694	tags=19%, list=17%, signal=16%	ECB_02265/ECB_00288/ECB_00687/ECB_00688/ECB_00967/ECB_00907
Ara+3	ribo	ebr00860	Porphyrin metabolism	22	-0.27194775213794686	-0.4542720238706125	0.9648711943793911	0.999000999000999	0.9233385356620274	1650	tags=68%, list=40%, signal=41%	ECB_03752/ECB_00607/ECB_03741/ECB_02336/ECB_01246/ECB_02350/ECB_03680/ECB_03679/ECB_03874/ECB_03678/ECB_00379/ECB_01900/ECB_00153/ECB_01901/ECB_01902
Ara+3	ribo	ebr01240	Biosynthesis of cofactors	142	-0.40417280993879456	-0.7247593803451325	0.964964964964965	0.999000999000999	0.9233385356620274	336	tags=7%, list=8%, signal=7%	ECB_03648/ECB_02187/ECB_00741/ECB_00745/ECB_00742/ECB_00744/ECB_00743/ECB_00749/ECB_01948/ECB_02188
Ara+3	ribo	ebr00999	Biosynthesis of various plant secondary metabolites	3	-0.32404778478829255	-0.47383108413004177	0.9666666666666667	0.999000999000999	0.9233385356620274	816	tags=100%, list=20%, signal=80%	ECB_02772/ECB_02062
Ara+3	ribo	ebr01200	Carbon metabolism	112	-0.3815601070119645	-0.6841780397547914	0.966933867735471	0.999000999000999	0.9233385356620274	578	tags=19%, list=14%, signal=17%	ECB_02354/ECB_03096/ECB_00687/ECB_04100/ECB_03206/ECB_01581/ECB_00688/ECB_01580/ECB_03255/ECB_00683/ECB_00685/ECB_00681/ECB_00684/ECB_00008/ECB_03288/ECB_01134/ECB_03650/ECB_01784/ECB_02083/ECB_02151/ECB_02692
Ara+3	ribo	ebr00061	Fatty acid biosynthesis	14	-0.24288185884479388	-0.3928232485543236	0.976158940397351	0.999000999000999	0.9233385356620274	979	tags=29%, list=24%, signal=22%	ECB_01088/ECB_01089/ECB_01091/ECB_01265
Ara+3	ribo	ebr02024	Quorum sensing	58	-0.30502646059210403	-0.5443949677727371	0.9793174767321613	0.999000999000999	0.9233385356620274	64	tags=7%, list=2%, signal=7%	ECB_02892/ECB_03208/ECB_01238/ECB_02448
Ara+3	ribo	ebr00920	Sulfur metabolism	31	0.19329801674411035	0.5521545628357293	0.9809523809523809	0.999000999000999	0.9233385356620274	1393	tags=39%, list=34%, signal=26%	ECB_03802/ECB_00900/ECB_00899/ECB_03825/ECB_02600/ECB_00317/ECB_00318/ECB_02601/ECB_02602/ECB_03465/ECB_00315/ECB_00898
Ara+3	ribo	ebr01120	Microbial metabolism in diverse environments	268	-0.4142128287305436	-0.7441029140484272	0.9820179820179821	0.999000999000999	0.9233385356620274	494	tags=12%, list=12%, signal=11%	ECB_04086/ECB_00875/ECB_03717/ECB_03206/ECB_01581/ECB_00688/ECB_00002/ECB_01580/ECB_03255/ECB_00683/ECB_00004/ECB_00685/ECB_00681/ECB_00684/ECB_00008/ECB_03764/ECB_01030/ECB_00967/ECB_00003/ECB_03288/ECB_01134/ECB_00539/ECB_00709/ECB_00907/ECB_01000/ECB_01215/ECB_02083/ECB_02151/ECB_02692/ECB_02699/ECB_03826
Ara+3	ribo	ebr03020	RNA polymerase	4	-0.2648978457131014	-0.3979186227522842	0.9865546218487395	0.999000999000999	0.9233385356620274	1559	tags=50%, list=38%, signal=31%	ECB_03863/ECB_03864
Ara+3	ribo	ebr00740	Riboflavin metabolism	17	-0.2013668537954601	-0.3300766894690417	0.9962962962962963	0.999000999000999	0.9233385356620274	3290	tags=53%, list=80%, signal=11%	ECB_00363/ECB_00983/ECB_03688/ECB_03735/ECB_01254/ECB_02913/ECB_00941/ECB_00362/ECB_03927
Ara+3	ribo	ebr01100	Metabolic pathways	916	-0.45526180666102667	-0.8197057684679566	0.999000999000999	0.999000999000999	0.9233385356620274	499	tags=12%, list=12%, signal=13%	ECB_01091/ECB_01174/ECB_00875/ECB_03717/ECB_03206/ECB_01581/ECB_00688/ECB_03454/ECB_00795/ECB_00002/ECB_01580/ECB_00634/ECB_01265/ECB_00328/ECB_03521/ECB_03255/ECB_00683/ECB_00004/ECB_00159/ECB_00672/ECB_00685/ECB_00681/ECB_03891/ECB_01017/ECB_03554/ECB_00684/ECB_01165/ECB_02929/ECB_00008/ECB_03764/ECB_00267/ECB_01030/ECB_00967/ECB_01237/ECB_00381/ECB_00806/ECB_03847/ECB_00003/ECB_03288/ECB_01605…
Ara+4	ribo	ebr03010	Ribosome	55	0.8311953205637274	2.6136630771051452	7.436688511993436e-13	9.072759984631991e-11	8.062935965634988e-11	542	tags=84%, list=13%, signal=74%	ECB_01686/ECB_03821/ECB_03160/ECB_03193/ECB_03494/ECB_01085/ECB_03161/ECB_03145/ECB_03153/ECB_03150/ECB_03149/ECB_00167/ECB_03157/ECB_03147/ECB_03167/ECB_03169/ECB_03158/ECB_03156/ECB_02498/ECB_03164/ECB_03162/ECB_03091/ECB_03152/ECB_04070/ECB_03154/ECB_03051/ECB_03860/ECB_03032/ECB_00915/ECB_03155/ECB_01685/ECB_03163/ECB_02115/ECB_03148/ECB_03493/ECB_04069/ECB_03168/ECB_03861/ECB_03090/ECB_03166…
Ara+4	ribo	ebr00630	Glyoxylate and dicarboxylate metabolism	42	0.8050429400365738	2.3529964608601643	4.3500201473137775e-8	2.6535122898614042e-6	2.3581688167016797e-6	303	tags=29%, list=7%, signal=27%	ECB_03887/ECB_03886/ECB_03941/ECB_02736/ECB_02735/ECB_02737/ECB_01253/ECB_03779/ECB_03096/ECB_00117/ECB_00680/ECB_00724
Ara+4	ribo	ebr00541	O-Antigen nucleotide sugar biosynthesis	24	-0.9470517568679694	-1.589644072409326	2.3603501096989899e-7	9.598757112775892e-6	8.530388115754245e-6	99	tags=50%, list=2%, signal=49%	ECB_03666/ECB_03664/ECB_01932/ECB_01933/ECB_01941/ECB_01942/ECB_01944/ECB_01945/ECB_01946/ECB_01947/ECB_01948/ECB_01954
Ara+4	ribo	ebr02040	Flagellar assembly	23	-0.9420335323759516	-1.5752703402917263	2.5767564338207744e-6	7.859107123153362e-5	6.984366123251047e-5	220	tags=83%, list=5%, signal=79%	ECB_01862/ECB_01863/ECB_01067/ECB_01069/ECB_01075/ECB_01072/ECB_01068/ECB_01077/ECB_01073/ECB_01070/ECB_01066/ECB_01079/ECB_01076/ECB_01071/ECB_01074/ECB_01078/ECB_01849/ECB_01850/ECB_01851
Ara+4	ribo	ebr01250	Biosynthesis of nucleotide sugars	48	-0.8930669564966588	-1.5354271158186434	1.6013296932732956e-5	3.907244451586841e-4	3.4723570190978837e-4	142	tags=25%, list=3%, signal=24%	ECB_02817/ECB_01610/ECB_01932/ECB_01933/ECB_01941/ECB_01942/ECB_01944/ECB_01945/ECB_01946/ECB_01947/ECB_01948/ECB_01954
Ara+4	ribo	ebr00220	Arginine biosynthesis	18	0.7966841726037173	1.9588494213498542	4.999967526694832e-4	0.010166600637612825	0.0090350290394661	403	tags=56%, list=10%, signal=50%	ECB_03038/ECB_02666/ECB_04120/ECB_03845/ECB_01730/ECB_03844/ECB_03842/ECB_03755/ECB_03210/ECB_03843
Ara+4	ribo	ebr00542	O-Antigen repeat unit biosynthesis	5	-0.9774412778780894	-1.5646811138417587	9.103635781132901e-4	0.01586633664711734	0.014100368202356222	97	tags=80%, list=2%, signal=78%	ECB_01936/ECB_01937/ECB_01939/ECB_01940
Ara+4	ribo	ebr00521	Streptomycin biosynthesis	9	-0.9538960389549407	-1.5258185221063998	0.0012985652050367205	0.019803119376809987	0.017598975805102925	89	tags=56%, list=2%, signal=54%	ECB_03666/ECB_01944/ECB_01945/ECB_01946/ECB_01947
Ara+4	ribo	ebr00523	Polyketide sugar unit biosynthesis	6	-0.9638587040526971	-1.5372623707704969	0.0032150499136805043	0.04358178771878017	0.03873101065603415	89	tags=83%, list=2%, signal=82%	ECB_03666/ECB_01944/ECB_01945/ECB_01946/ECB_01947
Ara+4	ribo	ebr00020	Citrate cycle (TCA cycle)	29	0.6588202944040596	1.8075101786680539	0.00418424562469538	0.051047796621283635	0.04536603150985518	303	tags=45%, list=7%, signal=42%	ECB_02137/ECB_00682/ECB_01580/ECB_01253/ECB_00681/ECB_03096/ECB_01581/ECB_01349/ECB_00113/ECB_00114/ECB_00117/ECB_00680/ECB_00724
Ara+4	ribo	ebr01200	Carbon metabolism	112	0.43386081422242606	1.7452832085123957	0.005081368065022037	0.05635699126660806	0.05008429767437989	303	tags=24%, list=7%, signal=23%	ECB_03887/ECB_03886/ECB_03941/ECB_02137/ECB_02736/ECB_02735/ECB_00682/ECB_02737/ECB_01748/ECB_02083/ECB_01580/ECB_03810/ECB_01253/ECB_03779/ECB_03897/ECB_00681/ECB_03096/ECB_01581/ECB_03470/ECB_01349/ECB_01822/ECB_02624/ECB_00113/ECB_00114/ECB_00117/ECB_00680/ECB_00724
Ara+4	ribo	ebr00052	Galactose metabolism	40	-0.8275965017840462	-1.4195171360948247	0.009361269868467508	0.09344134539177351	0.08304105759579528	196	tags=10%, list=5%, signal=10%	ECB_00351/ECB_01948/ECB_02024/ECB_03521
Ara+4	ribo	ebr00051	Fructose and mannose metabolism	43	-0.814110354828508	-1.403018579742368	0.009956864672893898	0.09344134539177351	0.08304105759579528	99	tags=21%, list=2%, signal=21%	ECB_03454/ECB_02555/ECB_02552/ECB_04100/ECB_02653/ECB_01932/ECB_01933/ECB_01954/ECB_02025
Ara+4	ribo	ebr00240	Pyrimidine metabolism	55	0.5003194423344457	1.5732360623740054	0.011677409032308432	0.10176027871011632	0.09043406994945627	343	tags=22%, list=8%, signal=20%	ECB_02594/ECB_04112/ECB_04113/ECB_03499/ECB_00037/ECB_02390/ECB_00036/ECB_00291/ECB_00169/ECB_01258/ECB_02410/ECB_01498
Ara+4	ribo	ebr00730	Thiamine metabolism	15	-0.8900916451029686	-1.4394262129624207	0.015480228349509908	0.12590585724268058	0.11189217684207162	44	tags=20%, list=1%, signal=20%	ECB_00365/ECB_02031/ECB_02032
Ara+4	ribo	ebr03018	RNA degradation	16	0.668187321716503	1.6075682080420544	0.016965186149833795	0.12935954439248268	0.114961458778479	647	tags=62%, list=16%, signal=53%	ECB_00014/ECB_04039/ECB_02624/ECB_01080/ECB_04013/ECB_04046/ECB_03701/ECB_03031/ECB_00764/ECB_03801
Ara+4	ribo	ebr00330	Arginine and proline metabolism	25	0.6014756107155166	1.6036505489512651	0.02601473205860426	0.17995611620261745	0.15992648808343055	435	tags=40%, list=11%, signal=36%	ECB_00120/ECB_00119/ECB_01553/ECB_00291/ECB_01278/ECB_01275/ECB_02767/ECB_01277/ECB_00333/ECB_01274
Ara+4	ribo	ebr00260	Glycine, serine and threonine metabolism	38	0.5107569609064182	1.4558332724525496	0.026550902390550118	0.17995611620261745	0.15992648808343055	228	tags=21%, list=6%, signal=20%	ECB_02736/ECB_02735/ECB_01235/ECB_02737/ECB_00268/ECB_01234/ECB_00267/ECB_03470
Ara+4	ribo	ebr00520	Amino sugar and nucleotide sugar metabolism	46	-0.7904746424243174	-1.355743956516742	0.03502824858757062	0.22491822777282192	0.19988418861605398	101	tags=15%, list=2%, signal=15%	ECB_02181/ECB_02180/ECB_01610/ECB_01932/ECB_01933/ECB_01948/ECB_01954
Ara+4	ribo	ebr00250	Alanine, aspartate and glutamate metabolism	33	0.5337750997122728	1.4932031319586982	0.05364253983838947	0.3149087672452158	0.2798585248167147	122	tags=24%, list=3%, signal=24%	ECB_02468/ECB_04112/ECB_04113/ECB_03038/ECB_00037/ECB_03845/ECB_01730/ECB_00036
Ara+4	ribo	ebr00525	Acarbose and validamycin biosynthesis	4	-0.948467850190603	-1.5048856844608063	0.05420560747663551	0.3149087672452158	0.2798585248167147	88	tags=75%, list=2%, signal=73%	ECB_03666/ECB_01945/ECB_01947
Ara+4	ribo	ebr01210	2-Oxocarboxylic acid metabolism	27	0.5085186169680822	1.3629792664306744	0.08651286049579916	0.4797531354767045	0.4263552455056131	403	tags=33%, list=10%, signal=30%	ECB_02666/ECB_03844/ECB_01253/ECB_00117/ECB_00680/ECB_00724/ECB_03842/ECB_03210/ECB_03843
Ara+4	ribo	ebr00061	Fatty acid biosynthesis	14	0.5862348160766433	1.3360445449889913	0.09621993127147767	0.4857407407407407	0.43167641325536066	432	tags=21%, list=11%, signal=19%	ECB_02248/ECB_04076/ECB_00958
Ara+4	ribo	ebr00401	Novobiocin biosynthesis	4	0.8207017046621932	1.4428993062028397	0.09850107066381156	0.4857407407407407	0.43167641325536066	18	tags=25%, list=0%, signal=25%	ECB_02489
Ara+4	ribo	ebr00500	Starch and sucrose metabolism	36	-0.7704625002487108	-1.3239458655017	0.09953703703703703	0.4857407407407407	0.43167641325536066	381	tags=28%, list=9%, signal=25%	ECB_03381/ECB_03281/ECB_03280/ECB_01865/ECB_00351/ECB_03423/ECB_03269/ECB_03268/ECB_01948/ECB_03521
Ara+4	ribo	ebr00620	Pyruvate metabolism	60	0.36162408989346784	1.142416526868182	0.13551453681582587	0.6358759035204137	0.5651011049404885	295	tags=20%, list=7%, signal=19%	ECB_03886/ECB_03941/ECB_02137/ECB_01580/ECB_03096/ECB_01621/ECB_01581/ECB_01349/ECB_01352/ECB_00113/ECB_00114/ECB_03463
Ara+4	ribo	ebr02030	Bacterial chemotaxis	18	-0.7950479210619433	-1.3079346340658209	0.16869095816464239	0.7622332183735693	0.677394490875562	368	tags=28%, list=9%, signal=25%	ECB_03395/ECB_01854/ECB_02079/ECB_03906/ECB_03637
Ara+4	ribo	ebr01212	Fatty acid metabolism	21	0.4905371464205388	1.2613240358982643	0.18376068376068377	0.7906578625580827	0.7026553912293574	432	tags=14%, list=11%, signal=13%	ECB_02248/ECB_04076/ECB_00958
Ara+4	ribo	ebr00900	Terpenoid backbone biosynthesis	15	0.5439042860893024	1.2706578582011645	0.1879432624113475	0.7906578625580827	0.7026553912293574	236	tags=20%, list=6%, signal=19%	ECB_02597/ECB_02721/ECB_02596
Ara+4	ribo	ebr03020	RNA polymerase	4	0.731934527039396	1.2868351744020683	0.20342612419700215	0.8109481915933529	0.7206873488707105	893	tags=75%, list=22%, signal=59%	ECB_03146/ECB_03506/ECB_03864
Ara+4	ribo	ebr02026	Biofilm formation - Escherichia coli	44	-0.7093150412146179	-1.2163214506138273	0.20681818181818182	0.8109481915933529	0.7206873488707105	381	tags=27%, list=9%, signal=25%	ECB_03381/ECB_03281/ECB_02056/ECB_03280/ECB_04277/ECB_01039/ECB_01318/ECB_01862/ECB_01863/ECB_01067/ECB_03269/ECB_03256
Ara+4	ribo	ebr02010	ABC transporters	183	-0.6425040598011877	-1.1219986994514317	0.217	0.8109481915933529	0.7206873488707105	445	tags=23%, list=11%, signal=21%	ECB_01218/ECB_02815/ECB_00797/ECB_00799/ECB_00798/ECB_00556/ECB_00890/ECB_00713/ECB_01220/ECB_03395/ECB_03066/ECB_01217/ECB_00937/ECB_02827/ECB_02325/ECB_00555/ECB_03391/ECB_00150/ECB_03609/ECB_01219/ECB_01221/ECB_03612/ECB_00151/ECB_02079/ECB_00559/ECB_03611/ECB_02077/ECB_02078/ECB_04154/ECB_04153/ECB_04155/ECB_04156/ECB_02828/ECB_01454/ECB_03904/ECB_03905/ECB_03907/ECB_03906/ECB_03634/ECB_03635…
Ara+4	ribo	ebr00640	Propanoate metabolism	32	0.442387909379661	1.2210439572394243	0.21935483870967742	0.8109481915933529	0.7206873488707105	90	tags=6%, list=2%, signal=6%	ECB_03941/ECB_02884
Ara+4	ribo	ebr03030	DNA replication	18	-0.7723638082499069	-1.2706169630123711	0.2321187584345479	0.8186842105263159	0.7275623268698062	25	tags=28%, list=1%, signal=28%	ECB_02311/ECB_00207/ECB_00182/ECB_00609/ECB_03522
Ara+4	ribo	ebr00633	Nitrotoluene degradation	6	0.6462673228067679	1.2568235470051803	0.24413145539906103	0.8186842105263159	0.7275623268698062	674	tags=67%, list=16%, signal=56%	ECB_00539/ECB_00856/ECB_02870/ECB_01620
Ara+4	ribo	ebr00590	Arachidonic acid metabolism	2	-0.8422440682722704	-1.21160389160146	0.24603174603174602	0.8186842105263159	0.7275623268698062	604	tags=100%, list=15%, signal=85%	ECB_01679
Ara+4	ribo	ebr00270	Cysteine and methionine metabolism	33	0.4183730423588887	1.170372948296258	0.25	0.8186842105263159	0.7275623268698062	634	tags=27%, list=15%, signal=23%	ECB_00120/ECB_00119/ECB_02777/ECB_03096/ECB_02543/ECB_02542/ECB_03826/ECB_03708/ECB_00932
Ara+4	ribo	ebr03430	Mismatch repair	24	-0.7240284832635272	-1.2152953398045774	0.255	0.8186842105263159	0.7275623268698062	25	tags=8%, list=1%, signal=8%	ECB_00609/ECB_03522
Ara+4	ribo	ebr00910	Nitrogen metabolism	25	0.4225780375481936	1.126674947106757	0.2857142857142857	0.8911522633744855	0.791964479098982	377	tags=24%, list=9%, signal=22%	ECB_01201/ECB_01202/ECB_01730/ECB_00125/ECB_03217/ECB_03755
Ara+4	ribo	ebr00130	Ubiquinone and other terpenoid-quinone biosynthesis	20	0.45656233221079134	1.162452899867835	0.29218106995884774	0.8911522633744855	0.791964479098982	742	tags=35%, list=18%, signal=29%	ECB_03911/ECB_04083/ECB_02189/ECB_00630/ECB_02188/ECB_02187/ECB_03912
Ara+4	ribo	ebr00480	Glutathione metabolism	24	0.4166116349971804	1.112933916137718	0.31683168316831684	0.9267202859696156	0.8235736795070788	430	tags=25%, list=10%, signal=23%	ECB_00120/ECB_02777/ECB_01823/ECB_02543/ECB_01931/ECB_04126
Ara+4	ribo	ebr00440	Phosphonate and phosphinate metabolism	8	0.5617189648056017	1.1486894751228462	0.3190348525469169	0.9267202859696156	0.8235736795070788	1291	tags=50%, list=31%, signal=34%	ECB_03967/ECB_03965/ECB_03970/ECB_03968
Ara+4	ribo	ebr00552	Teichoic acid biosynthesis	3	-0.7244034734923501	-1.1055696305116103	0.3694390715667311	0.9973987365291712	0.8863854172778659	884	tags=100%, list=22%, signal=79%	ECB_03662/ECB_00808
Ara+4	ribo	ebr00790	Folate biosynthesis	26	0.39997196846991584	1.0744192445793552	0.3723404255319149	0.9973987365291712	0.8863854172778659	921	tags=42%, list=22%, signal=33%	ECB_02622/ECB_00141/ECB_01254/ECB_02610/ECB_00794/ECB_03042/ECB_02639/ECB_01575/ECB_00052/ECB_01836/ECB_00748
Ara+4	ribo	ebr00740	Riboflavin metabolism	17	-0.7255962192317703	-1.189142536320608	0.3726027397260274	0.9973987365291712	0.8863854172778659	43	tags=12%, list=1%, signal=12%	ECB_03927/ECB_02032
Ara+4	ribo	ebr00400	Phenylalanine, tyrosine and tryptophan biosynthesis	21	0.4201911097649921	1.0804424298643887	0.37606837606837606	0.9973987365291712	0.8863854172778659	318	tags=48%, list=8%, signal=44%	ECB_02490/ECB_02489/ECB_01235/ECB_01236/ECB_01673/ECB_01234/ECB_01238/ECB_01237/ECB_02488/ECB_00335
Ara+4	ribo	ebr00670	One carbon pool by folate	13	0.4588289686632221	1.046230462485868	0.3968253968253968	1	0.8886971527178603	807	tags=38%, list=20%, signal=31%	ECB_02737/ECB_00479/ECB_03883/ECB_01575/ECB_00052
Ara+4	ribo	ebr01053	Biosynthesis of siderophore group nonribosomal peptides	8	-0.6857142857142857	-1.0914818388215166	0.4435612082670906	1	0.8886971527178603	1296	tags=100%, list=32%, signal=69%	ECB_00564/ECB_00563/ECB_02192/ECB_00560/ECB_00561/ECB_00549/ECB_00553
Ara+4	ribo	ebr00281	Geraniol degradation	5	-0.6384876419568489	-1.0220865205938678	0.46221441124780316	1	0.8886971527178603	285	tags=60%, list=7%, signal=56%	ECB_03737/ECB_02265/ECB_04135
Ara+4	ribo	ebr00625	Chloroalkane and chloroalkene degradation	4	-0.6296221100612964	-0.9989893699199617	0.47289719626168225	1	0.8886971527178603	847	tags=50%, list=21%, signal=40%	ECB_03444/ECB_01436
Ara+4	ribo	ebr00626	Naphthalene degradation	4	-0.6296221100612964	-0.9989893699199617	0.47289719626168225	1	0.8886971527178603	847	tags=50%, list=21%, signal=40%	ECB_03444/ECB_01436
Ara+4	ribo	ebr00561	Glycerolipid metabolism	14	-0.6747652209949095	-1.09064590079916	0.4908579465541491	1	0.8886971527178603	345	tags=43%, list=8%, signal=39%	ECB_02929/ECB_00280/ECB_03811/ECB_01173/ECB_01174/ECB_01175
Ara+4	ribo	ebr00030	Pentose phosphate pathway	32	-0.6151561297913258	-1.048695583784951	0.4946871310507674	1	0.8886971527178603	185	tags=12%, list=5%, signal=12%	ECB_04100/ECB_03288/ECB_03638/ECB_02025
Ara+4	ribo	ebr00780	Biotin metabolism	16	-0.6751465857491632	-1.0964133873887327	0.49791376912378305	1	0.8886971527178603	242	tags=31%, list=6%, signal=30%	ECB_00743/ECB_00742/ECB_00744/ECB_00745/ECB_00741
Ara+4	ribo	ebr01502	Vancomycin resistance	8	-0.633690835078269	-1.0086738052935416	0.49920508744038156	1	0.8886971527178603	947	tags=62%, list=23%, signal=48%	ECB_01165/ECB_03925/ECB_00091/ECB_00088/ECB_00328
Ara+4	ribo	ebr00460	Cyanoamino acid metabolism	7	-0.6147156611916191	-0.9766236977814319	0.5131147540983606	1	0.8886971527178603	985	tags=86%, list=24%, signal=65%	ECB_03296/ECB_02787/ECB_02443/ECB_03628/ECB_01736/ECB_00795
Ara+4	ribo	ebr03440	Homologous recombination	28	-0.6242676799503258	-1.0563457863068586	0.5187878787878788	1	0.8886971527178603	25	tags=18%, list=1%, signal=18%	ECB_00182/ECB_03509/ECB_00609/ECB_02667/ECB_03522
Ara+4	ribo	ebr01040	Biosynthesis of unsaturated fatty acids	3	-0.6273170731707317	-0.9573983700760301	0.539651837524178	1	0.8886971527178603	1532	tags=100%, list=37%, signal=63%	ECB_01227/ECB_00445
Ara+4	ribo	ebr00592	alpha-Linolenic acid metabolism	3	0.6011473853789983	0.9769688985295574	0.5443298969072164	1	0.8886971527178603	1508	tags=67%, list=37%, signal=42%	ECB_02266/ECB_03736
Ara+4	ribo	ebr02020	Two-component system	162	-0.575982621506205	-1.008340754711003	0.5446339017051154	1	0.8886971527178603	759	tags=30%, list=18%, signal=26%	ECB_00550/ECB_02360/ECB_00976/ECB_01859/ECB_00160/ECB_00348/ECB_01984/ECB_01853/ECB_01979/ECB_01980/ECB_02146/ECB_03067/ECB_02898/ECB_00975/ECB_02179/ECB_00933/ECB_03983/ECB_03665/ECB_02631/ECB_03664/ECB_03376/ECB_03721/ECB_01981/ECB_02280/ECB_02147/ECB_04277/ECB_00999/ECB_03719/ECB_01577/ECB_00982/ECB_01854/ECB_00532/ECB_03612/ECB_00693/ECB_01862/ECB_00692/ECB_00535/ECB_00533/ECB_00536/ECB_00981…
Ara+4	ribo	ebr00999	Biosynthesis of various plant secondary metabolites	3	-0.612957114644484	-0.9354824977438781	0.5686653771760155	1	0.8886971527178603	563	tags=67%, list=14%, signal=58%	ECB_02772/ECB_03132
Ara+4	ribo	ebr00660	C5-Branched dibasic acid metabolism	11	-0.567803232619523	-0.9100624689881307	0.5839524517087668	1	0.8886971527178603	804	tags=55%, list=20%, signal=44%	ECB_00074/ECB_00080/ECB_00687/ECB_00075/ECB_03647/ECB_03646
Ara+4	ribo	ebr01501	beta-Lactam resistance	17	-0.5738301508425054	-0.9404208882352685	0.5863013698630137	1	0.8886971527178603	582	tags=35%, list=14%, signal=30%	ECB_00933/ECB_01218/ECB_01220/ECB_01217/ECB_01219/ECB_01221
Ara+4	ribo	ebr00300	Lysine biosynthesis	13	0.39742013942512433	0.9062048926059326	0.5873015873015873	1	0.8886971527178603	706	tags=46%, list=17%, signal=38%	ECB_02686/ECB_00035/ECB_03210/ECB_03685/ECB_03826/ECB_00164
Ara+4	ribo	ebr00627	Aminobenzoate degradation	5	0.46183056561201563	0.8547908159835946	0.628175519630485	1	0.8886971527178603	917	tags=40%, list=22%, signal=31%	ECB_02148/ECB_01663
Ara+4	ribo	ebr00903	Limonene and pinene degradation	2	-0.6132650573030968	-0.8822078516217289	0.6507936507936508	1	0.8886971527178603	1589	tags=100%, list=39%, signal=61%	ECB_02265
Ara+4	ribo	ebr00930	Caprolactam degradation	2	-0.6132650573030968	-0.8822078516217289	0.6507936507936508	1	0.8886971527178603	1589	tags=100%, list=39%, signal=61%	ECB_02265
Ara+4	ribo	ebr00970	Aminoacyl-tRNA biosynthesis	25	0.32544260234747324	0.8676930512374476	0.6530612244897959	1	0.8886971527178603	1204	tags=48%, list=29%, signal=34%	ECB_01683/ECB_01682/ECB_00637/ECB_03446/ECB_01688/ECB_02547/ECB_00476/ECB_01837/ECB_04000/ECB_03236/ECB_00934/ECB_01847
Ara+4	ribo	ebr00600	Sphingolipid metabolism	2	0.5986344793952694	0.8858268028481168	0.6566265060240963	1	0.8886971527178603	1648	tags=100%, list=40%, signal=60%	ECB_00298/ECB_03990
Ara+4	ribo	ebr00010	Glycolysis / Gluconeogenesis	48	-0.5360719401060182	-0.9216547391890516	0.6596218020022246	1	0.8886971527178603	394	tags=19%, list=10%, signal=17%	ECB_04100/ECB_01097/ECB_00280/ECB_01436/ECB_04135/ECB_03255/ECB_01671/ECB_01645/ECB_02025
Ara+4	ribo	ebr00643	Styrene degradation	2	0.5925384052670081	0.8768061633079121	0.6646586345381527	1	0.8886971527178603	1673	tags=100%, list=41%, signal=59%	ECB_01357/ECB_04073
Ara+4	ribo	ebr00261	Monobactam biosynthesis	8	0.4025325354888166	0.823160540913085	0.6648793565683646	1	0.8886971527178603	486	tags=38%, list=12%, signal=33%	ECB_00035/ECB_02601/ECB_03826
Ara+4	ribo	ebr00053	Ascorbate and aldarate metabolism	19	0.3419055515264023	0.8494333489495544	0.6680161943319838	1	0.8886971527178603	1208	tags=47%, list=29%, signal=34%	ECB_04059/ECB_02991/ECB_04065/ECB_04063/ECB_01586/ECB_04061/ECB_04060/ECB_03435/ECB_03427
Ara+4	ribo	ebr00550	Peptidoglycan biosynthesis	23	-0.5131568425418989	-0.8581018893618323	0.6855345911949685	1	0.8886971527178603	1019	tags=57%, list=25%, signal=43%	ECB_00085/ECB_00604/ECB_00148/ECB_03853/ECB_00089/ECB_00092/ECB_00091/ECB_00808/ECB_03047/ECB_00172/ECB_00088/ECB_00086/ECB_00328
Ara+4	ribo	ebr00540	Lipopolysaccharide biosynthesis	37	-0.5289850858176341	-0.9095556839492199	0.6973532796317606	1	0.8886971527178603	857	tags=41%, list=21%, signal=32%	ECB_03479/ECB_03473/ECB_00179/ECB_03486/ECB_03063/ECB_03478/ECB_02183/ECB_03062/ECB_00592/ECB_01826/ECB_03396/ECB_00919/ECB_03487/ECB_03985/ECB_02817
Ara+4	ribo	ebr00760	Nicotinate and nicotinamide metabolism	22	-0.4826043406356087	-0.8065817008446079	0.7084398976982097	1	0.8886971527178603	4	tags=9%, list=0%, signal=9%	ECB_04266/ECB_03873
Ara+4	ribo	ebr00785	Lipoic acid metabolism	3	-0.528640072431092	-0.8067995681103609	0.7117988394584139	1	0.8886971527178603	1241	tags=67%, list=30%, signal=47%	ECB_00597/ECB_04262
Ara+4	ribo	ebr00040	Pentose and glucuronate interconversions	35	-0.5110425162323238	-0.8788684310911004	0.7288528389339514	1	0.8886971527178603	85	tags=6%, list=2%, signal=6%	ECB_02653/ECB_01948
Ara+4	ribo	ebr01232	Nucleotide metabolism	61	0.2567947396386654	0.8179523042048671	0.7647058823529411	1	0.8886971527178603	756	tags=25%, list=18%, signal=20%	ECB_02594/ECB_02390/ECB_00291/ECB_00169/ECB_04260/ECB_02410/ECB_00233/ECB_02399/ECB_02625/ECB_01129/ECB_00914/ECB_02784/ECB_00244/ECB_02640/ECB_02216
Ara+4	ribo	ebr00290	Valine, leucine and isoleucine biosynthesis	17	-0.4166363195280917	-0.6828039570705985	0.7890410958904109	1	0.8886971527178603	1210	tags=35%, list=29%, signal=25%	ECB_03648/ECB_00080/ECB_03650/ECB_00075/ECB_03647/ECB_03646
Ara+4	ribo	ebr00621	Dioxin degradation	4	0.40253720419614536	0.7077122532534753	0.7922912205567452	1	0.8886971527178603	2453	tags=100%, list=60%, signal=40%	ECB_00304/ECB_01419/ECB_00305/ECB_00306
Ara+4	ribo	ebr00622	Xylene degradation	4	0.40253720419614536	0.7077122532534753	0.7922912205567452	1	0.8886971527178603	2453	tags=100%, list=60%, signal=40%	ECB_00304/ECB_01419/ECB_00305/ECB_00306
Ara+4	ribo	ebr00564	Glycerophospholipid metabolism	28	-0.43045747848663046	-0.7283925761138389	0.7951515151515152	1	0.8886971527178603	1280	tags=50%, list=31%, signal=35%	ECB_03277/ECB_00366/ECB_01223/ECB_04030/ECB_01877/ECB_02341/ECB_00756/ECB_02929/ECB_01255/ECB_03803/ECB_03298/ECB_02479/ECB_01043/ECB_02340
Ara+4	ribo	ebr03420	Nucleotide excision repair	8	-0.41435792638398194	-0.6595518874872947	0.8044515103338633	1	0.8886971527178603	1445	tags=62%, list=35%, signal=41%	ECB_03749/ECB_03504/ECB_02311/ECB_01110/ECB_00746
Ara+4	ribo	ebr00680	Methane metabolism	33	-0.43143772656633134	-0.7363510943275933	0.8058823529411765	1	0.8886971527178603	450	tags=15%, list=11%, signal=14%	ECB_02744/ECB_04100/ECB_00999/ECB_01671/ECB_02025
Ara+4	ribo	ebr00310	Lysine degradation	17	-0.3987112752647233	-0.653427518723705	0.8232876712328767	1	0.8886971527178603	625	tags=59%, list=15%, signal=50%	ECB_03737/ECB_00686/ECB_02688/ECB_02518/ECB_02265/ECB_04002/ECB_02517/ECB_00184/ECB_01401/ECB_02942
Ara+4	ribo	ebr00340	Histidine metabolism	8	0.34065934065934067	0.696632700220647	0.8257372654155496	1	0.8886971527178603	2708	tags=100%, list=66%, signal=34%	ECB_01928/ECB_01927/ECB_01924/ECB_01923/ECB_01925/ECB_01922/ECB_01926/ECB_01921
Ara+4	ribo	ebr04122	Sulfur relay system	19	0.27831734382972284	0.6914542112129761	0.8421052631578947	1	0.8886971527178603	58	tags=5%, list=1%, signal=5%	ECB_03319
Ara+4	ribo	ebr00361	Chlorocyclohexane and chlorobenzene degradation	2	0.47890758351621554	0.7086614422784935	0.8493975903614458	1	0.8886971527178603	2139	tags=100%, list=52%, signal=48%	ECB_03717/ECB_02875
Ara+4	ribo	ebr00364	Fluorobenzoate degradation	2	0.47890758351621554	0.7086614422784935	0.8493975903614458	1	0.8886971527178603	2139	tags=100%, list=52%, signal=48%	ECB_03717/ECB_02875
Ara+4	ribo	ebr00623	Toluene degradation	2	0.47890758351621554	0.7086614422784935	0.8493975903614458	1	0.8886971527178603	2139	tags=100%, list=52%, signal=48%	ECB_03717/ECB_02875
Ara+4	ribo	ebr00920	Sulfur metabolism	31	0.25570611051270015	0.7010433954449502	0.8625	1	0.8886971527178603	452	tags=16%, list=11%, signal=14%	ECB_02600/ECB_03276/ECB_00898/ECB_02607/ECB_02601
Ara+4	ribo	ebr00380	Tryptophan metabolism	9	0.30239374694675136	0.6362690200021596	0.8707865168539326	1	0.8886971527178603	2865	tags=100%, list=70%, signal=30%	ECB_00115/ECB_03828/ECB_02151/ECB_01701/ECB_02692/ECB_03737/ECB_00686/ECB_03592/ECB_02265
Ara+4	ribo	ebr00071	Fatty acid degradation	14	-0.3508163959583418	-0.5670364332366605	0.8720112517580872	1	0.8886971527178603	1339	tags=36%, list=33%, signal=24%	ECB_03737/ECB_00216/ECB_02265/ECB_03444/ECB_01436
Ara+4	ribo	ebr02024	Quorum sensing	58	-0.4176100466202203	-0.7232316599834592	0.8732394366197183	1	0.8886971527178603	471	tags=19%, list=11%, signal=17%	ECB_03467/ECB_01218/ECB_03918/ECB_01220/ECB_01217/ECB_00099/ECB_01219/ECB_01221/ECB_01862/ECB_01863/ECB_00707
Ara+4	ribo	ebr00750	Vitamin B6 metabolism	10	-0.3401612951817424	-0.5457468331071444	0.8819133034379671	1	0.8886971527178603	812	tags=30%, list=20%, signal=24%	ECB_01606/ECB_02318/ECB_00056
Ara+4	ribo	ebr01503	Cationic antimicrobial peptide (CAMP) resistance	35	-0.35118936821682534	-0.603960021440333	0.8829663962920047	1	0.8886971527178603	974	tags=46%, list=24%, signal=35%	ECB_01267/ECB_01269/ECB_01271/ECB_03984/ECB_00179/ECB_00160/ECB_02183/ECB_01270/ECB_02179/ECB_02182/ECB_00592/ECB_03983/ECB_03396/ECB_02181/ECB_03985/ECB_02180
Ara+4	ribo	ebr00332	Carbapenem biosynthesis	2	0.4469641550841258	0.6613932910878201	0.8875502008032129	1	0.8886971527178603	2270	tags=100%, list=55%, signal=45%	ECB_00239/ECB_00240
Ara+4	ribo	ebr01110	Biosynthesis of secondary metabolites	341	-0.4916304587864975	-0.8573362873165428	0.8881118881118881	1	0.8886971527178603	293	tags=7%, list=7%, signal=7%	ECB_01436/ECB_04135/ECB_03255/ECB_03078/ECB_01865/ECB_00553/ECB_01671/ECB_00351/ECB_03077/ECB_03288/ECB_03423/ECB_03269/ECB_03268/ECB_00707/ECB_01645/ECB_01932/ECB_01933/ECB_01944/ECB_01945/ECB_01946/ECB_01947/ECB_01948/ECB_01954/ECB_02025/ECB_03521
Ara+4	ribo	ebr00410	beta-Alanine metabolism	13	-0.3279450177031172	-0.5261013430746825	0.8893740902474527	1	0.8886971527178603	1637	tags=62%, list=40%, signal=37%	ECB_01358/ECB_03737/ECB_03365/ECB_02076/ECB_02518/ECB_02265/ECB_01451/ECB_01401
Ara+4	ribo	ebr00190	Oxidative phosphorylation	42	-0.3530423351976081	-0.6085619786195882	0.9034090909090909	1	0.8886971527178603	275	tags=12%, list=7%, signal=11%	ECB_00982/ECB_00693/ECB_00692/ECB_00981/ECB_00694
Ara+4	ribo	ebr01240	Biosynthesis of cofactors	142	-0.43162389976711835	-0.7548058545910835	0.9064386317907445	1	0.8886971527178603	242	tags=6%, list=6%, signal=5%	ECB_00743/ECB_00742/ECB_00744/ECB_00745/ECB_00741/ECB_01948/ECB_02031/ECB_02032
Ara+4	ribo	ebr00280	Valine, leucine and isoleucine degradation	10	0.2951380405570486	0.6330732058297235	0.9099099099099099	1	0.8886971527178603	2895	tags=100%, list=71%, signal=30%	ECB_00115/ECB_02266/ECB_03736/ECB_02151/ECB_02748/ECB_02692/ECB_03737/ECB_02518/ECB_02265/ECB_03648
Ara+4	ribo	ebr00650	Butanoate metabolism	35	-0.307323189254207	-0.5285208971829856	0.9130938586326767	1	0.8886971527178603	375	tags=9%, list=9%, signal=8%	ECB_03647/ECB_03646/ECB_00907
Ara+4	ribo	ebr00362	Benzoate degradation	10	-0.31004153432689957	-0.4974233926296128	0.9192825112107623	1	0.8886971527178603	2835	tags=100%, list=69%, signal=31%	ECB_03736/ECB_00304/ECB_02151/ECB_01419/ECB_00305/ECB_02692/ECB_00306/ECB_03737/ECB_02265
Ara+4	ribo	ebr00770	Pantothenate and CoA biosynthesis	23	-0.3121581751500296	-0.5219915192967758	0.9207547169811321	1	0.8886971527178603	1631	tags=57%, list=40%, signal=34%	ECB_03652/ECB_03324/ECB_02076/ECB_00373/ECB_03496/ECB_03491/ECB_03648/ECB_02457/ECB_00080/ECB_02626/ECB_03855/ECB_03647/ECB_03646
Ara+4	ribo	ebr00360	Phenylalanine metabolism	20	0.23291697281410728	0.5930296727834112	0.9218106995884774	1	0.8886971527178603	3152	tags=100%, list=77%, signal=23%	ECB_00932/ECB_03926/ECB_02431/ECB_00302/ECB_00301/ECB_00304/ECB_01923/ECB_01357/ECB_03828/ECB_02434/ECB_02433/ECB_00305/ECB_00306/ECB_01164/ECB_01358/ECB_02432/ECB_02430/ECB_00768/ECB_03292/ECB_00303
Ara+4	ribo	ebr01230	Biosynthesis of amino acids	118	-0.4065319427706327	-0.7158411532277791	0.9241658240647118	1	0.8886971527178603	192	tags=7%, list=5%, signal=7%	ECB_03647/ECB_03646/ECB_02642/ECB_03078/ECB_03077/ECB_00707/ECB_01645/ECB_02025
Ara+4	ribo	ebr00450	Selenocompound metabolism	17	-0.31236269580362813	-0.5119152477574062	0.9260273972602739	1	0.8886971527178603	542	tags=53%, list=13%, signal=46%	ECB_03825/ECB_02713/ECB_01733/ECB_01556/ECB_02711/ECB_03891/ECB_00892/ECB_01591/ECB_01649
Ara+4	ribo	ebr00511	Other glycan degradation	3	0.34780487804878046	0.565243327801048	0.934020618556701	1	0.8886971527178603	2677	tags=100%, list=65%, signal=35%	ECB_00298/ECB_02946/ECB_02945
Ara+4	ribo	ebr03060	Protein export	18	-0.2914127247196341	-0.47940354961144854	0.9433198380566802	1	0.8886971527178603	723	tags=44%, list=18%, signal=37%	ECB_00356/ECB_00357/ECB_03313/ECB_03589/ECB_03857/ECB_03467/ECB_02462/ECB_00099
Ara+4	ribo	ebr00860	Porphyrin metabolism	22	-0.2625807947249203	-0.4388540387751499	0.9667519181585678	1	0.8886971527178603	1151	tags=32%, list=28%, signal=23%	ECB_02336/ECB_01902/ECB_01900/ECB_01901/ECB_03678/ECB_03741/ECB_03187
Ara+4	ribo	ebr00430	Taurine and hypotaurine metabolism	6	0.256908254119142	0.49962040753446996	0.9694835680751174	1	0.8886971527178603	1053	tags=33%, list=26%, signal=25%	ECB_02221/ECB_02222
Ara+4	ribo	ebr00470	D-Amino acid metabolism	13	-0.2527233320189468	-0.40542797488645316	0.9723435225618632	1	0.8886971527178603	1010	tags=62%, list=25%, signal=47%	ECB_01164/ECB_01481/ECB_02688/ECB_01165/ECB_00089/ECB_03925/ECB_00436/ECB_00328
Ara+4	ribo	ebr02060	Phosphotransferase system (PTS)	44	-0.25152105421455556	-0.4313040549630778	0.9772727272727273	1	0.8886971527178603	1132	tags=30%, list=28%, signal=22%	ECB_02553/ECB_03001/ECB_01787/ECB_03071/ECB_01590/ECB_02554/ECB_01789/ECB_03069/ECB_00636/ECB_03454/ECB_03606/ECB_02552/ECB_01097
Ara+4	ribo	ebr01220	Degradation of aromatic compounds	23	-0.22300862924353698	-0.37291547190515484	0.9861635220125786	1	0.8886971527178603	1652	tags=35%, list=40%, signal=21%	ECB_00306/ECB_02432/ECB_04222/ECB_02430/ECB_02236/ECB_00303/ECB_03444/ECB_01436
Ara+4	ribo	ebr03410	Base excision repair	14	0.18782098312545858	0.4280489542034147	0.9896907216494846	1	0.8886971527178603	3335	tags=100%, list=81%, signal=19%	ECB_03492/ECB_01718/ECB_02791/ECB_02938/ECB_03399/ECB_02474/ECB_02724/ECB_01603/ECB_03749/ECB_03504/ECB_01974/ECB_00674/ECB_02311/ECB_02088
Ara+4	ribo	ebr00350	Tyrosine metabolism	19	-0.20929675396217295	-0.34690030103977326	0.990728476821192	1	0.8886971527178603	1387	tags=42%, list=34%, signal=28%	ECB_01358/ECB_04222/ECB_00768/ECB_04226/ECB_04225/ECB_02517/ECB_03444/ECB_01436
Ara+4	ribo	ebr03070	Bacterial secretion system	41	0.17991952034341385	0.5290303950704452	0.9923076923076923	1	0.8886971527178603	483	tags=12%, list=12%, signal=11%	ECB_03151/ECB_02907/ECB_03729/ECB_00355/ECB_03178
Ara+4	ribo	ebr00230	Purine metabolism	77	0.19574881314392137	0.6840928974343338	1	1	0.8886971527178603	816	tags=22%, list=20%, signal=18%	ECB_02594/ECB_02600/ECB_04260/ECB_01820/ECB_02410/ECB_00233/ECB_02601/ECB_02399/ECB_01129/ECB_02784/ECB_03882/ECB_00244/ECB_02640/ECB_03883/ECB_02216/ECB_02368/ECB_04259
Ara+4	ribo	ebr00562	Inositol phosphate metabolism	3	0.2521951219512195	0.4098608702288105	1	1	0.8886971527178603	3069	tags=100%, list=75%, signal=25%	ECB_02425/ECB_03804/ECB_00983
Ara+4	ribo	ebr01100	Metabolic pathways	914	-0.4323061349233227	-0.7511086941414971	1	1	0.8886971527178603	345	tags=7%, list=8%, signal=8%	ECB_00280/ECB_02340/ECB_03646/ECB_00328/ECB_03280/ECB_02082/ECB_00999/ECB_02653/ECB_00919/ECB_04009/ECB_02642/ECB_03811/ECB_01436/ECB_01173/ECB_02181/ECB_04135/ECB_03255/ECB_03487/ECB_03078/ECB_03474/ECB_01865/ECB_02531/ECB_00743/ECB_02532/ECB_03985/ECB_01174/ECB_02942/ECB_02180/ECB_00742/ECB_01175/ECB_01671/ECB_00744/ECB_00351/ECB_00745/ECB_03077/ECB_03288/ECB_03423/ECB_03269/ECB_03638/ECB_03268…
Ara+5	ribo	ebr03070	Bacterial secretion system	41	-0.9117307676609389	-1.7973831956638686	5.386478743211234e-9	6.360259220777624e-7	5.477735214066852e-7	53	tags=29%, list=1%, signal=29%	ECB_00098/ECB_00099/ECB_02829/ECB_02831/ECB_02832/ECB_02833/ECB_02834/ECB_02835/ECB_02836/ECB_02837/ECB_02838/ECB_02839
Ara+5	ribo	ebr00020	Citrate cycle (TCA cycle)	29	0.8451584566213403	2.2647800448691546	1.5030701375054163e-8	6.360259220777624e-7	5.477735214066852e-7	230	tags=72%, list=6%, signal=69%	ECB_00683/ECB_00684/ECB_00687/ECB_00682/ECB_00688/ECB_01253/ECB_00681/ECB_02137/ECB_00685/ECB_00686/ECB_00680/ECB_01134/ECB_04025/ECB_00113/ECB_00117/ECB_01580/ECB_00114/ECB_01349/ECB_00115/ECB_03096/ECB_01581
Ara+5	ribo	ebr02040	Flagellar assembly	23	-0.9464298381603331	-1.7642483762663221	1.5769237737465182e-8	6.360259220777624e-7	5.477735214066852e-7	203	tags=83%, list=5%, signal=79%	ECB_01862/ECB_01863/ECB_01067/ECB_01849/ECB_01066/ECB_01079/ECB_01078/ECB_01075/ECB_01074/ECB_01068/ECB_01069/ECB_01850/ECB_01077/ECB_01071/ECB_01070/ECB_01076/ECB_01072/ECB_01851/ECB_01073
Ara+5	ribo	ebr01200	Carbon metabolism	112	0.5777663769287424	1.9995788978853657	1.76705070737037e-6	5.3453283897953694e-5	4.603632106043859e-5	535	tags=45%, list=13%, signal=40%	ECB_03951/ECB_00683/ECB_00684/ECB_03886/ECB_00687/ECB_00682/ECB_00688/ECB_03887/ECB_03737/ECB_01253/ECB_00681/ECB_02137/ECB_00685/ECB_02356/ECB_00686/ECB_02355/ECB_02624/ECB_00680/ECB_03897/ECB_03470/ECB_01134/ECB_04025/ECB_00113/ECB_00117/ECB_01580/ECB_00114/ECB_02221/ECB_01349/ECB_00115/ECB_03096/ECB_01581/ECB_00708/ECB_02757/ECB_01701/ECB_02083/ECB_03801/ECB_00720/ECB_03810/ECB_01748/ECB_04023…
Ara+5	ribo	ebr00340	Histidine metabolism	8	0.9538348803126526	1.9598206473729702	4.7022925243147814e-06	1.137954790884177e-4	9.800567576992914e-5	197	tags=100%, list=5%, signal=95%	ECB_01928/ECB_01924/ECB_01923/ECB_01925/ECB_01926/ECB_01927/ECB_01922/ECB_01921
Ara+5	ribo	ebr00910	Nitrogen metabolism	25	0.7908476739210978	2.0265150106685645	1.686699274228685e-5	3.401510203027848e-4	2.9295303183971894e-4	437	tags=44%, list=11%, signal=40%	ECB_01201/ECB_01202/ECB_01203/ECB_03755/ECB_03217/ECB_03942/ECB_03216/ECB_01205/ECB_02133/ECB_03077/ECB_00294
Ara+5	ribo	ebr00640	Propanoate metabolism	32	0.6755486254664466	1.8506175055996763	5.380879212730502e-4	0.009301234067719866	0.008010632211433378	436	tags=44%, list=11%, signal=39%	ECB_00687/ECB_00688/ECB_03737/ECB_03831/ECB_00907/ECB_00117/ECB_02221/ECB_00115/ECB_02884/ECB_01279/ECB_02222/ECB_02518/ECB_02265/ECB_03112
Ara+5	ribo	ebr00650	Butanoate metabolism	35	0.6510502274223384	1.8320963116112523	0.0014183789951455175	0.02145298230157595	0.018476252699921872	526	tags=51%, list=13%, signal=45%	ECB_00683/ECB_00684/ECB_00682/ECB_03737/ECB_00681/ECB_00907/ECB_04025/ECB_01349/ECB_01215/ECB_01279/ECB_03365/ECB_03554/ECB_04023/ECB_02517/ECB_02518/ECB_02265/ECB_04024/ECB_03555
Ara+5	ribo	ebr00310	Lysine degradation	17	0.7560336064368928	1.8365820416615803	0.003587748297647894	0.04823528266837725	0.0415423487096072	434	tags=53%, list=11%, signal=48%	ECB_03737/ECB_00686/ECB_02942/ECB_00115/ECB_00184/ECB_02515/ECB_02517/ECB_02518/ECB_02265
Ara+5	ribo	ebr00680	Methane metabolism	33	0.6074549829797443	1.6871054877776455	0.0074690299387364135	0.0903752622587106	0.07783515409841105	485	tags=33%, list=12%, signal=30%	ECB_03951/ECB_02624/ECB_03470/ECB_02221/ECB_03096/ECB_00708/ECB_02083/ECB_03801/ECB_03810/ECB_02222/ECB_03779
Ara+5	ribo	ebr00220	Arginine biosynthesis	18	0.7069644126758213	1.7294004408373158	0.008276368841192937	0.09104005725312231	0.07840770481130152	611	tags=44%, list=15%, signal=38%	ECB_03755/ECB_04120/ECB_03038/ECB_03844/ECB_02666/ECB_03842/ECB_03845/ECB_01730
Ara+5	ribo	ebr02010	ABC transporters	183	-0.628360403579573	-1.3538475701289812	0.012454700223819705	0.12388852766580695	0.10669825349208255	289	tags=25%, list=7%, signal=24%	ECB_00197/ECB_04097/ECB_01221/ECB_00713/ECB_00151/ECB_02815/ECB_01219/ECB_01307/ECB_01122/ECB_00557/ECB_04155/ECB_00150/ECB_02077/ECB_00556/ECB_02322/ECB_00796/ECB_00317/ECB_00559/ECB_02125/ECB_04153/ECB_00152/ECB_03544/ECB_00315/ECB_01454/ECB_04156/ECB_04154/ECB_03802/ECB_00316/ECB_02323/ECB_02127/ECB_02126/ECB_02324/ECB_02325/ECB_03905/ECB_03637/ECB_03904/ECB_03636/ECB_03635/ECB_03907/ECB_03906…
Ara+5	ribo	ebr00281	Geraniol degradation	5	0.8952892360263608	1.6110120565278059	0.013310337683103225	0.12388852766580695	0.10669825349208255	434	tags=100%, list=11%, signal=90%	ECB_03737/ECB_03736/ECB_04135/ECB_02266/ECB_02265
Ara+5	ribo	ebr00380	Tryptophan metabolism	9	0.8077145362405918	1.6982837408292784	0.016841152091099456	0.14555567164450242	0.12535895165555233	434	tags=67%, list=11%, signal=60%	ECB_03737/ECB_00686/ECB_03828/ECB_00115/ECB_01701/ECB_02265
Ara+5	ribo	ebr00240	Pyrimidine metabolism	56	0.4922315605284816	1.524911330269502	0.02069619229843408	0.16329255298287704	0.14063473462640128	879	tags=41%, list=21%, signal=33%	ECB_01015/ECB_01014/ECB_01013/ECB_01010/ECB_04106/ECB_01011/ECB_02160/ECB_02390/ECB_01012/ECB_02089/ECB_01498/ECB_03497/ECB_02216/ECB_02626/ECB_04085/ECB_03718/ECB_04258/ECB_04249/ECB_02072/ECB_00338/ECB_00034/ECB_00431/ECB_02640
Ara+5	ribo	ebr00190	Oxidative phosphorylation	42	0.5443414346295151	1.6039162076737417	0.02258919559377583	0.16329255298287704	0.14063473462640128	465	tags=62%, list=11%, signal=55%	ECB_00683/ECB_00684/ECB_00682/ECB_00681/ECB_01105/ECB_04025/ECB_04095/ECB_02212/ECB_02201/ECB_02207/ECB_02206/ECB_00380/ECB_02208/ECB_02203/ECB_02202/ECB_00383/ECB_00379/ECB_02213/ECB_02211/ECB_04023/ECB_02204/ECB_02210/ECB_00382/ECB_02209/ECB_04024/ECB_02205
Ara+5	ribo	ebr00780	Biotin metabolism	16	-0.8411162454175696	-1.5203507092947548	0.022941928931478592	0.16329255298287704	0.14063473462640128	185	tags=44%, list=5%, signal=42%	ECB_02248/ECB_00745/ECB_00741/ECB_00742/ECB_00744/ECB_00743/ECB_02854
Ara+5	ribo	ebr00071	Fatty acid degradation	14	0.6813573987030497	1.569425439023843	0.0314846070059207	0.2116465248731336	0.18227930371848827	870	tags=64%, list=21%, signal=51%	ECB_00216/ECB_03737/ECB_01215/ECB_03736/ECB_02266/ECB_02265/ECB_01436/ECB_02692/ECB_02684
Ara+5	ribo	ebr00620	Pyruvate metabolism	60	0.4591065999335858	1.4479210478438012	0.035852576492873565	0.22832430292830005	0.19664294032102397	639	tags=52%, list=16%, signal=44%	ECB_03463/ECB_03886/ECB_02137/ECB_00876/ECB_01352/ECB_00907/ECB_04025/ECB_00113/ECB_01580/ECB_00114/ECB_02221/ECB_01349/ECB_01215/ECB_00115/ECB_03096/ECB_01581/ECB_04135/ECB_00280/ECB_01621/ECB_04023/ECB_02222/ECB_01370/ECB_01645/ECB_00205/ECB_04024/ECB_03255/ECB_02354/ECB_03993/ECB_04026/ECB_03403/ECB_01436
Ara+5	ribo	ebr00350	Tyrosine metabolism	19	0.6171672599509239	1.5249702121979867	0.0443372423274393	0.26824031608100773	0.2310203679166574	1167	tags=74%, list=28%, signal=53%	ECB_01923/ECB_01215/ECB_04229/ECB_02517/ECB_04226/ECB_01436/ECB_00768/ECB_04225/ECB_04222/ECB_04227/ECB_04221/ECB_03926/ECB_04230/ECB_03444
Ara+5	ribo	ebr04122	Sulfur relay system	19	0.6121642958923771	1.5126082940324188	0.046814158153886114	0.269738720791439	0.23231086001176568	1290	tags=74%, list=31%, signal=51%	ECB_01726/ECB_00750/ECB_02422/ECB_00749/ECB_00793/ECB_02413/ECB_00748/ECB_00009/ECB_03869/ECB_03319/ECB_01131/ECB_03868/ECB_03195/ECB_00751
Ara+5	ribo	ebr00280	Valine, leucine and isoleucine degradation	10	0.7107458922187961	1.5200267666471659	0.04998641495422173	0.26978222387412065	0.23234832678153933	434	tags=60%, list=11%, signal=54%	ECB_03737/ECB_00115/ECB_03736/ECB_02266/ECB_02518/ECB_02265
Ara+5	ribo	ebr00051	Fructose and mannose metabolism	43	0.5071160321816589	1.479541496444523	0.05128091858764276	0.26978222387412065	0.23234832678153933	807	tags=40%, list=20%, signal=32%	ECB_03956/ECB_03957/ECB_03455/ECB_02653/ECB_03789/ECB_03801/ECB_03810/ECB_02171/ECB_03417/ECB_02173/ECB_02654/ECB_02756/ECB_02218/ECB_01582/ECB_02025/ECB_00343/ECB_03804
Ara+5	ribo	ebr00250	Alanine, aspartate and glutamate metabolism	33	0.5096075932307941	1.415350587685441	0.07080918976518953	0.34109989496307047	0.29377024446580235	655	tags=39%, list=16%, signal=33%	ECB_03755/ECB_03038/ECB_03628/ECB_01279/ECB_02468/ECB_03365/ECB_03077/ECB_02517/ECB_02518/ECB_03845/ECB_01730/ECB_03613/ECB_03078
Ara+5	ribo	ebr00362	Benzoate degradation	10	0.6897183365256949	1.4750564786151126	0.07091060347581558	0.34109989496307047	0.29377024446580235	922	tags=70%, list=22%, signal=54%	ECB_03737/ECB_03736/ECB_02266/ECB_02265/ECB_02692/ECB_00304/ECB_00305
Ara+5	ribo	ebr00330	Arginine and proline metabolism	25	0.5531944328122118	1.4175382426731102	0.07329419230611431	0.34109989496307047	0.29377024446580235	445	tags=36%, list=11%, signal=32%	ECB_01717/ECB_01716/ECB_01715/ECB_02942/ECB_01278/ECB_01277/ECB_00333/ECB_02767/ECB_01714
Ara+5	ribo	ebr00920	Sulfur metabolism	31	-0.7124084537256813	-1.3523436708953744	0.08734177215189873	0.39142053445850916	0.33710859427048634	623	tags=68%, list=15%, signal=58%	ECB_02314/ECB_00940/ECB_00937/ECB_00939/ECB_02607/ECB_00941/ECB_00318/ECB_02600/ECB_03885/ECB_02601/ECB_02322/ECB_00317/ECB_02608/ECB_00315/ECB_03802/ECB_00316/ECB_02323/ECB_02602/ECB_02609/ECB_02324/ECB_02325
Ara+5	ribo	ebr00900	Terpenoid backbone biosynthesis	15	-0.778870707519183	-1.4006642016093076	0.09523809523809523	0.4115646258503401	0.35445757250268534	191	tags=20%, list=5%, signal=19%	ECB_01183/ECB_02597/ECB_02825
Ara+5	ribo	ebr00670	One carbon pool by folate	13	-0.7902642513333601	-1.4156798054892117	0.0989345509893455	0.4127958851624416	0.35551798722124156	6	tags=15%, list=0%, signal=15%	ECB_03827/ECB_03891
Ara+5	ribo	ebr00630	Glyoxylate and dicarboxylate metabolism	42	-0.6685172334039886	-1.3173997288523358	0.10856453558504221	0.4378769601930036	0.3771189130848835	39	tags=14%, list=1%, signal=14%	ECB_02989/ECB_02735/ECB_02844/ECB_02846/ECB_02847/ECB_02848
Ara+5	ribo	ebr02060	Phosphotransferase system (PTS)	44	-0.6565753995495269	-1.3043420289094776	0.11674528301886793	0.4526263409803188	0.3898217290739588	797	tags=36%, list=19%, signal=30%	ECB_04167/ECB_02329/ECB_02553/ECB_03005/ECB_04169/ECB_00636/ECB_02096/ECB_04108/ECB_03454/ECB_01590/ECB_02097/ECB_02552/ECB_01097/ECB_03606/ECB_02098/ECB_02565
Ara+5	ribo	ebr01230	Biosynthesis of amino acids	118	0.3503738930550155	1.1945746125031056	0.11970283397826613	0.4526263409803188	0.3898217290739588	410	tags=36%, list=10%, signal=33%	ECB_03755/ECB_02490/ECB_01253/ECB_04120/ECB_01928/ECB_01924/ECB_01923/ECB_01925/ECB_02356/ECB_02355/ECB_02624/ECB_00680/ECB_01673/ECB_01236/ECB_00035/ECB_03038/ECB_01926/ECB_01927/ECB_03470/ECB_03896/ECB_01134/ECB_00117/ECB_01235/ECB_01922/ECB_03628/ECB_01921/ECB_00708/ECB_02489/ECB_02757/ECB_03844/ECB_02666/ECB_03801/ECB_01234/ECB_01238/ECB_03842/ECB_01748/ECB_03554/ECB_02542/ECB_00333/ECB_03242…
Ara+5	ribo	ebr00903	Limonene and pinene degradation	2	0.8946341463414634	1.3108471179313803	0.13304721030042918	0.4655593093093093	0.4009601706970128	434	tags=100%, list=11%, signal=89%	ECB_03737/ECB_02265
Ara+5	ribo	ebr00930	Caprolactam degradation	2	0.8946341463414634	1.3108471179313803	0.13304721030042918	0.4655593093093093	0.4009601706970128	434	tags=100%, list=11%, signal=89%	ECB_03737/ECB_02265
Ara+5	ribo	ebr00450	Selenocompound metabolism	17	-0.74261304495263	-1.3462819659101637	0.13803230543318648	0.4655593093093093	0.4009601706970128	320	tags=47%, list=8%, signal=44%	ECB_00892/ECB_02881/ECB_02711/ECB_01556/ECB_02601/ECB_01649/ECB_02602/ECB_03891
Ara+5	ribo	ebr01220	Degradation of aromatic compounds	23	0.5266219313656946	1.3691462811891137	0.1423076923076923	0.4655593093093093	0.4009601706970128	1167	tags=57%, list=28%, signal=41%	ECB_01215/ECB_04229/ECB_01436/ECB_00304/ECB_00305/ECB_02236/ECB_04222/ECB_04227/ECB_02430/ECB_04221/ECB_02434/ECB_04230/ECB_03444
Ara+5	ribo	ebr00130	Ubiquinone and other terpenoid-quinone biosynthesis	20	0.5367186640133038	1.3404780417180022	0.1423611111111111	0.4655593093093093	0.4009601706970128	1066	tags=55%, list=26%, signal=41%	ECB_01007/ECB_02192/ECB_00630/ECB_04083/ECB_01655/ECB_03911/ECB_02191/ECB_02236/ECB_02738/ECB_03912/ECB_02189
Ara+5	ribo	ebr00542	O-Antigen repeat unit biosynthesis	5	-0.8449396934529898	-1.374859232375571	0.15452930728241562	0.492053846872955	0.4237784327135498	631	tags=80%, list=15%, signal=68%	ECB_01939/ECB_01937/ECB_01936/ECB_01940
Ara+5	ribo	ebr00410	beta-Alanine metabolism	13	0.5873015613157534	1.3340039394494676	0.15942028985507245	0.494611668524712	0.4259813413131491	434	tags=38%, list=11%, signal=35%	ECB_03737/ECB_01279/ECB_03365/ECB_02518/ECB_02265
Ara+5	ribo	ebr00401	Novobiocin biosynthesis	4	0.7658339616187708	1.3205994988738483	0.171875	0.5144327590064892	0.44305213694338785	254	tags=50%, list=6%, signal=47%	ECB_01923/ECB_02489
Ara+5	ribo	ebr03018	RNA degradation	16	0.5288380644534187	1.279013677787442	0.1743119266055046	0.5144327590064892	0.44305213694338785	878	tags=44%, list=21%, signal=35%	ECB_02624/ECB_04039/ECB_03801/ECB_04046/ECB_01080/ECB_00142/ECB_00764
Ara+5	ribo	ebr00360	Phenylalanine metabolism	20	0.5090330706568507	1.2713320767002116	0.1840277777777778	0.520212171970966	0.4480296217931765	1115	tags=45%, list=27%, signal=33%	ECB_01923/ECB_03828/ECB_01164/ECB_00768/ECB_00304/ECB_00305/ECB_02430/ECB_03926/ECB_02434
Ara+5	ribo	ebr00030	Pentose phosphate pathway	32	0.4520809703649894	1.2384437273161055	0.18779342723004694	0.520212171970966	0.4480296217931765	760	tags=44%, list=19%, signal=36%	ECB_02356/ECB_02355/ECB_03897/ECB_00123/ECB_03801/ECB_00720/ECB_03810/ECB_01822/ECB_01821/ECB_03403/ECB_03238/ECB_02756/ECB_02025/ECB_01823
Ara+5	ribo	ebr00592	alpha-Linolenic acid metabolism	3	0.804452059262439	1.3039881366428219	0.1913978494623656	0.520212171970966	0.4480296217931765	367	tags=67%, list=9%, signal=61%	ECB_03736/ECB_02266
Ara+5	ribo	ebr00270	Cysteine and methionine metabolism	33	-0.6583367482441312	-1.2587754743367587	0.1934673366834171	0.520212171970966	0.4480296217931765	405	tags=24%, list=10%, signal=22%	ECB_03648/ECB_00002/ECB_02642/ECB_02772/ECB_03885/ECB_02321/ECB_03826/ECB_03891
Ara+5	ribo	ebr00500	Starch and sucrose metabolism	36	-0.6474251402833122	-1.2558469822973555	0.1980319803198032	0.5209102091020911	0.44863080209749473	160	tags=25%, list=4%, signal=24%	ECB_04108/ECB_01590/ECB_03605/ECB_03381/ECB_00351/ECB_03268/ECB_03269/ECB_03423/ECB_01948
Ara+5	ribo	ebr00785	Lipoic acid metabolism	3	0.7982434740180532	1.2939242410870848	0.20430107526881722	0.5209323040380047	0.4486498312289036	830	tags=100%, list=20%, signal=80%	ECB_00597/ECB_04262/ECB_00599
Ara+5	ribo	ebr01502	Vancomycin resistance	8	0.6322867177539088	1.2991436883788685	0.20665083135391923	0.5209323040380047	0.4486498312289036	368	tags=25%, list=9%, signal=23%	ECB_01446/ECB_01165
Ara+5	ribo	ebr00541	O-Antigen nucleotide sugar biosynthesis	24	-0.6619347575234205	-1.2419593664030326	0.2370860927152318	0.5757620817843866	0.4958716493836823	671	tags=50%, list=16%, signal=42%	ECB_01942/ECB_01933/ECB_01930/ECB_03665/ECB_03664/ECB_01946/ECB_01944/ECB_03668/ECB_03667/ECB_03666/ECB_01932/ECB_01948
Ara+5	ribo	ebr00760	Nicotinate and nicotinamide metabolism	22	0.4730673089128664	1.2203450086393357	0.2379182156133829	0.5757620817843866	0.4958716493836823	857	tags=41%, list=21%, signal=33%	ECB_00703/ECB_02468/ECB_03847/ECB_00935/ECB_02517/ECB_02626/ECB_04260/ECB_01709/ECB_00431
Ara+5	ribo	ebr02030	Bacterial chemotaxis	18	-0.690299539248561	-1.2625081005147931	0.24891461649782923	0.590562129337987	0.5086181018221898	751	tags=39%, list=18%, signal=32%	ECB_01853/ECB_01858/ECB_02650/ECB_01855/ECB_03395/ECB_03637/ECB_03906
Ara+5	ribo	ebr00261	Monobactam biosynthesis	8	-0.7416781940539383	-1.269249195361654	0.2667814113597246	0.6207798225870516	0.5346429094051162	392	tags=50%, list=10%, signal=45%	ECB_00002/ECB_02601/ECB_02602/ECB_03826
Ara+5	ribo	ebr01053	Biosynthesis of siderophore group nonribosomal peptides	8	-0.7376549656547022	-1.262364161597111	0.2736660929432014	0.6247848537005164	0.5380922184980524	678	tags=88%, list=17%, signal=73%	ECB_00564/ECB_00562/ECB_00560/ECB_00561/ECB_00563/ECB_00549/ECB_00553
Ara+5	ribo	ebr01210	2-Oxocarboxylic acid metabolism	27	0.4220960478261995	1.118292985103731	0.28820960698689957	0.6458030082484232	0.5561939783957711	345	tags=33%, list=8%, signal=31%	ECB_01253/ECB_00680/ECB_03896/ECB_01134/ECB_00117/ECB_03844/ECB_02666/ECB_03842/ECB_03554
Ara+5	ribo	ebr01501	beta-Lactam resistance	17	-0.6772170380079103	-1.2277256526449853	0.2966226138032305	0.6525697503671072	0.562021794574542	722	tags=59%, list=18%, signal=49%	ECB_00933/ECB_03248/ECB_00413/ECB_01218/ECB_00384/ECB_01217/ECB_01220/ECB_01221/ECB_01219/ECB_01307
Ara+5	ribo	ebr00523	Polyketide sugar unit biosynthesis	6	-0.725830078125	-1.1940401765755666	0.30442477876106194	0.6577749683944374	0.5665047574688935	1130	tags=100%, list=28%, signal=73%	ECB_01947/ECB_01946/ECB_01944/ECB_03667/ECB_03666
Ara+5	ribo	ebr00633	Nitrotoluene degradation	6	-0.7178297271878014	-1.1808790514946161	0.3168141592920354	0.6699994751482706	0.5770330407975537	13	tags=33%, list=0%, signal=33%	ECB_00975/ECB_02870
Ara+5	ribo	ebr00300	Lysine biosynthesis	13	-0.6788055899601817	-1.2160126994716474	0.3211567732115677	0.6699994751482706	0.5770330407975537	7	tags=15%, list=0%, signal=15%	ECB_00002/ECB_03826
Ara+5	ribo	ebr00625	Chloroalkane and chloroalkene degradation	4	0.6756205847839301	1.1650360919076872	0.3325892857142857	0.6707217261904761	0.57765507518797	639	tags=50%, list=16%, signal=42%	ECB_01215/ECB_01436
Ara+5	ribo	ebr00626	Naphthalene degradation	4	0.6756205847839301	1.1650360919076872	0.3325892857142857	0.6707217261904761	0.57765507518797	639	tags=50%, list=16%, signal=42%	ECB_01215/ECB_01436
Ara+5	ribo	ebr00525	Acarbose and validamycin biosynthesis	4	-0.7254758418740849	-1.1414140307989464	0.34657039711191334	0.6874593123039593	0.5920702211230272	1130	tags=100%, list=28%, signal=73%	ECB_01947/ECB_03667/ECB_03666
Ara+5	ribo	ebr00290	Valine, leucine and isoleucine biosynthesis	17	-0.643382518683437	-1.1663871082962485	0.36123348017621143	0.7049879209890578	0.6071666305168919	586	tags=47%, list=14%, signal=41%	ECB_00076/ECB_00075/ECB_03649/ECB_03648/ECB_03652/ECB_03650/ECB_03646/ECB_03647
Ara+5	ribo	ebr00010	Glycolysis / Gluconeogenesis	48	0.3422386096155769	1.038111114258512	0.3698630136986301	0.7103718199608611	0.6118034813060048	494	tags=40%, list=12%, signal=35%	ECB_02624/ECB_03897/ECB_03470/ECB_00113/ECB_00114/ECB_01349/ECB_01215/ECB_00115/ECB_00708/ECB_02757/ECB_04135/ECB_03801/ECB_00280/ECB_03810/ECB_01748/ECB_01749/ECB_01645/ECB_02298/ECB_03255
Ara+5	ribo	ebr01212	Fatty acid metabolism	21	0.41566148533233743	1.0451750995785565	0.3894736842105263	0.7363486842105263	0.6341759002770084	434	tags=24%, list=11%, signal=21%	ECB_00216/ECB_03737/ECB_03736/ECB_02266/ECB_02265
Ara+5	ribo	ebr00052	Galactose metabolism	40	-0.5487778084375589	-1.075796221169261	0.41119221411192214	0.7654501216545012	0.6592393392239724	160	tags=20%, list=4%, signal=19%	ECB_04167/ECB_02945/ECB_03005/ECB_03521/ECB_04169/ECB_03576/ECB_00351/ECB_01948
Ara+5	ribo	ebr01250	Biosynthesis of nucleotide sugars	48	-0.5342519050449723	-1.0634318409469017	0.42406542056074764	0.7774532710280373	0.6695769798327595	671	tags=31%, list=16%, signal=26%	ECB_01942/ECB_01933/ECB_01930/ECB_03665/ECB_03664/ECB_01946/ECB_01944/ECB_03668/ECB_02181/ECB_03667/ECB_03666/ECB_01932/ECB_02817/ECB_02814/ECB_01948
Ara+5	ribo	ebr00600	Sphingolipid metabolism	2	0.7072877744054908	1.0363411059359067	0.47854077253218885	0.8516158587372981	0.7334490649412136	409	tags=50%, list=10%, signal=45%	ECB_03990
Ara+5	ribo	ebr00750	Vitamin B6 metabolism	10	-0.5933084721087859	-1.0303086491161766	0.48292682926829267	0.8516158587372981	0.7334490649412136	882	tags=60%, list=22%, signal=47%	ECB_01606/ECB_01608/ECB_00004/ECB_02758/ECB_01361/ECB_00056
Ara+5	ribo	ebr00520	Amino sugar and nucleotide sugar metabolism	46	-0.5079547996394848	-1.011702586516325	0.4964705882352941	0.8516158587372981	0.7334490649412136	666	tags=28%, list=16%, signal=24%	ECB_01933/ECB_01930/ECB_03665/ECB_00636/ECB_03664/ECB_01590/ECB_02328/ECB_02181/ECB_01932/ECB_02182/ECB_02180/ECB_01097/ECB_01948
Ara+5	ribo	ebr00999	Biosynthesis of various plant secondary metabolites	3	-0.6728470358624055	-1.0004399543769553	0.4972067039106145	0.8516158587372981	0.7334490649412136	1345	tags=100%, list=33%, signal=67%	ECB_02062/ECB_02772
Ara+5	ribo	ebr00660	C5-Branched dibasic acid metabolism	11	0.4439929658898515	0.9655970604310589	0.5041551246537396	0.8516158587372981	0.7334490649412136	526	tags=36%, list=13%, signal=32%	ECB_00687/ECB_00688/ECB_03554/ECB_03555
Ara+5	ribo	ebr00061	Fatty acid biosynthesis	14	-0.5554874439630613	-1.0041917822870416	0.5067466266866567	0.8516158587372981	0.7334490649412136	1042	tags=57%, list=25%, signal=43%	ECB_01089/ECB_01087/ECB_03113/ECB_01775/ECB_01265/ECB_01088/ECB_02248/ECB_03114
Ara+5	ribo	ebr00480	Glutathione metabolism	24	-0.5335895854848983	-1.0011509079648742	0.5483443708609271	0.8934248665141113	0.7694568228351198	19	tags=8%, list=0%, signal=8%	ECB_02795/ECB_02864
Ara+5	ribo	ebr03020	RNA polymerase	4	-0.6116318029499294	-0.9622996125776906	0.5523465703971119	0.8934248665141113	0.7694568228351198	1081	tags=75%, list=26%, signal=55%	ECB_03146/ECB_03864/ECB_03863
Ara+5	ribo	ebr00430	Taurine and hypotaurine metabolism	6	0.5054142729255758	0.9519340037973507	0.5537757437070938	0.8934248665141113	0.7694568228351198	389	tags=50%, list=9%, signal=45%	ECB_02221/ECB_03365/ECB_02222
Ara+5	ribo	ebr00521	Streptomycin biosynthesis	9	-0.5376440617931607	-0.932831137854549	0.5647840531561462	0.8991956635775485	0.7744268872916688	1297	tags=78%, list=32%, signal=53%	ECB_02425/ECB_01945/ECB_01947/ECB_01946/ECB_01944/ECB_03667/ECB_03666
Ara+5	ribo	ebr00040	Pentose and glucuronate interconversions	35	-0.49509135920878367	-0.9530292105502227	0.6042446941323346	0.940221572549623	0.8097602060235988	88	tags=14%, list=2%, signal=14%	ECB_01930/ECB_02960/ECB_01501/ECB_03432/ECB_01948
Ara+5	ribo	ebr00470	D-Amino acid metabolism	13	0.377706102546596	0.8579262544823554	0.6318840579710145	0.940221572549623	0.8097602060235988	374	tags=15%, list=9%, signal=14%	ECB_01165/ECB_01164
Ara+5	ribo	ebr03010	Ribosome	55	-0.44509908251113234	-0.8961441883935091	0.6450511945392492	0.940221572549623	0.8097602060235988	1522	tags=62%, list=37%, signal=39%	ECB_03159/ECB_03158/ECB_03145/ECB_03166/ECB_03862/ECB_03165/ECB_04070/ECB_03032/ECB_03164/ECB_03860/ECB_03157/ECB_03861/ECB_04067/ECB_03193/ECB_02935/ECB_03148/ECB_03161/ECB_03154/ECB_02495/ECB_03153/ECB_03050/ECB_02498/ECB_03155/ECB_03172/ECB_03150/ECB_03156/ECB_03152/ECB_03163/ECB_03168/ECB_03821/ECB_03169/ECB_00915/ECB_03170/ECB_04069
Ara+5	ribo	ebr00770	Pantothenate and CoA biosynthesis	23	-0.47160775368769886	-0.8791282566655269	0.6495956873315364	0.940221572549623	0.8097602060235988	491	tags=22%, list=12%, signal=19%	ECB_03649/ECB_03648/ECB_03652/ECB_03646/ECB_03647
Ara+5	ribo	ebr02024	Quorum sensing	58	-0.4477572663584381	-0.9043408052406017	0.6497175141242938	0.940221572549623	0.8097602060235988	595	tags=24%, list=15%, signal=21%	ECB_01398/ECB_01451/ECB_01218/ECB_01217/ECB_01450/ECB_03918/ECB_00099/ECB_01220/ECB_01221/ECB_01219/ECB_01307/ECB_01862/ECB_01863/ECB_00707
Ara+5	ribo	ebr00552	Teichoic acid biosynthesis	3	-0.5835674178214334	-0.867692253578631	0.6722532588454376	0.940221572549623	0.8097602060235988	1632	tags=100%, list=40%, signal=60%	ECB_02927/ECB_00808
Ara+5	ribo	ebr01240	Biosynthesis of cofactors	142	-0.42663049115805535	-0.9173873679064111	0.6812627291242362	0.940221572549623	0.8097602060235988	486	tags=12%, list=12%, signal=11%	ECB_01900/ECB_02758/ECB_03042/ECB_01246/ECB_00607/ECB_03648/ECB_02248/ECB_01901/ECB_02772/ECB_00056/ECB_00745/ECB_00741/ECB_00742/ECB_00744/ECB_00743/ECB_01948/ECB_02854
Ara+5	ribo	ebr03060	Protein export	18	-0.4450862501696127	-0.8140306697561817	0.6845151953690304	0.940221572549623	0.8097602060235988	803	tags=61%, list=20%, signal=49%	ECB_03730/ECB_03857/ECB_03151/ECB_00031/ECB_03589/ECB_00356/ECB_00596/ECB_00357/ECB_00098/ECB_00099/ECB_02462
Ara+5	ribo	ebr00561	Glycerolipid metabolism	14	-0.43818800685248865	-0.7921417493052602	0.6911544227886057	0.940221572549623	0.8097602060235988	584	tags=43%, list=14%, signal=37%	ECB_02989/ECB_03913/ECB_01173/ECB_01086/ECB_01174/ECB_01175
Ara+5	ribo	ebr00332	Carbapenem biosynthesis	2	-0.6173916952573406	-0.866150124581488	0.6921641791044776	0.940221572549623	0.8097602060235988	761	tags=100%, list=19%, signal=81%	ECB_00240
Ara+5	ribo	ebr00460	Cyanoamino acid metabolism	7	-0.4759615768747283	-0.7921992937369758	0.7044247787610619	0.940221572549623	0.8097602060235988	179	tags=57%, list=4%, signal=55%	ECB_03296/ECB_02062/ECB_01736/ECB_00795
Ara+5	ribo	ebr02026	Biofilm formation - Escherichia coli	44	-0.42985740620386614	-0.8539477442109417	0.7193396226415094	0.940221572549623	0.8097602060235988	203	tags=18%, list=5%, signal=17%	ECB_02659/ECB_01973/ECB_01039/ECB_03381/ECB_01862/ECB_01863/ECB_03269/ECB_01067
Ara+5	ribo	ebr00643	Styrene degradation	2	-0.6015788125337486	-0.8439659415964499	0.7257462686567164	0.940221572549623	0.8097602060235988	1358	tags=100%, list=33%, signal=67%	ECB_04073
Ara+5	ribo	ebr00400	Phenylalanine, tyrosine and tryptophan biosynthesis	21	-0.4195813104413069	-0.7719901586166455	0.7266387726638772	0.940221572549623	0.8097602060235988	92	tags=14%, list=2%, signal=14%	ECB_00912/ECB_02488/ECB_00707
Ara+5	ribo	ebr00550	Peptidoglycan biosynthesis	23	-0.4165259417182178	-0.7764497554066716	0.7304582210242587	0.940221572549623	0.8097602060235988	1632	tags=57%, list=40%, signal=34%	ECB_02927/ECB_00604/ECB_00088/ECB_01913/ECB_00091/ECB_00808/ECB_03073/ECB_03054/ECB_00148/ECB_00601/ECB_02411/ECB_00093/ECB_03248
Ara+5	ribo	ebr00230	Purine metabolism	77	-0.4013844801209878	-0.8346343630261899	0.7308934337997847	0.940221572549623	0.8097602060235988	345	tags=10%, list=8%, signal=10%	ECB_03549/ECB_02600/ECB_02601/ECB_01885/ECB_00466/ECB_02532/ECB_02602/ECB_02531
Ara+5	ribo	ebr03440	Homologous recombination	28	-0.41657643492046864	-0.7889938049756965	0.7400768245838668	0.940221572549623	0.8097602060235988	1384	tags=57%, list=34%, signal=38%	ECB_01834/ECB_03583/ECB_00421/ECB_04125/ECB_02459/ECB_02668/ECB_02724/ECB_04247/ECB_01831/ECB_03522/ECB_01832/ECB_01095/ECB_00182/ECB_04068/ECB_02667/ECB_03509
Ara+5	ribo	ebr03420	Nucleotide excision repair	8	-0.4311585948336498	-0.7378505987545226	0.7418244406196214	0.940221572549623	0.8097602060235988	1161	tags=50%, list=28%, signal=36%	ECB_01878/ECB_00746/ECB_02311/ECB_01110
Ara+5	ribo	ebr00361	Chlorocyclohexane and chlorobenzene degradation	2	-0.5841463414634146	-0.81950960843660825	0.753731343283582	0.940221572549623	0.8097602060235988	1708	tags=100%, list=42%, signal=58%	ECB_02875
Ara+5	ribo	ebr00364	Fluorobenzoate degradation	2	-0.5841463414634146	-0.81950960843660825	0.753731343283582	0.940221572549623	0.8097602060235988	1708	tags=100%, list=42%, signal=58%	ECB_02875
Ara+5	ribo	ebr00623	Toluene degradation	2	-0.5841463414634146	-0.81950960843660825	0.753731343283582	0.940221572549623	0.8097602060235988	1708	tags=100%, list=42%, signal=58%	ECB_02875
Ara+5	ribo	ebr00260	Glycine, serine and threonine metabolism	38	-0.4055728729840594	-0.7908859095884877	0.7655677655677655	0.9444444444444445	0.8133971291866029	392	tags=13%, list=10%, signal=12%	ECB_00002/ECB_02642/ECB_00003/ECB_03650/ECB_03826
Ara+5	ribo	ebr00730	Thiamine metabolism	15	0.3182846225406986	0.7485922024759936	0.7727272727272727	0.9444444444444445	0.8133971291866029	1135	tags=40%, list=28%, signal=29%	ECB_03871/ECB_02422/ECB_03866/ECB_00425/ECB_03867/ECB_03869
Ara+5	ribo	ebr01503	Cationic antimicrobial peptide (CAMP) resistance	35	-0.3990165272645552	-0.7680893614931098	0.7865168539325843	0.9516853932584269	0.8196333530455353	690	tags=34%, list=17%, signal=29%	ECB_00592/ECB_03985/ECB_00413/ECB_01127/ECB_01270/ECB_01268/ECB_01271/ECB_01269/ECB_02181/ECB_00160/ECB_02182/ECB_02180
Ara+5	ribo	ebr00860	Porphyrin metabolism	22	0.2774568325858383	0.7157397147926207	0.8141263940520446	0.9688969217218225	0.834456678994871	673	tags=23%, list=16%, signal=19%	ECB_00319/ECB_03187/ECB_00379/ECB_03752/ECB_03874
Ara+5	ribo	ebr00511	Other glycan degradation	3	-0.48608259919277996	-0.7227444388404832	0.8342644320297952	0.9688969217218225	0.834456678994871	1342	tags=67%, list=33%, signal=45%	ECB_02946/ECB_02945
Ara+5	ribo	ebr00790	Folate biosynthesis	26	0.27457108454055223	0.7128671084150376	0.8448275862068966	0.9688969217218225	0.834456678994871	665	tags=27%, list=16%, signal=23%	ECB_00750/ECB_00794/ECB_00749/ECB_03211/ECB_00396/ECB_00748/ECB_02610
Ara+5	ribo	ebr01110	Biosynthesis of secondary metabolites	342	-0.4055076476145063	-0.873541721678934	0.8471528471528471	0.9688969217218225	0.834456678994871	408	tags=11%, list=10%, signal=11%	ECB_01671/ECB_03648/ECB_01183/ECB_00002/ECB_03667/ECB_02642/ECB_01086/ECB_03666/ECB_03114/ECB_00003/ECB_02772/ECB_03885/ECB_02601/ECB_03652/ECB_03650/ECB_02795/ECB_01932/ECB_03646/ECB_03647/ECB_02597/ECB_00795/ECB_00549/ECB_00553/ECB_00351/ECB_02602/ECB_03268/ECB_03269/ECB_03423/ECB_00707/ECB_01948/ECB_02825/ECB_02844/ECB_02846/ECB_02847/ECB_02848/ECB_02853/ECB_03826/ECB_03891
Ara+5	ribo	ebr00621	Dioxin degradation	4	0.3664226506882231	0.6318570253166403	0.8526785714285714	0.9688969217218225	0.834456678994871	922	tags=50%, list=22%, signal=39%	ECB_00304/ECB_00305
Ara+5	ribo	ebr00622	Xylene degradation	4	0.3664226506882231	0.6318570253166403	0.8526785714285714	0.9688969217218225	0.834456678994871	922	tags=50%, list=22%, signal=39%	ECB_00304/ECB_00305
Ara+5	ribo	ebr00540	Lipopolysaccharide biosynthesis	37	-0.3349300156926319	-0.6534969227358506	0.8567931456548348	0.9688969217218225	0.834456678994871	1128	tags=41%, list=27%, signal=30%	ECB_03487/ECB_00474/ECB_03473/ECB_02183/ECB_00180/ECB_00919/ECB_00592/ECB_02288/ECB_00177/ECB_03985/ECB_03480/ECB_03840/ECB_03479/ECB_02817/ECB_02814
Ara+5	ribo	ebr03030	DNA replication	18	-0.3167080485399489	-0.5792361924725873	0.8929088277858177	0.9986876640419947	0.8601137776438232	1384	tags=50%, list=34%, signal=33%	ECB_00421/ECB_04125/ECB_00181/ECB_04247/ECB_02311/ECB_03522/ECB_01095/ECB_00182/ECB_02936
Ara+5	ribo	ebr00053	Ascorbate and aldarate metabolism	19	0.250894694287357	0.6199404278463573	0.9139072847682119	0.9986876640419947	0.8601137776438232	958	tags=32%, list=23%, signal=24%	ECB_04059/ECB_02991/ECB_03433/ECB_02632/ECB_03435/ECB_03427
Ara+5	ribo	ebr02020	Two-component system	162	-0.3273256832261861	-0.7039313759328139	0.9227642276422764	0.9986876640419947	0.8601137776438232	325	tags=10%, list=8%, signal=10%	ECB_01578/ECB_01577/ECB_00160/ECB_00982/ECB_00580/ECB_01862/ECB_01863/ECB_00692/ECB_03879/ECB_00518/ECB_04158/ECB_00693/ECB_04159/ECB_00981/ECB_00694/ECB_01067/ECB_02870
Ara+5	ribo	ebr00440	Phosphonate and phosphinate metabolism	8	0.27742888222075207	0.5700261782999734	0.9311163895486936	0.9986876640419947	0.8601137776438232	500	tags=12%, list=12%, signal=11%	ECB_03965
Ara+5	ribo	ebr01040	Biosynthesis of unsaturated fatty acids	3	-0.380629695465347	-0.5659490714375944	0.9422718808193669	0.9986876640419947	0.8601137776438232	532	tags=33%, list=13%, signal=29%	ECB_01227
Ara+5	ribo	ebr03430	Mismatch repair	24	-0.27348001729166016	-0.513118649744606	0.9456953642384106	0.9986876640419947	0.8601137776438232	1384	tags=42%, list=34%, signal=28%	ECB_00421/ECB_04125/ECB_01914/ECB_02724/ECB_04247/ECB_02311/ECB_03522/ECB_01095/ECB_00182/ECB_02401
Ara+5	ribo	ebr00562	Inositol phosphate metabolism	3	0.3159307148084899	0.5121124364938187	0.9591397849462365	0.9986876640419947	0.8601137776438232	2807	tags=100%, list=68%, signal=32%	ECB_03804/ECB_00983/ECB_02425
Ara+5	ribo	ebr00590	Arachidonic acid metabolism	2	0.3617073170731707	0.5299853532966841	0.9613733905579399	0.9986876640419947	0.8601137776438232	2619	tags=100%, list=64%, signal=36%	ECB_03700/ECB_01679
Ara+5	ribo	ebr03410	Base excision repair	14	-0.2124670565789758	-0.3840908998791182	0.9850074962518741	0.9986876640419947	0.8601137776438232	1243	tags=36%, list=30%, signal=25%	ECB_03492/ECB_02724/ECB_01974/ECB_02311/ECB_01603
Ara+5	ribo	ebr01232	Nucleotide metabolism	61	-0.23989689316114227	-0.4875172021847636	0.9899103139013453	0.9986876640419947	0.8601137776438232	153	tags=5%, list=4%, signal=5%	ECB_03549/ECB_02532/ECB_02531
Ara+5	ribo	ebr00627	Aminobenzoate degradation	5	0.25074058050784687	0.4511906119320623	0.9908883826879271	0.9986876640419947	0.8601137776438232	941	tags=40%, list=23%, signal=31%	ECB_00972/ECB_02236
Ara+5	ribo	ebr00564	Glycerophospholipid metabolism	29	-0.2095324925475249	-0.3971929446049567	0.9923857868020305	0.9986876640419947	0.8601137776438232	1074	tags=24%, list=26%, signal=18%	ECB_02890/ECB_01223/ECB_04030/ECB_01877/ECB_00173/ECB_01043/ECB_03913
Ara+5	ribo	ebr00740	Riboflavin metabolism	17	0.17864465592738588	0.43396955389500336	0.9937694704049844	0.9986876640419947	0.8601137776438232	1089	tags=35%, list=27%, signal=26%	ECB_03735/ECB_00811/ECB_01254/ECB_02236/ECB_04221/ECB_01633
Ara+5	ribo	ebr00970	Aminoacyl-tRNA biosynthesis	25	-0.16845898024819497	-0.31816337512813636	0.9986876640419947	0.9986876640419947	0.8601137776438232	1664	tags=52%, list=41%, signal=31%	ECB_02044/ECB_02306/ECB_01607/ECB_03138/ECB_02547/ECB_01688/ECB_03410/ECB_00611/ECB_04124/ECB_00193/ECB_00030/ECB_01683/ECB_01682
Ara-1	rna	ebr02040	Flagellar assembly	23	-0.9728466636959838	-1.9117762700803846	8.585013403617071e-14	8.45767514272409e-12	6.586636183037161e-12	91	tags=74%, list=2%, signal=73%	ECB_01066/ECB_01079/ECB_01067/ECB_01849/ECB_01078/ECB_01850/ECB_01076/ECB_01068/ECB_01073/ECB_01074/ECB_01077/ECB_01072/ECB_01851/ECB_01070/ECB_01071/ECB_01069/ECB_01075
Ara-1	rna	ebr03010	Ribosome	55	0.7855369374897073	2.5099683453290385	1.3752317305242422e-13	8.45767514272409e-12	6.586636183037161e-12	860	tags=95%, list=21%, signal=76%	ECB_03821/ECB_03494/ECB_04070/ECB_03050/ECB_02115/ECB_03091/ECB_03171/ECB_03493/ECB_03170/ECB_04067/ECB_03859/ECB_03860/ECB_00027/ECB_03169/ECB_03090/ECB_03051/ECB_04069/ECB_02935/ECB_03172/ECB_03193/ECB_03158/ECB_03586/ECB_03192/ECB_03156/ECB_01085/ECB_02498/ECB_01686/ECB_03145/ECB_03161/ECB_03147/ECB_03148/ECB_03032/ECB_02495/ECB_03157/ECB_03160/ECB_03149/ECB_00167/ECB_01685/ECB_03168/ECB_03166…
Ara-1	rna	ebr01250	Biosynthesis of nucleotide sugars	48	-0.8902708650361171	-1.8883575430188353	3.034951874471132e-8	1.2443302685331642e-6	9.690548090416599e-7	141	tags=29%, list=3%, signal=29%	ECB_00217/ECB_03614/ECB_03613/ECB_02817/ECB_01932/ECB_01933/ECB_01941/ECB_01942/ECB_01944/ECB_01945/ECB_01946/ECB_01947/ECB_01948/ECB_01954
Ara-1	rna	ebr00541	O-Antigen nucleotide sugar biosynthesis	24	-0.9397540991077581	-1.840052583580437	6.101066916821875e-8	1.8760780769227266e-6	1.4610449721862913e-6	38	tags=46%, list=1%, signal=46%	ECB_03614/ECB_01932/ECB_01933/ECB_01941/ECB_01942/ECB_01944/ECB_01945/ECB_01946/ECB_01947/ECB_01948/ECB_01954
Ara-1	rna	ebr00240	Pyrimidine metabolism	56	0.6721834207146924	2.1652562526431596	4.1039743054739744e-7	1.0095776791465978e-5	7.862350774697509e-6	359	tags=30%, list=9%, signal=28%	ECB_04113/ECB_00036/ECB_00291/ECB_02390/ECB_02410/ECB_01258/ECB_04112/ECB_00037/ECB_00949/ECB_02160/ECB_00617/ECB_03499/ECB_00914/ECB_03497/ECB_01058/ECB_00169/ECB_04085
Ara-1	rna	ebr00630	Glyoxylate and dicarboxylate metabolism	42	0.6607531609064119	2.0376629367555075	1.824836881952804e-5	3.7409156080032486e-4	2.9133360746965825e-4	468	tags=33%, list=11%, signal=30%	ECB_03755/ECB_02737/ECB_02735/ECB_02736/ECB_02692/ECB_03886/ECB_01370/ECB_03941/ECB_03778/ECB_03887/ECB_02443/ECB_00117/ECB_03096/ECB_01253
Ara-1	rna	ebr00340	Histidine metabolism	8	0.9034094641282859	1.813430430414524	5.5602180202179954e-5	9.77009737838305e-4	7.608719396087782e-4	234	tags=75%, list=6%, signal=71%	ECB_01928/ECB_01927/ECB_01925/ECB_01926/ECB_01924/ECB_01923
Ara-1	rna	ebr01232	Nucleotide metabolism	61	0.5833494445505645	1.8959124657417064	9.733706994821628e-5	0.0014965574504538252	0.0011654833375378528	794	tags=38%, list=19%, signal=31%	ECB_00233/ECB_00291/ECB_02390/ECB_02410/ECB_02160/ECB_00617/ECB_00914/ECB_02400/ECB_03497/ECB_00428/ECB_00169/ECB_00425/ECB_02399/ECB_01129/ECB_02483/ECB_02161/ECB_03251/ECB_04249/ECB_02625/ECB_00420/ECB_02640/ECB_02594/ECB_04106
Ara-1	rna	ebr00760	Nicotinate and nicotinamide metabolism	22	0.7130431845245933	1.8846263897634095	2.8063728763090437e-4	0.003835376264289026	0.002986899786480971	757	tags=50%, list=18%, signal=41%	ECB_02468/ECB_00703/ECB_02550/ECB_00935/ECB_01572/ECB_03873/ECB_01571/ECB_01709/ECB_01737/ECB_04266/ECB_02594
Ara-1	rna	ebr00523	Polyketide sugar unit biosynthesis	6	-0.9699121099158995	-1.6666890757447836	4.5089978371499394e-4	0.005117498430960591	0.003985386026678766	28	tags=67%, list=1%, signal=66%	ECB_01944/ECB_01945/ECB_01946/ECB_01947
Ara-1	rna	ebr01240	Biosynthesis of cofactors	142	0.44652165140218303	1.7257493438084968	4.5766246130541873e-4	0.005117498430960591	0.003985386026678766	889	tags=42%, list=22%, signal=34%	ECB_02468/ECB_00703/ECB_04113/ECB_00036/ECB_02410/ECB_01258/ECB_04112/ECB_04076/ECB_00037/ECB_00949/ECB_00052/ECB_03499/ECB_03491/ECB_00479/ECB_02187/ECB_00935/ECB_01655/ECB_00371/ECB_01058/ECB_03219/ECB_00169/ECB_02443/ECB_03866/ECB_03815/ECB_02236/ECB_00330/ECB_02188/ECB_02543/ECB_00141/ECB_01606/ECB_00425/ECB_01782/ECB_01836/ECB_02240/ECB_01129/ECB_00750/ECB_00363/ECB_01709/ECB_04083/ECB_02191…
Ara-1	rna	ebr00400	Phenylalanine, tyrosine and tryptophan biosynthesis	21	0.7062736658595672	1.8729347781734225	8.113601914152885e-4	0.008316441962006706	0.006476647141999232	574	tags=43%, list=14%, signal=37%	ECB_02490/ECB_02489/ECB_00335/ECB_01673/ECB_01923/ECB_01234/ECB_01235/ECB_01236/ECB_00912
Ara-1	rna	ebr00542	O-Antigen repeat unit biosynthesis	5	-0.9710475414459536	-1.6261688973049273	0.0010353910774419102	0.009796392501950382	0.007629197412729865	36	tags=80%, list=1%, signal=79%	ECB_01936/ECB_01937/ECB_01939/ECB_01940
Ara-1	rna	ebr00020	Citrate cycle (TCA cycle)	29	0.6328273639544455	1.817213323347089	0.0018367018014301805	0.016136737255422303	0.012566907062417025	897	tags=59%, list=22%, signal=46%	ECB_00682/ECB_00681/ECB_00683/ECB_01581/ECB_00117/ECB_00687/ECB_03096/ECB_01253/ECB_00688/ECB_00685/ECB_00686/ECB_01580/ECB_04023/ECB_00684/ECB_04024/ECB_03255/ECB_01134
Ara-1	rna	ebr00521	Streptomycin biosynthesis	9	-0.9217343992729321	-1.6512033071178878	0.002678682147075366	0.02056573149814288	0.01601610240762518	28	tags=44%, list=1%, signal=44%	ECB_01944/ECB_01945/ECB_01946/ECB_01947
Ara-1	rna	ebr01200	Carbon metabolism	112	0.43547856552091146	1.6316707792962482	0.0027787221724896905	0.02056573149814288	0.01601610240762518	1022	tags=56%, list=25%, signal=43%	ECB_02737/ECB_02735/ECB_02736/ECB_02692/ECB_00682/ECB_04264/ECB_00471/ECB_03886/ECB_00681/ECB_02642/ECB_00683/ECB_03941/ECB_03778/ECB_00479/ECB_03887/ECB_03737/ECB_01581/ECB_02443/ECB_03810/ECB_00117/ECB_01825/ECB_00687/ECB_01784/ECB_02354/ECB_03096/ECB_01253/ECB_02298/ECB_00688/ECB_00685/ECB_03827/ECB_00686/ECB_01823/ECB_02083/ECB_03962/ECB_02765/ECB_01580/ECB_04023/ECB_00684/ECB_03465/ECB_03804…
Ara-1	rna	ebr00230	Purine metabolism	77	0.48047812291511877	1.6625646968011414	0.002842418174540073	0.02056573149814288	0.01601610240762518	794	tags=36%, list=19%, signal=30%	ECB_00233/ECB_02410/ECB_00472/ECB_01820/ECB_03883/ECB_00471/ECB_02160/ECB_02392/ECB_02237/ECB_02400/ECB_00428/ECB_02449/ECB_04085/ECB_00425/ECB_02399/ECB_03507/ECB_01129/ECB_02483/ECB_02368/ECB_02161/ECB_02391/ECB_00473/ECB_03882/ECB_03251/ECB_00420/ECB_02640/ECB_02594/ECB_04106
Ara-1	rna	ebr00220	Arginine biosynthesis	18	0.6803526155189831	1.7329251423102487	0.0052169216092843316	0.0356489643301096	0.027762565289173927	741	tags=61%, list=18%, signal=50%	ECB_03755/ECB_04120/ECB_02666/ECB_00471/ECB_03038/ECB_03843/ECB_03210/ECB_02215/ECB_03842/ECB_01481/ECB_03845
Ara-1	rna	ebr02010	ABC transporters	183	-0.6110262256656176	-1.4362434481210105	0.008097378872348253	0.05241987375257027	0.04082335054757291	402	tags=25%, list=10%, signal=23%	ECB_02107/ECB_02650/ECB_01454/ECB_00798/ECB_00150/ECB_00891/ECB_02827/ECB_02061/ECB_00797/ECB_00555/ECB_01217/ECB_02856/ECB_00556/ECB_00713/ECB_02128/ECB_01220/ECB_01219/ECB_00316/ECB_00796/ECB_03544/ECB_01221/ECB_02323/ECB_00317/ECB_02322/ECB_00315/ECB_03958/ECB_01218/ECB_03392/ECB_03393/ECB_03391/ECB_02126/ECB_02325/ECB_02324/ECB_03394/ECB_02127/ECB_03395/ECB_03905/ECB_03904/ECB_03907/ECB_03906…
Ara-1	rna	ebr00190	Oxidative phosphorylation	42	0.5232730543473696	1.6136950554785285	0.00976670294626556	0.0600652231195332	0.04677736674264032	1070	tags=64%, list=26%, signal=48%	ECB_00682/ECB_00681/ECB_00683/ECB_04095/ECB_02208/ECB_03622/ECB_03621/ECB_02203/ECB_04023/ECB_00684/ECB_02207/ECB_02210/ECB_02211/ECB_02213/ECB_02201/ECB_02205/ECB_03620/ECB_04024/ECB_02209/ECB_02204/ECB_02212/ECB_02202/ECB_00383/ECB_03619/ECB_03618/ECB_04025/ECB_00382
Ara-1	rna	ebr03440	Homologous recombination	28	0.5936831494441258	1.6825706888867	0.011672782744075386	0.06836915607244154	0.05324427216595791	966	tags=43%, list=23%, signal=33%	ECB_04068/ECB_01834/ECB_03820/ECB_02459/ECB_03584/ECB_03583/ECB_04247/ECB_00423/ECB_00182/ECB_03509/ECB_02724/ECB_03931
Ara-1	rna	ebr00520	Amino sugar and nucleotide sugar metabolism	46	-0.7360833096050385	-1.5435391332540882	0.013802514275303936	0.07716860253919927	0.06009707172500756	130	tags=13%, list=3%, signal=13%	ECB_03614/ECB_03613/ECB_01932/ECB_01933/ECB_01948/ECB_01954
Ara-1	rna	ebr04122	Sulfur relay system	19	0.6213841165004752	1.5841254217309009	0.015623631665460738	0.0835524649935509	0.06506867192480216	1062	tags=63%, list=26%, signal=47%	ECB_01726/ECB_00371/ECB_00751/ECB_01131/ECB_03194/ECB_00750/ECB_03869/ECB_03319/ECB_02413/ECB_02422/ECB_00749/ECB_03196
Ara-1	rna	ebr00525	Acarbose and validamycin biosynthesis	4	-0.946347349946083	-1.5465398020339058	0.021897376054316568	0.11222405227837241	0.08739742197117578	27	tags=50%, list=1%, signal=50%	ECB_01945/ECB_01947
Ara-1	rna	ebr00362	Benzoate degradation	10	0.7122600956258982	1.5450007810656339	0.02563317115121506	0.1261152020639781	0.09821551893728717	261	tags=30%, list=6%, signal=28%	ECB_02692/ECB_02266/ECB_03737
Ara-1	rna	ebr00040	Pentose and glucuronate interconversions	35	-0.7333574939843694	-1.5098203469557936	0.027094991983567546	0.12611957284489653	0.0982189227974804	24	tags=9%, list=1%, signal=9%	ECB_03432/ECB_01948/ECB_02690
Ara-1	rna	ebr00500	Starch and sucrose metabolism	36	-0.7495508647177379	-1.557689986921857	0.02768478428302607	0.12611957284489653	0.0982189227974804	117	tags=14%, list=3%, signal=14%	ECB_00351/ECB_03423/ECB_03268/ECB_03269/ECB_01948
Ara-1	rna	ebr00051	Fructose and mannose metabolism	44	-0.7165465553863151	-1.4937791742675888	0.032679738562091505	0.1435574229691877	0.11179910560715514	38	tags=9%, list=1%, signal=9%	ECB_03454/ECB_01932/ECB_01933/ECB_01954
Ara-1	rna	ebr00730	Thiamine metabolism	15	0.6363080984126098	1.537841985286863	0.034201149181000014	0.1450600465263104	0.11296931308424688	1018	tags=80%, list=25%, signal=60%	ECB_00371/ECB_03866/ECB_00330/ECB_00425/ECB_03869/ECB_03870/ECB_03867/ECB_00365/ECB_02031/ECB_03871/ECB_00368/ECB_02422
Ara-1	rna	ebr00640	Propanoate metabolism	32	0.519403157476145	1.511020390847774	0.03685594130532029	0.1511093593518132	0.11768037399242619	497	tags=25%, list=12%, signal=22%	ECB_02884/ECB_03941/ECB_00907/ECB_03737/ECB_03831/ECB_00117/ECB_00687/ECB_00688
Ara-1	rna	ebr01212	Fatty acid metabolism	21	0.5771715576633764	1.5305748119670193	0.03960189289208293	0.15713009115245807	0.12236917667842263	1263	tags=67%, list=31%, signal=46%	ECB_02692/ECB_04076/ECB_02266/ECB_03737/ECB_00958/ECB_01087/ECB_00183/ECB_03114/ECB_02248/ECB_02241/ECB_02265/ECB_01089/ECB_03113/ECB_01088
Ara-1	rna	ebr00680	Methane metabolism	33	0.5092075843979638	1.5004888520192978	0.04832204933186749	0.18573787711936568	0.14464823977631389	1003	tags=45%, list=24%, signal=35%	ECB_04264/ECB_03941/ECB_03778/ECB_02443/ECB_03810/ECB_03096/ECB_02083/ECB_03470/ECB_03841/ECB_03801/ECB_00911/ECB_02756/ECB_02624/ECB_03779/ECB_02222
Ara-1	rna	ebr00650	Butanoate metabolism	35	0.47691410786459987	1.4187525271394172	0.06663108391464938	0.24803265787920517	0.19316193296540582	792	tags=31%, list=19%, signal=26%	ECB_02692/ECB_00682/ECB_00681/ECB_00683/ECB_00907/ECB_03737/ECB_04023/ECB_00684/ECB_03554/ECB_00079/ECB_04024
Ara-1	rna	ebr01501	beta-Lactam resistance	17	-0.7736277953673355	-1.4543914245569145	0.06856187290969899	0.24803265787920517	0.19316193296540582	346	tags=41%, list=8%, signal=38%	ECB_00933/ECB_01217/ECB_01220/ECB_01219/ECB_01221/ECB_01218/ECB_01307
Ara-1	rna	ebr02030	Bacterial chemotaxis	18	-0.7615291085092011	-1.4447078243734366	0.07401315789473684	0.2552208835341365	0.19875995208905803	112	tags=39%, list=3%, signal=38%	ECB_01855/ECB_01857/ECB_02650/ECB_01858/ECB_03395/ECB_03906/ECB_03637
Ara-1	rna	ebr00061	Fatty acid biosynthesis	14	0.6095306520516324	1.4372442913262513	0.0746987951807229	0.2552208835341365	0.19875995208905803	1263	tags=71%, list=31%, signal=50%	ECB_04076/ECB_00958/ECB_01087/ECB_00183/ECB_03114/ECB_02248/ECB_02241/ECB_01089/ECB_03113/ECB_01088
Ara-1	rna	ebr00970	Aminoacyl-tRNA biosynthesis	25	0.5240350521487722	1.4350496684459262	0.078125	0.25971283783783783	0.20225817923186346	1323	tags=68%, list=32%, signal=46%	ECB_01847/ECB_01837/ECB_03236/ECB_02722/ECB_02044/ECB_01683/ECB_03446/ECB_01607/ECB_00934/ECB_00476/ECB_01688/ECB_00193/ECB_04124/ECB_02306/ECB_03138/ECB_00637/ECB_01682
Ara-1	rna	ebr03030	DNA replication	18	0.5570591412544702	1.4188845160788435	0.09644670050761421	0.31218274111675126	0.2431204915842907	966	tags=39%, list=23%, signal=30%	ECB_03924/ECB_03584/ECB_04247/ECB_02936/ECB_00182/ECB_00181/ECB_03931
Ara-1	rna	ebr00260	Glycine, serine and threonine metabolism	38	0.4704107581992726	1.4285589066118665	0.10274612897879988	0.32404548370236885	0.25235891328126286	404	tags=26%, list=10%, signal=24%	ECB_02737/ECB_02735/ECB_02736/ECB_04264/ECB_02642/ECB_02443/ECB_01234/ECB_01235/ECB_00267/ECB_01784
Ara-1	rna	ebr03018	RNA degradation	16	0.5679772446863124	1.3982880040638144	0.10565110565110565	0.3248771498771499	0.2530065951118583	856	tags=44%, list=21%, signal=35%	ECB_03029/ECB_00764/ECB_00142/ECB_03701/ECB_04039/ECB_03801/ECB_02624
Ara-1	rna	ebr00910	Nitrogen metabolism	25	-0.6930648996279711	-1.3652285014503516	0.1158357771260997	0.3475073313782991	0.27063044206611225	148	tags=16%, list=4%, signal=16%	ECB_02130/ECB_02133/ECB_03078/ECB_03077
Ara-1	rna	ebr00900	Terpenoid backbone biosynthesis	15	0.5656592965419959	1.367096564950578	0.12224938875305623	0.35755813953488375	0.2784577723378213	515	tags=33%, list=13%, signal=29%	ECB_02692/ECB_02597/ECB_02236/ECB_02596/ECB_00172
Ara-1	rna	ebr00280	Valine, leucine and isoleucine degradation	10	0.6284454623201889	1.3631940580478885	0.125	0.35755813953488375	0.2784577723378213	261	tags=30%, list=6%, signal=28%	ECB_02692/ECB_02266/ECB_03737
Ara-1	rna	ebr00052	Galactose metabolism	40	-0.637479854145857	-1.3218606378610125	0.12898936170212766	0.36058389748549324	0.28081416064338793	117	tags=18%, list=3%, signal=17%	ECB_02997/ECB_03575/ECB_03990/ECB_01692/ECB_03521/ECB_00351/ECB_01948
Ara-1	rna	ebr00130	Ubiquinone and other terpenoid-quinone biosynthesis	20	0.5111859760214998	1.3225561557114596	0.13774104683195593	0.3666007613539115	0.285499951075789	808	tags=50%, list=20%, signal=40%	ECB_02187/ECB_01655/ECB_03815/ECB_02236/ECB_02188/ECB_04083/ECB_02191/ECB_02189/ECB_02190/ECB_03726
Ara-1	rna	ebr00401	Novobiocin biosynthesis	4	0.7694354643365783	1.3355523100199986	0.13793103448275862	0.3666007613539115	0.285499951075789	234	tags=50%, list=6%, signal=47%	ECB_02489/ECB_01923
Ara-1	rna	ebr00920	Sulfur metabolism	31	-0.6599923064097073	-1.3334779185707895	0.14008321775312066	0.3666007613539115	0.285499951075789	280	tags=45%, list=7%, signal=42%	ECB_00318/ECB_02601/ECB_00316/ECB_02600/ECB_02608/ECB_02323/ECB_02607/ECB_02602/ECB_00317/ECB_02322/ECB_00315/ECB_02609/ECB_02325/ECB_02324
Ara-1	rna	ebr00261	Monobactam biosynthesis	8	-0.8144013844773711	-1.4583308787690072	0.14391143911439114	0.36877306273062727	0.2871916877063508	293	tags=50%, list=7%, signal=47%	ECB_00035/ECB_00002/ECB_02601/ECB_02602
Ara-1	rna	ebr00790	Folate biosynthesis	26	0.4642044736784676	1.2957598825438907	0.15772870662460567	0.39593124315972444	0.30834183249922914	663	tags=31%, list=16%, signal=26%	ECB_00052/ECB_00330/ECB_00141/ECB_01782/ECB_01836/ECB_02240/ECB_00750/ECB_01575
Ara-1	rna	ebr01210	2-Oxocarboxylic acid metabolism	27	0.459105104758814	1.2976363908251078	0.18152866242038215	0.4465605095541401	0.3477707006369427	755	tags=33%, list=18%, signal=27%	ECB_02666/ECB_03843/ECB_00117/ECB_03210/ECB_02215/ECB_01253/ECB_03842/ECB_03554/ECB_00079
Ara-1	rna	ebr03020	RNA polymerase	4	0.7236587233076878	1.2560950519911713	0.21095334685598377	0.5087698365350196	0.39621784445602726	1080	tags=75%, list=26%, signal=55%	ECB_03146/ECB_03863/ECB_03506
Ara-1	rna	ebr02026	Biofilm formation - Escherichia coli	44	-0.587511493247343	-1.224780758010319	0.2222222222222222	0.5256410256410257	0.40935672514619886	553	tags=34%, list=13%, signal=30%	ECB_01038/ECB_03681/ECB_00986/ECB_02591/ECB_01024/ECB_03075/ECB_02371/ECB_03208/ECB_03373/ECB_00144/ECB_01039/ECB_01318/ECB_01040/ECB_01067/ECB_03269
Ara-1	rna	ebr00670	One carbon pool by folate	13	0.5255967721517308	1.2147780856241441	0.2358490566037736	0.5378848728246318	0.41889194203715446	292	tags=46%, list=7%, signal=43%	ECB_02737/ECB_03883/ECB_00052/ECB_02392/ECB_00479/ECB_02443
Ara-1	rna	ebr00071	Fatty acid degradation	14	0.5182095799144188	1.2219135459974915	0.236144578313253	0.5378848728246318	0.41889194203715446	261	tags=21%, list=6%, signal=20%	ECB_02692/ECB_02266/ECB_03737
Ara-1	rna	ebr00380	Tryptophan metabolism	9	0.588337171479399	1.2299269990066817	0.24458874458874458	0.5447939375064882	0.4242725572365462	750	tags=44%, list=18%, signal=36%	ECB_02692/ECB_03737/ECB_00686/ECB_03828
Ara-1	rna	ebr01040	Biosynthesis of unsaturated fatty acids	3	-0.8015063168124392	-1.2494826492200921	0.2505050505050505	0.5447939375064882	0.4242725572365462	821	tags=100%, list=20%, signal=80%	ECB_01227/ECB_00404
Ara-1	rna	ebr00592	alpha-Linolenic acid metabolism	3	0.7469274282670904	1.2052796192299284	0.252465483234714	0.5447939375064882	0.4242725572365462	429	tags=67%, list=10%, signal=60%	ECB_02266/ECB_03700
Ara-1	rna	ebr00590	Arachidonic acid metabolism	2	0.8041559963546826	1.1855757658313086	0.25775193798449614	0.5466118684843625	0.425688318631382	429	tags=50%, list=10%, signal=45%	ECB_03700
Ara-1	rna	ebr00350	Tyrosine metabolism	19	0.4542681349884314	1.1580883415080152	0.2887700534759358	0.6020121453820357	0.4688327362410376	1375	tags=68%, list=33%, signal=46%	ECB_01923/ECB_04225/ECB_04230/ECB_03926/ECB_00768/ECB_04226/ECB_01358/ECB_01215/ECB_00932/ECB_04222/ECB_00310/ECB_04228/ECB_04229
Ara-1	rna	ebr00281	Geraniol degradation	5	0.6420202191400273	1.1801470467500506	0.29545454545454547	0.6056818181818182	0.47169059011164277	261	tags=40%, list=6%, signal=38%	ECB_02266/ECB_03737
Ara-1	rna	ebr01110	Biosynthesis of secondary metabolites	342	-0.4608301407850812	-1.09883012674729	0.3039117352056169	0.6128056300047684	0.4772384452754295	126	tags=6%, list=3%, signal=7%	ECB_02601/ECB_00795/ECB_00003/ECB_00004/ECB_02602/ECB_03277/ECB_00351/ECB_03891/ECB_03423/ECB_03268/ECB_03078/ECB_03269/ECB_01645/ECB_01932/ECB_01933/ECB_01944/ECB_01945/ECB_01946/ECB_01947/ECB_01948/ECB_01954/ECB_03077
Ara-1	rna	ebr00053	Ascorbate and aldarate metabolism	19	0.4387000726449535	1.1183999061738688	0.32085561497326204	0.6365361393824392	0.4957192014018141	90	tags=11%, list=2%, signal=10%	ECB_04235/ECB_04059
Ara-1	rna	ebr00030	Pentose phosphate pathway	32	-0.5665525218129027	-1.1514905051931563	0.3475274725274725	0.6734923492349234	0.524499818402893	7	tags=12%, list=0%, signal=13%	ECB_01692/ECB_00008/ECB_03288/ECB_03638
Ara-1	rna	ebr00903	Limonene and pinene degradation	2	0.7549186300704396	1.1129845913520087	0.36046511627906974	0.6734923492349234	0.524499818402893	1011	tags=100%, list=25%, signal=75%	ECB_03737/ECB_02265
Ara-1	rna	ebr00930	Caprolactam degradation	2	0.7549186300704396	1.1129845913520087	0.36046511627906974	0.6734923492349234	0.524499818402893	1011	tags=100%, list=25%, signal=75%	ECB_03737/ECB_02265
Ara-1	rna	ebr00310	Lysine degradation	17	0.44180250232168405	1.1078017276970886	0.3613861386138614	0.6734923492349234	0.524499818402893	774	tags=29%, list=19%, signal=24%	ECB_02692/ECB_03737/ECB_00686/ECB_00184/ECB_02515
Ara-1	rna	ebr01502	Vancomycin resistance	8	-0.6321348214888072	-1.1319501013788815	0.37822878228782286	0.6851604278074866	0.5335866403977859	835	tags=62%, list=20%, signal=50%	ECB_00093/ECB_00091/ECB_00087/ECB_00088/ECB_01165
Ara-1	rna	ebr00480	Glutathione metabolism	24	0.39610340518493736	1.076644467816203	0.3787878787878788	0.6851604278074866	0.5335866403977859	599	tags=21%, list=15%, signal=18%	ECB_00120/ECB_02795/ECB_02543/ECB_04126/ECB_01823
Ara-1	rna	ebr00330	Arginine and proline metabolism	25	0.3869592118356987	1.0596727954932037	0.415625	0.7408967391304347	0.5769927536231885	239	tags=24%, list=6%, signal=23%	ECB_00291/ECB_01715/ECB_00120/ECB_00119/ECB_02768/ECB_02795
Ara-1	rna	ebr03430	Mismatch repair	24	0.3780166287793209	1.0274829925477846	0.43333333333333335	0.7587128611082554	0.5908675255528562	966	tags=33%, list=23%, signal=26%	ECB_03584/ECB_04247/ECB_02583/ECB_03689/ECB_00182/ECB_00370/ECB_02724/ECB_03931
Ara-1	rna	ebr00270	Cysteine and methionine metabolism	33	0.342594322291624	1.0095273069655086	0.43795620437956206	0.7587128611082554	0.5908675255528562	949	tags=42%, list=23%, signal=33%	ECB_00120/ECB_00119/ECB_02642/ECB_02543/ECB_01784/ECB_03096/ECB_02483/ECB_03825/ECB_03465/ECB_03708/ECB_00911/ECB_03926/ECB_03826/ECB_02413
Ara-1	rna	ebr00561	Glycerolipid metabolism	14	-0.5437484638091639	-1.0190876931388797	0.4787052810902896	0.8092105263157895	0.6301939058171746	610	tags=50%, list=15%, signal=43%	ECB_01174/ECB_03990/ECB_02989/ECB_01175/ECB_02929/ECB_01173/ECB_03811
Ara-1	rna	ebr00633	Nitrotoluene degradation	6	0.5363927601856501	1.026986183756969	0.49272349272349275	0.8092105263157895	0.6301939058171746	329	tags=33%, list=8%, signal=31%	ECB_01620/ECB_00539
Ara-1	rna	ebr00430	Taurine and hypotaurine metabolism	6	-0.5655861702944065	-0.9718986718330112	0.4932821497120921	0.8092105263157895	0.6301939058171746	1114	tags=67%, list=27%, signal=49%	ECB_03365/ECB_03296/ECB_01451/ECB_00318
Ara-1	rna	ebr00627	Aminobenzoate degradation	5	0.5544163828099598	1.019115656076114	0.49586776859504134	0.8092105263157895	0.6301939058171746	328	tags=20%, list=8%, signal=18%	ECB_02236
Ara-1	rna	ebr03060	Protein export	18	0.3801909421020725	0.9683837871994168	0.5	0.8092105263157895	0.6301939058171746	1243	tags=50%, list=30%, signal=35%	ECB_03040/ECB_03589/ECB_03857/ECB_03151/ECB_00355/ECB_03467/ECB_00356/ECB_00357/ECB_03731
Ara-1	rna	ebr00564	Glycerophospholipid metabolism	29	-0.5106410296793614	-1.0237426881174043	0.5078014184397163	0.81116330478032594	0.6317146832264413	546	tags=38%, list=13%, signal=33%	ECB_04030/ECB_03298/ECB_02167/ECB_02454/ECB_01255/ECB_02165/ECB_00756/ECB_02929/ECB_01223/ECB_01043/ECB_03277
Ara-1	rna	ebr00552	Teichoic acid biosynthesis	3	0.6172461901573003	0.9960194590389145	0.5226824457593688	0.8242300106205431	0.6418907228623828	195	tags=33%, list=5%, signal=32%	ECB_03662
Ara-1	rna	ebr00010	Glycolysis / Gluconeogenesis	48	-0.46128830190736636	-0.9784406955491985	0.5353535353535354	0.8248742569730224	0.6423924465943093	41	tags=6%, list=1%, signal=6%	ECB_03444/ECB_01692/ECB_01645
Ara-1	rna	ebr00511	Other glycan degradation	3	0.6127308066083577	0.9887332093196171	0.5404339250493096	0.8248742569730224	0.6423924465943093	1597	tags=100%, list=39%, signal=61%	ECB_00298/ECB_02945/ECB_02946
Ara-1	rna	ebr00332	Carbapenem biosynthesis	2	-0.680653564113939	-0.9955169926718859	0.5432098765432098	0.8248742569730224	0.6423924465943093	989	tags=100%, list=24%, signal=76%	ECB_00240
Ara-1	rna	ebr00999	Biosynthesis of various plant secondary metabolites	3	0.6081703048592095	0.9813741546060109	0.5502958579881657	0.8254437869822486	0.6428359830157007	1205	tags=67%, list=29%, signal=47%	ECB_03132/ECB_02772
Ara-1	rna	ebr00440	Phosphonate and phosphinate metabolism	8	-0.5007838851674355	-0.8967428312984114	0.5645756457564576	0.8366602943137865	0.6515711320714983	1531	tags=62%, list=37%, signal=39%	ECB_03967/ECB_03973/ECB_03970/ECB_03965/ECB_03964
Ara-1	rna	ebr00660	C5-Branched dibasic acid metabolism	11	0.4170279081918214	0.9216868556753639	0.5852017937219731	0.8477404695783892	0.6602001089570683	755	tags=36%, list=18%, signal=30%	ECB_00687/ECB_00688/ECB_03554/ECB_00079
Ara-1	rna	ebr00460	Cyanoamino acid metabolism	7	0.47473767642427506	0.9231206963401365	0.5858369098712446	0.8477404695783892	0.6602001089570683	442	tags=43%, list=11%, signal=38%	ECB_02443/ECB_03628/ECB_01736
Ara-1	rna	ebr03410	Base excision repair	14	0.3784633635598642	0.8923986134604922	0.6096385542168675	0.8719249089380781	0.6790343749539162	1236	tags=43%, list=30%, signal=30%	ECB_01718/ECB_01603/ECB_02791/ECB_02724/ECB_03492/ECB_03504
Ara-1	rna	ebr00470	D-Amino acid metabolism	13	-0.43970653671278354	-0.8181055183773129	0.6487889273356401	0.9084155161078238	0.707452391662918	835	tags=38%, list=20%, signal=31%	ECB_00093/ECB_00436/ECB_00089/ECB_01164/ECB_01165
Ara-1	rna	ebr00450	Selenocompound metabolism	17	-0.448957563664803	-0.8440234884192788	0.6588628762541806	0.9084155161078238	0.707452391662918	219	tags=24%, list=5%, signal=22%	ECB_02711/ECB_02601/ECB_02602/ECB_03891
Ara-1	rna	ebr02024	Quorum sensing	58	-0.41401686534214927	-0.8912321087639238	0.6593406593406593	0.9084155161078238	0.707452391662918	405	tags=16%, list=10%, signal=14%	ECB_01398/ECB_03208/ECB_01451/ECB_01217/ECB_01220/ECB_01219/ECB_01221/ECB_01218/ECB_01307
Ara-1	rna	ebr00562	Inositol phosphate metabolism	3	0.5454184436681306	0.8801145991257328	0.6646942800788954	0.9084155161078238	0.707452391662918	46	tags=33%, list=1%, signal=33%	ECB_02425
Ara-1	rna	ebr00643	Styrene degradation	2	-0.6099101287345154	-0.8920483622947261	0.6748971193415638	0.9122235788902456	0.7104180203595409	1609	tags=100%, list=39%, signal=61%	ECB_04073
Ara-1	rna	ebr00250	Alanine, aspartate and glutamate metabolism	33	-0.4080190650033264	-0.8325339206777451	0.6991758241758241	0.9283965728274175	0.723013163263115	213	tags=15%, list=5%, signal=14%	ECB_01017/ECB_00795/ECB_03613/ECB_03078/ECB_03077
Ara-1	rna	ebr00361	Chlorocyclohexane and chlorobenzene degradation	2	0.579548214719456	0.8544341167843928	0.7170542635658915	0.9283965728274175	0.723013163263115	1733	tags=100%, list=42%, signal=58%	ECB_03717/ECB_02875
Ara-1	rna	ebr00364	Fluorobenzoate degradation	2	0.579548214719456	0.8544341167843928	0.7170542635658915	0.9283965728274175	0.723013163263115	1733	tags=100%, list=42%, signal=58%	ECB_03717/ECB_02875
Ara-1	rna	ebr00623	Toluene degradation	2	0.579548214719456	0.8544341167843928	0.7170542635658915	0.9283965728274175	0.723013163263115	1733	tags=100%, list=42%, signal=58%	ECB_03717/ECB_02875
Ara-1	rna	ebr00780	Biotin metabolism	16	0.32062413816143054	0.7893359996350423	0.7248157248157249	0.9286701474201475	0.7232262166472694	79	tags=6%, list=2%, signal=6%	ECB_04076
Ara-1	rna	ebr00540	Lipopolysaccharide biosynthesis	37	-0.3617912906817973	-0.7516108429957824	0.7687165775401069	0.9583333333333333	0.7463272001141064	141	tags=14%, list=3%, signal=13%	ECB_00097/ECB_03063/ECB_03062/ECB_00217/ECB_02817
Ara-1	rna	ebr02020	Two-component system	162	-0.35066226149947494	-0.8199477986072621	0.7844559585492228	0.9583333333333333	0.7463272001141064	738	tags=24%, list=18%, signal=21%	ECB_02120/ECB_00651/ECB_01578/ECB_01127/ECB_01000/ECB_00518/ECB_02179/ECB_00436/ECB_01200/ECB_00694/ECB_00986/ECB_00160/ECB_00655/ECB_02360/ECB_00977/ECB_00652/ECB_01855/ECB_01857/ECB_02150/ECB_03075/ECB_00531/ECB_00165/ECB_00985/ECB_01982/ECB_03208/ECB_01858/ECB_02146/ECB_00933/ECB_00584/ECB_01001/ECB_00982/ECB_00981/ECB_03879/ECB_00534/ECB_00536/ECB_00535/ECB_01067/ECB_00533/ECB_00532
Ara-1	rna	ebr00621	Dioxin degradation	4	-0.4223572296476306	-0.6902246478146216	0.787819253438114	0.9583333333333333	0.7463272001141064	2382	tags=100%, list=58%, signal=42%	ECB_00304/ECB_01419/ECB_00306
Ara-1	rna	ebr00622	Xylene degradation	4	-0.4223572296476306	-0.6902246478146216	0.787819253438114	0.9583333333333333	0.7463272001141064	2382	tags=100%, list=58%, signal=42%	ECB_00304/ECB_01419/ECB_00306
Ara-1	rna	ebr01230	Biosynthesis of amino acids	118	-0.3393638142093518	-0.7816530398100274	0.8023504273504274	0.9583333333333333	0.7463272001141064	293	tags=8%, list=7%, signal=7%	ECB_00035/ECB_03652/ECB_00002/ECB_00003/ECB_00004/ECB_03891/ECB_03078/ECB_01645/ECB_03077
Ara-1	rna	ebr00360	Phenylalanine metabolism	20	-0.35090915449444915	-0.6804002215783544	0.8043818466353677	0.9583333333333333	0.7463272001141064	185	tags=15%, list=4%, signal=14%	ECB_03292/ECB_00302/ECB_01164
Ara-1	rna	ebr00620	Pyruvate metabolism	60	-0.3486971181979257	-0.753573624217858	0.8086642599277978	0.9583333333333333	0.7463272001141064	41	tags=3%, list=1%, signal=3%	ECB_01644/ECB_01645
Ara-1	rna	ebr01503	Cationic antimicrobial peptide (CAMP) resistance	35	-0.3392618617009109	-0.6984648905122596	0.8102981029810298	0.9583333333333333	0.7463272001141064	1303	tags=49%, list=32%, signal=33%	ECB_01128/ECB_03985/ECB_00191/ECB_00592/ECB_01268/ECB_01271/ECB_02185/ECB_02182/ECB_02180/ECB_01269/ECB_03983/ECB_02181/ECB_01127/ECB_02179/ECB_01490/ECB_00160/ECB_01267
Ara-1	rna	ebr00550	Peptidoglycan biosynthesis	23	0.2744215140504197	0.7309402126598077	0.8217522658610272	0.9626240828657748	0.7496687337679546	515	tags=22%, list=13%, signal=19%	ECB_03248/ECB_00604/ECB_02411/ECB_03054/ECB_00172
Ara-1	rna	ebr01053	Biosynthesis of siderophore group nonribosomal peptides	8	-0.3327657504256872	-0.5958764050406702	0.8450184501845018	0.9805402771008843	0.7636214395907613	2752	tags=88%, list=67%, signal=29%	ECB_00560/ECB_00561/ECB_00562/ECB_00563/ECB_00564/ECB_00549/ECB_00553
Ara-1	rna	ebr00410	beta-Alanine metabolism	13	-0.3127610673438962	-0.5819143764395645	0.8685121107266436	0.9960077582026831	0.7756671458831336	1114	tags=46%, list=27%, signal=34%	ECB_03365/ECB_02075/ECB_01401/ECB_02518/ECB_01451/ECB_00130
Ara-1	rna	ebr00600	Sphingolipid metabolism	2	-0.4448149447407116	-0.6505818222817058	0.8806584362139918	0.9960077582026831	0.7756671458831336	595	tags=50%, list=14%, signal=43%	ECB_03990
Ara-1	rna	ebr00740	Riboflavin metabolism	17	-0.2848025142666666	-0.535418113105683	0.9046822742474916	0.9960077582026831	0.7756671458831336	791	tags=47%, list=19%, signal=38%	ECB_01633/ECB_01254/ECB_03735/ECB_02913/ECB_00362/ECB_04221/ECB_00941/ECB_00983
Ara-1	rna	ebr00625	Chloroalkane and chloroalkene degradation	4	-0.34176510085252293	-0.5585193760458803	0.9214145383104125	0.9960077582026831	0.7756671458831336	636	tags=100%, list=15%, signal=85%	ECB_00310/ECB_01436/ECB_03444
Ara-1	rna	ebr00626	Naphthalene degradation	4	-0.34176510085252293	-0.5585193760458803	0.9214145383104125	0.9960077582026831	0.7756671458831336	636	tags=100%, list=15%, signal=85%	ECB_00310/ECB_01436/ECB_03444
Ara-1	rna	ebr00290	Valine, leucine and isoleucine biosynthesis	17	0.241945635838728	0.6066687988013202	0.9257425742574258	0.9960077582026831	0.7756671458831336	755	tags=24%, list=18%, signal=19%	ECB_02215/ECB_03424/ECB_03554/ECB_00079
Ara-1	rna	ebr02060	Phosphotransferase system (PTS)	45	-0.27733741908406917	-0.5800551709585359	0.9271781534460338	0.9960077582026831	0.7756671458831336	153	tags=9%, list=4%, signal=9%	ECB_03069/ECB_03454/ECB_02098/ECB_03606
Ara-1	rna	ebr00300	Lysine biosynthesis	13	0.2498654754419985	0.5774980365240395	0.9292452830188679	0.9960077582026831	0.7756671458831336	941	tags=38%, list=23%, signal=30%	ECB_02686/ECB_03210/ECB_00164/ECB_02363/ECB_03826
Ara-1	rna	ebr00750	Vitamin B6 metabolism	10	-0.2828593871557833	-0.5105245040728085	0.9312267657992565	0.9960077582026831	0.7756671458831336	590	tags=20%, list=14%, signal=17%	ECB_01361/ECB_00004
Ara-1	rna	ebr00770	Pantothenate and CoA biosynthesis	23	0.21999270052854913	0.5859653965701789	0.9516616314199395	0.9986824769433466	0.7777501532036332	1100	tags=30%, list=27%, signal=22%	ECB_03491/ECB_02457/ECB_03554/ECB_00079/ECB_03496/ECB_02076/ECB_03555
Ara-1	rna	ebr01120	Microbial metabolism in diverse environments	268	-0.2860070981737825	-0.6806503933010563	0.9556451612903226	0.9986824769433466	0.7777501532036332	248	tags=6%, list=6%, signal=6%	ECB_00002/ECB_02601/ECB_02600/ECB_00003/ECB_00004/ECB_02608/ECB_00302/ECB_02607/ECB_02602/ECB_02609/ECB_02130/ECB_02133/ECB_03078/ECB_01645/ECB_03077
Ara-1	rna	ebr01220	Degradation of aromatic compounds	23	-0.22824181014025158	-0.4485262608688811	0.9657228017883756	0.9986824769433466	0.7777501532036332	636	tags=13%, list=15%, signal=11%	ECB_03444/ECB_04221/ECB_00302
Ara-1	rna	ebr01100	Metabolic pathways	917	-0.33749393814136913	-0.802622363797795	0.977022977022977	0.9986824769433466	0.7777501532036332	219	tags=4%, list=5%, signal=5%	ECB_02601/ECB_00795/ECB_02600/ECB_01043/ECB_00003/ECB_00004/ECB_02608/ECB_00302/ECB_02607/ECB_01164/ECB_03811/ECB_02602/ECB_02609/ECB_01165/ECB_02130/ECB_00217/ECB_03614/ECB_03613/ECB_02133/ECB_00351/ECB_03891/ECB_01553/ECB_03423/ECB_02817/ECB_03268/ECB_03078/ECB_03269/ECB_01645/ECB_01932/ECB_01933/ECB_01941/ECB_01942/ECB_01944/ECB_01945/ECB_01946/ECB_01947/ECB_01948/ECB_01954/ECB_02690/ECB_03077…
Ara-1	rna	ebr00785	Lipoic acid metabolism	3	-0.2855868354471134	-0.4452064671878875	0.9777777777777777	0.9986824769433466	0.7777501532036332	707	tags=67%, list=17%, signal=55%	ECB_04262/ECB_00597
Ara-1	rna	ebr00860	Porphyrin metabolism	22	-0.18307835807361766	-0.3586533985491308	0.9924471299093656	0.9986824769433466	0.7777501532036332	679	tags=18%, list=16%, signal=15%	ECB_00426/ECB_01185/ECB_03187/ECB_01246
Ara-1	rna	ebr03420	Nucleotide excision repair	8	0.20182683117106884	0.4051307096643148	0.9978260869565218	0.9986824769433466	0.7777501532036332	885	tags=25%, list=21%, signal=20%	ECB_03689/ECB_03930
Ara-1	rna	ebr03070	Bacterial secretion system	41	-0.18851526372918076	-0.3919811020592479	0.9986824769433466	0.9986824769433466	0.7777501532036332	1007	tags=29%, list=24%, signal=22%	ECB_03177/ECB_02838/ECB_02833/ECB_03179/ECB_00098/ECB_02835/ECB_03181/ECB_03175/ECB_03184/ECB_00596/ECB_03186/ECB_02836
Ara-2	rna	ebr02040	Flagellar assembly	23	-0.934799624239373	-1.613655824552246	4.1136694420908375e-8	5.018676719350821e-6	4.070367658489881e-6	247	tags=74%, list=6%, signal=70%	ECB_01066/ECB_01067/ECB_01079/ECB_01850/ECB_01849/ECB_01078/ECB_01068/ECB_01077/ECB_01076/ECB_01074/ECB_01075/ECB_01073/ECB_01072/ECB_01071/ECB_01069/ECB_01070/ECB_01851
Ara-2	rna	ebr00541	O-Antigen nucleotide sugar biosynthesis	24	-0.9205362407535362	-1.5992454818967228	5.056780425069973e-7	3.084636059292684e-5	2.5017755787188287e-5	118	tags=42%, list=3%, signal=41%	ECB_01932/ECB_01933/ECB_01941/ECB_01942/ECB_01944/ECB_01945/ECB_01946/ECB_01947/ECB_01948/ECB_01954
Ara-2	rna	ebr00220	Arginine biosynthesis	18	0.8443501396780415	2.3421253508744533	1.0835703951519625e-6	4.406519606951314e-5	3.5738813033082274e-5	63	tags=50%, list=2%, signal=49%	ECB_04120/ECB_02666/ECB_03843/ECB_02215/ECB_03844/ECB_03845/ECB_03038/ECB_03210/ECB_03842
Ara-2	rna	ebr01210	2-Oxocarboxylic acid metabolism	27	0.7358076628305403	2.3105476452809435	7.486232492330785e-6	2.2833009101608896e-4	1.851857511260773e-4	411	tags=59%, list=10%, signal=54%	ECB_02666/ECB_03843/ECB_02215/ECB_03844/ECB_03210/ECB_03842/ECB_00076/ECB_03896/ECB_03555/ECB_00075/ECB_00074/ECB_03285/ECB_00073/ECB_00079/ECB_00932/ECB_03554
Ara-2	rna	ebr01250	Biosynthesis of nucleotide sugars	48	-0.8426520061043532	-1.5385894799058493	2.879215550754273e-5	7.025285943840425e-4	5.69781603728214e-4	250	tags=27%, list=6%, signal=26%	ECB_02817/ECB_02814/ECB_00343/ECB_01932/ECB_01933/ECB_01941/ECB_01942/ECB_01944/ECB_01945/ECB_01946/ECB_01947/ECB_01948/ECB_01954
Ara-2	rna	ebr00400	Phenylalanine, tyrosine and tryptophan biosynthesis	21	0.7233412801123518	2.1801503459434226	2.3242079998319986e-4	0.003963622470712215	0.0032146722368157736	827	tags=76%, list=20%, signal=61%	ECB_02490/ECB_00335/ECB_00912/ECB_02489/ECB_03926/ECB_01234/ECB_01236/ECB_01235/ECB_01662/ECB_00932/ECB_01237/ECB_02254/ECB_01238/ECB_03132/ECB_03242/ECB_03241
Ara-2	rna	ebr00052	Galactose metabolism	41	-0.8328379743570818	-1.5105602501903967	2.40707839275837e-4	0.003963622470712215	0.0032146722368157736	130	tags=20%, list=3%, signal=19%	ECB_00351/ECB_01692/ECB_01948/ECB_02017/ECB_02018/ECB_02019/ECB_02020/ECB_02024
Ara-2	rna	ebr01053	Biosynthesis of siderophore group nonribosomal peptides	8	-0.9512199422331661	-1.495303323674816	2.5990967021063705e-4	0.003963622470712215	0.0032146722368157736	196	tags=88%, list=5%, signal=84%	ECB_00549/ECB_00553/ECB_00560/ECB_00561/ECB_00562/ECB_00563/ECB_00564
Ara-2	rna	ebr00240	Pyrimidine metabolism	56	0.5318330820224078	1.8056661855727463	3.3527933365774516e-4	0.004544897634027212	0.0036861119723775493	584	tags=27%, list=14%, signal=23%	ECB_02531/ECB_02532/ECB_00036/ECB_00037/ECB_02410/ECB_02390/ECB_01258/ECB_00617/ECB_02160/ECB_00914/ECB_02161/ECB_01214/ECB_02640/ECB_01058/ECB_02594
Ara-2	rna	ebr00300	Lysine biosynthesis	13	0.7918798126604816	2.0432072402612733	4.512312095714949e-4	0.005505020756772237	0.004464814073654791	684	tags=62%, list=17%, signal=51%	ECB_03210/ECB_03826/ECB_03896/ECB_00035/ECB_03285/ECB_02363/ECB_00164/ECB_02686
Ara-2	rna	ebr00523	Polyketide sugar unit biosynthesis	6	-0.9538333045660361	-1.4888567363336578	0.001408812156425299	0.014705156577530264	0.011926529062017643	108	tags=67%, list=3%, signal=65%	ECB_01944/ECB_01945/ECB_01946/ECB_01947
Ara-2	rna	ebr00542	O-Antigen repeat unit biosynthesis	5	-0.9592201789483584	-1.4809856743843253	0.0014464088436915014	0.014705156577530264	0.011926529062017643	116	tags=80%, list=3%, signal=78%	ECB_01936/ECB_01937/ECB_01939/ECB_01940
Ara-2	rna	ebr03010	Ribosome	55	0.491927608668965	1.640035088182546	0.0025504250647637528	0.023934758300090606	0.019412142193343543	1302	tags=51%, list=32%, signal=35%	ECB_03494/ECB_03493/ECB_03586/ECB_01085/ECB_04069/ECB_02935/ECB_03050/ECB_03091/ECB_03150/ECB_03169/ECB_03149/ECB_03193/ECB_02498/ECB_03172/ECB_03148/ECB_03051/ECB_00027/ECB_04067/ECB_03147/ECB_04070/ECB_03090/ECB_03154/ECB_03171/ECB_03170/ECB_03859/ECB_03860/ECB_03145/ECB_03158
Ara-2	rna	ebr00670	One carbon pool by folate	13	0.719842888826532	1.8573376651180797	0.004969389763602254	0.04072273197768526	0.03302792757465414	172	tags=38%, list=4%, signal=37%	ECB_03827/ECB_02443/ECB_03883/ECB_02392/ECB_02737
Ara-2	rna	ebr00521	Streptomycin biosynthesis	9	-0.9155790631661536	-1.4630720345500945	0.005006893275944909	0.04072273197768526	0.03302792757465414	108	tags=44%, list=3%, signal=43%	ECB_01944/ECB_01945/ECB_01946/ECB_01947
Ara-2	rna	ebr00630	Glyoxylate and dicarboxylate metabolism	42	0.5149426622318721	1.8255742482643142	0.006740885064622757	0.05139924861774852	0.04168705237332494	622	tags=38%, list=15%, signal=33%	ECB_03887/ECB_03886/ECB_02443/ECB_02735/ECB_02737/ECB_02692/ECB_02736/ECB_02848/ECB_02847/ECB_02990/ECB_01770/ECB_01208/ECB_01370/ECB_02644/ECB_03941/ECB_03403
Ara-2	rna	ebr00350	Tyrosine metabolism	19	0.6514377252658989	1.8550461338892357	0.007695208131427207	0.05272400022133392	0.04276148421747531	676	tags=42%, list=16%, signal=35%	ECB_00310/ECB_03926/ECB_00932/ECB_02517/ECB_04228/ECB_04230/ECB_00768/ECB_04227
Ara-2	rna	ebr00260	Glycine, serine and threonine metabolism	38	0.5271928030180822	1.8906345532556308	0.007778950852327956	0.05272400022133392	0.04276148421747531	426	tags=37%, list=10%, signal=33%	ECB_02443/ECB_03826/ECB_00911/ECB_02735/ECB_03896/ECB_04264/ECB_02737/ECB_03285/ECB_01234/ECB_01235/ECB_00708/ECB_02736/ECB_00267/ECB_00268
Ara-2	rna	ebr00760	Nicotinate and nicotinamide metabolism	22	0.5856925101922295	1.7898619744220317	0.015312677678650343	0.09577914731855453	0.07768110308838762	407	tags=36%, list=10%, signal=33%	ECB_02468/ECB_00703/ECB_01572/ECB_00935/ECB_01571/ECB_01709/ECB_03873/ECB_02517
Ara-2	rna	ebr00500	Starch and sucrose metabolism	36	-0.7809508127106283	-1.4028348068200136	0.015701499560418775	0.09577914731855453	0.07768110308838762	285	tags=25%, list=7%, signal=23%	ECB_01172/ECB_03605/ECB_00351/ECB_03423/ECB_03268/ECB_03269/ECB_00343/ECB_01294/ECB_01948
Ara-2	rna	ebr00660	C5-Branched dibasic acid metabolism	11	0.6964857370431478	1.6606413365012063	0.016674831231578174	0.09687282905964463	0.07856812710618287	607	tags=64%, list=15%, signal=54%	ECB_03555/ECB_00075/ECB_00074/ECB_00073/ECB_00079/ECB_03554/ECB_00080
Ara-2	rna	ebr00780	Biotin metabolism	16	0.6416255853583609	1.7108725317144402	0.01906307725718643	0.10571342842621566	0.08573824220935523	424	tags=44%, list=10%, signal=39%	ECB_00743/ECB_00742/ECB_00744/ECB_00741/ECB_03401/ECB_00745/ECB_04076
Ara-2	rna	ebr00051	Fructose and mannose metabolism	44	-0.7467047264125832	-1.3637906623526064	0.028066528066528068	0.14341692789968652	0.11631743936644118	201	tags=16%, list=5%, signal=15%	ECB_04100/ECB_00343/ECB_01692/ECB_01932/ECB_01933/ECB_01954/ECB_02025
Ara-2	rna	ebr00190	Oxidative phosphorylation	42	-0.7525805440666377	-1.365712817359917	0.02821316614420063	0.14341692789968652	0.11631743936644118	786	tags=74%, list=19%, signal=60%	ECB_02213/ECB_01105/ECB_00692/ECB_02212/ECB_04025/ECB_00693/ECB_02208/ECB_04023/ECB_02211/ECB_02201/ECB_02210/ECB_02209/ECB_00682/ECB_02207/ECB_02202/ECB_02204/ECB_02203/ECB_04026/ECB_00383/ECB_02205/ECB_00694/ECB_02206/ECB_00379/ECB_00382/ECB_00683/ECB_00684/ECB_00982/ECB_00381/ECB_00981/ECB_00681/ECB_00380
Ara-2	rna	ebr00730	Thiamine metabolism	15	-0.8324554324813291	-1.3864398098465551	0.03201024327784891	0.15620998719590268	0.12669317339443356	57	tags=27%, list=1%, signal=26%	ECB_03870/ECB_03867/ECB_02031/ECB_02032
Ara-2	rna	ebr00401	Novobiocin biosynthesis	4	0.8739059185352278	1.6092247922012708	0.033387947722919545	0.1566665239306225	0.1270634447754833	371	tags=75%, list=9%, signal=68%	ECB_02489/ECB_03926/ECB_00932
Ara-2	rna	ebr00525	Acarbose and validamycin biosynthesis	4	-0.9333357140026644	-1.4115384499787555	0.04391891891891892	0.19419165685536185	0.15749797881280428	107	tags=50%, list=3%, signal=49%	ECB_01945/ECB_01947
Ara-2	rna	ebr00261	Monobactam biosynthesis	8	0.7257891165996363	1.6447973003303085	0.044568576983197807	0.19419165685536185	0.15749797881280428	207	tags=50%, list=5%, signal=48%	ECB_03826/ECB_03896/ECB_00035/ECB_03285
Ara-2	rna	ebr00071	Fatty acid degradation	14	0.6104473044680823	1.606643998346089	0.052674245997335965	0.22159510385086165	0.17972338017239856	319	tags=21%, list=8%, signal=20%	ECB_00310/ECB_02684/ECB_02692
Ara-2	rna	ebr00270	Cysteine and methionine metabolism	33	0.46785338047888914	1.5782788997174728	0.054732681336591885	0.222579570768807	0.18052182616279427	243	tags=33%, list=6%, signal=32%	ECB_03885/ECB_03825/ECB_02772/ECB_02881/ECB_03826/ECB_00911/ECB_03926/ECB_03896/ECB_03285/ECB_02543/ECB_03465
Ara-2	rna	ebr00520	Amino sugar and nucleotide sugar metabolism	46	-0.7147713115604281	-1.3087628921552916	0.06010362694300518	0.23653685442085912	0.19184179737325932	201	tags=17%, list=5%, signal=17%	ECB_03613/ECB_02180/ECB_00343/ECB_01932/ECB_01933/ECB_01948/ECB_01954/ECB_03085
Ara-2	rna	ebr00250	Alanine, aspartate and glutamate metabolism	33	0.4526475813610328	1.5269829320010695	0.07925248042870334	0.29347616909359164	0.2380220870992029	526	tags=36%, list=13%, signal=32%	ECB_02215/ECB_03845/ECB_03038/ECB_00036/ECB_02468/ECB_00037/ECB_01730/ECB_00932/ECB_02237/ECB_02517/ECB_01736/ECB_02518
Ara-2	rna	ebr00290	Valine, leucine and isoleucine biosynthesis	17	0.5310796213828127	1.418407964905801	0.07982372179767036	0.29347616909359164	0.2380220870992029	411	tags=47%, list=10%, signal=43%	ECB_02215/ECB_00076/ECB_03555/ECB_00075/ECB_00074/ECB_00073/ECB_00079/ECB_03554
Ara-2	rna	ebr00030	Pentose phosphate pathway	32	-0.7328616158949925	-1.3074298185070707	0.08178844056706652	0.29347616909359164	0.2380220870992029	130	tags=12%, list=3%, signal=12%	ECB_00123/ECB_01692/ECB_02025/ECB_03638
Ara-2	rna	ebr00625	Chloroalkane and chloroalkene degradation	4	0.7830844223569016	1.4419845890911416	0.1073170731707317	0.36368563685636857	0.294965054913707	7	tags=25%, list=0%, signal=25%	ECB_00310
Ara-2	rna	ebr00626	Naphthalene degradation	4	0.7830844223569016	1.4419845890911416	0.1073170731707317	0.36368563685636857	0.294965054913707	7	tags=25%, list=0%, signal=25%	ECB_00310
Ara-2	rna	ebr00999	Biosynthesis of various plant secondary metabolites	3	0.819528934884078	1.3759650652186535	0.11778290993071594	0.3883652705823607	0.31498132385454614	681	tags=67%, list=17%, signal=56%	ECB_02772/ECB_03132
Ara-2	rna	ebr00470	D-Amino acid metabolism	13	-0.7734683454194228	-1.2687185727777637	0.1537433155080214	0.4935969603152266	0.4003288547854297	642	tags=46%, list=16%, signal=39%	ECB_03852/ECB_00328/ECB_00436/ECB_01165/ECB_01164/ECB_03925
Ara-2	rna	ebr00061	Fatty acid biosynthesis	14	0.49719101653777587	1.3085633385637712	0.175	0.5474358974358974	0.44399460188933865	758	tags=43%, list=18%, signal=35%	ECB_02241/ECB_04076/ECB_03114/ECB_03113/ECB_01089/ECB_01087
Ara-2	rna	ebr03018	RNA degradation	16	-0.73632825435311	-1.2347807621711686	0.20075282308657466	0.6122961104140526	0.4965990886878426	8	tags=12%, list=0%, signal=13%	ECB_03658/ECB_04046
Ara-2	rna	ebr01212	Fatty acid metabolism	21	0.41071265632808324	1.2378877915524658	0.20833333333333334	0.6199186991869919	0.5027813436029097	758	tags=33%, list=18%, signal=27%	ECB_02241/ECB_02692/ECB_04076/ECB_03114/ECB_03113/ECB_01089/ECB_01087
Ara-2	rna	ebr01502	Vancomycin resistance	8	-0.80606467556778	-1.2671214457969322	0.21407185628742514	0.6212962962962963	0.5038986354775827	264	tags=38%, list=6%, signal=35%	ECB_00328/ECB_01165/ECB_03925
Ara-2	rna	ebr00230	Purine metabolism	77	0.304407445439421	1.1913629406702277	0.22389517122851413	0.6212962962962963	0.5038986354775827	795	tags=39%, list=19%, signal=32%	ECB_02531/ECB_02532/ECB_03883/ECB_02410/ECB_02392/ECB_00159/ECB_03882/ECB_02391/ECB_02904/ECB_02160/ECB_02716/ECB_02906/ECB_02237/ECB_02161/ECB_03712/ECB_02701/ECB_02640/ECB_00420/ECB_02594/ECB_03507/ECB_02368/ECB_00428/ECB_03549/ECB_00471/ECB_02400/ECB_01820/ECB_03232/ECB_01129/ECB_00473/ECB_00472
Ara-2	rna	ebr00600	Sphingolipid metabolism	2	0.8160213677065202	1.2264815076142748	0.22510822510822512	0.6212962962962963	0.5038986354775827	191	tags=50%, list=5%, signal=48%	ECB_03990
Ara-2	rna	ebr03410	Base excision repair	14	0.46888010928844714	1.2340515029197414	0.22916666666666666	0.6212962962962963	0.5038986354775827	1069	tags=43%, list=26%, signal=32%	ECB_02791/ECB_02938/ECB_02724/ECB_01718/ECB_03749/ECB_03504
Ara-2	rna	ebr00564	Glycerophospholipid metabolism	29	-0.6696690553435992	-1.1924113661397628	0.24559471365638766	0.6513598927408542	0.5282815350961199	572	tags=28%, list=14%, signal=24%	ECB_00756/ECB_01255/ECB_00366/ECB_02454/ECB_03277/ECB_01043/ECB_01364/ECB_02342
Ara-2	rna	ebr03440	Homologous recombination	28	0.35701910906595113	1.1375692710419307	0.27184466019417475	0.705639330716794	0.57230454777721	1001	tags=39%, list=24%, signal=30%	ECB_02667/ECB_01834/ECB_02459/ECB_03583/ECB_03584/ECB_02724/ECB_04068/ECB_02670/ECB_00423/ECB_04247/ECB_03749
Ara-2	rna	ebr00970	Aminoacyl-tRNA biosynthesis	25	0.387513104152802	1.1990730440693373	0.2777777777777778	0.7060185185185185	0.5726120857699806	1085	tags=40%, list=26%, signal=30%	ECB_02044/ECB_01837/ECB_01683/ECB_02722/ECB_03236/ECB_01847/ECB_01607/ECB_00030/ECB_00934/ECB_02406
Ara-2	rna	ebr01501	beta-Lactam resistance	17	-0.6986594975863717	-1.1759386158642064	0.2908415841584158	0.7123621944311299	0.5777570860787422	585	tags=41%, list=14%, signal=35%	ECB_01221/ECB_01217/ECB_01220/ECB_01219/ECB_01218/ECB_00933/ECB_00413
Ara-2	rna	ebr03020	RNA polymerase	4	0.6568722680913064	1.209575443651603	0.2975609756097561	0.7123621944311299	0.5777570860787422	1417	tags=100%, list=34%, signal=66%	ECB_03146/ECB_03506/ECB_03864/ECB_03863
Ara-2	rna	ebr01220	Degradation of aromatic compounds	23	0.36755523702372894	1.1304369726825925	0.30344827586206896	0.7123621944311299	0.5777570860787422	676	tags=17%, list=16%, signal=15%	ECB_00310/ECB_04228/ECB_04230/ECB_04227
Ara-2	rna	ebr00130	Ubiquinone and other terpenoid-quinone biosynthesis	20	-0.6767861966525668	-1.1568835997861542	0.30445246690734057	0.7123621944311299	0.5777570860787422	185	tags=15%, list=4%, signal=14%	ECB_00630/ECB_00560/ECB_02191
Ara-2	rna	ebr00511	Other glycan degradation	3	0.701599230278203	1.177964547137871	0.3094688221709007	0.7123621944311299	0.5777570860787422	682	tags=67%, list=17%, signal=56%	ECB_02946/ECB_02945
Ara-2	rna	ebr01040	Biosynthesis of unsaturated fatty acids	3	-0.8398509180302585	-1.222465180091843	0.31985940246045697	0.7217893217893219	0.5854029011923749	306	tags=67%, list=7%, signal=62%	ECB_00445/ECB_00404
Ara-2	rna	ebr00330	Arginine and proline metabolism	25	0.362321606194311	1.1211235610246466	0.3253968253968254	0.7217893217893219	0.5854029011923749	817	tags=44%, list=20%, signal=35%	ECB_02767/ECB_02768/ECB_02795/ECB_01277/ECB_00932/ECB_00120/ECB_00119/ECB_00239/ECB_01278/ECB_01715/ECB_01717
Ara-2	rna	ebr00562	Inositol phosphate metabolism	3	0.685139770563451	1.150329596624408	0.3441108545034642	0.7496700758825469	0.608015419611384	155	tags=33%, list=4%, signal=32%	ECB_02425
[truncated: 1,161 more rows]
