# Supplementary material for: The landscape of transcriptional and translational changes over 22 years of bacterial adaptation
Source: eLife. 2022 Oct 10;11:e81979. doi: 10.7554/eLife.81979 (PMC9645810; doi:10.7554/eLife.81979)
Supplement: Supplementary file 10. — Generated from ‘go.Rmd’ (https://github.com/shahlab/LTEE_gene_expression_2/tree/main/code/analysis). [file elife-81979-supp10.csv]

direction	ontology	line	go.id	term	annotated	significant	expected	rank_in_ks	fisher	ks	sig	total_sig
down	BP	Ara-1	GO:0009251	glucan catabolic process	9	4	0.34	1143	0.00024	0.87	TRUE	7
down	BP	Ara-5	GO:0009251	glucan catabolic process	9	4	0.4	1349	0.00041	0.9784	TRUE	7
down	BP	Ara-6	GO:0009251	glucan catabolic process	9	4	0.29	559	0.00013	0.33	TRUE	7
down	BP	Ara+2	GO:0009251	glucan catabolic process	9	4	0.6	418	0.00209	0.20	TRUE	7
down	BP	Ara+3	GO:0009251	glucan catabolic process	9	4	0.73	989	0.00428	0.660	TRUE	7
down	BP	Ara+4	GO:0009251	glucan catabolic process	9	4	0.35	998	0.00025	0.71787	TRUE	7
down	BP	Ara+5	GO:0009251	glucan catabolic process	9	4	0.49	419	0.00093	0.219	TRUE	7
down	BP	Ara-1	GO:0044247	cellular polysaccharide catabolic proces...	8	4	0.31	1065	0.00014	0.80	TRUE	6
down	BP	Ara-1	GO:0015766	disaccharide transport	16	5	0.61	1015	0.00025	0.76	TRUE	6
down	BP	Ara-5	GO:0044247	cellular polysaccharide catabolic proces...	8	4	0.35	1356	0.00023	0.9807	TRUE	6
down	BP	Ara-5	GO:0015766	disaccharide transport	16	5	0.71	1252	0.00049	0.9181	TRUE	6
down	BP	Ara-6	GO:0044247	cellular polysaccharide catabolic proces...	8	4	0.26	775	7.6e-05	0.50	FALSE	6
down	BP	Ara-6	GO:0015766	disaccharide transport	16	5	0.52	1366	0.00013	0.97	TRUE	6
down	BP	Ara+2	GO:0015766	disaccharide transport	16	6	1.08	1315	0.00044	0.96	TRUE	6
down	BP	Ara+2	GO:0044247	cellular polysaccharide catabolic proces...	8	4	0.54	682	0.00122	0.43	TRUE	6
down	BP	Ara+3	GO:0044247	cellular polysaccharide catabolic proces...	8	4	0.65	1230	0.00254	0.905	TRUE	6
down	BP	Ara+4	GO:0044247	cellular polysaccharide catabolic proces...	8	4	0.31	949	0.00014	0.65202	TRUE	6
down	BP	Ara+4	GO:0015766	disaccharide transport	16	5	0.62	1208	0.00027	0.90097	TRUE	6
down	BP	Ara+5	GO:0015766	disaccharide transport	16	6	0.88	1381	0.00014	0.992	TRUE	6
down	BP	Ara+5	GO:0044247	cellular polysaccharide catabolic proces...	8	4	0.44	687	0.00054	0.459	TRUE	6
down	BP	Ara-1	GO:0015772	oligosaccharide transport	18	5	0.69	1062	0.00047	0.80	TRUE	5
down	BP	Ara-1	GO:0015752	D-ribose transmembrane transport	5	3	0.19	1407	0.00054	1.00	TRUE	5
down	BP	Ara-5	GO:0015752	D-ribose transmembrane transport	5	3	0.22	1413	0.00082	1.0000	TRUE	5
down	BP	Ara-5	GO:0015772	oligosaccharide transport	19	5	0.84	1281	0.00118	0.9358	TRUE	5
down	BP	Ara-6	GO:0015772	oligosaccharide transport	19	5	0.61	1357	0.00031	0.97	TRUE	5
down	BP	Ara-6	GO:0015752	D-ribose transmembrane transport	5	3	0.16	1405	0.00035	1.00	TRUE	5
down	BP	Ara+2	GO:0015772	oligosaccharide transport	18	7	1.21	1409	0.00011	1.00	TRUE	5
down	BP	Ara+2	GO:0015752	D-ribose transmembrane transport	5	3	0.34	1407	0.00290	1.00	TRUE	5
down	BP	Ara+5	GO:0015772	oligosaccharide transport	18	6	0.99	1397	0.00029	0.997	TRUE	5
down	BP	Ara+5	GO:0015752	D-ribose transmembrane transport	5	3	0.27	1356	0.00155	0.980	TRUE	5
down	BP	Ara-1	GO:0051179	localization	715	46	27.36	1241	0.00010	0.93	TRUE	4
down	BP	Ara-1	GO:0030031	cell projection assembly	25	6	0.96	1282	0.00030	0.95	TRUE	4
down	BP	Ara-1	GO:0046688	response to copper ion	17	5	0.65	836	0.00035	0.61	TRUE	4
down	BP	Ara-1	GO:0052126	movement in host environment	12	4	0.46	543	0.00085	0.33	TRUE	4
down	BP	Ara-1	GO:0051701	biological process involved in interacti...	13	4	0.5	605	0.00119	0.39	TRUE	4
down	BP	Ara-2	GO:0051179	localization	731	125	83.42	1235	2.2e-07	0.90	FALSE	4
down	BP	Ara-2	GO:0034220	ion transmembrane transport	337	66	38.46	1270	4.2e-06	0.92	FALSE	4
down	BP	Ara-3	GO:0034220	ion transmembrane transport	323	77	46.42	1314	2.4e-06	0.961	FALSE	4
down	BP	Ara-3	GO:0051179	localization	704	141	101.18	1073	5.2e-06	0.744	FALSE	4
down	BP	Ara-3	GO:0030031	cell projection assembly	23	11	3.31	1380	0.00015	0.997	TRUE	4
down	BP	Ara-4	GO:0051179	localization	731	101	65.96	1236	2.8e-06	0.93	FALSE	4
down	BP	Ara-4	GO:0034220	ion transmembrane transport	337	53	30.41	838	4.4e-05	0.57	FALSE	4
down	BP	Ara-4	GO:0030031	cell projection assembly	27	9	2.44	1376	0.00048	1.00	TRUE	4
down	BP	Ara-5	GO:0051179	localization	731	51	32.28	719	0.00026	0.4605	TRUE	4
down	BP	Ara-5	GO:0030031	cell projection assembly	27	6	1.19	827	0.00099	0.5675	TRUE	4
down	BP	Ara-5	GO:0034220	ion transmembrane transport	337	27	14.88	729	0.00158	0.4729	TRUE	4
down	BP	Ara-6	GO:0046688	response to copper ion	17	6	0.55	645	1.1e-05	0.39	FALSE	4
down	BP	Ara-6	GO:0052126	movement in host environment	13	4	0.42	946	0.00068	0.66	TRUE	4
down	BP	Ara-6	GO:0051701	biological process involved in interacti...	14	4	0.45	1001	0.00092	0.71	TRUE	4
down	BP	Ara-6	GO:0034220	ion transmembrane transport	336	22	10.84	456	0.00132	0.26	TRUE	4
down	BP	Ara+1	GO:0051179	localization	728	98	58.22	1407	6.2e-09	0.997	FALSE	4
down	BP	Ara+2	GO:0046688	response to copper ion	17	6	1.14	880	0.00064	0.58	TRUE	4
down	BP	Ara+2	GO:0052126	movement in host environment	13	5	0.87	1387	0.00120	0.99	TRUE	4
down	BP	Ara+2	GO:0034220	ion transmembrane transport	331	37	22.24	336	0.00148	0.13	TRUE	4
down	BP	Ara+2	GO:0051701	biological process involved in interacti...	14	5	0.94	1384	0.00176	0.99	TRUE	4
down	BP	Ara+2	GO:0051179	localization	722	68	48.51	561	0.00181	0.33	TRUE	4
down	BP	Ara+3	GO:0052126	movement in host environment	13	6	1.06	1389	0.00033	0.996	TRUE	4
down	BP	Ara+3	GO:0051701	biological process involved in interacti...	14	6	1.14	1386	0.00054	0.996	TRUE	4
down	BP	Ara+3	GO:0034220	ion transmembrane transport	336	45	27.41	1219	0.00060	0.893	TRUE	4
down	BP	Ara+3	GO:0051179	localization	730	81	59.56	1339	0.00180	0.976	TRUE	4
down	BP	Ara+3	GO:0046688	response to copper ion	17	6	1.39	1179	0.00180	0.856	TRUE	4
down	BP	Ara+4	GO:0052126	movement in host environment	13	6	0.5	1302	4.5e-06	0.96003	FALSE	4
down	BP	Ara+4	GO:0051701	biological process involved in interacti...	14	6	0.54	1332	7.6e-06	0.96795	FALSE	4
down	BP	Ara+4	GO:0051179	localization	730	48	28.24	337	5.1e-05	0.10792	FALSE	4
down	BP	Ara+4	GO:0046688	response to copper ion	17	5	0.66	1024	0.00037	0.74566	TRUE	4
down	BP	Ara+5	GO:0051179	localization	722	74	39.64	516	2.8e-09	0.312	FALSE	4
down	BP	Ara+5	GO:0030031	cell projection assembly	25	8	1.37	1336	3.7e-05	0.966	FALSE	4
down	BP	Ara-1	GO:0009226	nucleotide-sugar biosynthetic process	21	8	0.8	1318	5.5e-07	0.97	FALSE	3
down	BP	Ara-1	GO:0006878	cellular copper ion homeostasis	5	4	0.19	1225	1.1e-05	0.92	FALSE	3
down	BP	Ara-1	GO:1990169	stress response to copper ion	9	4	0.34	1361	0.00024	0.99	TRUE	3
down	BP	Ara-1	GO:0033036	macromolecule localization	140	15	5.36	1305	0.00026	0.97	TRUE	3
down	BP	Ara-1	GO:0035434	copper ion transmembrane transport	5	3	0.19	1362	0.00054	0.99	TRUE	3
down	BP	Ara-1	GO:0097501	stress response to metal ion	11	4	0.42	1354	0.00058	0.99	TRUE	3
down	BP	Ara-1	GO:0000272	polysaccharide catabolic process	12	4	0.46	1244	0.00085	0.93	TRUE	3
down	BP	Ara-1	GO:0042938	dipeptide transport	21	5	0.8	1344	0.00101	0.99	TRUE	3
down	BP	Ara-2	GO:0055082	cellular chemical homeostasis	50	20	5.71	826	2.1e-07	0.55	FALSE	3
down	BP	Ara-2	GO:0006878	cellular copper ion homeostasis	5	5	0.57	1329	2.1e-05	0.96	FALSE	3
down	BP	Ara-3	GO:0055082	cellular chemical homeostasis	50	20	7.19	495	9.2e-06	0.255	FALSE	3
down	BP	Ara-3	GO:0006878	cellular copper ion homeostasis	5	5	0.72	1303	6.7e-05	0.952	FALSE	3
down	BP	Ara-4	GO:0006878	cellular copper ion homeostasis	5	4	0.45	1326	0.00034	0.98	TRUE	3
down	BP	Ara-4	GO:0042938	dipeptide transport	21	8	1.89	1126	0.00036	0.86	TRUE	3
down	BP	Ara-4	GO:0055082	cellular chemical homeostasis	50	13	4.51	1086	0.00045	0.82	TRUE	3
down	BP	Ara-5	GO:0009226	nucleotide-sugar biosynthetic process	21	6	0.93	1392	0.00023	0.9984	TRUE	3
down	BP	Ara-5	GO:0055082	cellular chemical homeostasis	50	9	2.21	770	0.00029	0.5173	TRUE	3
down	BP	Ara-5	GO:0000272	polysaccharide catabolic process	12	4	0.53	1331	0.00144	0.9712	TRUE	3
down	BP	Ara-6	GO:0006878	cellular copper ion homeostasis	5	4	0.16	1375	5.8e-06	0.98	FALSE	3
down	BP	Ara-6	GO:1990169	stress response to copper ion	9	4	0.29	713	0.00013	0.44	TRUE	3
down	BP	Ara-6	GO:0033036	macromolecule localization	141	14	4.55	1304	0.00020	0.93	TRUE	3
down	BP	Ara-6	GO:0010038	response to metal ion	53	8	1.71	302	0.00031	0.16	TRUE	3
down	BP	Ara-6	GO:0097501	stress response to metal ion	11	4	0.35	971	0.00033	0.68	TRUE	3
down	BP	Ara-6	GO:0035434	copper ion transmembrane transport	5	3	0.16	1136	0.00035	0.82	TRUE	3
down	BP	Ara-6	GO:0000272	polysaccharide catabolic process	12	4	0.39	788	0.00048	0.52	TRUE	3
down	BP	Ara-6	GO:0009226	nucleotide-sugar biosynthetic process	21	5	0.68	1239	0.00051	0.89	TRUE	3
down	BP	Ara-6	GO:0042938	dipeptide transport	21	4	0.68	993	0.00461	0.70	TRUE	3
down	BP	Ara+1	GO:0055082	cellular chemical homeostasis	50	25	4	1313	3.3e-15	0.939	FALSE	3
down	BP	Ara+2	GO:0006878	cellular copper ion homeostasis	5	4	0.34	1401	0.00010	1.00	TRUE	3
down	BP	Ara+2	GO:0010038	response to metal ion	53	12	3.56	849	0.00018	0.54	TRUE	3
down	BP	Ara+2	GO:1990169	stress response to copper ion	9	4	0.6	481	0.00209	0.25	TRUE	3
down	BP	Ara+2	GO:0035434	copper ion transmembrane transport	5	3	0.34	669	0.00290	0.42	TRUE	3
down	BP	Ara+3	GO:0006878	cellular copper ion homeostasis	5	4	0.41	1367	0.00022	0.988	TRUE	3
down	BP	Ara+3	GO:0010038	response to metal ion	53	13	4.32	505	0.00029	0.197	TRUE	3
down	BP	Ara+3	GO:0097501	stress response to metal ion	11	5	0.9	1397	0.00119	0.999	TRUE	3
down	BP	Ara+4	GO:1990169	stress response to copper ion	9	5	0.35	1358	9.6e-06	0.98664	FALSE	3
down	BP	Ara+4	GO:0035434	copper ion transmembrane transport	5	4	0.19	1388	1.1e-05	0.99613	FALSE	3
down	BP	Ara+4	GO:0097501	stress response to metal ion	11	5	0.43	1374	3.3e-05	0.99150	FALSE	3
down	BP	Ara+4	GO:0055082	cellular chemical homeostasis	50	9	1.93	91	0.00011	0.00360	TRUE	3
down	BP	Ara+4	GO:0009226	nucleotide-sugar biosynthetic process	21	6	0.81	1080	0.00011	0.79463	TRUE	3
down	BP	Ara+5	GO:0055082	cellular chemical homeostasis	50	11	2.75	822	6.3e-05	0.595	FALSE	3
down	BP	Ara+5	GO:0033036	macromolecule localization	140	17	7.69	590	0.00157	0.371	TRUE	3
down	BP	Ara-1	GO:0015886	heme transport	12	8	0.46	1120	1.8e-09	0.85	FALSE	2
down	BP	Ara-1	GO:0040011	locomotion	64	15	2.45	1308	9.4e-09	0.97	FALSE	2
down	BP	Ara-1	GO:0044264	cellular polysaccharide metabolic proces...	112	18	4.29	1374	1.5e-07	1.00	FALSE	2
down	BP	Ara-1	GO:0006928	movement of cell or subcellular componen...	60	13	2.3	1166	2.7e-07	0.88	FALSE	2
down	BP	Ara-1	GO:0009225	nucleotide-sugar metabolic process	27	9	1.03	1343	3.9e-07	0.99	FALSE	2
down	BP	Ara-1	GO:0019835	cytolysis	6	5	0.23	1395	4.8e-07	1.00	FALSE	2
down	BP	Ara-1	GO:0071978	bacterial-type flagellum-dependent swarm...	13	6	0.5	1307	4.2e-06	0.97	FALSE	2
down	BP	Ara-1	GO:0044780	bacterial-type flagellum assembly	14	6	0.54	1323	7.1e-06	0.97	FALSE	2
down	BP	Ara-1	GO:0015774	polysaccharide transport	10	5	0.38	1345	1.8e-05	0.99	FALSE	2
down	BP	Ara-1	GO:0033037	polysaccharide localization	10	5	0.38	1346	1.8e-05	0.99	FALSE	2
down	BP	Ara-1	GO:0009243	O antigen biosynthetic process	6	4	0.23	1189	3.1e-05	0.89	FALSE	2
down	BP	Ara-1	GO:0010273	detoxification of copper ion	6	4	0.23	1371	3.1e-05	1.00	FALSE	2
down	BP	Ara-1	GO:0046402	O antigen metabolic process	6	4	0.23	1190	3.1e-05	0.89	FALSE	2
down	BP	Ara-1	GO:0055070	copper ion homeostasis	6	4	0.23	1297	3.1e-05	0.96	FALSE	2
down	BP	Ara-1	GO:0061687	detoxification of inorganic compound	6	4	0.23	1372	3.1e-05	1.00	FALSE	2
down	BP	Ara-1	GO:0008610	lipid biosynthetic process	131	16	5.01	1369	3.2e-05	0.99	FALSE	2
down	BP	Ara-1	GO:0030030	cell projection organization	55	10	2.1	1338	3.6e-05	0.98	FALSE	2
down	BP	Ara-1	GO:0016051	carbohydrate biosynthetic process	130	15	4.98	1333	0.00011	0.98	TRUE	2
down	BP	Ara-1	GO:0035442	dipeptide transmembrane transport	20	5	0.77	1347	0.00080	0.99	TRUE	2
down	BP	Ara-2	GO:0030003	cellular cation homeostasis	45	18	5.14	931	8.5e-07	0.62	FALSE	2
down	BP	Ara-2	GO:0010273	detoxification of copper ion	6	6	0.68	1317	2.4e-06	0.95	FALSE	2
down	BP	Ara-2	GO:0061687	detoxification of inorganic compound	6	6	0.68	1318	2.4e-06	0.95	FALSE	2
down	BP	Ara-2	GO:0040011	locomotion	65	21	7.42	1233	6.2e-06	0.90	FALSE	2
down	BP	Ara-2	GO:0006928	movement of cell or subcellular componen...	61	20	6.96	1064	8.0e-06	0.73	FALSE	2
down	BP	Ara-2	GO:0015886	heme transport	12	8	1.37	1403	9.9e-06	1.00	FALSE	2
down	BP	Ara-3	GO:0030003	cellular cation homeostasis	45	19	6.47	506	6.0e-06	0.266	FALSE	2
down	BP	Ara-3	GO:0030030	cell projection organization	47	19	6.75	1373	1.3e-05	0.994	FALSE	2
down	BP	Ara-3	GO:0019058	viral life cycle	16	9	2.3	1243	0.00013	0.915	TRUE	2
down	BP	Ara-3	GO:0044419	biological process involved in interspec...	42	16	6.04	1352	0.00015	0.984	TRUE	2
down	BP	Ara-3	GO:0071702	organic substance transport	438	89	62.95	1356	0.00031	0.988	TRUE	2
down	BP	Ara-4	GO:0030030	cell projection organization	64	19	5.78	1400	2.6e-06	1.00	FALSE	2
down	BP	Ara-4	GO:0040011	locomotion	65	18	5.87	1322	1.4e-05	0.97	FALSE	2
down	BP	Ara-4	GO:0015886	heme transport	12	7	1.08	1390	3.0e-05	1.00	FALSE	2
down	BP	Ara-4	GO:0019835	cytolysis	6	5	0.54	1344	3.8e-05	0.99	FALSE	2
down	BP	Ara-4	GO:0015774	polysaccharide transport	10	6	0.9	1260	9.4e-05	0.95	FALSE	2
down	BP	Ara-4	GO:0033037	polysaccharide localization	10	6	0.9	1261	9.4e-05	0.95	FALSE	2
down	BP	Ara-4	GO:0071978	bacterial-type flagellum-dependent swarm...	14	7	1.26	1296	0.00011	0.96	TRUE	2
down	BP	Ara-4	GO:0071702	organic substance transport	455	65	41.06	824	0.00012	0.55	TRUE	2
down	BP	Ara-4	GO:0006928	movement of cell or subcellular componen...	61	15	5.5	973	0.00032	0.71	TRUE	2
down	BP	Ara-4	GO:0030003	cellular cation homeostasis	45	12	4.06	1097	0.00058	0.83	TRUE	2
down	BP	Ara-5	GO:0040011	locomotion	65	15	2.87	1253	8.4e-08	0.9197	FALSE	2
down	BP	Ara-5	GO:0019835	cytolysis	6	5	0.26	1395	9.7e-07	0.9988	FALSE	2
down	BP	Ara-5	GO:0006928	movement of cell or subcellular componen...	61	13	2.69	1129	1.7e-06	0.8377	FALSE	2
down	BP	Ara-5	GO:0044264	cellular polysaccharide metabolic proces...	116	17	5.12	1385	1.0e-05	0.9958	FALSE	2
down	BP	Ara-5	GO:0071978	bacterial-type flagellum-dependent swarm...	14	6	0.62	1318	1.6e-05	0.9539	FALSE	2
down	BP	Ara-5	GO:0044780	bacterial-type flagellum assembly	15	6	0.66	457	2.6e-05	0.2212	FALSE	2
down	BP	Ara-5	GO:0015774	polysaccharide transport	10	5	0.44	1351	3.5e-05	0.9785	FALSE	2
down	BP	Ara-5	GO:0033037	polysaccharide localization	10	5	0.44	1352	3.5e-05	0.9785	FALSE	2
down	BP	Ara-5	GO:0009243	O antigen biosynthetic process	6	4	0.26	1398	5.4e-05	0.9989	FALSE	2
down	BP	Ara-5	GO:0046402	O antigen metabolic process	6	4	0.26	1399	5.4e-05	0.9989	FALSE	2
down	BP	Ara-5	GO:0030003	cellular cation homeostasis	45	9	1.99	808	0.00013	0.5531	TRUE	2
down	BP	Ara-5	GO:0009225	nucleotide-sugar metabolic process	27	7	1.19	1391	0.00013	0.9982	TRUE	2
down	BP	Ara-5	GO:0008610	lipid biosynthetic process	135	16	5.96	1316	0.00026	0.9528	TRUE	2
down	BP	Ara-5	GO:0006566	threonine metabolic process	19	5	0.84	650	0.00118	0.3972	TRUE	2
down	BP	Ara-5	GO:0042592	homeostatic process	87	11	3.84	319	0.00147	0.1214	TRUE	2
down	BP	Ara-6	GO:0044419	biological process involved in interspec...	44	12	1.42	1407	9.3e-09	1.00	FALSE	2
down	BP	Ara-6	GO:0015774	polysaccharide transport	10	5	0.32	1380	8.5e-06	0.98	FALSE	2
down	BP	Ara-6	GO:0033037	polysaccharide localization	10	5	0.32	1381	8.5e-06	0.98	FALSE	2
down	BP	Ara-6	GO:0009243	O antigen biosynthetic process	6	4	0.19	1400	1.7e-05	1.00	FALSE	2
down	BP	Ara-6	GO:0010273	detoxification of copper ion	6	4	0.19	688	1.7e-05	0.42	FALSE	2
down	BP	Ara-6	GO:0046402	O antigen metabolic process	6	4	0.19	1401	1.7e-05	1.00	FALSE	2
down	BP	Ara-6	GO:0055070	copper ion homeostasis	6	4	0.19	1395	1.7e-05	1.00	FALSE	2
down	BP	Ara-6	GO:0061687	detoxification of inorganic compound	6	4	0.19	689	1.7e-05	0.42	FALSE	2
down	BP	Ara-6	GO:0019058	viral life cycle	17	5	0.55	1174	0.00017	0.84	TRUE	2
down	BP	Ara-6	GO:0015886	heme transport	12	4	0.39	1264	0.00048	0.91	TRUE	2
down	BP	Ara-6	GO:0016032	viral process	22	5	0.71	1343	0.00065	0.96	TRUE	2
down	BP	Ara-6	GO:0019835	cytolysis	6	3	0.19	1393	0.00068	1.00	TRUE	2
down	BP	Ara-6	GO:0044403	biological process involved in symbiotic...	23	5	0.74	1358	0.00080	0.97	TRUE	2
down	BP	Ara-6	GO:0034219	carbohydrate transmembrane transport	79	9	2.55	970	0.00111	0.68	TRUE	2
down	BP	Ara-6	GO:0009225	nucleotide-sugar metabolic process	27	5	0.87	855	0.00173	0.57	TRUE	2
down	BP	Ara-6	GO:0010035	response to inorganic substance	89	9	2.87	867	0.00259	0.58	TRUE	2
down	BP	Ara-6	GO:0019646	aerobic electron transport chain	9	3	0.29	1363	0.00266	0.97	TRUE	2
down	BP	Ara-6	GO:0035442	dipeptide transmembrane transport	20	4	0.65	947	0.00383	0.66	TRUE	2
down	BP	Ara-6	GO:0006950	response to stress	512	28	16.52	435	0.00432	0.24	TRUE	2
down	BP	Ara-6	GO:0044264	cellular polysaccharide metabolic proces...	116	10	3.74	1261	0.00490	0.90	TRUE	2
down	BP	Ara-6	GO:0008643	carbohydrate transport	118	10	3.81	1314	0.00553	0.94	TRUE	2
down	BP	Ara+1	GO:0042592	homeostatic process	87	35	6.96	1349	3.8e-17	0.968	FALSE	2
down	BP	Ara+1	GO:0030003	cellular cation homeostasis	45	24	3.6	1295	1.8e-15	0.922	FALSE	2
down	BP	Ara+1	GO:0019835	cytolysis	6	5	0.48	1394	1.9e-05	0.989	FALSE	2
down	BP	Ara+1	GO:0071702	organic substance transport	453	59	36.23	1318	6.0e-05	0.945	FALSE	2
down	BP	Ara+1	GO:0008272	sulfate transport	7	5	0.56	1146	6.1e-05	0.784	FALSE	2
down	BP	Ara+1	GO:1902358	sulfate transmembrane transport	7	5	0.56	1147	6.1e-05	0.784	FALSE	2
down	BP	Ara+1	GO:0040011	locomotion	65	15	5.2	1097	0.00014	0.738	TRUE	2
down	BP	Ara+2	GO:0040011	locomotion	64	15	4.3	1251	1.7e-05	0.92	FALSE	2
down	BP	Ara+2	GO:0006928	movement of cell or subcellular componen...	60	14	4.03	1241	3.5e-05	0.91	FALSE	2
down	BP	Ara+2	GO:0016032	viral process	21	8	1.41	1378	4.1e-05	0.99	FALSE	2
down	BP	Ara+2	GO:0044403	biological process involved in symbiotic...	22	8	1.48	1376	6.1e-05	0.99	FALSE	2
down	BP	Ara+2	GO:0019058	viral life cycle	17	7	1.14	1385	7.1e-05	0.99	FALSE	2
down	BP	Ara+2	GO:0071978	bacterial-type flagellum-dependent swarm...	13	6	0.87	1394	0.00011	1.00	TRUE	2
down	BP	Ara+2	GO:0044780	bacterial-type flagellum assembly	14	6	0.94	1223	0.00019	0.90	TRUE	2
down	BP	Ara+2	GO:0008643	carbohydrate transport	114	19	7.66	1408	0.00021	1.00	TRUE	2
down	BP	Ara+2	GO:0015774	polysaccharide transport	10	5	0.67	1286	0.00028	0.94	TRUE	2
down	BP	Ara+2	GO:0033037	polysaccharide localization	10	5	0.67	1287	0.00028	0.94	TRUE	2
down	BP	Ara+2	GO:0009243	O antigen biosynthetic process	6	4	0.4	1013	0.00029	0.72	TRUE	2
down	BP	Ara+2	GO:0010273	detoxification of copper ion	6	4	0.4	843	0.00029	0.54	TRUE	2
down	BP	Ara+2	GO:0046402	O antigen metabolic process	6	4	0.4	1014	0.00029	0.72	TRUE	2
down	BP	Ara+2	GO:0055070	copper ion homeostasis	6	4	0.4	1398	0.00029	1.00	TRUE	2
down	BP	Ara+2	GO:0061687	detoxification of inorganic compound	6	4	0.4	844	0.00029	0.54	TRUE	2
down	BP	Ara+2	GO:0008272	sulfate transport	7	4	0.47	1329	0.00065	0.97	TRUE	2
down	BP	Ara+2	GO:1902358	sulfate transmembrane transport	7	4	0.47	1330	0.00065	0.97	TRUE	2
down	BP	Ara+2	GO:0010035	response to inorganic substance	87	15	5.85	1178	0.00069	0.87	TRUE	2
down	BP	Ara+2	GO:0034219	carbohydrate transmembrane transport	76	13	5.11	1403	0.00169	1.00	TRUE	2
down	BP	Ara+2	GO:0044419	biological process involved in interspec...	43	9	2.89	1256	0.00210	0.93	TRUE	2
down	BP	Ara+2	GO:0019835	cytolysis	5	3	0.34	1393	0.00290	1.00	TRUE	2
down	BP	Ara+3	GO:0019058	viral life cycle	17	9	1.39	1384	2.3e-06	0.995	FALSE	2
down	BP	Ara+3	GO:0044419	biological process involved in interspec...	44	14	3.59	1406	6.6e-06	1.000	FALSE	2
down	BP	Ara+3	GO:0019835	cytolysis	6	5	0.49	1376	2.2e-05	0.992	FALSE	2
down	BP	Ara+3	GO:0010035	response to inorganic substance	89	20	7.26	524	2.7e-05	0.209	FALSE	2
down	BP	Ara+3	GO:0016032	viral process	22	9	1.79	1382	3.2e-05	0.994	FALSE	2
down	BP	Ara+3	GO:0044403	biological process involved in symbiotic...	23	9	1.88	1380	5.0e-05	0.993	FALSE	2
down	BP	Ara+3	GO:0015774	polysaccharide transport	10	6	0.82	1356	5.1e-05	0.984	FALSE	2
down	BP	Ara+3	GO:0033037	polysaccharide localization	10	6	0.82	1357	5.1e-05	0.984	FALSE	2
down	BP	Ara+3	GO:0071978	bacterial-type flagellum-dependent swarm...	14	7	1.14	1348	5.4e-05	0.980	FALSE	2
down	BP	Ara+3	GO:0040011	locomotion	65	15	5.3	1086	0.00020	0.761	TRUE	2
down	BP	Ara+3	GO:0006928	movement of cell or subcellular componen...	61	14	4.98	972	0.00035	0.642	TRUE	2
down	BP	Ara+3	GO:0009243	O antigen biosynthetic process	6	4	0.49	1335	0.00062	0.976	TRUE	2
down	BP	Ara+3	GO:0010273	detoxification of copper ion	6	4	0.49	1359	0.00062	0.985	TRUE	2
down	BP	Ara+3	GO:0046402	O antigen metabolic process	6	4	0.49	1336	0.00062	0.976	TRUE	2
down	BP	Ara+3	GO:0055070	copper ion homeostasis	6	4	0.49	1360	0.00062	0.985	TRUE	2
down	BP	Ara+3	GO:0061687	detoxification of inorganic compound	6	4	0.49	1361	0.00062	0.985	TRUE	2
down	BP	Ara+3	GO:0044780	bacterial-type flagellum assembly	15	6	1.22	838	0.00084	0.518	TRUE	2
down	BP	Ara+3	GO:0030030	cell projection organization	65	13	5.3	1333	0.00224	0.974	TRUE	2
down	BP	Ara+3	GO:0044264	cellular polysaccharide metabolic proces...	116	19	9.46	1283	0.00290	0.944	TRUE	2
down	BP	Ara+3	GO:0008610	lipid biosynthetic process	135	21	11.01	1354	0.00338	0.983	TRUE	2
down	BP	Ara+3	GO:0006566	threonine metabolic process	19	6	1.55	1224	0.00342	0.901	TRUE	2
down	BP	Ara+3	GO:0006950	response to stress	512	59	41.77	341	0.00390	0.084	TRUE	2
down	BP	Ara+3	GO:0019646	aerobic electron transport chain	9	4	0.73	1327	0.00428	0.968	TRUE	2
down	BP	Ara+4	GO:0040011	locomotion	65	15	2.51	1343	1.4e-08	0.97396	FALSE	2
down	BP	Ara+4	GO:0044264	cellular polysaccharide metabolic proces...	116	18	4.49	1365	3.2e-07	0.98902	FALSE	2
down	BP	Ara+4	GO:0006928	movement of cell or subcellular componen...	61	13	2.36	1193	3.8e-07	0.88764	FALSE	2
down	BP	Ara+4	GO:0010273	detoxification of copper ion	6	5	0.23	1236	5.0e-07	0.92079	FALSE	2
down	BP	Ara+4	GO:0061687	detoxification of inorganic compound	6	5	0.23	1237	5.0e-07	0.92079	FALSE	2
down	BP	Ara+4	GO:0009225	nucleotide-sugar metabolic process	27	8	1.04	1096	5.4e-06	0.80474	FALSE	2
down	BP	Ara+4	GO:0071978	bacterial-type flagellum-dependent swarm...	14	6	0.54	1339	7.6e-06	0.97342	FALSE	2
down	BP	Ara+4	GO:0044780	bacterial-type flagellum assembly	15	6	0.58	1062	1.2e-05	0.77865	FALSE	2
down	BP	Ara+4	GO:0015774	polysaccharide transport	10	5	0.39	1351	1.9e-05	0.98174	FALSE	2
down	BP	Ara+4	GO:0033037	polysaccharide localization	10	5	0.39	1352	1.9e-05	0.98174	FALSE	2
down	BP	Ara+4	GO:0019058	viral life cycle	17	6	0.66	1194	2.8e-05	0.88904	FALSE	2
down	BP	Ara+4	GO:0009243	O antigen biosynthetic process	6	4	0.23	1398	3.2e-05	0.99909	FALSE	2
down	BP	Ara+4	GO:0046402	O antigen metabolic process	6	4	0.23	1399	3.2e-05	0.99909	FALSE	2
down	BP	Ara+4	GO:0030003	cellular cation homeostasis	45	9	1.74	147	4.5e-05	0.01452	FALSE	2
down	BP	Ara+4	GO:0016032	viral process	22	6	0.85	1295	0.00015	0.95587	TRUE	2
down	BP	Ara+4	GO:0016051	carbohydrate biosynthetic process	134	15	5.18	1301	0.00018	0.95997	TRUE	2
down	BP	Ara+4	GO:0044403	biological process involved in symbiotic...	23	6	0.89	1320	0.00019	0.96441	TRUE	2
down	BP	Ara+4	GO:0042592	homeostatic process	87	11	3.37	13	0.00049	5.4e-06	TRUE	2
down	BP	Ara+5	GO:0040011	locomotion	64	18	3.51	1339	4.0e-09	0.973	FALSE	2
down	BP	Ara+5	GO:0042592	homeostatic process	87	21	4.78	784	4.0e-09	0.564	FALSE	2
down	BP	Ara+5	GO:0044780	bacterial-type flagellum assembly	14	8	0.77	1104	1.7e-07	0.818	FALSE	2
down	BP	Ara+5	GO:0006928	movement of cell or subcellular componen...	60	15	3.29	1337	4.8e-07	0.972	FALSE	2
down	BP	Ara+5	GO:0071978	bacterial-type flagellum-dependent swarm...	13	7	0.71	1385	1.9e-06	0.995	FALSE	2
down	BP	Ara+5	GO:0030003	cellular cation homeostasis	45	11	2.47	716	2.2e-05	0.483	FALSE	2
down	BP	Ara+5	GO:0015774	polysaccharide transport	10	5	0.55	1334	0.00010	0.965	TRUE	2
down	BP	Ara+5	GO:0033037	polysaccharide localization	10	5	0.55	1335	0.00010	0.965	TRUE	2
down	BP	Ara+5	GO:0008272	sulfate transport	7	4	0.38	1269	0.00028	0.926	TRUE	2
down	BP	Ara+5	GO:1902358	sulfate transmembrane transport	7	4	0.38	1270	0.00028	0.926	TRUE	2
down	BP	Ara+5	GO:0015886	heme transport	12	5	0.66	949	0.00029	0.696	TRUE	2
down	BP	Ara+5	GO:0030030	cell projection organization	59	11	3.24	1263	0.00031	0.921	TRUE	2
down	BP	Ara-1	GO:0044781	bacterial-type flagellum organization	17	9	0.65	1311	2.8e-09	0.97	FALSE	1
down	BP	Ara-1	GO:0071973	bacterial-type flagellum-dependent cell ...	43	12	1.65	1209	3.8e-08	0.91	FALSE	1
down	BP	Ara-1	GO:0001539	cilium or flagellum-dependent cell motil...	44	12	1.68	1206	5.1e-08	0.91	FALSE	1
down	BP	Ara-1	GO:0097588	archaeal or bacterial-type flagellum-dep...	44	12	1.68	1207	5.1e-08	0.91	FALSE	1
down	BP	Ara-1	GO:0009103	lipopolysaccharide biosynthetic process	63	14	2.41	1388	6.4e-08	1.00	FALSE	1
down	BP	Ara-1	GO:0008653	lipopolysaccharide metabolic process	66	14	2.53	1384	1.2e-07	1.00	FALSE	1
down	BP	Ara-1	GO:0005976	polysaccharide metabolic process	117	18	4.48	1373	3.1e-07	1.00	FALSE	1
down	BP	Ara-1	GO:1903509	liposaccharide metabolic process	75	14	2.87	1383	6.4e-07	1.00	FALSE	1
down	BP	Ara-1	GO:0015768	maltose transport	7	5	0.27	1353	1.6e-06	0.99	FALSE	1
down	BP	Ara-1	GO:0033692	cellular polysaccharide biosynthetic pro...	101	15	3.87	1380	5.2e-06	1.00	FALSE	1
down	BP	Ara-1	GO:0000271	polysaccharide biosynthetic process	103	15	3.94	1379	6.7e-06	1.00	FALSE	1
down	BP	Ara-1	GO:0000041	transition metal ion transport	67	12	2.56	721	6.8e-06	0.52	FALSE	1
down	BP	Ara-1	GO:0034637	cellular carbohydrate biosynthetic proce...	105	15	4.02	1376	8.5e-06	1.00	FALSE	1
down	BP	Ara-1	GO:0045226	extracellular polysaccharide biosyntheti...	23	7	0.88	1392	1.7e-05	1.00	FALSE	1
down	BP	Ara-1	GO:0046379	extracellular polysaccharide metabolic p...	23	7	0.88	1393	1.7e-05	1.00	FALSE	1
down	BP	Ara-1	GO:0017003	protein-heme linkage	7	4	0.27	1377	7.0e-05	1.00	FALSE	1
down	BP	Ara-1	GO:0017006	protein-tetrapyrrole linkage	7	4	0.27	1378	7.0e-05	1.00	FALSE	1
down	BP	Ara-1	GO:0044255	cellular lipid metabolic process	171	16	6.54	1364	0.00077	0.99	TRUE	1
down	BP	Ara-1	GO:0005975	carbohydrate metabolic process	359	26	13.74	1403	0.00099	1.00	TRUE	1
down	BP	Ara-1	GO:0009088	threonine biosynthetic process	6	3	0.23	1385	0.00106	1.00	TRUE	1
down	BP	Ara-1	GO:0018063	cytochrome c-heme linkage	6	3	0.23	1382	0.00106	1.00	TRUE	1
down	BP	Ara-2	GO:0009239	enterobactin biosynthetic process	8	8	0.91	1363	3.1e-08	0.98	FALSE	1
down	BP	Ara-2	GO:0019540	siderophore biosynthetic process from ca...	8	8	0.91	1364	3.1e-08	0.98	FALSE	1
down	BP	Ara-2	GO:0030639	polyketide biosynthetic process	8	8	0.91	1365	3.1e-08	0.98	FALSE	1
down	BP	Ara-2	GO:0033068	macrolide biosynthetic process	8	8	0.91	1366	3.1e-08	0.98	FALSE	1
down	BP	Ara-2	GO:1901336	lactone biosynthetic process	8	8	0.91	1367	3.1e-08	0.98	FALSE	1
down	BP	Ara-2	GO:0015988	energy coupled proton transmembrane tran...	9	8	1.03	1309	2.5e-07	0.94	FALSE	1
down	BP	Ara-2	GO:0015990	electron transport coupled proton transp...	9	8	1.03	1310	2.5e-07	0.94	FALSE	1
down	BP	Ara-2	GO:0000041	transition metal ion transport	67	23	7.65	896	6.5e-07	0.59	FALSE	1
down	BP	Ara-2	GO:0006812	cation transport	222	50	25.33	399	1.2e-06	0.20	FALSE	1
down	BP	Ara-2	GO:0006873	cellular ion homeostasis	46	18	5.25	952	1.3e-06	0.64	FALSE	1
down	BP	Ara-2	GO:0098660	inorganic ion transmembrane transport	124	32	14.15	1337	6.0e-06	0.96	FALSE	1
down	BP	Ara-2	GO:0070839	metal ion export	7	6	0.8	1414	1.5e-05	1.00	FALSE	1
down	BP	Ara-2	GO:0071973	bacterial-type flagellum-dependent cell ...	44	16	5.02	1119	1.5e-05	0.79	FALSE	1
down	BP	Ara-2	GO:0055085	transmembrane transport	538	92	61.4	1372	1.8e-05	0.99	FALSE	1
down	BP	Ara-2	GO:0001539	cilium or flagellum-dependent cell motil...	45	16	5.14	1151	2.1e-05	0.81	FALSE	1
down	BP	Ara-2	GO:0097588	archaeal or bacterial-type flagellum-dep...	45	16	5.14	1152	2.1e-05	0.81	FALSE	1
down	BP	Ara-2	GO:0006119	oxidative phosphorylation	13	8	1.48	916	2.3e-05	0.61	FALSE	1
down	BP	Ara-2	GO:0019725	cellular homeostasis	73	21	8.33	472	4.5e-05	0.26	FALSE	1
down	BP	Ara-2	GO:0042773	ATP synthesis coupled electron transport	8	6	0.91	1307	5.4e-05	0.94	FALSE	1
down	BP	Ara-2	GO:0044781	bacterial-type flagellum organization	18	9	2.05	754	6.5e-05	0.48	FALSE	1
down	BP	Ara-2	GO:0006810	transport	671	107	76.57	1225	7.8e-05	0.89	FALSE	1
down	BP	Ara-3	GO:0009239	enterobactin biosynthetic process	8	8	1.15	1277	2.0e-07	0.938	FALSE	1
down	BP	Ara-3	GO:0019540	siderophore biosynthetic process from ca...	8	8	1.15	1278	2.0e-07	0.938	FALSE	1
down	BP	Ara-3	GO:0030639	polyketide biosynthetic process	8	8	1.15	1279	2.0e-07	0.938	FALSE	1
down	BP	Ara-3	GO:0033068	macrolide biosynthetic process	8	8	1.15	1280	2.0e-07	0.938	FALSE	1
down	BP	Ara-3	GO:1901336	lactone biosynthetic process	8	8	1.15	1281	2.0e-07	0.938	FALSE	1
down	BP	Ara-3	GO:0006812	cation transport	221	59	31.76	1166	8.9e-07	0.824	FALSE	1
down	BP	Ara-3	GO:0000041	transition metal ion transport	67	25	9.63	669	3.1e-06	0.383	FALSE	1
down	BP	Ara-3	GO:0006873	cellular ion homeostasis	46	19	6.61	537	8.9e-06	0.290	FALSE	1
down	BP	Ara-3	GO:0006952	defense response	13	9	1.87	1391	1.2e-05	1.000	FALSE	1
down	BP	Ara-3	GO:0098542	defense response to other organism	13	9	1.87	1392	1.2e-05	1.000	FALSE	1
down	BP	Ara-3	GO:0015988	energy coupled proton transmembrane tran...	9	7	1.29	1158	3.9e-05	0.819	FALSE	1
down	BP	Ara-3	GO:0015990	electron transport coupled proton transp...	9	7	1.29	1159	3.9e-05	0.819	FALSE	1
down	BP	Ara-3	GO:0006810	transport	647	127	92.98	777	5.7e-05	0.462	FALSE	1
down	BP	Ara-3	GO:0051234	establishment of localization	656	128	94.28	711	7.2e-05	0.418	FALSE	1
down	BP	Ara-3	GO:0009447	putrescine catabolic process	10	7	1.44	1197	0.00011	0.867	TRUE	1
down	BP	Ara-3	GO:0055085	transmembrane transport	516	104	74.16	1007	0.00012	0.686	TRUE	1
down	BP	Ara-3	GO:0098662	inorganic cation transmembrane transport	107	30	15.38	1215	0.00020	0.884	TRUE	1
down	BP	Ara-3	GO:0042773	ATP synthesis coupled electron transport	8	6	1.15	1174	0.00021	0.838	TRUE	1
down	BP	Ara-3	GO:0044355	clearance of foreign intracellular DNA	8	6	1.15	1393	0.00021	1.000	TRUE	1
down	BP	Ara-3	GO:0099046	clearance of foreign intracellular nucle...	8	6	1.15	1394	0.00021	1.000	TRUE	1
down	BP	Ara-3	GO:0044781	bacterial-type flagellum organization	17	9	2.44	1155	0.00024	0.814	TRUE	1
down	BP	Ara-3	GO:0098660	inorganic ion transmembrane transport	123	33	17.68	1192	0.00024	0.857	TRUE	1
down	BP	Ara-3	GO:0022618	ribonucleoprotein complex assembly	48	17	6.9	155	0.00026	0.047	TRUE	1
down	BP	Ara-3	GO:0071826	ribonucleoprotein complex subunit organi...	48	17	6.9	156	0.00026	0.047	TRUE	1
down	BP	Ara-3	GO:0006598	polyamine catabolic process	11	7	1.58	1188	0.00027	0.855	TRUE	1
down	BP	Ara-3	GO:0006518	peptide metabolic process	172	42	24.72	319	0.00034	0.147	TRUE	1
down	BP	Ara-4	GO:0009239	enterobactin biosynthetic process	8	8	0.72	1315	5.2e-09	0.97	FALSE	1
down	BP	Ara-4	GO:0019540	siderophore biosynthetic process from ca...	8	8	0.72	1316	5.2e-09	0.97	FALSE	1
down	BP	Ara-4	GO:0030639	polyketide biosynthetic process	8	8	0.72	1317	5.2e-09	0.97	FALSE	1
down	BP	Ara-4	GO:0033068	macrolide biosynthetic process	8	8	0.72	1318	5.2e-09	0.97	FALSE	1
down	BP	Ara-4	GO:1901336	lactone biosynthetic process	8	8	0.72	1319	5.2e-09	0.97	FALSE	1
down	BP	Ara-4	GO:0000041	transition metal ion transport	67	21	6.05	1037	2.7e-07	0.78	FALSE	1
down	BP	Ara-4	GO:0015850	organic hydroxy compound transport	33	13	2.98	1193	3.1e-06	0.90	FALSE	1
down	BP	Ara-4	GO:0044781	bacterial-type flagellum organization	18	9	1.62	1038	1.1e-05	0.78	FALSE	1
down	BP	Ara-4	GO:0071973	bacterial-type flagellum-dependent cell ...	44	14	3.97	1150	2.4e-05	0.87	FALSE	1
down	BP	Ara-4	GO:0001539	cilium or flagellum-dependent cell motil...	45	14	4.06	1132	3.2e-05	0.86	FALSE	1
down	BP	Ara-4	GO:0097588	archaeal or bacterial-type flagellum-dep...	45	14	4.06	1133	3.2e-05	0.86	FALSE	1
down	BP	Ara-4	GO:0006820	anion transport	485	70	43.76	710	4.2e-05	0.44	FALSE	1
down	BP	Ara-4	GO:0015768	maltose transport	7	5	0.63	1210	0.00012	0.91	TRUE	1
down	BP	Ara-4	GO:0015711	organic anion transport	134	26	12.09	526	0.00018	0.30	TRUE	1
down	BP	Ara-4	GO:0006810	transport	671	87	60.55	1046	0.00024	0.79	TRUE	1
down	BP	Ara-4	GO:0051234	establishment of localization	680	87	61.36	1142	0.00040	0.87	TRUE	1
down	BP	Ara-4	GO:0006857	oligopeptide transport	32	10	2.89	1041	0.00042	0.79	TRUE	1
down	BP	Ara-4	GO:0055065	metal ion homeostasis	50	13	4.51	1085	0.00045	0.82	TRUE	1
down	BP	Ara-4	GO:0015891	siderophore transport	17	7	1.53	1131	0.00048	0.86	TRUE	1
down	BP	Ara-4	GO:0055076	transition metal ion homeostasis	45	12	4.06	1098	0.00058	0.83	TRUE	1
down	BP	Ara-4	GO:0035672	oligopeptide transmembrane transport	28	9	2.53	1087	0.00065	0.82	TRUE	1
down	BP	Ara-5	GO:0044781	bacterial-type flagellum organization	18	9	0.79	608	1.9e-08	0.3591	FALSE	1
down	BP	Ara-5	GO:0071973	bacterial-type flagellum-dependent cell ...	44	12	1.94	1203	2.5e-07	0.8769	FALSE	1
down	BP	Ara-5	GO:0001539	cilium or flagellum-dependent cell motil...	45	12	1.99	1198	3.3e-07	0.8742	FALSE	1
down	BP	Ara-5	GO:0097588	archaeal or bacterial-type flagellum-dep...	45	12	1.99	1199	3.3e-07	0.8742	FALSE	1
down	BP	Ara-5	GO:0055076	transition metal ion homeostasis	45	11	1.99	198	2.7e-06	0.0426	FALSE	1
down	BP	Ara-5	GO:0015768	maltose transport	7	5	0.31	1363	3.3e-06	0.9849	FALSE	1
down	BP	Ara-5	GO:0009103	lipopolysaccharide biosynthetic process	66	13	2.91	1342	4.4e-06	0.9756	FALSE	1
down	BP	Ara-5	GO:0008653	lipopolysaccharide metabolic process	69	13	3.05	1327	7.5e-06	0.9693	FALSE	1
down	BP	Ara-5	GO:0055065	metal ion homeostasis	50	11	2.21	170	8.2e-06	0.0324	FALSE	1
down	BP	Ara-5	GO:0005976	polysaccharide metabolic process	121	17	5.34	1383	1.8e-05	0.9956	FALSE	1
down	BP	Ara-5	GO:0051649	establishment of localization in cell	37	9	1.63	385	2.4e-05	0.1588	FALSE	1
down	BP	Ara-5	GO:0000041	transition metal ion transport	67	12	2.96	53	2.9e-05	0.0034	FALSE	1
down	BP	Ara-5	GO:1903509	liposaccharide metabolic process	78	13	3.44	1367	3.0e-05	0.9877	FALSE	1
down	BP	Ara-5	GO:0045226	extracellular polysaccharide biosyntheti...	25	7	1.1	1396	7.6e-05	0.9988	FALSE	1
down	BP	Ara-5	GO:0046379	extracellular polysaccharide metabolic p...	25	7	1.1	1397	7.6e-05	0.9988	FALSE	1
down	BP	Ara-5	GO:0098657	import into cell	45	9	1.99	133	0.00013	0.0191	TRUE	1
down	BP	Ara-5	GO:0006873	cellular ion homeostasis	46	9	2.03	883	0.00015	0.6176	TRUE	1
down	BP	Ara-5	GO:0033692	cellular polysaccharide biosynthetic pro...	105	14	4.64	1389	0.00019	0.9962	TRUE	1
down	BP	Ara-5	GO:0000271	polysaccharide biosynthetic process	107	14	4.73	1388	0.00023	0.9961	TRUE	1
down	BP	Ara-5	GO:0000103	sulfate assimilation	8	4	0.35	1130	0.00023	0.8395	TRUE	1
down	BP	Ara-5	GO:0034637	cellular carbohydrate biosynthetic proce...	109	14	4.81	1387	0.00028	0.9960	TRUE	1
down	BP	Ara-5	GO:0051641	cellular localization	57	9	2.52	738	0.00080	0.4846	TRUE	1
down	BP	Ara-6	GO:0006952	defense response	13	8	0.42	1410	1.4e-09	1.00	FALSE	1
down	BP	Ara-6	GO:0098542	defense response to other organism	13	8	0.42	1411	1.4e-09	1.00	FALSE	1
down	BP	Ara-6	GO:0044355	clearance of foreign intracellular DNA	8	6	0.26	1412	3.3e-08	1.00	FALSE	1
down	BP	Ara-6	GO:0099046	clearance of foreign intracellular nucle...	8	6	0.26	1413	3.3e-08	1.00	FALSE	1
down	BP	Ara-6	GO:0009607	response to biotic stimulus	22	8	0.71	1353	2.7e-07	0.97	FALSE	1
down	BP	Ara-6	GO:0015768	maltose transport	7	5	0.23	1384	7.7e-07	0.99	FALSE	1
down	BP	Ara-6	GO:0006119	oxidative phosphorylation	13	4	0.42	886	0.00068	0.60	TRUE	1
down	BP	Ara-6	GO:0015031	protein transport	78	9	2.52	1385	0.00101	0.99	TRUE	1
down	BP	Ara-6	GO:0006825	copper ion transport	7	3	0.23	306	0.00117	0.16	TRUE	1
down	BP	Ara-6	GO:0070839	metal ion export	7	3	0.23	768	0.00117	0.49	TRUE	1
down	BP	Ara-6	GO:0045184	establishment of protein localization	85	9	2.74	1382	0.00187	0.98	TRUE	1
down	BP	Ara-6	GO:0008104	protein localization	87	9	2.81	1379	0.00221	0.98	TRUE	1
down	BP	Ara-6	GO:0015833	peptide transport	106	10	3.42	927	0.00253	0.64	TRUE	1
down	BP	Ara-6	GO:0042886	amide transport	111	10	3.58	906	0.00356	0.62	TRUE	1
down	BP	Ara-6	GO:0009313	oligosaccharide catabolic process	11	3	0.35	1377	0.00498	0.98	TRUE	1
down	BP	Ara-6	GO:0015750	pentose transmembrane transport	11	3	0.35	1404	0.00498	1.00	TRUE	1
down	BP	Ara-6	GO:0000041	transition metal ion transport	67	7	2.16	692	0.00650	0.43	TRUE	1
down	BP	Ara-6	GO:0005976	polysaccharide metabolic process	121	10	3.9	1185	0.00660	0.85	TRUE	1
down	BP	Ara+1	GO:0055076	transition metal ion homeostasis	45	28	3.6	1104	2.0e-20	0.742	FALSE	1
down	BP	Ara+1	GO:0055065	metal ion homeostasis	50	29	4	1017	6.8e-20	0.677	FALSE	1
down	BP	Ara+1	GO:0006873	cellular ion homeostasis	46	24	3.68	1300	3.4e-15	0.928	FALSE	1
down	BP	Ara+1	GO:0019725	cellular homeostasis	73	28	5.84	1373	2.9e-13	0.978	FALSE	1
down	BP	Ara+1	GO:0000041	transition metal ion transport	67	24	5.36	915	9.0e-11	0.569	FALSE	1
down	BP	Ara+1	GO:0051649	establishment of localization in cell	37	16	2.96	1212	5.8e-09	0.855	FALSE	1
down	BP	Ara+1	GO:0072348	sulfur compound transport	34	15	2.72	1372	1.3e-08	0.978	FALSE	1
down	BP	Ara+1	GO:0098657	import into cell	45	17	3.6	1058	2.3e-08	0.708	FALSE	1
down	BP	Ara+1	GO:0015891	siderophore transport	17	10	1.36	783	1.2e-07	0.438	FALSE	1
down	BP	Ara+1	GO:0051641	cellular localization	57	18	4.56	1181	2.1e-07	0.813	FALSE	1
down	BP	Ara+1	GO:0051234	establishment of localization	677	86	54.14	1399	1.5e-06	0.992	FALSE	1
down	BP	Ara+1	GO:0006810	transport	668	85	53.42	1397	1.7e-06	0.990	FALSE	1
down	BP	Ara+1	GO:0044781	bacterial-type flagellum organization	18	9	1.44	1257	3.3e-06	0.893	FALSE	1
down	BP	Ara+1	GO:0015711	organic anion transport	134	27	10.72	250	4.9e-06	0.070	FALSE	1
down	BP	Ara+1	GO:0000103	sulfate assimilation	8	6	0.64	1344	6.5e-06	0.965	FALSE	1
down	BP	Ara+1	GO:0006820	anion transport	483	64	38.63	1340	1.5e-05	0.959	FALSE	1
down	BP	Ara+1	GO:0006812	cation transport	222	36	17.75	114	2.4e-05	0.012	FALSE	1
down	BP	Ara+1	GO:0043213	bacteriocin transport	10	6	0.8	1395	4.2e-05	0.990	FALSE	1
down	BP	Ara+1	GO:0015768	maltose transport	7	5	0.56	1316	6.1e-05	0.944	FALSE	1
down	BP	Ara+1	GO:0071973	bacterial-type flagellum-dependent cell ...	44	12	3.52	1016	0.00012	0.674	TRUE	1
down	BP	Ara+1	GO:0015850	organic hydroxy compound transport	32	10	2.56	1348	0.00013	0.967	TRUE	1
down	BP	Ara+1	GO:0009239	enterobactin biosynthetic process	8	5	0.64	535	0.00015	0.274	TRUE	1
down	BP	Ara+1	GO:0019540	siderophore biosynthetic process from ca...	8	5	0.64	536	0.00015	0.274	TRUE	1
down	BP	Ara+1	GO:0030639	polyketide biosynthetic process	8	5	0.64	537	0.00015	0.274	TRUE	1
down	BP	Ara+1	GO:0033068	macrolide biosynthetic process	8	5	0.64	538	0.00015	0.274	TRUE	1
down	BP	Ara+1	GO:1901336	lactone biosynthetic process	8	5	0.64	539	0.00015	0.274	TRUE	1
down	BP	Ara+1	GO:0001539	cilium or flagellum-dependent cell motil...	45	12	3.6	1010	0.00016	0.668	TRUE	1
down	BP	Ara+1	GO:0097588	archaeal or bacterial-type flagellum-dep...	45	12	3.6	1011	0.00016	0.668	TRUE	1
down	BP	Ara+2	GO:0044781	bacterial-type flagellum organization	17	9	1.14	1200	4.4e-07	0.89	FALSE	1
down	BP	Ara+2	GO:0072348	sulfur compound transport	34	12	2.28	924	1.2e-06	0.63	FALSE	1
down	BP	Ara+2	GO:0000103	sulfate assimilation	8	6	0.54	1339	2.5e-06	0.97	FALSE	1
down	BP	Ara+2	GO:0071973	bacterial-type flagellum-dependent cell ...	43	13	2.89	1358	3.1e-06	0.98	FALSE	1
down	BP	Ara+2	GO:0001539	cilium or flagellum-dependent cell motil...	44	13	2.96	1349	4.1e-06	0.97	FALSE	1
down	BP	Ara+2	GO:0097588	archaeal or bacterial-type flagellum-dep...	44	13	2.96	1350	4.1e-06	0.97	FALSE	1
down	BP	Ara+2	GO:0006768	biotin metabolic process	10	6	0.67	1379	1.6e-05	0.99	FALSE	1
down	BP	Ara+2	GO:0009102	biotin biosynthetic process	10	6	0.67	1380	1.6e-05	0.99	FALSE	1
down	BP	Ara+2	GO:0015768	maltose transport	7	5	0.47	1313	2.8e-05	0.96	FALSE	1
down	BP	Ara+2	GO:0034775	glutathione transmembrane transport	5	4	0.34	1174	0.00010	0.86	TRUE	1
down	BP	Ara+2	GO:0019344	cysteine biosynthetic process	10	5	0.67	1368	0.00028	0.98	TRUE	1
down	BP	Ara+2	GO:0072337	modified amino acid transport	21	7	1.41	1351	0.00033	0.97	TRUE	1
down	BP	Ara+2	GO:0042939	tripeptide transport	11	5	0.74	1359	0.00048	0.98	TRUE	1
down	BP	Ara+2	GO:0006549	isoleucine metabolic process	12	5	0.81	1366	0.00078	0.98	TRUE	1
down	BP	Ara+2	GO:0006573	valine metabolic process	12	5	0.81	1405	0.00078	1.00	TRUE	1
down	BP	Ara+2	GO:0009097	isoleucine biosynthetic process	12	5	0.81	1367	0.00078	0.98	TRUE	1
down	BP	Ara+2	GO:0009099	valine biosynthetic process	12	5	0.81	1406	0.00078	1.00	TRUE	1
down	BP	Ara+2	GO:0035443	tripeptide transmembrane transport	8	4	0.54	1326	0.00122	0.97	TRUE	1
down	BP	Ara+2	GO:0009081	branched-chain amino acid metabolic proc...	20	6	1.34	1282	0.00169	0.94	TRUE	1
down	BP	Ara+2	GO:0009082	branched-chain amino acid biosynthetic p...	20	6	1.34	1283	0.00169	0.94	TRUE	1
down	BP	Ara+2	GO:0071241	cellular response to inorganic substance	21	6	1.41	656	0.00224	0.42	TRUE	1
down	BP	Ara+2	GO:0006790	sulfur compound metabolic process	120	17	8.06	871	0.00296	0.57	TRUE	1
down	BP	Ara+3	GO:0009081	branched-chain amino acid metabolic proc...	20	13	1.63	1263	3.3e-10	0.934	FALSE	1
down	BP	Ara+3	GO:0009082	branched-chain amino acid biosynthetic p...	20	13	1.63	1264	3.3e-10	0.934	FALSE	1
down	BP	Ara+3	GO:0006549	isoleucine metabolic process	12	8	0.98	1310	7.9e-07	0.960	FALSE	1
down	BP	Ara+3	GO:0006573	valine metabolic process	12	8	0.98	1311	7.9e-07	0.960	FALSE	1
down	BP	Ara+3	GO:0009097	isoleucine biosynthetic process	12	8	0.98	1312	7.9e-07	0.960	FALSE	1
down	BP	Ara+3	GO:0009099	valine biosynthetic process	12	8	0.98	1313	7.9e-07	0.960	FALSE	1
down	BP	Ara+3	GO:0044781	bacterial-type flagellum organization	18	9	1.47	948	4.3e-06	0.622	FALSE	1
down	BP	Ara+3	GO:0071973	bacterial-type flagellum-dependent cell ...	44	13	3.59	1099	3.5e-05	0.775	FALSE	1
down	BP	Ara+3	GO:0001539	cilium or flagellum-dependent cell motil...	45	13	3.67	1092	4.6e-05	0.767	FALSE	1
down	BP	Ara+3	GO:0097588	archaeal or bacterial-type flagellum-dep...	45	13	3.67	1093	4.6e-05	0.767	FALSE	1
down	BP	Ara+3	GO:0015768	maltose transport	7	5	0.57	1257	7.1e-05	0.931	FALSE	1
down	BP	Ara+3	GO:0006551	leucine metabolic process	8	5	0.65	1297	0.00018	0.954	TRUE	1
down	BP	Ara+3	GO:0009098	leucine biosynthetic process	8	5	0.65	1298	0.00018	0.954	TRUE	1
down	BP	Ara+3	GO:0009607	response to biotic stimulus	22	8	1.79	1407	0.00024	1.000	TRUE	1
down	BP	Ara+3	GO:0009103	lipopolysaccharide biosynthetic process	66	15	5.38	1326	0.00024	0.968	TRUE	1
down	BP	Ara+3	GO:0006952	defense response	13	6	1.06	1410	0.00033	1.000	TRUE	1
down	BP	Ara+3	GO:0098542	defense response to other organism	13	6	1.06	1411	0.00033	1.000	TRUE	1
down	BP	Ara+3	GO:0008653	lipopolysaccharide metabolic process	69	15	5.63	1324	0.00041	0.967	TRUE	1
down	BP	Ara+3	GO:1903509	liposaccharide metabolic process	78	16	6.36	1317	0.00053	0.962	TRUE	1
down	BP	Ara+3	GO:0006768	biotin metabolic process	10	5	0.82	1299	0.00069	0.954	TRUE	1
down	BP	Ara+3	GO:0009102	biotin biosynthetic process	10	5	0.82	1300	0.00069	0.954	TRUE	1
down	BP	Ara+3	GO:0098655	cation transmembrane transport	148	23	12.07	841	0.00221	0.522	TRUE	1
down	BP	Ara+3	GO:0045226	extracellular polysaccharide biosyntheti...	25	7	2.04	1351	0.00338	0.983	TRUE	1
down	BP	Ara+3	GO:0046379	extracellular polysaccharide metabolic p...	25	7	2.04	1352	0.00338	0.983	TRUE	1
down	BP	Ara+3	GO:0015988	energy coupled proton transmembrane tran...	9	4	0.73	259	0.00428	0.038	TRUE	1
down	BP	Ara+3	GO:0015990	electron transport coupled proton transp...	9	4	0.73	260	0.00428	0.038	TRUE	1
down	BP	Ara+4	GO:0044781	bacterial-type flagellum organization	18	9	0.7	1137	6.1e-09	0.84215	FALSE	1
down	BP	Ara+4	GO:0071973	bacterial-type flagellum-dependent cell ...	44	12	1.7	1234	5.8e-08	0.91806	FALSE	1
down	BP	Ara+4	GO:0001539	cilium or flagellum-dependent cell motil...	45	12	1.74	1231	7.6e-08	0.91625	FALSE	1
down	BP	Ara+4	GO:0097588	archaeal or bacterial-type flagellum-dep...	45	12	1.74	1232	7.6e-08	0.91625	FALSE	1
down	BP	Ara+4	GO:0005976	polysaccharide metabolic process	121	18	4.68	1361	6.2e-07	0.98853	FALSE	1
down	BP	Ara+4	GO:0055076	transition metal ion homeostasis	45	11	1.74	18	7.2e-07	6.0e-05	FALSE	1
down	BP	Ara+4	GO:0009103	lipopolysaccharide biosynthetic process	66	13	2.55	1379	9.9e-07	0.99384	FALSE	1
down	BP	Ara+4	GO:0008653	lipopolysaccharide metabolic process	69	13	2.67	1378	1.7e-06	0.99355	FALSE	1
down	BP	Ara+4	GO:0015768	maltose transport	7	5	0.27	1359	1.7e-06	0.98720	FALSE	1
down	BP	Ara+4	GO:0055065	metal ion homeostasis	50	11	1.93	26	2.3e-06	0.00014	FALSE	1
down	BP	Ara+4	GO:1903509	liposaccharide metabolic process	78	13	3.02	1377	7.1e-06	0.99269	FALSE	1
down	BP	Ara+4	GO:0033692	cellular polysaccharide biosynthetic pro...	105	15	4.06	1370	9.8e-06	0.99009	FALSE	1
down	BP	Ara+4	GO:0000271	polysaccharide biosynthetic process	107	15	4.14	1368	1.2e-05	0.98989	FALSE	1
down	BP	Ara+4	GO:0034637	cellular carbohydrate biosynthetic proce...	109	15	4.22	1366	1.6e-05	0.98970	FALSE	1
down	BP	Ara+4	GO:0045226	extracellular polysaccharide biosyntheti...	25	7	0.97	1391	3.3e-05	0.99723	FALSE	1
down	BP	Ara+4	GO:0046379	extracellular polysaccharide metabolic p...	25	7	0.97	1392	3.3e-05	0.99723	FALSE	1
down	BP	Ara+4	GO:0000041	transition metal ion transport	67	11	2.59	45	4.4e-05	0.00055	FALSE	1
down	BP	Ara+4	GO:0005975	carbohydrate metabolic process	367	30	14.2	1296	4.8e-05	0.95768	FALSE	1
down	BP	Ara+4	GO:0006873	cellular ion homeostasis	46	9	1.78	109	5.4e-05	0.00769	FALSE	1
down	BP	Ara+4	GO:0006825	copper ion transport	7	4	0.27	1383	7.3e-05	0.99459	FALSE	1
down	BP	Ara+4	GO:0070839	metal ion export	7	4	0.27	1384	7.3e-05	0.99459	FALSE	1
down	BP	Ara+4	GO:0051649	establishment of localization in cell	37	7	1.43	82	0.00047	0.00287	TRUE	1
down	BP	Ara+5	GO:0000041	transition metal ion transport	67	22	3.68	461	2.0e-12	0.266	FALSE	1
down	BP	Ara+5	GO:0055065	metal ion homeostasis	50	19	2.75	404	3.6e-12	0.206	FALSE	1
down	BP	Ara+5	GO:0055076	transition metal ion homeostasis	45	18	2.47	417	4.9e-12	0.218	FALSE	1
down	BP	Ara+5	GO:0044781	bacterial-type flagellum organization	17	11	0.93	1333	1.1e-10	0.965	FALSE	1
down	BP	Ara+5	GO:0071973	bacterial-type flagellum-dependent cell ...	43	14	2.36	1364	3.0e-08	0.982	FALSE	1
down	BP	Ara+5	GO:0001539	cilium or flagellum-dependent cell motil...	44	14	2.42	1361	4.2e-08	0.982	FALSE	1
down	BP	Ara+5	GO:0097588	archaeal or bacterial-type flagellum-dep...	44	14	2.42	1362	4.2e-08	0.982	FALSE	1
down	BP	Ara+5	GO:0051649	establishment of localization in cell	37	12	2.03	303	3.2e-07	0.111	FALSE	1
down	BP	Ara+5	GO:0098657	import into cell	45	12	2.47	511	3.4e-06	0.303	FALSE	1
down	BP	Ara+5	GO:0051641	cellular localization	57	13	3.13	503	8.7e-06	0.297	FALSE	1
down	BP	Ara+5	GO:0015768	maltose transport	7	5	0.38	1345	9.6e-06	0.975	FALSE	1
down	BP	Ara+5	GO:0006873	cellular ion homeostasis	46	11	2.53	734	2.7e-05	0.506	FALSE	1
down	BP	Ara+5	GO:0051234	establishment of localization	672	60	36.89	318	2.9e-05	0.126	FALSE	1
down	BP	Ara+5	GO:0006810	transport	663	59	36.4	311	3.9e-05	0.118	FALSE	1
down	BP	Ara+5	GO:0043213	bacteriocin transport	10	5	0.55	483	0.00010	0.286	TRUE	1
down	BP	Ara+5	GO:0019725	cellular homeostasis	73	13	4.01	896	0.00014	0.658	TRUE	1
down	BP	Ara+5	GO:0006812	cation transport	222	26	12.19	82	0.00016	0.004	TRUE	1
down	BP	Ara+5	GO:0017003	protein-heme linkage	7	4	0.38	1210	0.00028	0.893	TRUE	1
down	BP	Ara+5	GO:0017006	protein-tetrapyrrole linkage	7	4	0.38	1211	0.00028	0.893	TRUE	1
down	BP	Ara+5	GO:0050821	protein stabilization	7	4	0.38	1396	0.00028	0.997	TRUE	1
down	BP	Ara+5	GO:0072348	sulfur compound transport	34	8	1.87	166	0.00040	0.034	TRUE	1
down	BP	Ara+5	GO:0006820	anion transport	479	43	26.3	304	0.00055	0.113	TRUE	1
down	BP	Ara+5	GO:0044718	siderophore transmembrane transport	9	4	0.49	407	0.00093	0.209	TRUE	1
down	BP	Ara+5	GO:0051604	protein maturation	40	8	2.2	1028	0.00128	0.773	TRUE	1
down	BP	Ara+5	GO:0031647	regulation of protein stability	10	4	0.55	1063	0.00148	0.796	TRUE	1
down	BP	Ara-1	GO:0048870	cell motility	51	13	1.95	1198	3.3e-08	0.90	FALSE	0
down	BP	Ara-1	GO:0051674	localization of cell	51	13	1.95	1199	3.3e-08	0.90	FALSE	0
down	BP	Ara-1	GO:0042956	maltodextrin transport	5	5	0.19	1365	8.2e-08	0.99	FALSE	0
down	BP	Ara-1	GO:0010272	response to silver ion	6	4	0.23	1370	3.1e-05	1.00	FALSE	0
down	BP	Ara-1	GO:0006826	iron ion transport	46	9	1.76	396	4.9e-05	0.17	FALSE	0
down	BP	Ara-1	GO:0044262	cellular carbohydrate metabolic process	215	21	8.23	1396	5.5e-05	1.00	FALSE	0
down	BP	Ara-1	GO:1901678	iron coordination entity transport	38	8	1.45	584	7.6e-05	0.38	FALSE	0
down	BP	Ara-2	GO:0009238	enterobactin metabolic process	9	9	1.03	1356	3.5e-09	0.98	FALSE	0
down	BP	Ara-2	GO:0030638	polyketide metabolic process	9	9	1.03	1357	3.5e-09	0.98	FALSE	0
down	BP	Ara-2	GO:0033067	macrolide metabolic process	9	9	1.03	1358	3.5e-09	0.98	FALSE	0
down	BP	Ara-2	GO:1901334	lactone metabolic process	9	9	1.03	1359	3.5e-09	0.98	FALSE	0
down	BP	Ara-2	GO:0009712	catechol-containing compound metabolic p...	10	9	1.14	1328	3.1e-08	0.95	FALSE	0
down	BP	Ara-2	GO:0009060	aerobic respiration	53	21	6.05	996	1.2e-07	0.67	FALSE	0
down	BP	Ara-2	GO:0009237	siderophore metabolic process	11	9	1.26	1322	1.5e-07	0.95	FALSE	0
down	BP	Ara-2	GO:0018958	phenol-containing compound metabolic pro...	11	9	1.26	1341	1.5e-07	0.97	FALSE	0
down	BP	Ara-2	GO:0009713	catechol-containing compound biosyntheti...	9	8	1.03	1297	2.5e-07	0.94	FALSE	0
down	BP	Ara-2	GO:0017000	antibiotic biosynthetic process	9	8	1.03	1360	2.5e-07	0.98	FALSE	0
down	BP	Ara-2	GO:0046189	phenol-containing compound biosynthetic ...	9	8	1.03	1298	2.5e-07	0.94	FALSE	0
down	BP	Ara-2	GO:0016999	antibiotic metabolic process	12	9	1.37	1351	5.6e-07	0.98	FALSE	0
down	BP	Ara-2	GO:0017144	drug metabolic process	12	9	1.37	1352	5.6e-07	0.98	FALSE	0
down	BP	Ara-2	GO:0045333	cellular respiration	109	31	12.44	1070	8.8e-07	0.73	FALSE	0
down	BP	Ara-2	GO:0019290	siderophore biosynthetic process	10	8	1.14	1294	1.1e-06	0.93	FALSE	0
down	BP	Ara-2	GO:1901678	iron coordination entity transport	38	16	4.34	610	1.6e-06	0.35	FALSE	0
down	BP	Ara-2	GO:0042930	enterobactin transport	8	7	0.91	1261	1.9e-06	0.91	FALSE	0
down	BP	Ara-2	GO:0048870	cell motility	52	19	5.93	1163	2.2e-06	0.82	FALSE	0
down	BP	Ara-2	GO:0051674	localization of cell	52	19	5.93	1164	2.2e-06	0.82	FALSE	0
down	BP	Ara-2	GO:0015685	ferric-enterobactin import into cell	6	6	0.68	1370	2.4e-06	0.99	FALSE	0
down	BP	Ara-2	GO:0015980	energy derivation by oxidation of organi...	126	33	14.38	1007	3.0e-06	0.68	FALSE	0
down	BP	Ara-2	GO:0006826	iron ion transport	46	17	5.25	636	6.3e-06	0.38	FALSE	0
down	BP	Ara-2	GO:0006875	cellular metal ion homeostasis	38	15	4.34	728	8.8e-06	0.45	FALSE	0
down	BP	Ara-2	GO:0046916	cellular transition metal ion homeostasi...	34	14	3.88	568	9.9e-06	0.31	FALSE	0
down	BP	Ara-2	GO:0048878	chemical homeostasis	64	20	7.3	774	1.8e-05	0.49	FALSE	0
down	BP	Ara-2	GO:0042956	maltodextrin transport	5	5	0.57	1234	2.1e-05	0.90	FALSE	0
down	BP	Ara-2	GO:0019184	nonribosomal peptide biosynthetic proces...	13	8	1.48	1054	2.3e-05	0.72	FALSE	0
down	BP	Ara-2	GO:0044550	secondary metabolite biosynthetic proces...	13	8	1.48	1219	2.3e-05	0.88	FALSE	0
down	BP	Ara-2	GO:0019748	secondary metabolic process	20	10	2.28	1111	2.5e-05	0.78	FALSE	0
down	BP	Ara-2	GO:0055080	cation homeostasis	58	18	6.62	788	5.3e-05	0.51	FALSE	0
down	BP	Ara-2	GO:0050801	ion homeostasis	59	18	6.73	808	6.9e-05	0.52	FALSE	0
down	BP	Ara-2	GO:0098771	inorganic ion homeostasis	59	18	6.73	809	6.9e-05	0.52	FALSE	0
down	BP	Ara-2	GO:0006811	ion transport	580	95	66.19	1072	8.1e-05	0.73	FALSE	0
down	BP	Ara-2	GO:0022904	respiratory electron transport chain	40	14	4.56	1118	8.5e-05	0.78	FALSE	0
down	BP	Ara-3	GO:0019634	organic phosphonate metabolic process	10	10	1.44	1361	4.2e-09	0.992	FALSE	0
down	BP	Ara-3	GO:0009238	enterobactin metabolic process	9	9	1.29	1263	2.9e-08	0.930	FALSE	0
down	BP	Ara-3	GO:0030638	polyketide metabolic process	9	9	1.29	1264	2.9e-08	0.930	FALSE	0
down	BP	Ara-3	GO:0033067	macrolide metabolic process	9	9	1.29	1265	2.9e-08	0.930	FALSE	0
down	BP	Ara-3	GO:1901334	lactone metabolic process	9	9	1.29	1266	2.9e-08	0.930	FALSE	0
down	BP	Ara-3	GO:0018958	phenol-containing compound metabolic pro...	11	10	1.58	1262	4.0e-08	0.928	FALSE	0
down	BP	Ara-3	GO:0019700	organic phosphonate catabolic process	8	8	1.15	1371	2.0e-07	0.994	FALSE	0
down	BP	Ara-3	GO:0009712	catechol-containing compound metabolic p...	10	9	1.44	1251	2.6e-07	0.923	FALSE	0
down	BP	Ara-3	GO:0044550	secondary metabolite biosynthetic proces...	13	10	1.87	1305	8.0e-07	0.952	FALSE	0
down	BP	Ara-3	GO:0009237	siderophore metabolic process	11	9	1.58	1244	1.2e-06	0.915	FALSE	0
down	BP	Ara-3	GO:0009713	catechol-containing compound biosyntheti...	9	8	1.29	1267	1.6e-06	0.930	FALSE	0
down	BP	Ara-3	GO:0017000	antibiotic biosynthetic process	9	8	1.29	1268	1.6e-06	0.930	FALSE	0
down	BP	Ara-3	GO:0046189	phenol-containing compound biosynthetic ...	9	8	1.29	1269	1.6e-06	0.930	FALSE	0
down	BP	Ara-3	GO:0016999	antibiotic metabolic process	12	9	1.72	1238	4.3e-06	0.908	FALSE	0
down	BP	Ara-3	GO:0017144	drug metabolic process	12	9	1.72	1239	4.3e-06	0.908	FALSE	0
down	BP	Ara-3	GO:0006811	ion transport	561	117	80.62	739	6.3e-06	0.440	FALSE	0
down	BP	Ara-3	GO:0019290	siderophore biosynthetic process	10	8	1.44	1252	7.0e-06	0.923	FALSE	0
down	BP	Ara-3	GO:1901678	iron coordination entity transport	38	17	5.46	703	7.3e-06	0.413	FALSE	0
down	BP	Ara-3	GO:0006826	iron ion transport	46	19	6.61	481	8.9e-06	0.242	FALSE	0
down	BP	Ara-3	GO:0009307	DNA restriction-modification system	6	6	0.86	1395	9.7e-06	1.000	FALSE	0
down	BP	Ara-3	GO:0015685	ferric-enterobactin import into cell	6	6	0.86	1299	9.7e-06	0.950	FALSE	0
down	BP	Ara-3	GO:0042930	enterobactin transport	8	7	1.15	1273	9.8e-06	0.934	FALSE	0
down	BP	Ara-3	GO:0019184	nonribosomal peptide biosynthetic proces...	13	9	1.87	1342	1.2e-05	0.978	FALSE	0
down	BP	Ara-3	GO:0070925	organelle assembly	69	24	9.92	116	2.0e-05	0.027	FALSE	0
down	BP	Ara-3	GO:0019748	secondary metabolic process	20	11	2.87	1259	2.9e-05	0.927	FALSE	0
down	BP	Ara-3	GO:0046916	cellular transition metal ion homeostasi...	34	15	4.89	724	3.1e-05	0.427	FALSE	0
down	BP	Ara-3	GO:0006875	cellular metal ion homeostasis	38	16	5.46	658	3.5e-05	0.375	FALSE	0
down	BP	Ara-3	GO:0043043	peptide biosynthetic process	154	41	22.13	265	5.1e-05	0.115	FALSE	0
down	BP	Ara-3	GO:0042956	maltodextrin transport	5	5	0.72	1177	6.7e-05	0.842	FALSE	0
down	BP	Ara-4	GO:0009238	enterobactin metabolic process	9	9	0.81	1302	4.7e-10	0.97	FALSE	0
down	BP	Ara-4	GO:0030638	polyketide metabolic process	9	9	0.81	1303	4.7e-10	0.97	FALSE	0
down	BP	Ara-4	GO:0033067	macrolide metabolic process	9	9	0.81	1304	4.7e-10	0.97	FALSE	0
down	BP	Ara-4	GO:1901334	lactone metabolic process	9	9	0.81	1305	4.7e-10	0.97	FALSE	0
down	BP	Ara-4	GO:0016999	antibiotic metabolic process	12	10	1.08	1394	2.4e-09	1.00	FALSE	0
down	BP	Ara-4	GO:0017144	drug metabolic process	12	10	1.08	1395	2.4e-09	1.00	FALSE	0
down	BP	Ara-4	GO:0009712	catechol-containing compound metabolic p...	10	9	0.9	1294	4.3e-09	0.96	FALSE	0
down	BP	Ara-4	GO:0009237	siderophore metabolic process	11	9	0.99	1284	2.2e-08	0.96	FALSE	0
down	BP	Ara-4	GO:0018958	phenol-containing compound metabolic pro...	11	9	0.99	1285	2.2e-08	0.96	FALSE	0
down	BP	Ara-4	GO:0009713	catechol-containing compound biosyntheti...	9	8	0.81	1306	4.3e-08	0.97	FALSE	0
down	BP	Ara-4	GO:0017000	antibiotic biosynthetic process	9	8	0.81	1307	4.3e-08	0.97	FALSE	0
down	BP	Ara-4	GO:0046189	phenol-containing compound biosynthetic ...	9	8	0.81	1308	4.3e-08	0.97	FALSE	0
down	BP	Ara-4	GO:0019290	siderophore biosynthetic process	10	8	0.9	1295	2.0e-07	0.96	FALSE	0
down	BP	Ara-4	GO:0042930	enterobactin transport	8	7	0.72	1310	4.2e-07	0.97	FALSE	0
down	BP	Ara-4	GO:1901678	iron coordination entity transport	38	15	3.43	1382	5.2e-07	1.00	FALSE	0
down	BP	Ara-4	GO:0015685	ferric-enterobactin import into cell	6	6	0.54	1328	6.2e-07	0.98	FALSE	0
down	BP	Ara-4	GO:0006826	iron ion transport	46	16	4.15	1293	1.6e-06	0.96	FALSE	0
down	BP	Ara-4	GO:0019748	secondary metabolic process	20	10	1.8	1232	3.3e-06	0.93	FALSE	0
down	BP	Ara-4	GO:0019184	nonribosomal peptide biosynthetic proces...	13	8	1.17	1273	4.4e-06	0.95	FALSE	0
down	BP	Ara-4	GO:0044550	secondary metabolite biosynthetic proces...	13	8	1.17	1274	4.4e-06	0.95	FALSE	0
down	BP	Ara-4	GO:0098656	anion transmembrane transport	252	45	22.74	615	6.7e-06	0.37	FALSE	0
down	BP	Ara-4	GO:0042956	maltodextrin transport	5	5	0.45	1243	6.8e-06	0.94	FALSE	0
down	BP	Ara-4	GO:0046916	cellular transition metal ion homeostasi...	34	12	3.07	1152	2.8e-05	0.87	FALSE	0
down	BP	Ara-4	GO:0010272	response to silver ion	6	5	0.54	1278	3.8e-05	0.96	FALSE	0
down	BP	Ara-4	GO:0048870	cell motility	52	15	4.69	1058	4.5e-05	0.80	FALSE	0
down	BP	Ara-4	GO:0051674	localization of cell	52	15	4.69	1059	4.5e-05	0.80	FALSE	0
down	BP	Ara-4	GO:0006811	ion transport	580	79	52.34	771	9.8e-05	0.50	FALSE	0
down	BP	Ara-4	GO:0006875	cellular metal ion homeostasis	38	12	3.43	1125	1.0e-04	0.86	FALSE	0
down	BP	Ara-5	GO:0042956	maltodextrin transport	5	5	0.22	1371	1.7e-07	0.9892	FALSE	0
down	BP	Ara-5	GO:0048870	cell motility	52	13	2.3	1131	2.4e-07	0.8408	FALSE	0
down	BP	Ara-5	GO:0051674	localization of cell	52	13	2.3	1132	2.4e-07	0.8408	FALSE	0
down	BP	Ara-5	GO:0033212	iron import into cell	18	8	0.79	257	4.0e-07	0.0806	FALSE	0
down	BP	Ara-5	GO:0033214	siderophore-dependent iron import into c...	13	7	0.57	721	4.3e-07	0.4639	FALSE	0
down	BP	Ara-5	GO:0006826	iron ion transport	46	11	2.03	77	3.4e-06	0.0060	FALSE	0
down	BP	Ara-5	GO:0055072	iron ion homeostasis	38	10	1.68	171	3.8e-06	0.0325	FALSE	0
down	BP	Ara-5	GO:1901678	iron coordination entity transport	38	10	1.68	81	3.8e-06	0.0065	FALSE	0
down	BP	Ara-5	GO:0046916	cellular transition metal ion homeostasi...	34	9	1.5	642	1.1e-05	0.3924	FALSE	0
down	BP	Ara-5	GO:0006879	cellular iron ion homeostasis	28	8	1.24	411	1.9e-05	0.1896	FALSE	0
down	BP	Ara-5	GO:0006875	cellular metal ion homeostasis	38	9	1.68	620	3.0e-05	0.3727	FALSE	0
down	BP	Ara-5	GO:0055080	cation homeostasis	58	11	2.56	254	3.7e-05	0.0804	FALSE	0
down	BP	Ara-5	GO:0050801	ion homeostasis	59	11	2.61	276	4.3e-05	0.1007	FALSE	0
down	BP	Ara-5	GO:0098771	inorganic ion homeostasis	59	11	2.61	277	4.3e-05	0.1007	FALSE	0
down	BP	Ara-5	GO:0070813	hydrogen sulfide metabolic process	6	4	0.26	1314	5.4e-05	0.9527	FALSE	0
down	BP	Ara-5	GO:0070814	hydrogen sulfide biosynthetic process	6	4	0.26	1315	5.4e-05	0.9527	FALSE	0
down	BP	Ara-5	GO:0048878	chemical homeostasis	64	11	2.83	215	9.5e-05	0.0516	FALSE	0
down	BP	Ara-6	GO:0009307	DNA restriction-modification system	6	6	0.19	1414	1.2e-09	1.00	FALSE	0
down	BP	Ara-6	GO:0042956	maltodextrin transport	5	5	0.16	1388	3.9e-08	0.99	FALSE	0
down	BP	Ara-6	GO:0043207	response to external biotic stimulus	18	8	0.58	1408	4.1e-08	1.00	FALSE	0
down	BP	Ara-6	GO:0051707	response to other organism	18	8	0.58	1409	4.1e-08	1.00	FALSE	0
down	BP	Ara-6	GO:0010272	response to silver ion	6	5	0.19	1231	2.3e-07	0.88	FALSE	0
down	BP	Ara-6	GO:0006304	DNA modification	15	6	0.48	1406	4.8e-06	1.00	FALSE	0
down	BP	Ara-6	GO:0015834	peptidoglycan-associated peptide transpo...	5	4	0.16	1394	5.8e-06	1.00	FALSE	0
down	BP	Ara-6	GO:0009605	response to external stimulus	111	14	3.58	506	1.3e-05	0.30	FALSE	0
down	BP	Ara+1	GO:0055072	iron ion homeostasis	38	26	3.04	1208	1.3e-20	0.842	FALSE	0
down	BP	Ara+1	GO:0055080	cation homeostasis	58	31	4.64	1145	9.0e-20	0.784	FALSE	0
down	BP	Ara+1	GO:0050801	ion homeostasis	59	31	4.72	1157	1.8e-19	0.795	FALSE	0
down	BP	Ara+1	GO:0098771	inorganic ion homeostasis	59	31	4.72	1158	1.8e-19	0.795	FALSE	0
down	BP	Ara+1	GO:0048878	chemical homeostasis	64	32	5.12	1209	3.1e-19	0.847	FALSE	0
down	BP	Ara+1	GO:0033212	iron import into cell	18	16	1.44	1299	2.9e-16	0.927	FALSE	0
down	BP	Ara+1	GO:0046916	cellular transition metal ion homeostasi...	34	21	2.72	1155	1.9e-15	0.794	FALSE	0
down	BP	Ara+1	GO:0006875	cellular metal ion homeostasis	38	22	3.04	1263	2.7e-15	0.898	FALSE	0
down	BP	Ara+1	GO:0006879	cellular iron ion homeostasis	28	19	2.24	1298	3.3e-15	0.925	FALSE	0
down	BP	Ara+1	GO:0006826	iron ion transport	46	23	3.68	1151	4.5e-14	0.787	FALSE	0
down	BP	Ara+1	GO:1901678	iron coordination entity transport	38	20	3.04	1327	6.3e-13	0.952	FALSE	0
down	BP	Ara+1	GO:0033214	siderophore-dependent iron import into c...	13	12	1.04	1319	7.5e-13	0.947	FALSE	0
down	BP	Ara+1	GO:0019634	organic phosphonate metabolic process	10	10	0.8	1411	1.0e-11	0.999	FALSE	0
down	BP	Ara+1	GO:0065008	regulation of biological quality	162	38	12.96	393	4.8e-10	0.162	FALSE	0
down	BP	Ara+1	GO:0019700	organic phosphonate catabolic process	8	8	0.64	1412	1.7e-09	0.999	FALSE	0
down	BP	Ara+1	GO:0006811	ion transport	578	82	46.23	1284	1.9e-08	0.915	FALSE	0
down	BP	Ara+1	GO:0070813	hydrogen sulfide metabolic process	6	6	0.48	1367	2.7e-07	0.974	FALSE	0
down	BP	Ara+1	GO:0070814	hydrogen sulfide biosynthetic process	6	6	0.48	1368	2.7e-07	0.974	FALSE	0
down	BP	Ara+1	GO:0042956	maltodextrin transport	5	5	0.4	1342	3.3e-06	0.960	FALSE	0
down	BP	Ara+1	GO:0042930	enterobactin transport	8	6	0.64	1292	6.5e-06	0.921	FALSE	0
down	BP	Ara+1	GO:0009238	enterobactin metabolic process	9	6	0.72	635	1.8e-05	0.346	FALSE	0
down	BP	Ara+1	GO:0030638	polyketide metabolic process	9	6	0.72	636	1.8e-05	0.346	FALSE	0
down	BP	Ara+1	GO:0033067	macrolide metabolic process	9	6	0.72	637	1.8e-05	0.346	FALSE	0
down	BP	Ara+1	GO:1901334	lactone metabolic process	9	6	0.72	638	1.8e-05	0.346	FALSE	0
down	BP	Ara+1	GO:0015685	ferric-enterobactin import into cell	6	5	0.48	1216	1.9e-05	0.857	FALSE	0
down	BP	Ara+1	GO:0009712	catechol-containing compound metabolic p...	10	6	0.8	378	4.2e-05	0.147	FALSE	0
down	BP	Ara+1	GO:0009237	siderophore metabolic process	11	6	0.88	823	8.7e-05	0.482	FALSE	0
down	BP	Ara+1	GO:0018958	phenol-containing compound metabolic pro...	11	6	0.88	438	8.7e-05	0.194	FALSE	0
down	BP	Ara+2	GO:0070813	hydrogen sulfide metabolic process	6	6	0.4	1360	9.9e-08	0.98	FALSE	0
down	BP	Ara+2	GO:0070814	hydrogen sulfide biosynthetic process	6	6	0.4	1361	9.9e-08	0.98	FALSE	0
down	BP	Ara+2	GO:0042956	maltodextrin transport	5	5	0.34	1337	1.5e-06	0.97	FALSE	0
down	BP	Ara+2	GO:0048870	cell motility	51	14	3.43	1304	4.6e-06	0.95	FALSE	0
down	BP	Ara+2	GO:0051674	localization of cell	51	14	3.43	1305	4.6e-06	0.95	FALSE	0
down	BP	Ara+2	GO:0010272	response to silver ion	6	5	0.4	1316	8.4e-06	0.96	FALSE	0
down	BP	Ara+2	GO:0034635	glutathione transport	6	5	0.4	1235	8.4e-06	0.91	FALSE	0
down	BP	Ara+2	GO:0044272	sulfur compound biosynthetic process	64	15	4.3	1293	1.7e-05	0.94	FALSE	0
down	BP	Ara+3	GO:0042956	maltodextrin transport	5	5	0.41	1295	3.9e-06	0.950	FALSE	0
down	BP	Ara+3	GO:0010272	response to silver ion	6	5	0.49	1358	2.2e-05	0.985	FALSE	0
down	BP	Ara+3	GO:0043207	response to external biotic stimulus	18	8	1.47	1408	4.4e-05	1.000	FALSE	0
down	BP	Ara+3	GO:0051707	response to other organism	18	8	1.47	1409	4.4e-05	1.000	FALSE	0
down	BP	Ara+3	GO:0048870	cell motility	52	14	4.24	1031	5.5e-05	0.710	FALSE	0
down	BP	Ara+3	GO:0051674	localization of cell	52	14	4.24	1032	5.5e-05	0.710	FALSE	0
down	BP	Ara+4	GO:0048870	cell motility	52	13	2.01	1210	4.9e-08	0.90366	FALSE	0
down	BP	Ara+4	GO:0051674	localization of cell	52	13	2.01	1211	4.9e-08	0.90366	FALSE	0
down	BP	Ara+4	GO:0042956	maltodextrin transport	5	5	0.19	1371	8.7e-08	0.99084	FALSE	0
down	BP	Ara+4	GO:0044262	cellular carbohydrate metabolic process	221	25	8.55	1248	7.6e-07	0.92715	FALSE	0
down	BP	Ara+4	GO:0046916	cellular transition metal ion homeostasi...	34	9	1.32	92	3.8e-06	0.00363	FALSE	0
down	BP	Ara+4	GO:0006875	cellular metal ion homeostasis	38	9	1.47	101	1.0e-05	0.00495	FALSE	0
down	BP	Ara+4	GO:0055080	cation homeostasis	58	11	2.24	36	1.1e-05	0.00027	FALSE	0
down	BP	Ara+4	GO:0050801	ion homeostasis	59	11	2.28	24	1.2e-05	0.00013	FALSE	0
down	BP	Ara+4	GO:0098771	inorganic ion homeostasis	59	11	2.28	25	1.2e-05	0.00013	FALSE	0
down	BP	Ara+4	GO:0048878	chemical homeostasis	64	11	2.48	21	2.8e-05	8.1e-05	FALSE	0
down	BP	Ara+4	GO:0010272	response to silver ion	6	4	0.23	1238	3.2e-05	0.92079	FALSE	0
down	BP	Ara+4	GO:0033212	iron import into cell	18	6	0.7	99	4.1e-05	0.00421	FALSE	0
down	BP	Ara+4	GO:0055072	iron ion homeostasis	38	8	1.47	23	8.2e-05	0.00013	FALSE	0
down	BP	Ara+5	GO:0006826	iron ion transport	46	20	2.53	388	4.2e-14	0.193	FALSE	0
down	BP	Ara+5	GO:0055072	iron ion homeostasis	38	18	2.09	726	1.3e-13	0.498	FALSE	0
down	BP	Ara+5	GO:1901678	iron coordination entity transport	38	18	2.09	257	1.3e-13	0.074	FALSE	0
down	BP	Ara+5	GO:0055080	cation homeostasis	58	19	3.18	594	7.5e-11	0.371	FALSE	0
down	BP	Ara+5	GO:0050801	ion homeostasis	59	19	3.24	626	1.1e-10	0.394	FALSE	0
down	BP	Ara+5	GO:0098771	inorganic ion homeostasis	59	19	3.24	627	1.1e-10	0.394	FALSE	0
down	BP	Ara+5	GO:0033212	iron import into cell	18	11	0.99	372	2.6e-10	0.179	FALSE	0
down	BP	Ara+5	GO:0048878	chemical homeostasis	64	19	3.51	735	5.2e-10	0.506	FALSE	0
down	BP	Ara+5	GO:0033214	siderophore-dependent iron import into c...	13	9	0.71	764	2.4e-09	0.546	FALSE	0
down	BP	Ara+5	GO:0048870	cell motility	51	15	2.8	1352	4.4e-08	0.979	FALSE	0
down	BP	Ara+5	GO:0051674	localization of cell	51	15	2.8	1353	4.4e-08	0.979	FALSE	0
down	BP	Ara+5	GO:0006879	cellular iron ion homeostasis	28	11	1.54	797	1.1e-07	0.575	FALSE	0
down	BP	Ara+5	GO:0042956	maltodextrin transport	5	5	0.27	1366	5.0e-07	0.982	FALSE	0
down	BP	Ara+5	GO:0046916	cellular transition metal ion homeostasi...	34	11	1.87	579	1.1e-06	0.364	FALSE	0
down	BP	Ara+5	GO:0006811	ion transport	573	57	31.46	129	1.6e-06	0.017	FALSE	0
down	BP	Ara+5	GO:0065008	regulation of biological quality	162	25	8.89	1387	1.6e-06	0.996	FALSE	0
down	BP	Ara+5	GO:0006875	cellular metal ion homeostasis	38	11	2.09	525	3.7e-06	0.318	FALSE	0
down	BP	Ara+5	GO:0034755	iron ion transmembrane transport	13	6	0.71	753	3.3e-05	0.529	FALSE	0
down	BP	Ara+5	GO:0017004	cytochrome complex assembly	15	6	0.82	444	8.9e-05	0.252	FALSE	0
down	CC	Ara-1	GO:0098533	ATPase dependent transmembrane transport...	127	13	4.71	63	0.00065	0.3662	TRUE	9
down	CC	Ara-1	GO:1902495	transmembrane transporter complex	137	13	5.08	65	0.00133	0.3839	TRUE	9
down	CC	Ara-1	GO:1904949	ATPase complex	137	13	5.08	66	0.00133	0.3839	TRUE	9
down	CC	Ara-1	GO:1990351	transporter complex	141	13	5.23	64	0.00174	0.3720	TRUE	9
down	CC	Ara-1	GO:0030313	cell envelope	286	17	10.6	119	0.03121	0.9803	TRUE	9
down	CC	Ara-1	GO:0031975	envelope	287	17	10.64	120	0.03216	0.9815	TRUE	9
down	CC	Ara-2	GO:0098533	ATPase dependent transmembrane transport...	127	29	15.11	21	0.00033	0.1377	TRUE	9
down	CC	Ara-2	GO:1902495	transmembrane transporter complex	138	30	16.42	46	0.00063	0.2502	TRUE	9
down	CC	Ara-2	GO:1990351	transporter complex	142	30	16.89	28	0.00105	0.1858	TRUE	9
down	CC	Ara-2	GO:1904949	ATPase complex	137	29	16.3	14	0.00123	0.0548	TRUE	9
down	CC	Ara-2	GO:0030313	cell envelope	295	37	35.09	95	0.41134	0.7602	FALSE	9
down	CC	Ara-2	GO:0031975	envelope	296	37	35.21	94	0.42027	0.7542	FALSE	9
down	CC	Ara-3	GO:1902495	transmembrane transporter complex	137	35	19.32	93	0.00025	0.61311	TRUE	9
down	CC	Ara-3	GO:1990351	transporter complex	141	35	19.89	99	0.00046	0.73938	TRUE	9
down	CC	Ara-3	GO:0098533	ATPase dependent transmembrane transport...	127	32	17.91	90	0.00061	0.58906	TRUE	9
down	CC	Ara-3	GO:1904949	ATPase complex	137	33	19.32	63	0.00117	0.38081	TRUE	9
down	CC	Ara-3	GO:0030313	cell envelope	284	42	40.06	42	0.42853	0.19473	FALSE	9
down	CC	Ara-3	GO:0031975	envelope	285	42	40.2	41	0.43865	0.17872	FALSE	9
down	CC	Ara-4	GO:0098533	ATPase dependent transmembrane transport...	127	22	10.77	59	0.0011	0.4860	TRUE	9
down	CC	Ara-4	GO:1902495	transmembrane transporter complex	138	23	11.7	42	0.0014	0.3473	TRUE	9
down	CC	Ara-4	GO:1990351	transporter complex	142	23	12.04	54	0.0021	0.4343	TRUE	9
down	CC	Ara-4	GO:1904949	ATPase complex	137	22	11.62	62	0.0029	0.5190	TRUE	9
down	CC	Ara-4	GO:0030313	cell envelope	295	38	25.01	120	0.0066	0.9874	TRUE	9
down	CC	Ara-4	GO:0031975	envelope	296	38	25.1	119	0.0070	0.9871	TRUE	9
down	CC	Ara-5	GO:1902495	transmembrane transporter complex	138	13	5.77	26	0.0046	0.0762	TRUE	9
down	CC	Ara-5	GO:0030313	cell envelope	295	22	12.34	120	0.0048	0.9845	TRUE	9
down	CC	Ara-5	GO:0031975	envelope	296	22	12.38	119	0.0050	0.9843	TRUE	9
down	CC	Ara-5	GO:1990351	transporter complex	142	13	5.94	27	0.0059	0.0867	TRUE	9
down	CC	Ara-5	GO:0098533	ATPase dependent transmembrane transport...	127	12	5.31	20	0.0063	0.0568	TRUE	9
down	CC	Ara-5	GO:1904949	ATPase complex	137	12	5.73	15	0.0114	0.0436	TRUE	9
down	CC	Ara-6	GO:1902495	transmembrane transporter complex	138	12	4.22	45	0.00080	0.29416	TRUE	9
down	CC	Ara-6	GO:1990351	transporter complex	142	12	4.34	33	0.00103	0.19775	TRUE	9
down	CC	Ara-6	GO:0098533	ATPase dependent transmembrane transport...	127	11	3.88	57	0.00139	0.45495	TRUE	9
down	CC	Ara-6	GO:1904949	ATPase complex	137	11	4.19	69	0.00257	0.65190	TRUE	9
down	CC	Ara-6	GO:0030313	cell envelope	295	15	9.02	30	0.03106	0.15467	TRUE	9
down	CC	Ara-6	GO:0031975	envelope	296	15	9.05	28	0.03190	0.13534	TRUE	9
down	CC	Ara+1	GO:1902495	transmembrane transporter complex	138	30	11.16	111	2.6e-07	0.926	FALSE	9
down	CC	Ara+1	GO:0098533	ATPase dependent transmembrane transport...	127	28	10.27	106	5.0e-07	0.911	FALSE	9
down	CC	Ara+1	GO:1990351	transporter complex	142	30	11.48	113	5.1e-07	0.931	FALSE	9
down	CC	Ara+1	GO:1904949	ATPase complex	137	29	11.08	102	7.7e-07	0.864	FALSE	9
down	CC	Ara+1	GO:0030313	cell envelope	294	41	23.77	116	0.00025	0.947	TRUE	9
down	CC	Ara+1	GO:0031975	envelope	295	41	23.85	115	0.00027	0.947	TRUE	9
down	CC	Ara+2	GO:0030313	cell envelope	290	34	17.88	108	0.00014	0.97792	TRUE	9
down	CC	Ara+2	GO:0031975	envelope	291	34	17.94	109	0.00015	0.97828	TRUE	9
down	CC	Ara+2	GO:1990351	transporter complex	142	19	8.75	30	0.00100	0.01712	TRUE	9
down	CC	Ara+2	GO:1904949	ATPase complex	137	18	8.45	16	0.00169	0.00216	TRUE	9
down	CC	Ara+2	GO:1902495	transmembrane transporter complex	138	18	8.51	27	0.00184	0.01280	TRUE	9
down	CC	Ara+2	GO:0098533	ATPase dependent transmembrane transport...	127	17	7.83	23	0.00185	0.00515	TRUE	9
down	CC	Ara+3	GO:0031975	envelope	296	34	24.56	122	0.02990	0.99021	TRUE	9
down	CC	Ara+3	GO:0030313	cell envelope	295	33	24.48	123	0.04494	0.99054	TRUE	9
down	CC	Ara+3	GO:1904949	ATPase complex	137	14	11.37	92	0.25244	0.86056	FALSE	9
down	CC	Ara+3	GO:1902495	transmembrane transporter complex	138	14	11.45	80	0.26126	0.78483	FALSE	9
down	CC	Ara+3	GO:0098533	ATPase dependent transmembrane transport...	127	13	10.54	82	0.26126	0.81375	FALSE	9
down	CC	Ara+3	GO:1990351	transporter complex	142	14	11.78	79	0.29761	0.76797	FALSE	9
down	CC	Ara+4	GO:1902495	transmembrane transporter complex	138	12	5.17	26	0.00511	0.0783	TRUE	9
down	CC	Ara+4	GO:1990351	transporter complex	142	12	5.32	24	0.00643	0.0679	TRUE	9
down	CC	Ara+4	GO:0098533	ATPase dependent transmembrane transport...	127	11	4.76	28	0.00753	0.0874	TRUE	9
down	CC	Ara+4	GO:0030313	cell envelope	295	19	11.06	36	0.01284	0.1390	TRUE	9
down	CC	Ara+4	GO:1904949	ATPase complex	137	11	5.14	29	0.01305	0.0887	TRUE	9
down	CC	Ara+4	GO:0031975	envelope	296	19	11.09	35	0.01329	0.1267	TRUE	9
down	CC	Ara+5	GO:0030313	cell envelope	289	31	15.71	86	0.00014	0.74945	TRUE	9
down	CC	Ara+5	GO:0031975	envelope	290	31	15.76	87	0.00015	0.75642	TRUE	9
down	CC	Ara+5	GO:1902495	transmembrane transporter complex	138	18	7.5	24	0.00041	0.03369	TRUE	9
down	CC	Ara+5	GO:0098533	ATPase dependent transmembrane transport...	127	17	6.9	28	0.00044	0.05137	TRUE	9
down	CC	Ara+5	GO:1990351	transporter complex	142	18	7.72	25	0.00059	0.03813	TRUE	9
down	CC	Ara+5	GO:1904949	ATPase complex	137	17	7.45	29	0.00108	0.05567	TRUE	9
down	CC	Ara-1	GO:0098797	plasma membrane protein complex	161	13	5.97	45	0.00562	0.2479	TRUE	7
down	CC	Ara-1	GO:0098796	membrane protein complex	209	15	7.75	42	0.00885	0.2028	TRUE	7
down	CC	Ara-1	GO:0042597	periplasmic space	233	15	8.64	123	0.02258	0.9902	TRUE	7
down	CC	Ara-2	GO:0098796	membrane protein complex	211	51	25.1	91	2.2e-07	0.7405	FALSE	7
down	CC	Ara-2	GO:0098797	plasma membrane protein complex	161	42	19.15	19	3.2e-07	0.1293	FALSE	7
down	CC	Ara-2	GO:0042597	periplasmic space	239	33	28.43	115	0.21137	0.9358	FALSE	7
down	CC	Ara-3	GO:0098796	membrane protein complex	209	56	29.48	54	5.5e-07	0.31058	FALSE	7
down	CC	Ara-3	GO:0098797	plasma membrane protein complex	161	44	22.71	110	5.9e-06	0.85885	FALSE	7
down	CC	Ara-3	GO:0042597	periplasmic space	231	34	32.58	33	0.45418	0.13751	FALSE	7
down	CC	Ara-4	GO:0098797	plasma membrane protein complex	161	22	13.65	46	0.0197	0.3815	TRUE	7
down	CC	Ara-4	GO:0098796	membrane protein complex	211	27	17.89	37	0.0232	0.3089	TRUE	7
down	CC	Ara-4	GO:0042597	periplasmic space	239	29	20.26	83	0.0361	0.7345	TRUE	7
down	CC	Ara-5	GO:0098797	plasma membrane protein complex	161	15	6.74	21	0.0026	0.0668	TRUE	7
down	CC	Ara-5	GO:0098796	membrane protein complex	211	18	8.83	55	0.0026	0.4494	TRUE	7
down	CC	Ara-5	GO:0042597	periplasmic space	239	18	10	123	0.0099	0.9944	TRUE	7
down	CC	Ara-6	GO:0098796	membrane protein complex	211	15	6.45	95	0.00145	0.88187	TRUE	7
down	CC	Ara-6	GO:0098797	plasma membrane protein complex	161	12	4.92	67	0.00306	0.64005	TRUE	7
down	CC	Ara-6	GO:0042597	periplasmic space	239	10	7.31	25	0.19031	0.07482	FALSE	7
down	CC	Ara+1	GO:0098797	plasma membrane protein complex	161	32	13.02	58	8.8e-07	0.261	FALSE	7
down	CC	Ara+1	GO:0098796	membrane protein complex	210	35	16.98	59	1.8e-05	0.270	FALSE	7
down	CC	Ara+1	GO:0042597	periplasmic space	239	34	19.32	123	0.00063	0.980	TRUE	7
down	CC	Ara+2	GO:0098796	membrane protein complex	210	25	12.95	14	0.00095	0.00039	TRUE	7
down	CC	Ara+2	GO:0042597	periplasmic space	236	24	14.55	98	0.00975	0.91449	TRUE	7
down	CC	Ara+2	GO:0098797	plasma membrane protein complex	161	18	9.93	8	0.00979	3.5e-05	TRUE	7
down	CC	Ara+3	GO:0098796	membrane protein complex	211	24	17.51	30	0.06963	0.13270	FALSE	7
down	CC	Ara+3	GO:0042597	periplasmic space	239	22	19.83	98	0.34832	0.89223	FALSE	7
down	CC	Ara+3	GO:0098797	plasma membrane protein complex	161	14	13.36	18	0.48264	0.01895	FALSE	7
down	CC	Ara+4	GO:0098796	membrane protein complex	211	14	7.91	39	0.02558	0.2062	TRUE	7
down	CC	Ara+4	GO:0042597	periplasmic space	239	15	8.96	98	0.03287	0.7762	TRUE	7
down	CC	Ara+4	GO:0098797	plasma membrane protein complex	161	11	6.03	33	0.03840	0.1049	TRUE	7
down	CC	Ara+5	GO:0042597	periplasmic space	235	25	12.77	67	0.00077	0.48680	TRUE	7
down	CC	Ara+5	GO:0098797	plasma membrane protein complex	161	19	8.75	9	0.00102	4.2e-06	TRUE	7
down	CC	Ara+5	GO:0098796	membrane protein complex	210	22	11.41	8	0.00203	4.8e-07	TRUE	7
down	CC	Ara-1	GO:0043228	non-membrane-bounded organelle	112	12	4.15	7	0.00070	1.6e-09	TRUE	6
down	CC	Ara-1	GO:0043226	organelle	119	12	4.41	8	0.00121	1.1e-08	TRUE	6
down	CC	Ara-1	GO:0031224	intrinsic component of membrane	997	42	36.97	115	0.16910	0.9265	FALSE	6
down	CC	Ara-1	GO:0016021	integral component of membrane	971	41	36	113	0.16964	0.9071	FALSE	6
down	CC	Ara-1	GO:0016020	membrane	1218	50	45.16	109	0.18701	0.8493	FALSE	6
down	CC	Ara-1	GO:0019867	outer membrane	118	6	4.38	86	0.27131	0.6311	FALSE	6
down	CC	Ara-2	GO:0016020	membrane	1247	180	148.33	121	0.00023	0.9981	TRUE	6
down	CC	Ara-2	GO:0016021	integral component of membrane	993	148	118.12	122	0.00031	0.9987	TRUE	6
down	CC	Ara-2	GO:0031224	intrinsic component of membrane	1019	149	121.21	124	0.00081	0.9988	TRUE	6
down	CC	Ara-2	GO:0043226	organelle	120	15	14.27	31	0.47582	0.2053	FALSE	6
down	CC	Ara-2	GO:0043228	non-membrane-bounded organelle	113	14	13.44	26	0.49380	0.1734	FALSE	6
down	CC	Ara-2	GO:0019867	outer membrane	123	13	14.63	87	0.73342	0.6809	FALSE	6
down	CC	Ara-3	GO:0043228	non-membrane-bounded organelle	112	39	15.8	50	1.9e-08	0.27472	FALSE	6
down	CC	Ara-3	GO:0043226	organelle	119	40	16.78	47	3.9e-08	0.24288	FALSE	6
down	CC	Ara-3	GO:0016021	integral component of membrane	963	163	135.82	114	0.00225	0.92465	TRUE	6
down	CC	Ara-3	GO:0031224	intrinsic component of membrane	989	164	139.49	115	0.00586	0.93322	TRUE	6
down	CC	Ara-3	GO:0016020	membrane	1207	195	170.24	118	0.00735	0.98336	TRUE	6
down	CC	Ara-4	GO:0016021	integral component of membrane	993	107	84.2	118	0.0025	0.9829	TRUE	6
down	CC	Ara-4	GO:0031224	intrinsic component of membrane	1019	109	86.4	117	0.0029	0.9815	TRUE	6
down	CC	Ara-4	GO:0016020	membrane	1247	128	105.73	113	0.0049	0.9657	TRUE	6
down	CC	Ara-4	GO:0019867	outer membrane	123	18	10.43	109	0.0178	0.9469	TRUE	6
down	CC	Ara-4	GO:0043228	non-membrane-bounded organelle	113	13	9.58	21	0.1788	0.0761	FALSE	6
down	CC	Ara-4	GO:0043226	organelle	120	13	10.17	22	0.2401	0.1119	FALSE	6
down	CC	Ara-5	GO:0043228	non-membrane-bounded organelle	113	11	4.73	84	0.0071	0.7680	TRUE	6
down	CC	Ara-5	GO:0043226	organelle	120	11	5.02	83	0.0111	0.7550	TRUE	6
down	CC	Ara-5	GO:0019867	outer membrane	123	8	5.15	78	0.1448	0.6390	FALSE	6
down	CC	Ara-5	GO:0016021	integral component of membrane	993	41	41.54	96	0.6060	0.8219	FALSE	6
down	CC	Ara-5	GO:0031224	intrinsic component of membrane	1019	42	42.63	95	0.6130	0.8145	FALSE	6
down	CC	Ara-5	GO:0016020	membrane	1247	50	52.17	82	0.7232	0.7226	FALSE	6
down	CC	Ara-6	GO:0031224	intrinsic component of membrane	1019	41	31.16	92	0.01710	0.84569	TRUE	6
down	CC	Ara-6	GO:0016020	membrane	1247	48	38.13	110	0.01872	0.95033	TRUE	6
down	CC	Ara-6	GO:0016021	integral component of membrane	993	39	30.36	91	0.03168	0.83776	TRUE	6
down	CC	Ara-6	GO:0019867	outer membrane	123	8	3.76	77	0.03225	0.70924	TRUE	6
down	CC	Ara-6	GO:0043228	non-membrane-bounded organelle	113	2	3.46	8	0.86894	1.6e-05	FALSE	6
down	CC	Ara-6	GO:0043226	organelle	120	2	3.67	7	0.89023	3.2e-06	FALSE	6
down	CC	Ara+1	GO:0016021	integral component of membrane	991	91	80.12	108	0.08111	0.917	FALSE	6
down	CC	Ara+1	GO:0031224	intrinsic component of membrane	1017	92	82.22	99	0.10924	0.856	FALSE	6
down	CC	Ara+1	GO:0019867	outer membrane	122	14	9.86	120	0.11760	0.966	FALSE	6
down	CC	Ara+1	GO:0016020	membrane	1245	109	100.65	97	0.16547	0.832	FALSE	6
down	CC	Ara+1	GO:0043226	organelle	120	12	9.7	55	0.27021	0.252	FALSE	6
down	CC	Ara+1	GO:0043228	non-membrane-bounded organelle	113	11	9.14	62	0.31361	0.298	FALSE	6
down	CC	Ara+2	GO:0019867	outer membrane	119	18	7.34	122	0.00030	1.00000	TRUE	6
down	CC	Ara+2	GO:0043226	organelle	119	14	7.34	39	0.01447	0.07085	TRUE	6
down	CC	Ara+2	GO:0043228	non-membrane-bounded organelle	112	13	6.9	31	0.02018	0.01878	TRUE	6
down	CC	Ara+2	GO:0016020	membrane	1234	82	76.08	106	0.23589	0.94619	FALSE	6
down	CC	Ara+2	GO:0031224	intrinsic component of membrane	1010	66	62.27	111	0.33962	0.98397	FALSE	6
down	CC	Ara+2	GO:0016021	integral component of membrane	984	64	60.66	113	0.36161	0.98701	FALSE	6
down	CC	Ara+3	GO:0016021	integral component of membrane	993	100	82.39	124	0.00993	0.99305	TRUE	6
down	CC	Ara+3	GO:0031224	intrinsic component of membrane	1019	101	84.55	120	0.01564	0.98789	TRUE	6
down	CC	Ara+3	GO:0016020	membrane	1247	120	103.46	117	0.01833	0.97912	TRUE	6
down	CC	Ara+3	GO:0043226	organelle	120	17	9.96	56	0.01997	0.43805	TRUE	6
down	CC	Ara+3	GO:0019867	outer membrane	123	17	10.21	116	0.02495	0.97891	TRUE	6
down	CC	Ara+3	GO:0043228	non-membrane-bounded organelle	113	15	9.38	48	0.04662	0.35761	TRUE	6
down	CC	Ara+4	GO:0043228	non-membrane-bounded organelle	113	12	4.24	12	0.00092	1.8e-06	TRUE	6
down	CC	Ara+4	GO:0043226	organelle	120	12	4.5	11	0.00157	1.2e-06	TRUE	6
down	CC	Ara+4	GO:0019867	outer membrane	123	10	4.61	106	0.01636	0.8311	TRUE	6
down	CC	Ara+4	GO:0016021	integral component of membrane	992	42	37.18	31	0.20430	0.0994	FALSE	6
down	CC	Ara+4	GO:0031224	intrinsic component of membrane	1018	43	38.16	34	0.20469	0.1190	FALSE	6
down	CC	Ara+4	GO:0016020	membrane	1246	51	46.7	22	0.25051	0.0470	FALSE	6
down	CC	Ara+5	GO:0019867	outer membrane	119	14	6.47	111	0.00494	0.97635	TRUE	6
down	CC	Ara+5	GO:0043226	organelle	119	13	6.47	88	0.01234	0.80131	TRUE	6
down	CC	Ara+5	GO:0016021	integral component of membrane	982	67	53.37	89	0.01586	0.80293	TRUE	6
down	CC	Ara+5	GO:0043228	non-membrane-bounded organelle	112	12	6.09	84	0.01846	0.71733	TRUE	6
down	CC	Ara+5	GO:0031224	intrinsic component of membrane	1008	68	54.79	93	0.01948	0.83582	TRUE	6
down	CC	Ara+5	GO:0016020	membrane	1232	80	66.96	42	0.02504	0.20188	TRUE	6
down	CC	Ara-1	GO:0046930	pore complex	16	2	0.59	39	0.11664	0.1251	FALSE	5
down	CC	Ara-1	GO:0071944	cell periphery	1190	49	44.12	96	0.18435	0.7671	FALSE	5
down	CC	Ara-2	GO:0071944	cell periphery	1219	173	145	123	0.00103	0.9987	TRUE	5
down	CC	Ara-2	GO:0046930	pore complex	17	4	2.02	112	0.13777	0.9335	FALSE	5
down	CC	Ara-3	GO:0071944	cell periphery	1180	191	166.43	117	0.00759	0.97908	TRUE	5
down	CC	Ara-3	GO:0046930	pore complex	16	3	2.26	97	0.40615	0.72582	FALSE	5
down	CC	Ara-4	GO:0046930	pore complex	17	5	1.44	55	0.0124	0.4380	TRUE	5
down	CC	Ara-4	GO:0071944	cell periphery	1219	122	103.36	114	0.0177	0.9680	TRUE	5
down	CC	Ara-5	GO:0046930	pore complex	17	2	0.71	100	0.1593	0.8617	FALSE	5
down	CC	Ara-5	GO:0071944	cell periphery	1219	50	50.99	99	0.6432	0.8580	FALSE	5
down	CC	Ara-6	GO:0046930	pore complex	17	3	0.52	118	0.01376	0.97486	TRUE	5
down	CC	Ara-6	GO:0071944	cell periphery	1219	45	37.28	104	0.05396	0.93246	FALSE	5
down	CC	Ara+1	GO:0071944	cell periphery	1217	107	98.39	101	0.15529	0.860	FALSE	5
down	CC	Ara+1	GO:0046930	pore complex	16	2	1.29	90	0.37977	0.719	FALSE	5
down	CC	Ara+2	GO:0046930	pore complex	16	6	0.99	121	0.00026	1.00000	TRUE	5
down	CC	Ara+2	GO:0071944	cell periphery	1206	78	74.35	105	0.35826	0.92654	FALSE	5
down	CC	Ara+3	GO:0046930	pore complex	17	6	1.41	114	0.00181	0.97742	TRUE	5
down	CC	Ara+3	GO:0071944	cell periphery	1219	115	101.14	119	0.04216	0.98490	TRUE	5
down	CC	Ara+4	GO:0046930	pore complex	17	3	0.64	100	0.02433	0.7840	TRUE	5
down	CC	Ara+4	GO:0071944	cell periphery	1218	50	45.65	21	0.24617	0.0387	FALSE	5
down	CC	Ara+5	GO:0071944	cell periphery	1204	80	65.44	63	0.01316	0.44281	TRUE	5
down	CC	Ara+5	GO:0046930	pore complex	16	2	0.87	121	0.21916	0.99660	FALSE	5
down	CC	Ara-1	GO:0005576	extracellular region	11	2	0.41	117	0.06020	0.9778	FALSE	4
down	CC	Ara-1	GO:0030288	outer membrane-bounded periplasmic space	180	11	6.67	124	0.06630	0.9942	FALSE	4
down	CC	Ara-1	GO:0009279	cell outer membrane	110	6	4.08	88	0.22119	0.6639	FALSE	4
down	CC	Ara-2	GO:0070069	cytochrome complex	8	6	0.95	108	6.5e-05	0.9144	FALSE	4
down	CC	Ara-2	GO:0030288	outer membrane-bounded periplasmic space	185	25	22.01	71	0.28947	0.4693	FALSE	4
down	CC	Ara-2	GO:0005576	extracellular region	11	2	1.31	93	0.38763	0.7469	FALSE	4
down	CC	Ara-2	GO:0009279	cell outer membrane	115	12	13.68	81	0.74426	0.6442	FALSE	4
down	CC	Ara-3	GO:0070069	cytochrome complex	8	4	1.13	105	0.01788	0.82354	TRUE	4
down	CC	Ara-3	GO:0005576	extracellular region	11	2	1.55	51	0.48067	0.28073	FALSE	4
down	CC	Ara-3	GO:0030288	outer membrane-bounded periplasmic space	178	26	25.11	20	0.48536	0.04956	FALSE	4
down	CC	Ara-4	GO:0005576	extracellular region	11	4	0.93	85	0.0113	0.7521	TRUE	4
down	CC	Ara-4	GO:0009279	cell outer membrane	115	16	9.75	106	0.0378	0.9374	TRUE	4
down	CC	Ara-4	GO:0030288	outer membrane-bounded periplasmic space	185	21	15.69	72	0.1188	0.5673	FALSE	4
down	CC	Ara-4	GO:0070069	cytochrome complex	8	2	0.68	57	0.1489	0.4797	FALSE	4
down	CC	Ara-5	GO:0030288	outer membrane-bounded periplasmic space	185	14	7.74	125	0.0217	0.9997	TRUE	4
down	CC	Ara-5	GO:0005576	extracellular region	11	2	0.46	117	0.0757	0.9718	FALSE	4
down	CC	Ara-5	GO:0009279	cell outer membrane	115	8	4.81	80	0.1093	0.7113	FALSE	4
down	CC	Ara-6	GO:0070069	cytochrome complex	8	3	0.24	115	0.00138	0.96815	TRUE	4
down	CC	Ara-6	GO:0005576	extracellular region	11	3	0.34	35	0.00381	0.20426	TRUE	4
down	CC	Ara-6	GO:0009279	cell outer membrane	115	7	3.52	75	0.05948	0.69832	FALSE	4
down	CC	Ara-6	GO:0030288	outer membrane-bounded periplasmic space	185	8	5.66	20	0.20127	0.03894	FALSE	4
down	CC	Ara+1	GO:0030288	outer membrane-bounded periplasmic space	185	27	14.96	117	0.00162	0.954	TRUE	4
down	CC	Ara+1	GO:0005576	extracellular region	11	3	0.89	124	0.05413	0.991	FALSE	4
down	CC	Ara+1	GO:0009279	cell outer membrane	114	14	9.22	121	0.07659	0.968	FALSE	4
down	CC	Ara+2	GO:0009279	cell outer membrane	111	18	6.84	120	0.00012	1.00000	TRUE	4
down	CC	Ara+2	GO:0005576	extracellular region	11	4	0.68	103	0.00341	0.92155	TRUE	4
down	CC	Ara+2	GO:0030288	outer membrane-bounded periplasmic space	183	19	11.28	97	0.01712	0.90118	TRUE	4
down	CC	Ara+2	GO:0070069	cytochrome complex	8	1	0.49	74	0.40311	0.64573	FALSE	4
down	CC	Ara+3	GO:0070069	cytochrome complex	8	4	0.66	113	0.00256	0.97552	TRUE	4
down	CC	Ara+3	GO:0009279	cell outer membrane	115	16	9.54	118	0.02760	0.98033	TRUE	4
down	CC	Ara+3	GO:0005576	extracellular region	11	3	0.91	93	0.05773	0.87592	FALSE	4
down	CC	Ara+3	GO:0030288	outer membrane-bounded periplasmic space	185	18	15.35	86	0.28199	0.82287	FALSE	4
down	CC	Ara+4	GO:0070069	cytochrome complex	8	2	0.3	93	0.03422	0.7488	TRUE	4
down	CC	Ara+4	GO:0005576	extracellular region	11	2	0.41	105	0.06245	0.8297	FALSE	4
down	CC	Ara+4	GO:0009279	cell outer membrane	115	8	4.31	89	0.06684	0.7092	FALSE	4
down	CC	Ara+4	GO:0030288	outer membrane-bounded periplasmic space	185	11	6.93	25	0.08710	0.0765	FALSE	4
down	CC	Ara+5	GO:0030288	outer membrane-bounded periplasmic space	182	19	9.89	49	0.00433	0.28397	TRUE	4
down	CC	Ara+5	GO:0009279	cell outer membrane	111	13	6.03	114	0.00696	0.98720	TRUE	4
down	CC	Ara+5	GO:0005576	extracellular region	11	3	0.6	44	0.01950	0.22731	TRUE	4
down	CC	Ara+5	GO:0070069	cytochrome complex	8	2	0.43	16	0.06782	0.00601	FALSE	4
down	CC	Ara-1	GO:0042995	cell projection	43	12	1.59	125	2.1e-08	0.9968	FALSE	3
down	CC	Ara-1	GO:1902494	catalytic complex	282	15	10.46	33	0.09320	0.0788	FALSE	3
down	CC	Ara-1	GO:0030312	external encapsulating structure	121	6	4.49	95	0.29082	0.7466	FALSE	3
down	CC	Ara-2	GO:1902494	catalytic complex	282	50	33.54	6	0.00189	0.0117	TRUE	3
down	CC	Ara-2	GO:0042995	cell projection	49	13	5.83	79	0.00392	0.5966	TRUE	3
down	CC	Ara-2	GO:0030312	external encapsulating structure	126	13	14.99	80	0.76475	0.6431	FALSE	3
down	CC	Ara-3	GO:0042995	cell projection	38	17	5.36	122	5.0e-06	0.99651	FALSE	3
down	CC	Ara-3	GO:1902494	catalytic complex	282	59	39.77	77	0.00085	0.43266	TRUE	3
down	CC	Ara-4	GO:0042995	cell projection	48	18	4.07	124	3.0e-08	1.0000	FALSE	3
down	CC	Ara-4	GO:0030312	external encapsulating structure	126	17	10.68	101	0.0425	0.9094	TRUE	3
down	CC	Ara-4	GO:1902494	catalytic complex	282	26	23.91	82	0.4050	0.7240	FALSE	3
down	CC	Ara-5	GO:0042995	cell projection	49	11	2.05	108	3.5e-06	0.8943	FALSE	3
down	CC	Ara-5	GO:1902494	catalytic complex	282	17	11.8	8	0.0798	0.0201	FALSE	3
down	CC	Ara-5	GO:0030312	external encapsulating structure	126	8	5.27	88	0.1594	0.7837	FALSE	3
down	CC	Ara-6	GO:0030312	external encapsulating structure	126	7	3.85	83	0.08781	0.75205	FALSE	3
down	CC	Ara-6	GO:1902494	catalytic complex	282	12	8.62	98	0.14701	0.89708	FALSE	3
down	CC	Ara-6	GO:0042995	cell projection	48	1	1.47	38	0.77772	0.22727	FALSE	3
down	CC	Ara+1	GO:1902494	catalytic complex	282	44	22.8	65	7.9e-06	0.314	FALSE	3
down	CC	Ara+1	GO:0042995	cell projection	49	12	3.96	95	0.00039	0.816	TRUE	3
down	CC	Ara+1	GO:0030312	external encapsulating structure	125	14	10.11	119	0.13579	0.965	FALSE	3
down	CC	Ara+2	GO:0042995	cell projection	46	11	2.84	96	7.9e-05	0.89932	FALSE	3
down	CC	Ara+2	GO:0030312	external encapsulating structure	122	18	7.52	123	0.00041	1.00000	TRUE	3
down	CC	Ara+2	GO:1902494	catalytic complex	282	21	17.39	12	0.22090	0.00022	FALSE	3
down	CC	Ara+3	GO:0042995	cell projection	49	13	4.07	94	0.00012	0.88119	TRUE	3
down	CC	Ara+3	GO:0030312	external encapsulating structure	126	16	10.45	115	0.05737	0.97838	FALSE	3
down	CC	Ara+3	GO:1902494	catalytic complex	282	25	23.4	39	0.40997	0.17794	FALSE	3
down	CC	Ara+4	GO:0042995	cell projection	49	11	1.84	119	1.2e-06	0.9189	FALSE	3
down	CC	Ara+4	GO:0030312	external encapsulating structure	126	8	4.72	73	0.10125	0.5057	FALSE	3
down	CC	Ara+4	GO:1902494	catalytic complex	282	12	10.57	32	0.37836	0.1048	FALSE	3
down	CC	Ara+5	GO:0042995	cell projection	45	11	2.45	90	2.0e-05	0.81950	FALSE	3
down	CC	Ara+5	GO:0030312	external encapsulating structure	122	13	6.63	119	0.01503	0.98972	TRUE	3
down	CC	Ara+5	GO:1902494	catalytic complex	282	23	15.33	10	0.03220	0.00024	TRUE	3
down	CC	Ara-1	GO:0098567	periplasmic side of plasma membrane	9	2	0.33	71	0.04134	0.4375	TRUE	2
down	CC	Ara-1	GO:0005886	plasma membrane	1094	43	40.56	101	0.34211	0.8050	FALSE	2
down	CC	Ara-1	GO:0005887	integral component of plasma membrane	519	18	19.24	53	0.66659	0.3287	FALSE	2
down	CC	Ara-1	GO:0032991	protein-containing complex	575	20	21.32	16	0.66813	9.6e-05	FALSE	2
down	CC	Ara-2	GO:0005886	plasma membrane	1119	163	133.11	125	0.00041	0.9994	TRUE	2
down	CC	Ara-2	GO:0005887	integral component of plasma membrane	527	76	62.69	116	0.03594	0.9453	TRUE	2
down	CC	Ara-2	GO:0032991	protein-containing complex	577	76	68.64	72	0.18391	0.4987	FALSE	2
down	CC	Ara-3	GO:0032991	protein-containing complex	575	114	81.1	15	2.2e-05	0.02493	FALSE	2
down	CC	Ara-3	GO:0005886	plasma membrane	1085	177	153.03	119	0.00813	0.99353	TRUE	2
down	CC	Ara-3	GO:0005887	integral component of plasma membrane	516	90	72.78	120	0.01496	0.99361	TRUE	2
down	CC	Ara-4	GO:0005887	integral component of plasma membrane	527	54	44.68	121	0.0953	0.9939	FALSE	2
down	CC	Ara-4	GO:0005886	plasma membrane	1119	106	94.88	116	0.1301	0.9752	FALSE	2
down	CC	Ara-4	GO:0032991	protein-containing complex	577	45	48.92	63	0.8272	0.5234	FALSE	2
down	CC	Ara-5	GO:0032991	protein-containing complex	577	25	24.14	11	0.4776	0.0246	FALSE	2
down	CC	Ara-5	GO:0005887	integral component of plasma membrane	527	22	22.05	110	0.5618	0.9028	FALSE	2
down	CC	Ara-5	GO:0005886	plasma membrane	1119	42	46.81	75	0.8656	0.6169	FALSE	2
down	CC	Ara-6	GO:0032991	protein-containing complex	577	21	17.64	39	0.21569	0.24101	FALSE	2
down	CC	Ara-6	GO:0005886	plasma membrane	1119	38	34.22	105	0.22875	0.93252	FALSE	2
down	CC	Ara-6	GO:0005887	integral component of plasma membrane	527	18	16.12	116	0.33998	0.96989	FALSE	2
down	CC	Ara+1	GO:0032991	protein-containing complex	576	65	46.57	68	0.00183	0.401	TRUE	2
down	CC	Ara+1	GO:0005887	integral component of plasma membrane	527	48	42.61	122	0.21065	0.971	FALSE	2
down	CC	Ara+1	GO:0005886	plasma membrane	1118	93	90.38	69	0.42538	0.408	FALSE	2
down	CC	Ara+2	GO:0032991	protein-containing complex	576	46	35.51	33	0.03429	0.03448	TRUE	2
down	CC	Ara+3	GO:0005887	integral component of plasma membrane	527	52	43.72	99	0.09951	0.89544	FALSE	2
down	CC	Ara+3	GO:0005886	plasma membrane	1119	100	92.84	111	0.20602	0.96610	FALSE	2
down	CC	Ara+3	GO:0032991	protein-containing complex	577	47	47.87	59	0.61438	0.46246	FALSE	2
down	CC	Ara+4	GO:0005887	integral component of plasma membrane	527	21	19.75	47	0.43462	0.2702	FALSE	2
down	CC	Ara+4	GO:0005886	plasma membrane	1118	42	41.9	20	0.56329	0.0241	FALSE	2
down	CC	Ara+4	GO:0032991	protein-containing complex	577	21	21.63	15	0.62098	0.0017	FALSE	2
down	CC	Ara+5	GO:0098567	periplasmic side of plasma membrane	9	4	0.49	124	0.00090	0.99984	TRUE	2
down	CC	Ara+5	GO:0005886	plasma membrane	1108	67	60.22	41	0.17493	0.19777	FALSE	2
down	CC	Ara+5	GO:0005887	integral component of plasma membrane	522	33	28.37	104	0.21005	0.90020	FALSE	2
down	CC	Ara+5	GO:0032991	protein-containing complex	576	33	31.31	11	0.43033	0.00056	FALSE	2
down	CC	Ara-1	GO:0009897	external side of plasma membrane	21	2	0.78	104	0.18162	0.8074	FALSE	1
down	CC	Ara-1	GO:0098552	side of membrane	66	4	2.45	77	0.22735	0.4895	FALSE	1
down	CC	Ara-1	GO:0009986	cell surface	25	2	0.93	78	0.23664	0.5292	FALSE	1
down	CC	Ara-1	GO:0045203	integral component of cell outer membran...	13	1	0.48	51	0.38878	0.2978	FALSE	1
down	CC	Ara-1	GO:0031226	intrinsic component of plasma membrane	534	20	19.8	74	0.52101	0.4725	FALSE	1
down	CC	Ara-1	GO:0019897	extrinsic component of plasma membrane	20	1	0.74	50	0.53158	0.2929	FALSE	1
down	CC	Ara-1	GO:0019898	extrinsic component of membrane	23	1	0.85	48	0.58215	0.2790	FALSE	1
down	CC	Ara-1	GO:0009289	pilus	28	1	1.04	94	0.65471	0.7409	FALSE	1
down	CC	Ara-1	GO:0031230	intrinsic component of cell outer membra...	35	1	1.3	75	0.73578	0.4796	FALSE	1
down	CC	Ara-1	GO:1990204	oxidoreductase complex	63	1	2.34	21	0.91006	0.0089	FALSE	1
down	CC	Ara-1	GO:0043232	intracellular non-membrane-bounded organ...	97	1	3.6	1	0.97608	3.1e-13	FALSE	1
down	CC	Ara-1	GO:0043229	intracellular organelle	104	1	3.86	6	0.98183	6.4e-12	FALSE	1
down	CC	Ara-2	GO:0098803	respiratory chain complex	25	13	2.97	101	1.2e-06	0.8325	FALSE	1
down	CC	Ara-2	GO:0070470	plasma membrane respirasome	24	12	2.85	96	5.2e-06	0.7693	FALSE	1
down	CC	Ara-2	GO:1990204	oxidoreductase complex	63	19	7.49	74	8.0e-05	0.5045	FALSE	1
down	CC	Ara-2	GO:0031226	intrinsic component of plasma membrane	542	76	64.47	119	0.06360	0.9674	FALSE	1
down	CC	Ara-2	GO:0045273	respiratory chain complex II	6	2	0.71	35	0.15557	0.2145	FALSE	1
down	CC	Ara-2	GO:0019897	extrinsic component of plasma membrane	20	4	2.38	118	0.21228	0.9641	FALSE	1
down	CC	Ara-2	GO:0019898	extrinsic component of membrane	23	4	2.74	102	0.29521	0.8332	FALSE	1
down	CC	Ara-2	GO:0045203	integral component of cell outer membran...	14	2	1.67	109	0.51482	0.9254	FALSE	1
down	CC	Ara-2	GO:0044569	[Ni-Fe] hydrogenase complex	12	1	1.43	98	0.78516	0.7914	FALSE	1
down	CC	Ara-3	GO:0043232	intracellular non-membrane-bounded organ...	97	28	13.68	17	0.00012	0.03523	TRUE	1
down	CC	Ara-3	GO:0043229	intracellular organelle	104	29	14.67	21	0.00017	0.05372	TRUE	1
down	CC	Ara-3	GO:0070470	plasma membrane respirasome	24	11	3.38	103	0.00019	0.77073	TRUE	1
down	CC	Ara-3	GO:0098803	respiratory chain complex	25	11	3.53	102	0.00030	0.76233	TRUE	1
down	CC	Ara-3	GO:0015935	small ribosomal subunit	25	10	3.53	12	0.00139	0.01726	TRUE	1
down	CC	Ara-3	GO:0022627	cytosolic small ribosomal subunit	25	10	3.53	13	0.00139	0.01726	TRUE	1
down	CC	Ara-3	GO:0031226	intrinsic component of plasma membrane	531	91	74.89	121	0.02294	0.99646	TRUE	1
down	CC	Ara-3	GO:1990204	oxidoreductase complex	63	15	8.89	84	0.02822	0.49967	TRUE	1
down	CC	Ara-3	GO:0009289	pilus	23	6	3.24	124	0.09836	0.99790	FALSE	1
down	CC	Ara-4	GO:0009289	pilus	33	7	2.8	125	0.0206	1.0000	TRUE	1
down	CC	Ara-4	GO:0031226	intrinsic component of plasma membrane	542	54	45.96	122	0.1400	0.9972	FALSE	1
down	CC	Ara-4	GO:0045203	integral component of cell outer membran...	14	2	1.19	50	0.3473	0.4059	FALSE	1
down	CC	Ara-4	GO:0031230	intrinsic component of cell outer membra...	36	4	3.05	28	0.3834	0.2142	FALSE	1
down	CC	Ara-4	GO:0019897	extrinsic component of plasma membrane	20	2	1.7	90	0.5300	0.8136	FALSE	1
down	CC	Ara-4	GO:0019898	extrinsic component of membrane	23	2	1.95	74	0.6075	0.5842	FALSE	1
down	CC	Ara-4	GO:0009986	cell surface	25	2	2.12	56	0.6536	0.4511	FALSE	1
down	CC	Ara-4	GO:0098552	side of membrane	66	3	5.6	70	0.9363	0.5532	FALSE	1
down	CC	Ara-4	GO:1990204	oxidoreductase complex	63	2	5.34	31	0.9784	0.2330	FALSE	1
down	CC	Ara-4	GO:0043232	intracellular non-membrane-bounded organ...	98	2	8.31	7	0.9988	0.0020	FALSE	1
down	CC	Ara-4	GO:0043229	intracellular organelle	105	2	8.9	8	0.9993	0.0044	FALSE	1
down	CC	Ara-5	GO:0045273	respiratory chain complex II	6	2	0.25	65	0.0237	0.5259	TRUE	1
down	CC	Ara-5	GO:0045203	integral component of cell outer membran...	14	2	0.59	52	0.1155	0.4333	FALSE	1
down	CC	Ara-5	GO:0098803	respiratory chain complex	25	2	1.05	51	0.2848	0.4204	FALSE	1
down	CC	Ara-5	GO:0044569	[Ni-Fe] hydrogenase complex	12	1	0.5	101	0.4045	0.8722	FALSE	1
down	CC	Ara-5	GO:0031230	intrinsic component of cell outer membra...	36	2	1.51	33	0.4533	0.2065	FALSE	1
down	CC	Ara-5	GO:0019897	extrinsic component of plasma membrane	20	1	0.84	61	0.5791	0.4676	FALSE	1
down	CC	Ara-5	GO:0031226	intrinsic component of plasma membrane	542	22	22.67	107	0.6205	0.8918	FALSE	1
down	CC	Ara-5	GO:0019898	extrinsic component of membrane	23	1	0.96	73	0.6305	0.5896	FALSE	1
down	CC	Ara-5	GO:0070470	plasma membrane respirasome	24	1	1	40	0.6463	0.2775	FALSE	1
down	CC	Ara-5	GO:1990204	oxidoreductase complex	63	2	2.64	22	0.7539	0.0679	FALSE	1
down	CC	Ara-5	GO:0098552	side of membrane	66	1	2.76	71	0.9439	0.5803	FALSE	1
down	CC	Ara-6	GO:0009986	cell surface	25	2	0.76	111	0.17671	0.95404	FALSE	1
down	CC	Ara-6	GO:0031226	intrinsic component of plasma membrane	542	19	16.57	125	0.28948	0.98377	FALSE	1
down	CC	Ara-6	GO:0031230	intrinsic component of cell outer membra...	36	2	1.1	76	0.30200	0.69947	FALSE	1
down	CC	Ara-6	GO:0098552	side of membrane	66	3	2.02	84	0.32825	0.78560	FALSE	1
down	CC	Ara-6	GO:0045203	integral component of cell outer membran...	14	1	0.43	106	0.35327	0.93260	FALSE	1
down	CC	Ara-6	GO:0019897	extrinsic component of plasma membrane	20	1	0.61	114	0.46384	0.96722	FALSE	1
down	CC	Ara-6	GO:0009897	external side of plasma membrane	21	1	0.64	108	0.48035	0.94025	FALSE	1
down	CC	Ara-6	GO:0019898	extrinsic component of membrane	23	1	0.7	99	0.51189	0.90829	FALSE	1
down	CC	Ara-6	GO:0070470	plasma membrane respirasome	24	1	0.73	112	0.52694	0.96058	FALSE	1
down	CC	Ara-6	GO:0098803	respiratory chain complex	25	1	0.76	101	0.54153	0.91788	FALSE	1
down	CC	Ara-6	GO:1990204	oxidoreductase complex	63	1	1.93	40	0.86184	0.24236	FALSE	1
down	CC	Ara-6	GO:0043232	intracellular non-membrane-bounded organ...	98	1	3	10	0.95492	0.00016	FALSE	1
down	CC	Ara-6	GO:0043229	intracellular organelle	105	1	3.21	9	0.96404	6.5e-05	FALSE	1
down	CC	Ara+1	GO:0031226	intrinsic component of plasma membrane	542	48	43.82	112	0.27908	0.928	FALSE	1
down	CC	Ara+1	GO:0045203	integral component of cell outer membran...	13	2	1.05	110	0.28720	0.921	FALSE	1
down	CC	Ara+1	GO:0031230	intrinsic component of cell outer membra...	35	4	2.83	109	0.31844	0.921	FALSE	1
down	CC	Ara+1	GO:0009986	cell surface	25	2	2.02	50	0.61748	0.200	FALSE	1
down	CC	Ara+1	GO:0044569	[Ni-Fe] hydrogenase complex	12	1	0.97	98	0.64058	0.854	FALSE	1
down	CC	Ara+1	GO:1990204	oxidoreductase complex	63	4	5.09	15	0.76921	0.018	FALSE	1
down	CC	Ara+1	GO:0019897	extrinsic component of plasma membrane	20	1	1.62	33	0.81878	0.112	FALSE	1
down	CC	Ara+1	GO:0009897	external side of plasma membrane	21	1	1.7	34	0.83367	0.127	FALSE	1
down	CC	Ara+1	GO:0019898	extrinsic component of membrane	23	1	1.86	45	0.85990	0.162	FALSE	1
down	CC	Ara+1	GO:0070470	plasma membrane respirasome	24	1	1.94	5	0.87142	3.8e-05	FALSE	1
down	CC	Ara+1	GO:0098803	respiratory chain complex	25	1	2.02	6	0.88200	8.2e-05	FALSE	1
down	CC	Ara+2	GO:0031230	intrinsic component of cell outer membra...	35	8	2.16	124	0.00107	1.00000	TRUE	1
down	CC	Ara+2	GO:0045203	integral component of cell outer membran...	13	4	0.8	125	0.00670	1.00000	TRUE	1
down	CC	Ara+2	GO:0019897	extrinsic component of plasma membrane	20	2	1.23	57	0.35760	0.32236	FALSE	1
down	CC	Ara+2	GO:0019898	extrinsic component of membrane	23	2	1.42	56	0.42547	0.31988	FALSE	1
down	CC	Ara+2	GO:0009986	cell surface	25	2	1.54	91	0.46861	0.85115	FALSE	1
down	CC	Ara+2	GO:0009897	external side of plasma membrane	21	1	1.29	70	0.74280	0.56143	FALSE	1
down	CC	Ara+2	GO:0070470	plasma membrane respirasome	24	1	1.48	4	0.78834	1.7e-06	FALSE	1
down	CC	Ara+3	GO:0031226	intrinsic component of plasma membrane	542	53	44.97	104	0.10961	0.91417	FALSE	1
down	CC	Ara+3	GO:0031230	intrinsic component of cell outer membra...	36	5	2.99	102	0.17818	0.90966	FALSE	1
down	CC	Ara+3	GO:0045203	integral component of cell outer membran...	14	2	1.16	100	0.32981	0.89561	FALSE	1
down	CC	Ara+3	GO:0045273	respiratory chain complex II	6	1	0.5	11	0.40842	0.00461	FALSE	1
down	CC	Ara+3	GO:0019897	extrinsic component of plasma membrane	20	2	1.66	50	0.50858	0.37972	FALSE	1
down	CC	Ara+3	GO:0019898	extrinsic component of membrane	23	2	1.91	45	0.58572	0.33542	FALSE	1
down	CC	Ara+3	GO:1990204	oxidoreductase complex	63	5	5.23	10	0.61763	0.00023	FALSE	1
down	CC	Ara+3	GO:0009986	cell surface	25	2	2.07	110	0.63199	0.96509	FALSE	1
down	CC	Ara+3	GO:0098552	side of membrane	66	5	5.48	105	0.65938	0.91970	FALSE	1
down	CC	Ara+4	GO:0045203	integral component of cell outer membran...	14	1	0.52	70	0.41809	0.4984	FALSE	1
down	CC	Ara+4	GO:0031226	intrinsic component of plasma membrane	542	21	20.32	38	0.49182	0.1909	FALSE	1
down	CC	Ara+4	GO:0019897	extrinsic component of plasma membrane	20	1	0.75	72	0.53899	0.5035	FALSE	1
down	CC	Ara+4	GO:0019898	extrinsic component of membrane	23	1	0.86	43	0.58975	0.2391	FALSE	1
down	CC	Ara+4	GO:0015935	small ribosomal subunit	25	1	0.94	9	0.62047	8.3e-07	FALSE	1
down	CC	Ara+4	GO:0022627	cytosolic small ribosomal subunit	25	1	0.94	10	0.62047	8.3e-07	FALSE	1
down	CC	Ara+4	GO:0098552	side of membrane	66	2	2.47	46	0.72186	0.2595	FALSE	1
down	CC	Ara+4	GO:0031230	intrinsic component of cell outer membra...	36	1	1.35	42	0.75291	0.2324	FALSE	1
down	CC	Ara+4	GO:0043232	intracellular non-membrane-bounded organ...	98	1	3.67	8	0.97873	2.3e-09	FALSE	1
down	CC	Ara+4	GO:0043229	intracellular organelle	105	1	3.94	7	0.98394	1.9e-09	FALSE	1
down	CC	Ara+5	GO:0019897	extrinsic component of plasma membrane	20	4	1.09	123	0.02146	0.99965	TRUE	1
down	CC	Ara+5	GO:0044569	[Ni-Fe] hydrogenase complex	12	3	0.65	125	0.02496	0.99988	TRUE	1
down	CC	Ara+5	GO:0009897	external side of plasma membrane	21	4	1.14	96	0.02541	0.85010	TRUE	1
down	CC	Ara+5	GO:0098552	side of membrane	66	8	3.59	118	0.02657	0.98930	TRUE	1
down	CC	Ara+5	GO:0019898	extrinsic component of membrane	23	4	1.25	112	0.03452	0.97960	TRUE	1
down	CC	Ara+5	GO:0009986	cell surface	25	4	1.36	79	0.04531	0.64534	TRUE	1
down	CC	Ara+5	GO:0031230	intrinsic component of cell outer membra...	35	4	1.9	40	0.12347	0.15966	FALSE	1
down	CC	Ara+5	GO:0031226	intrinsic component of plasma membrane	537	35	29.19	103	0.14974	0.89450	FALSE	1
down	CC	Ara+5	GO:1990204	oxidoreductase complex	63	4	3.42	7	0.46093	6.8e-09	FALSE	1
down	CC	Ara+5	GO:0045203	integral component of cell outer membran...	13	1	0.71	72	0.52206	0.55614	FALSE	1
down	CC	Ara+5	GO:0043229	intracellular organelle	104	2	5.65	83	0.98206	0.71327	FALSE	1
down	CC	Ara+5	GO:0043232	intracellular non-membrane-bounded organ...	97	1	5.27	77	0.99630	0.61824	FALSE	1
down	CC	Ara-1	GO:0009288	bacterial-type flagellum	15	11	0.56	116	1.3e-13	0.9744	FALSE	0
down	CC	Ara-1	GO:0009424	bacterial-type flagellum hook	8	8	0.3	121	2.7e-12	0.9838	FALSE	0
down	CC	Ara-1	GO:0009425	bacterial-type flagellum basal body	10	7	0.37	118	8.6e-09	0.9793	FALSE	0
down	CC	Ara-1	GO:0030694	bacterial-type flagellum basal body, rod	5	5	0.19	122	6.4e-08	0.9896	FALSE	0
down	CC	Ara-1	GO:0110165	cellular anatomical entity	2634	100	97.66	47	0.08994	0.2670	FALSE	0
down	CC	Ara-1	GO:0031233	intrinsic component of external side of ...	19	2	0.7	76	0.15493	0.4824	FALSE	0
down	CC	Ara-1	GO:0009331	glycerol-3-phosphate dehydrogenase compl...	5	1	0.19	99	0.17226	0.7990	FALSE	0
down	CC	Ara-1	GO:0043590	bacterial nucleoid	9	1	0.33	22	0.28863	0.0096	FALSE	0
down	CC	Ara-1	GO:0031225	anchored component of membrane	13	1	0.48	85	0.38878	0.6296	FALSE	0
down	CC	Ara-1	GO:0031234	extrinsic component of cytoplasmic side ...	13	1	0.48	44	0.38878	0.2331	FALSE	0
down	CC	Ara-1	GO:0009295	nucleoid	20	1	0.74	36	0.53158	0.0971	FALSE	0
down	CC	Ara-1	GO:0005575	cellular_component	2681	100	99.41	27	0.54539	0.0407	FALSE	0
down	CC	Ara-1	GO:0061695	transferase complex, transferring phosph...	21	1	0.78	84	0.54908	0.6023	FALSE	0
down	CC	Ara-1	GO:0009898	cytoplasmic side of plasma membrane	28	1	1.04	34	0.65471	0.0968	FALSE	0
down	CC	Ara-1	GO:0098562	cytoplasmic side of membrane	28	1	1.04	35	0.65471	0.0968	FALSE	0
down	CC	Ara-1	GO:1990234	transferase complex	41	1	1.52	32	0.79006	0.0784	FALSE	0
down	CC	Ara-1	GO:0032993	protein-DNA complex	59	1	2.19	90	0.89502	0.6924	FALSE	0
down	CC	Ara-1	GO:0005829	cytosol	996	28	36.93	13	0.97847	1.1e-05	FALSE	0
down	CC	Ara-1	GO:0005737	cytoplasm	1336	34	49.54	15	0.99951	2.7e-05	FALSE	0
down	CC	Ara-1	GO:0005622	intracellular anatomical structure	1373	35	50.91	14	0.99962	1.1e-05	FALSE	0
down	CC	Ara-1	GO:0000502	proteasome complex	5	0	0.19	57	1.00000	0.3517	FALSE	0
down	CC	Ara-1	GO:0005618	cell wall	12	0	0.44	80	1.00000	0.5627	FALSE	0
down	CC	Ara-1	GO:0005634	nucleus	5	0	0.19	102	1.00000	0.8057	FALSE	0
down	CC	Ara-2	GO:0009424	bacterial-type flagellum hook	8	8	0.95	100	4.0e-08	0.8133	FALSE	0
down	CC	Ara-2	GO:0070469	respirasome	27	15	3.21	106	5.1e-08	0.8934	FALSE	0
down	CC	Ara-2	GO:0009288	bacterial-type flagellum	15	11	1.78	88	5.6e-08	0.6814	FALSE	0
down	CC	Ara-2	GO:0045271	respiratory chain complex I	16	11	1.9	113	1.6e-07	0.9356	FALSE	0
down	CC	Ara-2	GO:0030964	NADH dehydrogenase complex	17	11	2.02	111	4.0e-07	0.9317	FALSE	0
down	CC	Ara-2	GO:0030694	bacterial-type flagellum basal body, rod	5	5	0.59	103	2.4e-05	0.8789	FALSE	0
down	CC	Ara-2	GO:0009425	bacterial-type flagellum basal body	10	7	1.19	97	2.9e-05	0.7722	FALSE	0
down	CC	Ara-2	GO:0031234	extrinsic component of cytoplasmic side ...	13	4	1.55	120	0.06047	0.9918	FALSE	0
down	CC	Ara-2	GO:0140535	intracellular protein-containing complex	32	6	3.81	110	0.17784	0.9271	FALSE	0
down	CC	Ara-2	GO:0009295	nucleoid	20	4	2.38	64	0.21228	0.4082	FALSE	0
down	CC	Ara-2	GO:0009898	cytoplasmic side of plasma membrane	28	5	3.33	104	0.23982	0.8799	FALSE	0
down	CC	Ara-2	GO:0098562	cytoplasmic side of membrane	28	5	3.33	105	0.23982	0.8799	FALSE	0
down	CC	Ara-2	GO:0043590	bacterial nucleoid	9	2	1.07	52	0.29524	0.3051	FALSE	0
down	CC	Ara-2	GO:0110165	cellular anatomical entity	2686	324	319.51	5	0.35363	0.0027	FALSE	0
down	CC	Ara-2	GO:0009331	glycerol-3-phosphate dehydrogenase compl...	5	1	0.59	107	0.47266	0.9108	FALSE	0
down	CC	Ara-2	GO:0043231	intracellular membrane-bounded organelle	6	1	0.71	99	0.53608	0.8006	FALSE	0
down	CC	Ara-2	GO:0043227	membrane-bounded organelle	7	1	0.83	90	0.59189	0.6988	FALSE	0
down	CC	Ara-2	GO:0045239	tricarboxylic acid cycle enzyme complex	7	1	0.83	76	0.59189	0.5555	FALSE	0
down	CC	Ara-2	GO:1990391	DNA repair complex	7	1	0.83	66	0.59189	0.4295	FALSE	0
down	CC	Ara-2	GO:0009326	formate dehydrogenase complex	8	1	0.95	117	0.64101	0.9546	FALSE	0
down	CC	Ara-2	GO:0060187	cell pole	8	1	0.95	53	0.64101	0.3108	FALSE	0
down	CC	Ara-2	GO:0042575	DNA polymerase complex	10	1	1.19	92	0.72226	0.7426	FALSE	0
down	CC	Ara-2	GO:0032993	protein-DNA complex	59	6	7.02	83	0.72912	0.6570	FALSE	0
down	CC	Ara-2	GO:0009274	peptidoglycan-based cell wall	11	1	1.31	49	0.75572	0.2755	FALSE	0
down	CC	Ara-2	GO:0005618	cell wall	12	1	1.43	51	0.78516	0.3005	FALSE	0
down	CC	Ara-3	GO:0005840	ribosome	62	26	8.74	7	7.2e-08	0.00280	FALSE	0
down	CC	Ara-3	GO:0009424	bacterial-type flagellum hook	8	8	1.13	116	1.6e-07	0.96219	FALSE	0
down	CC	Ara-3	GO:0022626	cytosolic ribosome	57	24	8.04	4	2.1e-07	0.00072	FALSE	0
down	CC	Ara-3	GO:0044391	ribosomal subunit	57	24	8.04	5	2.1e-07	0.00072	FALSE	0
down	CC	Ara-3	GO:0009288	bacterial-type flagellum	15	11	2.12	111	3.5e-07	0.87372	FALSE	0
down	CC	Ara-3	GO:1990904	ribonucleoprotein complex	59	24	8.32	6	4.6e-07	0.00147	FALSE	0
down	CC	Ara-3	GO:0045271	respiratory chain complex I	16	11	2.26	108	9.9e-07	0.84106	FALSE	0
down	CC	Ara-3	GO:0030964	NADH dehydrogenase complex	17	11	2.4	107	2.4e-06	0.83195	FALSE	0
down	CC	Ara-3	GO:0070469	respirasome	27	13	3.81	101	2.5e-05	0.74580	FALSE	0
down	CC	Ara-3	GO:0015934	large ribosomal subunit	32	14	4.51	10	4.8e-05	0.01343	FALSE	0
down	CC	Ara-3	GO:0022625	cytosolic large ribosomal subunit	32	14	4.51	11	4.8e-05	0.01343	FALSE	0
down	CC	Ara-3	GO:0030694	bacterial-type flagellum basal body, rod	5	5	0.71	106	5.8e-05	0.82790	FALSE	0
down	CC	Ara-3	GO:1904176	carbon phosphorus lyase complex	5	5	0.71	123	5.8e-05	0.99691	FALSE	0
down	CC	Ara-3	GO:0009425	bacterial-type flagellum basal body	10	7	1.41	95	9.4e-05	0.69339	FALSE	0
down	CC	Ara-3	GO:0045261	proton-transporting ATP synthase complex...	5	2	0.71	26	0.15173	0.08253	FALSE	0
down	CC	Ara-3	GO:0098561	methyl accepting chemotaxis protein comp...	7	2	0.99	125	0.26359	0.99999	FALSE	0
down	CC	Ara-3	GO:0061695	transferase complex, transferring phosph...	21	4	2.96	88	0.35246	0.57063	FALSE	0
down	CC	Ara-3	GO:0043590	bacterial nucleoid	9	2	1.27	112	0.37594	0.90107	FALSE	0
down	CC	Ara-3	GO:0045259	proton-transporting ATP synthase complex	9	2	1.27	9	0.37594	0.00415	FALSE	0
down	CC	Ara-3	GO:0009274	peptidoglycan-based cell wall	11	2	1.55	74	0.48067	0.42096	FALSE	0
down	CC	Ara-3	GO:0005618	cell wall	12	2	1.69	52	0.52885	0.28492	FALSE	0
down	CC	Ara-3	GO:0031234	extrinsic component of cytoplasmic side ...	12	2	1.69	92	0.52885	0.60330	FALSE	0
down	CC	Ara-3	GO:0000502	proteasome complex	5	1	0.71	66	0.53777	0.40088	FALSE	0
down	CC	Ara-3	GO:0009376	HslUV protease complex	5	1	0.71	67	0.53777	0.40088	FALSE	0
down	CC	Ara-3	GO:0031597	cytosolic proteasome complex	5	1	0.71	68	0.53777	0.40088	FALSE	0
down	CC	Ara-3	GO:1905368	peptidase complex	5	1	0.71	69	0.53777	0.40088	FALSE	0
down	CC	Ara-3	GO:1905369	endopeptidase complex	5	1	0.71	70	0.53777	0.40088	FALSE	0
down	CC	Ara-4	GO:0009288	bacterial-type flagellum	15	11	1.27	91	1.7e-09	0.8342	FALSE	0
down	CC	Ara-4	GO:0009424	bacterial-type flagellum hook	8	8	0.68	100	2.9e-09	0.9048	FALSE	0
down	CC	Ara-4	GO:0009425	bacterial-type flagellum basal body	10	7	0.85	96	3.3e-06	0.8793	FALSE	0
down	CC	Ara-4	GO:0030694	bacterial-type flagellum basal body, rod	5	5	0.42	107	4.8e-06	0.9378	FALSE	0
down	CC	Ara-4	GO:0009295	nucleoid	20	4	1.7	23	0.0894	0.1120	FALSE	0
down	CC	Ara-4	GO:0140535	intracellular protein-containing complex	32	4	2.71	108	0.3015	0.9416	FALSE	0
down	CC	Ara-4	GO:0031234	extrinsic component of cytoplasmic side ...	13	2	1.1	86	0.3142	0.7607	FALSE	0
down	CC	Ara-4	GO:0009331	glycerol-3-phosphate dehydrogenase compl...	5	1	0.42	111	0.3657	0.9632	FALSE	0
down	CC	Ara-4	GO:1904176	carbon phosphorus lyase complex	5	1	0.42	123	0.3657	0.9997	FALSE	0
down	CC	Ara-4	GO:0045239	tricarboxylic acid cycle enzyme complex	7	1	0.59	110	0.4715	0.9609	FALSE	0
down	CC	Ara-4	GO:1990391	DNA repair complex	7	1	0.59	87	0.4715	0.7672	FALSE	0
down	CC	Ara-4	GO:0009276	Gram-negative-bacterium-type cell wall	8	1	0.68	76	0.5176	0.6072	FALSE	0
down	CC	Ara-4	GO:0043590	bacterial nucleoid	9	1	0.76	11	0.5596	0.0088	FALSE	0
down	CC	Ara-4	GO:0032993	protein-DNA complex	59	5	5	61	0.5931	0.5094	FALSE	0
down	CC	Ara-4	GO:0009274	peptidoglycan-based cell wall	11	1	0.93	51	0.6331	0.4182	FALSE	0
down	CC	Ara-4	GO:0005618	cell wall	12	1	1.02	43	0.6652	0.3481	FALSE	0
down	CC	Ara-4	GO:0031225	anchored component of membrane	13	1	1.1	15	0.6944	0.0438	FALSE	0
down	CC	Ara-4	GO:0009898	cytoplasmic side of plasma membrane	28	2	2.37	78	0.7145	0.6830	FALSE	0
down	CC	Ara-4	GO:0098562	cytoplasmic side of membrane	28	2	2.37	79	0.7145	0.6830	FALSE	0
down	CC	Ara-4	GO:0031241	periplasmic side of cell outer membrane	16	1	1.36	112	0.7678	0.9644	FALSE	0
down	CC	Ara-4	GO:0005694	chromosome	21	1	1.78	6	0.8531	0.0010	FALSE	0
down	CC	Ara-4	GO:0110165	cellular anatomical entity	2685	231	227.66	18	0.9083	0.0508	FALSE	0
down	CC	Ara-4	GO:1990234	transferase complex	41	1	3.48	69	0.9767	0.5520	FALSE	0
down	CC	Ara-4	GO:0005575	cellular_component	2732	233	231.64	12	0.9998	0.0252	FALSE	0
down	CC	Ara-5	GO:0009288	bacterial-type flagellum	15	11	0.63	114	5.6e-13	0.9668	FALSE	0
down	CC	Ara-5	GO:0009424	bacterial-type flagellum hook	8	8	0.33	118	7.9e-12	0.9794	FALSE	0
down	CC	Ara-5	GO:0009425	bacterial-type flagellum basal body	10	7	0.42	116	2.2e-08	0.9717	FALSE	0
down	CC	Ara-5	GO:0030694	bacterial-type flagellum basal body, rod	5	5	0.21	121	1.2e-07	0.9858	FALSE	0
down	CC	Ara-5	GO:0140535	intracellular protein-containing complex	32	3	1.34	32	0.1503	0.1904	FALSE	0
down	CC	Ara-5	GO:0005667	transcription regulator complex	5	1	0.21	124	0.1940	0.9990	FALSE	0
down	CC	Ara-5	GO:1990391	DNA repair complex	7	1	0.29	85	0.2608	0.7717	FALSE	0
down	CC	Ara-5	GO:0030428	cell septum	8	1	0.33	122	0.2920	0.9881	FALSE	0
down	CC	Ara-5	GO:0070469	respirasome	27	2	1.13	43	0.3166	0.2988	FALSE	0
down	CC	Ara-5	GO:1905347	endodeoxyribonuclease complex	9	1	0.38	31	0.3220	0.1753	FALSE	0
down	CC	Ara-5	GO:0031225	anchored component of membrane	13	1	0.54	79	0.4298	0.6999	FALSE	0
down	CC	Ara-5	GO:0031234	extrinsic component of cytoplasmic side ...	13	1	0.54	50	0.4298	0.3923	FALSE	0
down	CC	Ara-5	GO:0110165	cellular anatomical entity	2686	114	112.36	5	0.4985	0.0028	FALSE	0
down	CC	Ara-5	GO:0009898	cytoplasmic side of plasma membrane	28	1	1.17	24	0.7028	0.0713	FALSE	0
down	CC	Ara-5	GO:0098562	cytoplasmic side of membrane	28	1	1.17	25	0.7028	0.0713	FALSE	0
down	CC	Ara-5	GO:0032153	cell division site	35	1	1.46	70	0.7810	0.5684	FALSE	0
down	CC	Ara-5	GO:1990234	transferase complex	41	1	1.72	29	0.8315	0.1260	FALSE	0
down	CC	Ara-5	GO:0005575	cellular_component	2733	115	114.33	3	0.8557	0.0014	FALSE	0
down	CC	Ara-5	GO:0005622	intracellular anatomical structure	1386	51	57.98	1	0.9353	1.1e-05	FALSE	0
down	CC	Ara-5	GO:0005737	cytoplasm	1348	48	56.39	2	0.9628	1.2e-05	FALSE	0
down	CC	Ara-5	GO:0005829	cytosol	1002	33	41.92	4	0.9747	0.0018	FALSE	0
down	CC	Ara-5	GO:0000502	proteasome complex	5	0	0.21	56	1.0000	0.4669	FALSE	0
down	CC	Ara-5	GO:0005618	cell wall	12	0	0.5	38	1.0000	0.2687	FALSE	0
down	CC	Ara-5	GO:0005634	nucleus	5	0	0.21	67	1.0000	0.5482	FALSE	0
down	CC	Ara-5	GO:0005657	replication fork	11	0	0.46	6	1.0000	0.0056	FALSE	0
down	CC	Ara-6	GO:0031225	anchored component of membrane	13	2	0.4	74	0.05793	0.69709	FALSE	0
down	CC	Ara-6	GO:0031235	intrinsic component of the cytoplasmic s...	5	1	0.15	117	0.14392	0.97446	FALSE	0
down	CC	Ara-6	GO:0009325	nitrate reductase complex	6	1	0.18	107	0.17015	0.93265	FALSE	0
down	CC	Ara-6	GO:0009898	cytoplasmic side of plasma membrane	28	2	0.86	81	0.21035	0.74888	FALSE	0
down	CC	Ara-6	GO:0098562	cytoplasmic side of membrane	28	2	0.86	82	0.21035	0.74888	FALSE	0
down	CC	Ara-6	GO:0009424	bacterial-type flagellum hook	8	1	0.24	17	0.22024	0.01211	FALSE	0
down	CC	Ara-6	GO:0043590	bacterial nucleoid	9	1	0.28	46	0.24416	0.30221	FALSE	0
down	CC	Ara-6	GO:0031234	extrinsic component of cytoplasmic side ...	13	1	0.4	102	0.33277	0.92836	FALSE	0
down	CC	Ara-6	GO:0009288	bacterial-type flagellum	15	1	0.46	16	0.37315	0.01204	FALSE	0
down	CC	Ara-6	GO:0110165	cellular anatomical entity	2684	83	82.07	14	0.41927	0.00755	FALSE	0
down	CC	Ara-6	GO:0031233	intrinsic component of external side of ...	19	1	0.58	103	0.44680	0.93118	FALSE	0
down	CC	Ara-6	GO:0009295	nucleoid	20	1	0.61	49	0.46384	0.32954	FALSE	0
down	CC	Ara-6	GO:0032993	protein-DNA complex	59	2	1.8	66	0.54464	0.59253	FALSE	0
down	CC	Ara-6	GO:0070469	respirasome	27	1	0.83	89	0.56940	0.83187	FALSE	0
down	CC	Ara-6	GO:0005575	cellular_component	2731	84	83.51	18	0.60757	0.02434	FALSE	0
down	CC	Ara-6	GO:0005829	cytosol	1001	20	30.61	34	0.99577	0.20371	FALSE	0
down	CC	Ara-6	GO:0005622	intracellular anatomical structure	1385	31	42.35	22	0.99585	0.06519	FALSE	0
down	CC	Ara-6	GO:0005737	cytoplasm	1347	29	41.19	21	0.99772	0.03943	FALSE	0
down	CC	Ara-6	GO:0000502	proteasome complex	5	0	0.15	120	1.00000	0.98229	FALSE	0
down	CC	Ara-6	GO:0005618	cell wall	12	0	0.37	100	1.00000	0.91066	FALSE	0
down	CC	Ara-6	GO:0005634	nucleus	5	0	0.15	59	1.00000	0.48887	FALSE	0
down	CC	Ara-6	GO:0005657	replication fork	11	0	0.34	48	1.00000	0.32662	FALSE	0
down	CC	Ara-6	GO:0005667	transcription regulator complex	5	0	0.15	64	1.00000	0.54163	FALSE	0
down	CC	Ara+1	GO:0009288	bacterial-type flagellum	15	11	1.21	103	8.6e-10	0.878	FALSE	0
down	CC	Ara+1	GO:0009424	bacterial-type flagellum hook	8	8	0.65	114	1.7e-09	0.932	FALSE	0
down	CC	Ara+1	GO:0009425	bacterial-type flagellum basal body	10	7	0.81	107	2.1e-06	0.916	FALSE	0
down	CC	Ara+1	GO:0030694	bacterial-type flagellum basal body, rod	5	5	0.4	118	3.5e-06	0.957	FALSE	0
down	CC	Ara+1	GO:1904176	carbon phosphorus lyase complex	5	5	0.4	125	3.5e-06	1.000	FALSE	0
down	CC	Ara+1	GO:0061695	transferase complex, transferring phosph...	21	4	1.7	82	0.08591	0.639	FALSE	0
down	CC	Ara+1	GO:0140535	intracellular protein-containing complex	32	5	2.59	75	0.11422	0.492	FALSE	0
down	CC	Ara+1	GO:1990234	transferase complex	41	5	3.31	38	0.23914	0.138	FALSE	0
down	CC	Ara+1	GO:0000502	proteasome complex	5	1	0.4	85	0.34675	0.697	FALSE	0
down	CC	Ara+1	GO:0009376	HslUV protease complex	5	1	0.4	86	0.34675	0.697	FALSE	0
down	CC	Ara+1	GO:0031597	cytosolic proteasome complex	5	1	0.4	87	0.34675	0.697	FALSE	0
down	CC	Ara+1	GO:1905368	peptidase complex	5	1	0.4	88	0.34675	0.697	FALSE	0
down	CC	Ara+1	GO:1905369	endopeptidase complex	5	1	0.4	89	0.34675	0.697	FALSE	0
down	CC	Ara+1	GO:0043231	intracellular membrane-bounded organelle	6	1	0.49	79	0.40013	0.568	FALSE	0
down	CC	Ara+1	GO:0043227	membrane-bounded organelle	7	1	0.57	80	0.44917	0.590	FALSE	0
down	CC	Ara+1	GO:0009326	formate dehydrogenase complex	8	1	0.65	76	0.49422	0.498	FALSE	0
down	CC	Ara+1	GO:0071575	integral component of external side of p...	12	1	0.97	74	0.64058	0.477	FALSE	0
down	CC	Ara+1	GO:0031225	anchored component of membrane	13	1	1.05	35	0.67003	0.131	FALSE	0
down	CC	Ara+1	GO:0031234	extrinsic component of cytoplasmic side ...	13	1	1.05	71	0.67003	0.443	FALSE	0
down	CC	Ara+1	GO:0045271	respiratory chain complex I	16	1	1.29	1	0.74472	4.4e-06	FALSE	0
down	CC	Ara+1	GO:0030964	NADH dehydrogenase complex	17	1	1.37	4	0.76566	1.4e-05	FALSE	0
down	CC	Ara+1	GO:0031233	intrinsic component of external side of ...	19	1	1.54	47	0.80256	0.183	FALSE	0
down	CC	Ara+1	GO:0009295	nucleoid	20	1	1.62	78	0.81878	0.539	FALSE	0
down	CC	Ara+1	GO:0032993	protein-DNA complex	59	3	4.77	46	0.87247	0.176	FALSE	0
down	CC	Ara+1	GO:0070469	respirasome	27	1	2.18	3	0.90063	1.1e-05	FALSE	0
down	CC	Ara+2	GO:0009288	bacterial-type flagellum	15	11	0.92	116	4.5e-11	0.99785	FALSE	0
down	CC	Ara+2	GO:0009424	bacterial-type flagellum hook	8	8	0.49	118	2.0e-10	0.99886	FALSE	0
down	CC	Ara+2	GO:0009425	bacterial-type flagellum basal body	10	7	0.62	117	3.3e-07	0.99857	FALSE	0
down	CC	Ara+2	GO:0030694	bacterial-type flagellum basal body, rod	5	5	0.31	119	8.9e-07	0.99929	FALSE	0
down	CC	Ara+2	GO:0043590	bacterial nucleoid	9	2	0.55	48	0.10433	0.17293	FALSE	0
down	CC	Ara+2	GO:0140535	intracellular protein-containing complex	32	4	1.97	110	0.13510	0.98172	FALSE	0
down	CC	Ara+2	GO:0031225	anchored component of membrane	13	2	0.8	54	0.19256	0.29904	FALSE	0
down	CC	Ara+2	GO:0000502	proteasome complex	5	1	0.31	85	0.27554	0.81619	FALSE	0
down	CC	Ara+2	GO:0005667	transcription regulator complex	5	1	0.31	80	0.27554	0.75072	FALSE	0
down	CC	Ara+2	GO:0009376	HslUV protease complex	5	1	0.31	86	0.27554	0.81619	FALSE	0
down	CC	Ara+2	GO:0031597	cytosolic proteasome complex	5	1	0.31	87	0.27554	0.81619	FALSE	0
down	CC	Ara+2	GO:1905368	peptidase complex	5	1	0.31	88	0.27554	0.81619	FALSE	0
down	CC	Ara+2	GO:1905369	endopeptidase complex	5	1	0.31	89	0.27554	0.81619	FALSE	0
down	CC	Ara+2	GO:0043231	intracellular membrane-bounded organelle	6	1	0.37	114	0.32082	0.98725	FALSE	0
down	CC	Ara+2	GO:0009295	nucleoid	20	2	1.23	61	0.35760	0.35350	FALSE	0
down	CC	Ara+2	GO:0043227	membrane-bounded organelle	7	1	0.43	112	0.36328	0.98514	FALSE	0
down	CC	Ara+2	GO:1990391	DNA repair complex	7	1	0.43	78	0.36328	0.71174	FALSE	0
down	CC	Ara+2	GO:0036405	anchored component of cell outer membran...	8	1	0.49	62	0.40311	0.38525	FALSE	0
down	CC	Ara+2	GO:0042575	DNA polymerase complex	10	1	0.62	115	0.47548	0.99430	FALSE	0
down	CC	Ara+2	GO:0005618	cell wall	12	1	0.74	65	0.53912	0.45623	FALSE	0
down	CC	Ara+2	GO:0071575	integral component of external side of p...	12	1	0.74	84	0.53912	0.81382	FALSE	0
down	CC	Ara+2	GO:0031234	extrinsic component of cytoplasmic side ...	13	1	0.8	60	0.56800	0.34746	FALSE	0
down	CC	Ara+2	GO:0031241	periplasmic side of cell outer membrane	16	1	0.99	107	0.64428	0.96188	FALSE	0
down	CC	Ara+2	GO:0045271	respiratory chain complex I	16	1	0.99	1	0.64428	2.8e-09	FALSE	0
down	CC	Ara+2	GO:0030964	NADH dehydrogenase complex	17	1	1.05	3	0.66660	9.8e-09	FALSE	0
down	CC	Ara+2	GO:0031233	intrinsic component of external side of ...	19	1	1.17	73	0.70715	0.61998	FALSE	0
down	CC	Ara+2	GO:0032993	protein-DNA complex	59	3	3.64	71	0.72360	0.57285	FALSE	0
down	CC	Ara+2	GO:1990234	transferase complex	41	2	2.53	102	0.73654	0.91930	FALSE	0
down	CC	Ara+2	GO:0061695	transferase complex, transferring phosph...	21	1	1.29	99	0.74280	0.91707	FALSE	0
down	CC	Ara+3	GO:0009288	bacterial-type flagellum	15	11	1.24	87	1.1e-09	0.83849	FALSE	0
down	CC	Ara+3	GO:0009424	bacterial-type flagellum hook	8	8	0.66	101	2.2e-09	0.90891	FALSE	0
down	CC	Ara+3	GO:0009425	bacterial-type flagellum basal body	10	7	0.83	95	2.5e-06	0.88133	FALSE	0
down	CC	Ara+3	GO:0030694	bacterial-type flagellum basal body, rod	5	5	0.41	109	3.9e-06	0.93890	FALSE	0
down	CC	Ara+3	GO:0043227	membrane-bounded organelle	7	2	0.58	112	0.11068	0.97271	FALSE	0
down	CC	Ara+3	GO:0060187	cell pole	8	2	0.66	57	0.13970	0.44708	FALSE	0
down	CC	Ara+3	GO:0043590	bacterial nucleoid	9	2	0.75	21	0.17011	0.03389	FALSE	0
down	CC	Ara+3	GO:0110165	cellular anatomical entity	2685	227	222.77	20	0.21318	0.02773	FALSE	0
down	CC	Ara+3	GO:0032993	protein-DNA complex	59	7	4.9	54	0.22004	0.41828	FALSE	0
down	CC	Ara+3	GO:0009295	nucleoid	20	3	1.66	26	0.23148	0.09799	FALSE	0
down	CC	Ara+3	GO:0031225	anchored component of membrane	13	2	1.08	25	0.29783	0.06928	FALSE	0
down	CC	Ara+3	GO:0031234	extrinsic component of cytoplasmic side ...	13	2	1.08	43	0.29783	0.30475	FALSE	0
down	CC	Ara+3	GO:0031235	intrinsic component of the cytoplasmic s...	5	1	0.41	125	0.35427	0.99766	FALSE	0
down	CC	Ara+3	GO:0033202	DNA helicase complex	5	1	0.41	96	0.35427	0.88632	FALSE	0
down	CC	Ara+3	GO:0070469	respirasome	27	3	2.24	6	0.39646	1.1e-09	FALSE	0
down	CC	Ara+3	GO:0043231	intracellular membrane-bounded organelle	6	1	0.5	106	0.40842	0.92055	FALSE	0
down	CC	Ara+3	GO:0009898	cytoplasmic side of plasma membrane	28	3	2.32	64	0.41973	0.55378	FALSE	0
down	CC	Ara+3	GO:0098562	cytoplasmic side of membrane	28	3	2.32	65	0.41973	0.55378	FALSE	0
down	CC	Ara+3	GO:0045239	tricarboxylic acid cycle enzyme complex	7	1	0.58	22	0.45804	0.04338	FALSE	0
down	CC	Ara+3	GO:1990391	DNA repair complex	7	1	0.58	121	0.45804	0.98805	FALSE	0
down	CC	Ara+3	GO:0030428	cell septum	8	1	0.66	70	0.50351	0.62163	FALSE	0
down	CC	Ara+3	GO:0015627	type II protein secretion system complex	9	1	0.75	69	0.54519	0.59935	FALSE	0
down	CC	Ara+3	GO:0032153	cell division site	35	3	2.9	78	0.57144	0.74869	FALSE	0
down	CC	Ara+3	GO:0071575	integral component of external side of p...	12	1	1	75	0.65045	0.68992	FALSE	0
down	CC	Ara+3	GO:1990234	transferase complex	41	3	3.4	61	0.68022	0.50251	FALSE	0
down	CC	Ara+4	GO:0009288	bacterial-type flagellum	15	11	0.56	121	1.6e-13	0.9748	FALSE	0
down	CC	Ara+4	GO:0009424	bacterial-type flagellum hook	8	8	0.3	123	3.2e-12	0.9865	FALSE	0
down	CC	Ara+4	GO:0009425	bacterial-type flagellum basal body	10	7	0.37	122	1.0e-08	0.9831	FALSE	0
down	CC	Ara+4	GO:0030694	bacterial-type flagellum basal body, rod	5	5	0.19	124	7.1e-08	0.9900	FALSE	0
down	CC	Ara+4	GO:0031522	cell envelope Sec protein transport comp...	6	1	0.22	99	0.20681	0.7829	FALSE	0
down	CC	Ara+4	GO:0110165	cellular anatomical entity	2685	103	100.64	19	0.30255	0.0179	FALSE	0
down	CC	Ara+4	GO:0031225	anchored component of membrane	13	1	0.49	102	0.39508	0.8278	FALSE	0
down	CC	Ara+4	GO:0031234	extrinsic component of cytoplasmic side ...	13	1	0.49	90	0.39508	0.7140	FALSE	0
down	CC	Ara+4	GO:0031241	periplasmic side of cell outer membrane	16	1	0.6	125	0.46152	0.9935	FALSE	0
down	CC	Ara+4	GO:0061695	transferase complex, transferring phosph...	21	1	0.79	83	0.55657	0.6490	FALSE	0
down	CC	Ara+4	GO:0009898	cytoplasmic side of plasma membrane	28	1	1.05	56	0.66233	0.4145	FALSE	0
down	CC	Ara+4	GO:0098562	cytoplasmic side of membrane	28	1	1.05	57	0.66233	0.4145	FALSE	0
down	CC	Ara+4	GO:1990234	transferase complex	41	1	1.54	120	0.79682	0.9286	FALSE	0
down	CC	Ara+4	GO:0005575	cellular_component	2732	103	102.4	13	0.87930	7.3e-05	FALSE	0
down	CC	Ara+4	GO:0022626	cytosolic ribosome	57	1	2.14	1	0.89164	1.1e-14	FALSE	0
down	CC	Ara+4	GO:0044391	ribosomal subunit	57	1	2.14	2	0.89164	1.1e-14	FALSE	0
down	CC	Ara+4	GO:1990904	ribonucleoprotein complex	59	1	2.21	3	0.89985	7.7e-14	FALSE	0
down	CC	Ara+4	GO:0005829	cytosol	1002	32	37.56	17	0.91014	0.0051	FALSE	0
down	CC	Ara+4	GO:0005840	ribosome	62	1	2.32	4	0.91103	2.1e-13	FALSE	0
down	CC	Ara+4	GO:0005737	cytoplasm	1348	39	50.53	14	0.99407	0.0017	FALSE	0
down	CC	Ara+4	GO:0005622	intracellular anatomical structure	1386	40	51.95	16	0.99533	0.0042	FALSE	0
down	CC	Ara+4	GO:0000502	proteasome complex	5	0	0.19	65	1.00000	0.4908	FALSE	0
down	CC	Ara+4	GO:0005618	cell wall	12	0	0.45	45	1.00000	0.2521	FALSE	0
down	CC	Ara+4	GO:0005634	nucleus	5	0	0.19	103	1.00000	0.8282	FALSE	0
down	CC	Ara+4	GO:0005657	replication fork	11	0	0.41	51	1.00000	0.3649	FALSE	0
down	CC	Ara+4	GO:0005667	transcription regulator complex	5	0	0.19	108	1.00000	0.8547	FALSE	0
down	CC	Ara+5	GO:0009288	bacterial-type flagellum	15	11	0.82	105	1.1e-11	0.93649	FALSE	0
down	CC	Ara+5	GO:0009424	bacterial-type flagellum hook	8	8	0.43	109	7.1e-11	0.96188	FALSE	0
down	CC	Ara+5	GO:0009425	bacterial-type flagellum basal body	10	7	0.54	108	1.4e-07	0.95116	FALSE	0
down	CC	Ara+5	GO:0030694	bacterial-type flagellum basal body, rod	5	5	0.27	110	4.8e-07	0.97532	FALSE	0
down	CC	Ara+5	GO:0031233	intrinsic component of external side of ...	19	3	1.03	80	0.08309	0.69749	FALSE	0
down	CC	Ara+5	GO:0031234	extrinsic component of cytoplasmic side ...	13	2	0.71	122	0.15815	0.99859	FALSE	0
down	CC	Ara+5	GO:0043231	intracellular membrane-bounded organelle	6	1	0.33	117	0.28844	0.98915	FALSE	0
down	CC	Ara+5	GO:0110165	cellular anatomical entity	2660	148	144.58	33	0.31538	0.10908	FALSE	0
down	CC	Ara+5	GO:0043227	membrane-bounded organelle	7	1	0.38	115	0.32772	0.98735	FALSE	0
down	CC	Ara+5	GO:0009326	formate dehydrogenase complex	8	1	0.43	60	0.36485	0.37782	FALSE	0
down	CC	Ara+5	GO:0036405	anchored component of cell outer membran...	8	1	0.43	57	0.36485	0.32198	FALSE	0
down	CC	Ara+5	GO:0043590	bacterial nucleoid	9	1	0.49	120	0.39994	0.99098	FALSE	0
down	CC	Ara+5	GO:0009898	cytoplasmic side of plasma membrane	28	2	1.52	106	0.46219	0.93876	FALSE	0
down	CC	Ara+5	GO:0098562	cytoplasmic side of membrane	28	2	1.52	107	0.46219	0.93876	FALSE	0
down	CC	Ara+5	GO:0031225	anchored component of membrane	13	1	0.71	68	0.52206	0.50205	FALSE	0
down	CC	Ara+5	GO:0140535	intracellular protein-containing complex	32	2	1.74	98	0.53384	0.87722	FALSE	0
down	CC	Ara+5	GO:0031241	periplasmic side of cell outer membrane	16	1	0.87	65	0.59714	0.47892	FALSE	0
down	CC	Ara+5	GO:0009295	nucleoid	20	1	1.09	113	0.67932	0.97998	FALSE	0
down	CC	Ara+5	GO:0032153	cell division site	35	1	1.9	97	0.86412	0.85789	FALSE	0
down	CC	Ara+5	GO:0005575	cellular_component	2707	148	147.13	22	0.94590	0.01420	FALSE	0
down	CC	Ara+5	GO:0005829	cytosol	1000	35	54.35	23	0.99989	0.01602	FALSE	0
down	MF	Ara-1	GO:0015154	disaccharide transmembrane transporter a...	10	4	0.33	496	0.00022	0.854	TRUE	11
down	MF	Ara-1	GO:0015157	oligosaccharide transmembrane transporte...	11	4	0.37	506	0.00034	0.870	TRUE	11
down	MF	Ara-2	GO:0015154	disaccharide transmembrane transporter a...	10	5	1.08	547	0.00241	0.999	TRUE	11
down	MF	Ara-2	GO:0015157	oligosaccharide transmembrane transporte...	11	5	1.19	544	0.00402	0.998	TRUE	11
down	MF	Ara-3	GO:0015154	disaccharide transmembrane transporter a...	10	6	1.38	557	0.00096	0.99679	TRUE	11
down	MF	Ara-3	GO:0015157	oligosaccharide transmembrane transporte...	11	6	1.52	558	0.00186	0.99773	TRUE	11
down	MF	Ara-4	GO:0015154	disaccharide transmembrane transporter a...	10	4	0.84	481	0.00804	0.874	TRUE	11
down	MF	Ara-4	GO:0015157	oligosaccharide transmembrane transporte...	11	4	0.93	347	0.01177	0.589	TRUE	11
down	MF	Ara-5	GO:0015154	disaccharide transmembrane transporter a...	10	4	0.38	460	0.00036	0.85268	TRUE	11
down	MF	Ara-5	GO:0015157	oligosaccharide transmembrane transporte...	11	4	0.41	470	0.00054	0.86813	TRUE	11
down	MF	Ara-6	GO:0015154	disaccharide transmembrane transporter a...	10	4	0.3	531	0.00016	0.9422	TRUE	11
down	MF	Ara-6	GO:0015157	oligosaccharide transmembrane transporte...	11	4	0.33	541	0.00025	0.9555	TRUE	11
down	MF	Ara+1	GO:0015154	disaccharide transmembrane transporter a...	10	5	0.75	515	0.00044	0.9114	TRUE	11
down	MF	Ara+1	GO:0015157	oligosaccharide transmembrane transporte...	11	5	0.82	523	0.00076	0.9262	TRUE	11
down	MF	Ara+2	GO:0015157	oligosaccharide transmembrane transporte...	11	5	0.71	562	0.00041	1.0000	TRUE	11
down	MF	Ara+2	GO:0015154	disaccharide transmembrane transporter a...	10	4	0.64	523	0.00290	0.9393	TRUE	11
down	MF	Ara+3	GO:0015154	disaccharide transmembrane transporter a...	10	4	0.76	495	0.00532	0.89	TRUE	11
down	MF	Ara+3	GO:0015157	oligosaccharide transmembrane transporte...	11	4	0.84	502	0.00786	0.90	TRUE	11
down	MF	Ara+4	GO:0015154	disaccharide transmembrane transporter a...	10	4	0.34	553	0.00025	0.9836	TRUE	11
down	MF	Ara+4	GO:0015157	oligosaccharide transmembrane transporte...	11	4	0.37	552	0.00039	0.9820	TRUE	11
down	MF	Ara+5	GO:0015154	disaccharide transmembrane transporter a...	10	4	0.49	535	0.00099	0.95472	TRUE	11
down	MF	Ara+5	GO:0015157	oligosaccharide transmembrane transporte...	11	4	0.54	541	0.00150	0.96363	TRUE	11
down	MF	Ara-1	GO:0005507	copper ion binding	17	4	0.57	268	0.00211	0.375	TRUE	8
down	MF	Ara-1	GO:0015144	carbohydrate transmembrane transporter a...	76	7	2.53	288	0.01344	0.417	TRUE	8
down	MF	Ara-2	GO:0005507	copper ion binding	17	8	1.83	355	0.00019	0.616	TRUE	8
down	MF	Ara-3	GO:0005507	copper ion binding	17	9	2.34	534	0.00017	0.94424	TRUE	8
down	MF	Ara-4	GO:0015144	carbohydrate transmembrane transporter a...	81	16	6.83	563	0.00144	1.000	TRUE	8
down	MF	Ara-4	GO:0005507	copper ion binding	17	5	1.43	528	0.01300	0.969	TRUE	8
down	MF	Ara-5	GO:0015144	carbohydrate transmembrane transporter a...	81	9	3.04	561	0.00329	0.99955	TRUE	8
down	MF	Ara-5	GO:0005507	copper ion binding	17	2	0.64	426	0.13591	0.77196	FALSE	8
down	MF	Ara-6	GO:0005507	copper ion binding	17	5	0.5	367	0.00012	0.5977	TRUE	8
down	MF	Ara-6	GO:0015144	carbohydrate transmembrane transporter a...	80	8	2.38	375	0.00313	0.6211	TRUE	8
down	MF	Ara+2	GO:0015144	carbohydrate transmembrane transporter a...	78	13	5.01	559	0.00157	1.0000	TRUE	8
down	MF	Ara+2	GO:0005507	copper ion binding	17	4	1.09	536	0.02276	0.9693	TRUE	8
down	MF	Ara+3	GO:0005507	copper ion binding	17	7	1.3	545	0.00017	0.98	TRUE	8
down	MF	Ara+3	GO:0015144	carbohydrate transmembrane transporter a...	80	13	6.09	560	0.00839	1.00	TRUE	8
down	MF	Ara+4	GO:0005507	copper ion binding	17	4	0.58	542	0.00236	0.9644	TRUE	8
down	MF	Ara+4	GO:0015144	carbohydrate transmembrane transporter a...	81	7	2.75	558	0.02170	0.9954	TRUE	8
down	MF	Ara+5	GO:0015144	carbohydrate transmembrane transporter a...	78	10	3.84	545	0.00480	0.97662	TRUE	8
down	MF	Ara-1	GO:0015075	ion transmembrane transporter activity	372	26	12.37	215	0.00017	0.267	TRUE	7
down	MF	Ara-1	GO:0005375	copper ion transmembrane transporter act...	5	3	0.17	555	0.00036	0.994	TRUE	7
down	MF	Ara-1	GO:0140359	ABC-type transporter activity	35	6	1.16	213	0.00096	0.263	TRUE	7
down	MF	Ara-2	GO:0015075	ion transmembrane transporter activity	381	73	41.06	433	2.3e-07	0.796	FALSE	7
down	MF	Ara-2	GO:0005375	copper ion transmembrane transporter act...	5	4	0.54	493	0.00064	0.928	TRUE	7
down	MF	Ara-2	GO:0140359	ABC-type transporter activity	36	11	3.88	198	0.00110	0.270	TRUE	7
down	MF	Ara-3	GO:0015075	ion transmembrane transporter activity	367	84	50.56	373	7.2e-07	0.61107	FALSE	7
down	MF	Ara-3	GO:0005375	copper ion transmembrane transporter act...	5	3	0.69	541	0.02225	0.95468	TRUE	7
down	MF	Ara-4	GO:0015075	ion transmembrane transporter activity	381	61	32.15	348	6.8e-07	0.596	FALSE	7
down	MF	Ara-4	GO:0005375	copper ion transmembrane transporter act...	5	3	0.42	501	0.00589	0.921	TRUE	7
down	MF	Ara-4	GO:0140359	ABC-type transporter activity	36	7	3.04	232	0.03425	0.314	TRUE	7
down	MF	Ara-5	GO:0140359	ABC-type transporter activity	36	7	1.35	238	0.00033	0.32102	TRUE	7
down	MF	Ara-5	GO:0015075	ion transmembrane transporter activity	381	26	14.32	341	0.00183	0.58862	TRUE	7
down	MF	Ara-5	GO:0005375	copper ion transmembrane transporter act...	5	1	0.19	293	0.17726	0.46822	FALSE	7
down	MF	Ara-6	GO:0005375	copper ion transmembrane transporter act...	5	3	0.15	455	0.00029	0.8016	TRUE	7
down	MF	Ara-6	GO:0015075	ion transmembrane transporter activity	380	24	11.28	18	0.00044	0.0131	TRUE	7
down	MF	Ara-6	GO:0140359	ABC-type transporter activity	36	4	1.07	460	0.02476	0.8102	TRUE	7
down	MF	Ara+1	GO:0015075	ion transmembrane transporter activity	380	51	28.33	387	1.5e-05	0.6458	FALSE	7
down	MF	Ara+1	GO:0140359	ABC-type transporter activity	36	11	2.68	410	4.2e-05	0.7035	FALSE	7
down	MF	Ara+2	GO:0140359	ABC-type transporter activity	36	9	2.31	347	0.00041	0.5891	TRUE	7
down	MF	Ara+2	GO:0005375	copper ion transmembrane transporter act...	5	3	0.32	276	0.00262	0.4267	TRUE	7
down	MF	Ara+2	GO:0015075	ion transmembrane transporter activity	378	37	24.26	140	0.00812	0.1264	TRUE	7
down	MF	Ara+3	GO:0015075	ion transmembrane transporter activity	380	44	28.95	535	0.00381	0.97	TRUE	7
down	MF	Ara+3	GO:0005375	copper ion transmembrane transporter act...	5	3	0.38	526	0.00424	0.96	TRUE	7
down	MF	Ara+3	GO:0140359	ABC-type transporter activity	36	6	2.74	556	0.05835	0.99	FALSE	7
down	MF	Ara+4	GO:0005375	copper ion transmembrane transporter act...	5	4	0.17	560	6.9e-06	0.9963	FALSE	7
down	MF	Ara+4	GO:0140359	ABC-type transporter activity	36	6	1.22	482	0.00131	0.8502	TRUE	7
down	MF	Ara+4	GO:0015075	ion transmembrane transporter activity	381	21	12.94	25	0.02050	0.0094	TRUE	7
down	MF	Ara+5	GO:0140359	ABC-type transporter activity	36	10	1.77	207	5.9e-06	0.32244	FALSE	7
down	MF	Ara+5	GO:0015075	ion transmembrane transporter activity	378	34	18.63	46	0.00031	0.01642	TRUE	7
down	MF	Ara-1	GO:0005363	maltose transmembrane transporter activi...	6	4	0.2	550	1.8e-05	0.989	FALSE	6
down	MF	Ara-1	GO:0008509	anion transmembrane transporter activity	306	20	10.17	136	0.00259	0.137	TRUE	6
down	MF	Ara-1	GO:0022857	transmembrane transporter activity	491	28	16.32	420	0.00263	0.670	TRUE	6
down	MF	Ara-1	GO:0005215	transporter activity	498	28	16.56	468	0.00325	0.789	TRUE	6
down	MF	Ara-1	GO:1904680	peptide transmembrane transporter activi...	51	6	1.7	453	0.00685	0.754	TRUE	6
down	MF	Ara-1	GO:0042887	amide transmembrane transporter activity	56	6	1.86	512	0.01078	0.884	TRUE	6
down	MF	Ara-1	GO:0017111	nucleoside-triphosphatase activity	192	11	6.38	106	0.05777	0.077	FALSE	6
down	MF	Ara-2	GO:0022857	transmembrane transporter activity	503	86	54.21	496	3.0e-06	0.933	FALSE	6
down	MF	Ara-2	GO:0005215	transporter activity	510	86	54.97	514	5.4e-06	0.959	FALSE	6
down	MF	Ara-2	GO:0008509	anion transmembrane transporter activity	314	55	33.84	307	0.00014	0.508	TRUE	6
down	MF	Ara-2	GO:0022804	active transmembrane transporter activit...	222	39	23.93	554	0.00137	1.000	TRUE	6
down	MF	Ara-2	GO:0005363	maltose transmembrane transporter activi...	6	4	0.65	475	0.00177	0.884	TRUE	6
down	MF	Ara-2	GO:0017111	nucleoside-triphosphatase activity	193	31	20.8	79	0.01593	0.055	TRUE	6
down	MF	Ara-2	GO:1904680	peptide transmembrane transporter activi...	51	11	5.5	363	0.01938	0.635	TRUE	6
down	MF	Ara-2	GO:0042887	amide transmembrane transporter activity	56	11	6.04	360	0.03693	0.629	TRUE	6
down	MF	Ara-3	GO:0022857	transmembrane transporter activity	485	102	66.82	417	2.8e-06	0.70331	FALSE	6
down	MF	Ara-3	GO:0005215	transporter activity	492	102	67.79	409	5.7e-06	0.69119	FALSE	6
down	MF	Ara-3	GO:0008509	anion transmembrane transporter activity	301	66	41.47	469	6.2e-05	0.81244	FALSE	6
down	MF	Ara-3	GO:1904680	peptide transmembrane transporter activi...	51	16	7.03	383	0.00113	0.63617	TRUE	6
down	MF	Ara-3	GO:0042887	amide transmembrane transporter activity	56	16	7.72	367	0.00333	0.60806	TRUE	6
down	MF	Ara-3	GO:0005363	maltose transmembrane transporter activi...	6	4	0.83	476	0.00460	0.81957	TRUE	6
down	MF	Ara-3	GO:0017111	nucleoside-triphosphatase activity	193	37	26.59	171	0.02627	0.25989	TRUE	6
down	MF	Ara-3	GO:0022804	active transmembrane transporter activit...	211	39	29.07	486	0.03891	0.83419	TRUE	6
down	MF	Ara-4	GO:0022857	transmembrane transporter activity	503	78	42.44	549	4.3e-08	0.990	FALSE	6
down	MF	Ara-4	GO:0005215	transporter activity	510	78	43.03	552	8.2e-08	0.994	FALSE	6
down	MF	Ara-4	GO:0008509	anion transmembrane transporter activity	314	55	26.49	248	1.3e-07	0.344	FALSE	6
down	MF	Ara-4	GO:0005363	maltose transmembrane transporter activi...	6	4	0.51	505	0.00076	0.929	TRUE	6
down	MF	Ara-4	GO:0022804	active transmembrane transporter activit...	222	32	18.73	520	0.00280	0.963	TRUE	6
down	MF	Ara-4	GO:1904680	peptide transmembrane transporter activi...	51	11	4.3	224	0.00391	0.309	TRUE	6
down	MF	Ara-4	GO:0042887	amide transmembrane transporter activity	56	11	4.73	191	0.00822	0.226	TRUE	6
down	MF	Ara-4	GO:0017111	nucleoside-triphosphatase activity	193	23	16.28	109	0.07784	0.109	FALSE	6
down	MF	Ara-5	GO:0005363	maltose transmembrane transporter activi...	6	4	0.23	548	2.9e-05	0.98947	FALSE	6
down	MF	Ara-5	GO:0008509	anion transmembrane transporter activity	314	23	11.8	415	0.00137	0.74540	TRUE	6
down	MF	Ara-5	GO:0022857	transmembrane transporter activity	503	30	18.91	188	0.00637	0.21436	TRUE	6
down	MF	Ara-5	GO:0005215	transporter activity	510	30	19.17	204	0.00780	0.25148	TRUE	6
down	MF	Ara-5	GO:1904680	peptide transmembrane transporter activi...	51	5	1.92	97	0.04343	0.08322	TRUE	6
down	MF	Ara-5	GO:0042887	amide transmembrane transporter activity	56	5	2.1	93	0.06084	0.07516	FALSE	6
down	MF	Ara-5	GO:0017111	nucleoside-triphosphatase activity	193	12	7.25	22	0.06219	0.00642	FALSE	6
down	MF	Ara-5	GO:0022804	active transmembrane transporter activit...	222	13	8.34	359	0.07830	0.63419	FALSE	6
down	MF	Ara-6	GO:0005363	maltose transmembrane transporter activi...	6	4	0.18	555	1.3e-05	0.9914	FALSE	6
down	MF	Ara-6	GO:0022857	transmembrane transporter activity	502	27	14.91	67	0.00226	0.0571	TRUE	6
down	MF	Ara-6	GO:0005215	transporter activity	509	27	15.11	61	0.00278	0.0530	TRUE	6
down	MF	Ara-6	GO:0008509	anion transmembrane transporter activity	313	19	9.29	13	0.00311	0.0075	TRUE	6
down	MF	Ara-6	GO:0017111	nucleoside-triphosphatase activity	193	12	5.73	286	0.01597	0.4459	TRUE	6
down	MF	Ara-6	GO:1904680	peptide transmembrane transporter activi...	51	5	1.51	57	0.02047	0.0507	TRUE	6
down	MF	Ara-6	GO:0042887	amide transmembrane transporter activity	56	5	1.66	51	0.02946	0.0474	TRUE	6
down	MF	Ara+1	GO:0022857	transmembrane transporter activity	500	64	37.28	423	4.5e-06	0.7297	FALSE	6
down	MF	Ara+1	GO:0005215	transporter activity	507	64	37.8	456	7.4e-06	0.7966	FALSE	6
down	MF	Ara+1	GO:0008509	anion transmembrane transporter activity	313	45	23.34	520	8.9e-06	0.9203	FALSE	6
down	MF	Ara+1	GO:0017111	nucleoside-triphosphatase activity	193	30	14.39	94	8.1e-05	0.0716	FALSE	6
down	MF	Ara+1	GO:0005363	maltose transmembrane transporter activi...	6	4	0.45	534	0.00043	0.9543	TRUE	6
down	MF	Ara+1	GO:0042887	amide transmembrane transporter activity	56	10	4.18	486	0.00827	0.8554	TRUE	6
down	MF	Ara+1	GO:0022804	active transmembrane transporter activit...	220	26	16.4	397	0.01338	0.6644	TRUE	6
down	MF	Ara+2	GO:0005363	maltose transmembrane transporter activi...	6	4	0.39	532	0.00026	0.9632	TRUE	6
down	MF	Ara+2	GO:0017111	nucleoside-triphosphatase activity	193	24	12.39	126	0.00169	0.1033	TRUE	6
down	MF	Ara+2	GO:0022857	transmembrane transporter activity	497	43	31.9	207	0.03437	0.2845	TRUE	6
down	MF	Ara+2	GO:0008509	anion transmembrane transporter activity	311	29	19.96	149	0.03438	0.1383	TRUE	6
down	MF	Ara+2	GO:0005215	transporter activity	504	43	32.35	231	0.04227	0.3314	TRUE	6
down	MF	Ara+2	GO:0022804	active transmembrane transporter activit...	219	21	14.06	418	0.05256	0.7307	FALSE	6
down	MF	Ara+3	GO:0005363	maltose transmembrane transporter activi...	6	4	0.46	521	0.00049	0.94	TRUE	6
down	MF	Ara+3	GO:0022857	transmembrane transporter activity	502	54	38.25	551	0.00657	0.99	TRUE	6
down	MF	Ara+3	GO:0005215	transporter activity	509	54	38.78	550	0.00877	0.99	TRUE	6
down	MF	Ara+3	GO:0022804	active transmembrane transporter activit...	221	26	16.84	544	0.02122	0.98	TRUE	6
down	MF	Ara+3	GO:0017111	nucleoside-triphosphatase activity	193	20	14.7	166	0.11671	0.14	FALSE	6
down	MF	Ara+4	GO:0005363	maltose transmembrane transporter activi...	6	4	0.2	555	2.0e-05	0.9901	FALSE	6
down	MF	Ara+4	GO:0022857	transmembrane transporter activity	502	26	17.05	67	0.02083	0.0540	TRUE	6
down	MF	Ara+4	GO:0005215	transporter activity	509	26	17.29	53	0.02452	0.0372	TRUE	6
down	MF	Ara+4	GO:0017111	nucleoside-triphosphatase activity	193	12	6.56	302	0.03473	0.5151	TRUE	6
down	MF	Ara+4	GO:0008509	anion transmembrane transporter activity	314	15	10.67	24	0.12823	0.0081	FALSE	6
down	MF	Ara+4	GO:0022804	active transmembrane transporter activit...	221	11	7.51	320	0.14599	0.5639	FALSE	6
down	MF	Ara+5	GO:0022857	transmembrane transporter activity	497	44	24.49	86	4.3e-05	0.07363	FALSE	6
down	MF	Ara+5	GO:0005215	transporter activity	504	44	24.84	94	6.1e-05	0.08414	FALSE	6
down	MF	Ara+5	GO:0005363	maltose transmembrane transporter activi...	6	4	0.3	547	8.3e-05	0.98003	FALSE	6
down	MF	Ara+5	GO:0008509	anion transmembrane transporter activity	311	30	15.33	124	0.00022	0.13916	TRUE	6
down	MF	Ara+5	GO:0022804	active transmembrane transporter activit...	219	21	10.79	316	0.00236	0.54672	TRUE	6
down	MF	Ara+5	GO:0017111	nucleoside-triphosphatase activity	193	17	9.51	434	0.01418	0.78128	TRUE	6
down	MF	Ara+5	GO:1904680	peptide transmembrane transporter activi...	51	5	2.51	14	0.10832	0.00086	FALSE	6
down	MF	Ara-1	GO:0015232	heme transmembrane transporter activity	7	4	0.23	329	4.0e-05	0.494	FALSE	5
down	MF	Ara-1	GO:0071916	dipeptide transmembrane transporter acti...	20	5	0.66	551	0.00042	0.990	TRUE	5
down	MF	Ara-1	GO:0035673	oligopeptide transmembrane transporter a...	24	5	0.8	549	0.00103	0.988	TRUE	5
down	MF	Ara-1	GO:0046915	transition metal ion transmembrane trans...	22	4	0.73	384	0.00569	0.589	TRUE	5
down	MF	Ara-1	GO:0042626	ATPase-coupled transmembrane transporter...	51	6	1.7	141	0.00685	0.144	TRUE	5
down	MF	Ara-1	GO:0005416	amino acid:cation symporter activity	6	2	0.2	489	0.01563	0.840	TRUE	5
down	MF	Ara-1	GO:0015146	pentose transmembrane transporter activi...	6	2	0.2	548	0.01563	0.985	TRUE	5
down	MF	Ara-1	GO:0015116	sulfate transmembrane transporter activi...	7	2	0.23	350	0.02140	0.531	TRUE	5
down	MF	Ara-1	GO:0046873	metal ion transmembrane transporter acti...	50	5	1.66	423	0.02569	0.677	TRUE	5
down	MF	Ara-1	GO:0016462	pyrophosphatase activity	223	13	7.41	81	0.03596	0.048	TRUE	5
down	MF	Ara-1	GO:0016887	ATPase activity	166	10	5.52	121	0.05227	0.110	FALSE	5
down	MF	Ara-1	GO:0022853	active ion transmembrane transporter act...	161	9	5.35	310	0.09274	0.452	FALSE	5
down	MF	Ara-2	GO:0015116	sulfate transmembrane transporter activi...	7	5	0.75	525	0.00027	0.976	TRUE	5
down	MF	Ara-2	GO:0015232	heme transmembrane transporter activity	7	5	0.75	464	0.00027	0.853	TRUE	5
down	MF	Ara-2	GO:0042626	ATPase-coupled transmembrane transporter...	52	15	5.6	250	0.00028	0.381	TRUE	5
down	MF	Ara-2	GO:0016887	ATPase activity	167	30	18	74	0.00351	0.049	TRUE	5
down	MF	Ara-2	GO:0015343	siderophore transmembrane transporter ac...	16	6	1.72	455	0.00506	0.839	TRUE	5
down	MF	Ara-2	GO:0022853	active ion transmembrane transporter act...	166	29	17.89	550	0.00617	0.999	TRUE	5
down	MF	Ara-2	GO:0046873	metal ion transmembrane transporter acti...	51	12	5.5	476	0.00736	0.891	TRUE	5
down	MF	Ara-2	GO:0071916	dipeptide transmembrane transporter acti...	20	6	2.16	470	0.01679	0.873	TRUE	5
down	MF	Ara-2	GO:0005416	amino acid:cation symporter activity	6	3	0.65	552	0.02018	1.000	TRUE	5
down	MF	Ara-2	GO:0046915	transition metal ion transmembrane trans...	22	6	2.37	409	0.02679	0.726	TRUE	5
down	MF	Ara-2	GO:0035673	oligopeptide transmembrane transporter a...	24	6	2.59	338	0.04011	0.584	TRUE	5
down	MF	Ara-3	GO:0015343	siderophore transmembrane transporter ac...	16	8	2.2	509	0.00066	0.87903	TRUE	5
down	MF	Ara-3	GO:0015232	heme transmembrane transporter activity	7	5	0.96	548	0.00089	0.97479	TRUE	5
down	MF	Ara-3	GO:0035673	oligopeptide transmembrane transporter a...	24	8	3.31	440	0.01349	0.74574	TRUE	5
down	MF	Ara-3	GO:0071916	dipeptide transmembrane transporter acti...	20	7	2.76	453	0.01549	0.77333	TRUE	5
down	MF	Ara-3	GO:0015267	channel activity	55	13	7.58	96	0.03780	0.13728	TRUE	5
down	MF	Ara-3	GO:0022803	passive transmembrane transporter activi...	55	13	7.58	97	0.03780	0.13728	TRUE	5
down	MF	Ara-3	GO:0005416	amino acid:cation symporter activity	6	3	0.83	556	0.03991	0.99389	TRUE	5
down	MF	Ara-3	GO:0022853	active ion transmembrane transporter act...	156	30	21.49	529	0.04139	0.93067	TRUE	5
down	MF	Ara-4	GO:0015267	channel activity	58	14	4.89	529	0.00035	0.970	TRUE	5
down	MF	Ara-4	GO:0022803	passive transmembrane transporter activi...	58	14	4.89	530	0.00035	0.970	TRUE	5
down	MF	Ara-4	GO:0035673	oligopeptide transmembrane transporter a...	24	8	2.03	462	0.00068	0.848	TRUE	5
down	MF	Ara-4	GO:0071916	dipeptide transmembrane transporter acti...	20	7	1.69	479	0.00107	0.872	TRUE	5
down	MF	Ara-4	GO:0015343	siderophore transmembrane transporter ac...	16	6	1.35	511	0.00165	0.939	TRUE	5
down	MF	Ara-4	GO:0015232	heme transmembrane transporter activity	7	4	0.59	542	0.00166	0.980	TRUE	5
down	MF	Ara-4	GO:0042626	ATPase-coupled transmembrane transporter...	52	11	4.39	184	0.00458	0.220	TRUE	5
down	MF	Ara-4	GO:0022853	active ion transmembrane transporter act...	166	24	14.01	521	0.00906	0.964	TRUE	5
down	MF	Ara-4	GO:0005416	amino acid:cation symporter activity	6	3	0.51	509	0.01103	0.936	TRUE	5
down	MF	Ara-4	GO:0016887	ATPase activity	167	21	14.09	69	0.05656	0.066	FALSE	5
down	MF	Ara-4	GO:0015146	pentose transmembrane transporter activi...	6	2	0.51	557	0.09131	0.997	FALSE	5
down	MF	Ara-4	GO:0015116	sulfate transmembrane transporter activi...	7	2	0.59	117	0.12061	0.113	FALSE	5
down	MF	Ara-5	GO:0042626	ATPase-coupled transmembrane transporter...	52	8	1.95	77	0.00066	0.06395	TRUE	5
down	MF	Ara-5	GO:0015116	sulfate transmembrane transporter activi...	7	3	0.26	195	0.00171	0.23118	TRUE	5
down	MF	Ara-5	GO:0015343	siderophore transmembrane transporter ac...	16	4	0.6	6	0.00259	0.00029	TRUE	5
down	MF	Ara-5	GO:0015146	pentose transmembrane transporter activi...	6	2	0.23	390	0.01967	0.68694	TRUE	5
down	MF	Ara-5	GO:0022853	active ion transmembrane transporter act...	166	11	6.24	405	0.05004	0.71950	FALSE	5
down	MF	Ara-5	GO:0016462	pyrophosphatase activity	224	13	8.42	46	0.08276	0.02251	FALSE	5
down	MF	Ara-5	GO:0071916	dipeptide transmembrane transporter acti...	20	2	0.75	231	0.17662	0.31010	FALSE	5
down	MF	Ara-6	GO:0071916	dipeptide transmembrane transporter acti...	20	4	0.59	381	0.00298	0.6333	TRUE	5
down	MF	Ara-6	GO:0035673	oligopeptide transmembrane transporter a...	24	4	0.71	170	0.00595	0.2343	TRUE	5
down	MF	Ara-6	GO:0015146	pentose transmembrane transporter activi...	6	2	0.18	553	0.01343	0.9896	TRUE	5
down	MF	Ara-6	GO:0016887	ATPase activity	167	11	4.96	376	0.01403	0.6261	TRUE	5
down	MF	Ara-6	GO:0015232	heme transmembrane transporter activity	7	2	0.21	557	0.01842	0.9932	TRUE	5
down	MF	Ara-6	GO:0046915	transition metal ion transmembrane trans...	22	3	0.65	343	0.02983	0.5601	TRUE	5
down	MF	Ara-6	GO:0015267	channel activity	58	5	1.72	510	0.03366	0.9035	TRUE	5
down	MF	Ara-6	GO:0022803	passive transmembrane transporter activi...	58	5	1.72	511	0.03366	0.9035	TRUE	5
down	MF	Ara-6	GO:0016462	pyrophosphatase activity	224	12	6.65	225	0.04472	0.3458	TRUE	5
down	MF	Ara-6	GO:0042626	ATPase-coupled transmembrane transporter...	52	4	1.54	321	0.07818	0.5133	FALSE	5
down	MF	Ara+1	GO:0015343	siderophore transmembrane transporter ac...	16	11	1.19	364	1.2e-09	0.5914	FALSE	5
down	MF	Ara+1	GO:0042626	ATPase-coupled transmembrane transporter...	52	15	3.88	401	3.6e-06	0.6791	FALSE	5
down	MF	Ara+1	GO:0015116	sulfate transmembrane transporter activi...	7	5	0.52	453	4.5e-05	0.7880	FALSE	5
down	MF	Ara+1	GO:0016887	ATPase activity	167	27	12.45	147	9.5e-05	0.1500	FALSE	5
down	MF	Ara+1	GO:0016462	pyrophosphatase activity	224	30	16.7	80	0.00116	0.0489	TRUE	5
down	MF	Ara+1	GO:0005416	amino acid:cation symporter activity	6	3	0.45	555	0.00726	0.9885	TRUE	5
down	MF	Ara+1	GO:0022853	active ion transmembrane transporter act...	165	20	12.3	465	0.02240	0.8092	TRUE	5
down	MF	Ara+1	GO:0046873	metal ion transmembrane transporter acti...	51	8	3.8	140	0.03593	0.1359	TRUE	5
down	MF	Ara+2	GO:0042626	ATPase-coupled transmembrane transporter...	52	14	3.34	320	3.9e-06	0.5556	FALSE	5
down	MF	Ara+2	GO:0015116	sulfate transmembrane transporter activi...	7	4	0.45	535	0.00057	0.9685	TRUE	5
down	MF	Ara+2	GO:0016887	ATPase activity	167	21	10.72	119	0.00288	0.0813	TRUE	5
down	MF	Ara+2	GO:0016462	pyrophosphatase activity	224	25	14.38	144	0.00599	0.1330	TRUE	5
down	MF	Ara+2	GO:0015267	channel activity	56	8	3.59	342	0.02982	0.5851	TRUE	5
down	MF	Ara+2	GO:0022803	passive transmembrane transporter activi...	56	8	3.59	343	0.02982	0.5851	TRUE	5
down	MF	Ara+2	GO:0046915	transition metal ion transmembrane trans...	22	4	1.41	91	0.05399	0.0557	FALSE	5
down	MF	Ara+2	GO:0015146	pentose transmembrane transporter activi...	6	2	0.39	511	0.05527	0.9119	FALSE	5
down	MF	Ara+3	GO:0015267	channel activity	58	12	4.42	542	0.00142	0.98	TRUE	5
down	MF	Ara+3	GO:0022803	passive transmembrane transporter activi...	58	12	4.42	543	0.00142	0.98	TRUE	5
down	MF	Ara+3	GO:0042626	ATPase-coupled transmembrane transporter...	52	11	3.96	559	0.00185	1.00	TRUE	5
down	MF	Ara+3	GO:0046915	transition metal ion transmembrane trans...	22	5	1.68	215	0.02488	0.23	TRUE	5
down	MF	Ara+3	GO:0046873	metal ion transmembrane transporter acti...	51	8	3.89	372	0.04271	0.59	TRUE	5
down	MF	Ara+3	GO:0016887	ATPase activity	167	19	12.72	218	0.06062	0.24	FALSE	5
down	MF	Ara+3	GO:0005416	amino acid:cation symporter activity	6	2	0.46	319	0.07455	0.46	FALSE	5
down	MF	Ara+3	GO:0015146	pentose transmembrane transporter activi...	6	2	0.46	563	0.07455	1.00	FALSE	5
down	MF	Ara+4	GO:0042626	ATPase-coupled transmembrane transporter...	52	10	1.77	497	8.2e-06	0.8808	FALSE	5
down	MF	Ara+4	GO:0046915	transition metal ion transmembrane trans...	22	6	0.75	525	7.5e-05	0.9254	FALSE	5
down	MF	Ara+4	GO:0046873	metal ion transmembrane transporter acti...	51	6	1.73	357	0.00794	0.6305	TRUE	5
down	MF	Ara+4	GO:0015146	pentose transmembrane transporter activi...	6	2	0.2	564	0.01657	1.0000	TRUE	5
down	MF	Ara+4	GO:0015343	siderophore transmembrane transporter ac...	16	3	0.54	6	0.01669	8.8e-05	TRUE	5
down	MF	Ara+4	GO:0016887	ATPase activity	167	11	5.67	301	0.02952	0.5125	TRUE	5
down	MF	Ara+4	GO:0016462	pyrophosphatase activity	224	13	7.61	243	0.04601	0.3889	TRUE	5
down	MF	Ara+5	GO:0042626	ATPase-coupled transmembrane transporter...	52	14	2.56	401	1.1e-07	0.72158	FALSE	5
down	MF	Ara+5	GO:0015343	siderophore transmembrane transporter ac...	16	7	0.79	37	5.3e-06	0.00890	FALSE	5
down	MF	Ara+5	GO:0015116	sulfate transmembrane transporter activi...	7	4	0.34	518	0.00019	0.92809	TRUE	5
down	MF	Ara+5	GO:0022853	active ion transmembrane transporter act...	164	17	8.08	336	0.00277	0.58494	TRUE	5
down	MF	Ara+5	GO:0015232	heme transmembrane transporter activity	7	3	0.34	299	0.00369	0.51818	TRUE	5
down	MF	Ara+5	GO:0016887	ATPase activity	167	16	8.23	363	0.00797	0.64326	TRUE	5
down	MF	Ara+5	GO:0046915	transition metal ion transmembrane trans...	22	4	1.08	506	0.02164	0.90501	TRUE	5
down	MF	Ara+5	GO:0015146	pentose transmembrane transporter activi...	6	2	0.3	544	0.03256	0.97384	TRUE	5
down	MF	Ara+5	GO:0016462	pyrophosphatase activity	224	17	11.04	306	0.05121	0.53872	FALSE	5
down	MF	Ara+5	GO:0046873	metal ion transmembrane transporter acti...	51	5	2.51	492	0.10832	0.88533	FALSE	5
down	MF	Ara-1	GO:0046906	tetrapyrrole binding	44	5	1.46	478	0.01544	0.814	TRUE	4
down	MF	Ara-1	GO:0015399	primary active transmembrane transporter...	61	6	2.03	223	0.01609	0.276	TRUE	4
down	MF	Ara-1	GO:0004553	hydrolase activity, hydrolyzing O-glycos...	33	4	1.1	553	0.02397	0.992	TRUE	4
down	MF	Ara-1	GO:0022884	macromolecule transmembrane transporter ...	22	2	0.73	157	0.17000	0.166	FALSE	4
down	MF	Ara-1	GO:0042625	ATPase-coupled ion transmembrane transpo...	23	2	0.76	504	0.18228	0.865	FALSE	4
down	MF	Ara-1	GO:0015103	inorganic anion transmembrane transporte...	26	2	0.86	464	0.21982	0.774	FALSE	4
down	MF	Ara-2	GO:0015399	primary active transmembrane transporter...	62	19	6.68	356	1.7e-05	0.620	FALSE	4
down	MF	Ara-2	GO:0015103	inorganic anion transmembrane transporte...	26	7	2.8	479	0.01841	0.902	TRUE	4
down	MF	Ara-2	GO:0042625	ATPase-coupled ion transmembrane transpo...	24	6	2.59	523	0.04011	0.968	TRUE	4
down	MF	Ara-2	GO:0046906	tetrapyrrole binding	44	9	4.74	282	0.04491	0.447	TRUE	4
down	MF	Ara-3	GO:0022884	macromolecule transmembrane transporter ...	22	8	3.03	412	0.00757	0.69617	TRUE	4
down	MF	Ara-3	GO:0008514	organic anion transmembrane transporter ...	76	18	10.47	242	0.01576	0.36910	TRUE	4
down	MF	Ara-3	GO:0015399	primary active transmembrane transporter...	62	15	8.54	479	0.02189	0.82168	TRUE	4
down	MF	Ara-3	GO:0042625	ATPase-coupled ion transmembrane transpo...	23	7	3.17	394	0.03367	0.66368	TRUE	4
down	MF	Ara-4	GO:0015399	primary active transmembrane transporter...	62	12	5.23	281	0.00664	0.418	TRUE	4
down	MF	Ara-4	GO:0008514	organic anion transmembrane transporter ...	76	13	6.41	300	0.01375	0.469	TRUE	4
down	MF	Ara-4	GO:0015103	inorganic anion transmembrane transporte...	26	6	2.19	207	0.02240	0.271	TRUE	4
down	MF	Ara-4	GO:0022884	macromolecule transmembrane transporter ...	22	5	1.86	327	0.03851	0.540	TRUE	4
down	MF	Ara-4	GO:0004553	hydrolase activity, hydrolyzing O-glycos...	34	6	2.87	533	0.07265	0.975	FALSE	4
down	MF	Ara-5	GO:0015399	primary active transmembrane transporter...	62	8	2.33	98	0.00216	0.08454	TRUE	4
down	MF	Ara-5	GO:0008514	organic anion transmembrane transporter ...	76	7	2.86	80	0.02462	0.06793	TRUE	4
down	MF	Ara-5	GO:0004553	hydrolase activity, hydrolyzing O-glycos...	34	4	1.28	556	0.03889	0.99373	TRUE	4
down	MF	Ara-5	GO:0042625	ATPase-coupled ion transmembrane transpo...	24	3	0.9	500	0.06151	0.91479	FALSE	4
down	MF	Ara-5	GO:0015103	inorganic anion transmembrane transporte...	26	3	0.98	312	0.07482	0.50286	FALSE	4
down	MF	Ara-6	GO:0022884	macromolecule transmembrane transporter ...	22	5	0.65	267	0.00047	0.4060	TRUE	4
down	MF	Ara-6	GO:0046906	tetrapyrrole binding	44	4	1.31	349	0.04726	0.5643	TRUE	4
down	MF	Ara-6	GO:0004553	hydrolase activity, hydrolyzing O-glycos...	34	3	1.01	549	0.08876	0.9760	FALSE	4
down	MF	Ara-6	GO:0015399	primary active transmembrane transporter...	62	4	1.84	463	0.12782	0.8141	FALSE	4
down	MF	Ara-6	GO:0042625	ATPase-coupled ion transmembrane transpo...	24	2	0.71	415	0.17230	0.7078	FALSE	4
down	MF	Ara+1	GO:0015399	primary active transmembrane transporter...	62	15	4.62	355	3.7e-05	0.5577	FALSE	4
down	MF	Ara+1	GO:0008514	organic anion transmembrane transporter ...	76	15	5.67	109	0.00043	0.0868	TRUE	4
down	MF	Ara+1	GO:0004553	hydrolase activity, hydrolyzing O-glycos...	34	6	2.54	369	0.03984	0.6041	TRUE	4
down	MF	Ara+1	GO:0015103	inorganic anion transmembrane transporte...	26	5	1.94	386	0.04252	0.6452	TRUE	4
down	MF	Ara+1	GO:0046906	tetrapyrrole binding	44	7	3.28	502	0.04522	0.8828	TRUE	4
down	MF	Ara+2	GO:0015399	primary active transmembrane transporter...	62	14	3.98	245	3.5e-05	0.3672	FALSE	4
down	MF	Ara+2	GO:0015103	inorganic anion transmembrane transporte...	26	4	1.67	331	0.08993	0.5729	FALSE	4
down	MF	Ara+3	GO:0015399	primary active transmembrane transporter...	62	15	4.72	558	5.6e-05	1.00	FALSE	4
down	MF	Ara+3	GO:0042625	ATPase-coupled ion transmembrane transpo...	24	4	1.83	554	0.11380	0.99	FALSE	4
down	MF	Ara+4	GO:0015399	primary active transmembrane transporter...	62	10	2.11	417	4.2e-05	0.7217	FALSE	4
down	MF	Ara+4	GO:0004553	hydrolase activity, hydrolyzing O-glycos...	34	4	1.16	523	0.02922	0.9207	TRUE	4
down	MF	Ara+4	GO:0042625	ATPase-coupled ion transmembrane transpo...	24	3	0.82	397	0.04933	0.6904	TRUE	4
down	MF	Ara+4	GO:0022884	macromolecule transmembrane transporter ...	22	2	0.75	37	0.17828	0.0221	FALSE	4
down	MF	Ara+5	GO:0015399	primary active transmembrane transporter...	62	15	3.06	200	1.8e-07	0.28498	FALSE	4
down	MF	Ara+5	GO:0046906	tetrapyrrole binding	44	10	2.17	192	4.1e-05	0.26634	FALSE	4
down	MF	Ara+5	GO:0015103	inorganic anion transmembrane transporte...	26	5	1.28	383	0.00816	0.67795	TRUE	4
down	MF	Ara+5	GO:0022884	macromolecule transmembrane transporter ...	22	4	1.08	213	0.02164	0.33144	TRUE	4
down	MF	Ara+5	GO:0042625	ATPase-coupled ion transmembrane transpo...	24	4	1.18	154	0.02910	0.19425	TRUE	4
down	MF	Ara-1	GO:0019202	amino acid kinase activity	5	2	0.17	558	0.01065	0.999	TRUE	3
down	MF	Ara-1	GO:0016798	hydrolase activity, acting on glycosyl b...	51	5	1.7	552	0.02774	0.992	TRUE	3
down	MF	Ara-1	GO:0022890	inorganic cation transmembrane transport...	115	7	3.82	433	0.09282	0.705	FALSE	3
down	MF	Ara-1	GO:0030246	carbohydrate binding	36	3	1.2	518	0.12099	0.895	FALSE	3
down	MF	Ara-1	GO:0016675	oxidoreductase activity, acting on a hem...	5	1	0.17	435	0.15856	0.723	FALSE	3
down	MF	Ara-1	GO:1901682	sulfur compound transmembrane transporte...	25	2	0.83	304	0.20722	0.445	FALSE	3
down	MF	Ara-1	GO:0008381	mechanosensitive ion channel activity	7	1	0.23	546	0.21477	0.977	FALSE	3
down	MF	Ara-1	GO:0015647	peptidoglycan transmembrane transporter ...	7	1	0.23	40	0.21477	0.011	FALSE	3
down	MF	Ara-1	GO:0015288	porin activity	27	2	0.9	143	0.23249	0.147	FALSE	3
down	MF	Ara-1	GO:0022829	wide pore channel activity	27	2	0.9	144	0.23249	0.147	FALSE	3
down	MF	Ara-2	GO:0015318	inorganic molecular entity transmembrane...	228	45	24.57	452	3.3e-05	0.831	FALSE	3
down	MF	Ara-2	GO:0016675	oxidoreductase activity, acting on a hem...	5	4	0.54	499	0.00064	0.941	TRUE	3
down	MF	Ara-2	GO:0042910	xenobiotic transmembrane transporter act...	38	11	4.1	557	0.00180	1.000	TRUE	3
down	MF	Ara-2	GO:0022890	inorganic cation transmembrane transport...	116	23	12.5	524	0.00288	0.970	TRUE	3
down	MF	Ara-2	GO:0008324	cation transmembrane transporter activit...	160	29	17.24	406	0.00357	0.720	TRUE	3
down	MF	Ara-2	GO:0015078	proton transmembrane transporter activit...	70	15	7.54	537	0.00728	0.990	TRUE	3
down	MF	Ara-3	GO:0015318	inorganic molecular entity transmembrane...	224	53	30.86	513	4.3e-05	0.89023	FALSE	3
down	MF	Ara-3	GO:0008324	cation transmembrane transporter activit...	158	36	21.77	313	0.00163	0.48445	TRUE	3
down	MF	Ara-3	GO:0022890	inorganic cation transmembrane transport...	114	28	15.71	497	0.00164	0.85479	TRUE	3
down	MF	Ara-3	GO:0016675	oxidoreductase activity, acting on a hem...	5	4	0.69	523	0.00173	0.90737	TRUE	3
down	MF	Ara-3	GO:0015078	proton transmembrane transporter activit...	70	18	9.64	269	0.00655	0.42178	TRUE	3
down	MF	Ara-3	GO:0015647	peptidoglycan transmembrane transporter ...	7	4	0.96	481	0.00955	0.82395	TRUE	3
down	MF	Ara-3	GO:0019202	amino acid kinase activity	5	3	0.69	537	0.02225	0.95164	TRUE	3
down	MF	Ara-3	GO:0019904	protein domain specific binding	14	5	1.93	163	0.03639	0.24552	TRUE	3
down	MF	Ara-3	GO:0022836	gated channel activity	15	5	2.07	408	0.04846	0.69004	TRUE	3
down	MF	Ara-3	GO:1901618	organic hydroxy compound transmembrane t...	20	6	2.76	55	0.05133	0.07182	FALSE	3
down	MF	Ara-4	GO:0022836	gated channel activity	15	6	1.27	432	0.00111	0.798	TRUE	3
down	MF	Ara-4	GO:0015288	porin activity	29	8	2.45	319	0.00270	0.519	TRUE	3
down	MF	Ara-4	GO:0022829	wide pore channel activity	29	8	2.45	320	0.00270	0.519	TRUE	3
down	MF	Ara-4	GO:0015318	inorganic molecular entity transmembrane...	228	31	19.24	390	0.00792	0.680	TRUE	3
down	MF	Ara-4	GO:0008381	mechanosensitive ion channel activity	7	3	0.59	539	0.01805	0.978	TRUE	3
down	MF	Ara-4	GO:0015647	peptidoglycan transmembrane transporter ...	7	3	0.59	489	0.01805	0.886	TRUE	3
down	MF	Ara-4	GO:1901618	organic hydroxy compound transmembrane t...	21	5	1.77	359	0.03198	0.618	TRUE	3
down	MF	Ara-4	GO:0016805	dipeptidase activity	6	2	0.51	515	0.09131	0.957	FALSE	3
down	MF	Ara-4	GO:0042910	xenobiotic transmembrane transporter act...	38	6	3.21	173	0.11158	0.205	FALSE	3
down	MF	Ara-5	GO:0019202	amino acid kinase activity	5	2	0.19	554	0.01345	0.99356	TRUE	3
down	MF	Ara-5	GO:1901682	sulfur compound transmembrane transporte...	25	4	0.94	260	0.01379	0.36540	TRUE	3
down	MF	Ara-5	GO:0038023	signaling receptor activity	14	3	0.53	259	0.01458	0.36531	TRUE	3
down	MF	Ara-5	GO:0016805	dipeptidase activity	6	2	0.23	551	0.01967	0.99208	TRUE	3
down	MF	Ara-5	GO:1901618	organic hydroxy compound transmembrane t...	21	3	0.79	519	0.04388	0.93944	TRUE	3
down	MF	Ara-5	GO:0016798	hydrolase activity, acting on glycosyl b...	53	5	1.99	549	0.04998	0.99019	TRUE	3
down	MF	Ara-5	GO:0030246	carbohydrate binding	38	4	1.43	546	0.05514	0.98183	FALSE	3
down	MF	Ara-5	GO:0019904	protein domain specific binding	14	2	0.53	242	0.09783	0.32825	FALSE	3
down	MF	Ara-5	GO:0015318	inorganic molecular entity transmembrane...	228	12	8.57	63	0.15829	0.03766	FALSE	3
down	MF	Ara-5	GO:0042910	xenobiotic transmembrane transporter act...	38	3	1.43	142	0.17591	0.13742	FALSE	3
down	MF	Ara-6	GO:0015647	peptidoglycan transmembrane transporter ...	7	4	0.21	559	3.0e-05	0.9947	FALSE	3
down	MF	Ara-6	GO:0016805	dipeptidase activity	6	2	0.18	556	0.01343	0.9930	TRUE	3
down	MF	Ara-6	GO:0008381	mechanosensitive ion channel activity	7	2	0.21	447	0.01842	0.7899	TRUE	3
down	MF	Ara-6	GO:0030246	carbohydrate binding	38	4	1.13	561	0.02960	0.9980	TRUE	3
down	MF	Ara-6	GO:0015288	porin activity	29	3	0.86	496	0.06054	0.8809	FALSE	3
down	MF	Ara-6	GO:0022829	wide pore channel activity	29	3	0.86	497	0.06054	0.8809	FALSE	3
down	MF	Ara-6	GO:0022836	gated channel activity	15	2	0.45	253	0.07834	0.3877	FALSE	3
down	MF	Ara+1	GO:1901682	sulfur compound transmembrane transporte...	25	12	1.86	539	5.9e-08	0.9627	FALSE	3
down	MF	Ara+1	GO:0015318	inorganic molecular entity transmembrane...	228	33	17	294	0.00015	0.4236	TRUE	3
down	MF	Ara+1	GO:0030246	carbohydrate binding	38	9	2.83	557	0.00165	0.9909	TRUE	3
down	MF	Ara+1	GO:0042910	xenobiotic transmembrane transporter act...	38	9	2.83	340	0.00165	0.5253	TRUE	3
down	MF	Ara+1	GO:0019904	protein domain specific binding	14	5	1.04	156	0.00273	0.1678	TRUE	3
down	MF	Ara+1	GO:1901618	organic hydroxy compound transmembrane t...	21	6	1.57	546	0.00368	0.9783	TRUE	3
down	MF	Ara+1	GO:0038023	signaling receptor activity	14	4	1.04	138	0.01762	0.1299	TRUE	3
down	MF	Ara+2	GO:1901682	sulfur compound transmembrane transporte...	25	7	1.6	334	0.00089	0.5742	TRUE	3
down	MF	Ara+2	GO:0015288	porin activity	27	6	1.73	560	0.00730	1.0000	TRUE	3
down	MF	Ara+2	GO:0022829	wide pore channel activity	27	6	1.73	561	0.00730	1.0000	TRUE	3
down	MF	Ara+2	GO:0016805	dipeptidase activity	6	2	0.39	456	0.05527	0.7905	FALSE	3
down	MF	Ara+2	GO:0019904	protein domain specific binding	14	3	0.9	415	0.06121	0.7212	FALSE	3
down	MF	Ara+2	GO:0008381	mechanosensitive ion channel activity	7	2	0.45	555	0.07405	0.9981	FALSE	3
down	MF	Ara+2	GO:0015318	inorganic molecular entity transmembrane...	228	20	14.63	99	0.11755	0.0691	FALSE	3
down	MF	Ara+3	GO:0016675	oxidoreductase activity, acting on a hem...	5	4	0.38	557	0.00017	1.00	TRUE	3
down	MF	Ara+3	GO:0015318	inorganic molecular entity transmembrane...	228	32	17.37	436	0.00063	0.74	TRUE	3
down	MF	Ara+3	GO:0022890	inorganic cation transmembrane transport...	116	18	8.84	466	0.00344	0.82	TRUE	3
down	MF	Ara+3	GO:0022836	gated channel activity	15	5	1.14	493	0.00446	0.88	TRUE	3
down	MF	Ara+3	GO:0015288	porin activity	29	7	2.21	528	0.00586	0.96	TRUE	3
down	MF	Ara+3	GO:0022829	wide pore channel activity	29	7	2.21	529	0.00586	0.96	TRUE	3
down	MF	Ara+3	GO:0008324	cation transmembrane transporter activit...	160	22	12.19	406	0.00588	0.65	TRUE	3
down	MF	Ara+3	GO:0008381	mechanosensitive ion channel activity	7	3	0.53	553	0.01318	0.99	TRUE	3
down	MF	Ara+3	GO:0015078	proton transmembrane transporter activit...	70	10	5.33	335	0.04424	0.51	TRUE	3
down	MF	Ara+3	GO:0019202	amino acid kinase activity	5	2	0.38	469	0.05236	0.84	FALSE	3
down	MF	Ara+3	GO:0030246	carbohydrate binding	38	6	2.9	555	0.07267	0.99	FALSE	3
down	MF	Ara+3	GO:0016798	hydrolase activity, acting on glycosyl b...	53	7	4.04	523	0.11756	0.95	FALSE	3
down	MF	Ara+4	GO:0016805	dipeptidase activity	6	2	0.2	556	0.01657	0.9929	TRUE	3
down	MF	Ara+4	GO:0016798	hydrolase activity, acting on glycosyl b...	53	5	1.8	551	0.03602	0.9817	TRUE	3
down	MF	Ara+4	GO:0030246	carbohydrate binding	38	4	1.29	559	0.04184	0.9963	TRUE	3
down	MF	Ara+4	GO:0015288	porin activity	29	3	0.99	548	0.07864	0.9788	FALSE	3
down	MF	Ara+4	GO:0022829	wide pore channel activity	29	3	0.99	549	0.07864	0.9788	FALSE	3
down	MF	Ara+4	GO:0042910	xenobiotic transmembrane transporter act...	38	3	1.29	376	0.14560	0.6597	FALSE	3
down	MF	Ara+5	GO:1901682	sulfur compound transmembrane transporte...	25	6	1.23	52	0.00113	0.02079	TRUE	3
down	MF	Ara+5	GO:0038023	signaling receptor activity	14	4	0.69	416	0.00404	0.75451	TRUE	3
down	MF	Ara+5	GO:0019904	protein domain specific binding	14	3	0.69	111	0.02963	0.11996	TRUE	3
down	MF	Ara+5	GO:0042910	xenobiotic transmembrane transporter act...	38	5	1.87	468	0.03855	0.84568	TRUE	3
down	MF	Ara+5	GO:0015647	peptidoglycan transmembrane transporter ...	7	2	0.34	295	0.04411	0.51294	TRUE	3
down	MF	Ara-1	GO:0015419	ABC-type sulfate transporter activity	5	2	0.17	254	0.01065	0.343	TRUE	2
down	MF	Ara-1	GO:0020037	heme binding	39	4	1.3	434	0.04131	0.712	TRUE	2
down	MF	Ara-1	GO:0048029	monosaccharide binding	16	2	0.53	560	0.10042	1.000	FALSE	2
down	MF	Ara-1	GO:0016780	phosphotransferase activity, for other s...	22	2	0.73	493	0.17000	0.849	FALSE	2
down	MF	Ara-2	GO:0015419	ABC-type sulfate transporter activity	5	5	0.54	531	1.5e-05	0.983	FALSE	2
down	MF	Ara-2	GO:0015620	ferric-enterobactin transmembrane transp...	5	5	0.54	535	1.5e-05	0.989	FALSE	2
down	MF	Ara-2	GO:0008137	NADH dehydrogenase (ubiquinone) activity	16	8	1.72	426	0.00011	0.777	TRUE	2
down	MF	Ara-2	GO:0003955	NAD(P)H dehydrogenase (quinone) activity	24	9	2.59	469	0.00059	0.865	TRUE	2
down	MF	Ara-2	GO:0048039	ubiquinone binding	5	4	0.54	522	0.00064	0.967	TRUE	2
down	MF	Ara-2	GO:0000104	succinate dehydrogenase activity	6	3	0.65	154	0.02018	0.190	TRUE	2
down	MF	Ara-2	GO:0020037	heme binding	39	9	4.2	319	0.02183	0.535	TRUE	2
down	MF	Ara-2	GO:0015171	amino acid transmembrane transporter act...	53	11	5.71	166	0.02543	0.213	TRUE	2
down	MF	Ara-2	GO:0015179	L-amino acid transmembrane transporter a...	28	7	3.02	26	0.02739	0.013	TRUE	2
down	MF	Ara-3	GO:0015620	ferric-enterobactin transmembrane transp...	5	5	0.69	543	5.4e-05	0.96024	FALSE	2
down	MF	Ara-3	GO:0008137	NADH dehydrogenase (ubiquinone) activity	16	8	2.2	470	0.00066	0.81294	TRUE	2
down	MF	Ara-3	GO:0046943	carboxylic acid transmembrane transporte...	83	22	11.44	531	0.00182	0.94103	TRUE	2
down	MF	Ara-3	GO:0005342	organic acid transmembrane transporter a...	85	22	11.71	538	0.00253	0.95294	TRUE	2
down	MF	Ara-3	GO:0015179	L-amino acid transmembrane transporter a...	28	10	3.86	397	0.00336	0.67350	TRUE	2
down	MF	Ara-3	GO:0003955	NAD(P)H dehydrogenase (quinone) activity	24	9	3.31	433	0.00367	0.73235	TRUE	2
down	MF	Ara-3	GO:0015171	amino acid transmembrane transporter act...	52	15	7.16	463	0.00401	0.80325	TRUE	2
down	MF	Ara-3	GO:0048039	ubiquinone binding	5	3	0.69	498	0.02225	0.85761	TRUE	2
down	MF	Ara-3	GO:0016780	phosphotransferase activity, for other s...	22	7	3.03	532	0.02653	0.94322	TRUE	2
down	MF	Ara-4	GO:0015620	ferric-enterobactin transmembrane transp...	5	5	0.42	543	5.1e-06	0.980	FALSE	2
down	MF	Ara-4	GO:0016773	phosphotransferase activity, alcohol gro...	137	19	11.56	545	0.02880	0.984	TRUE	2
down	MF	Ara-4	GO:0005216	ion channel activity	29	6	2.45	517	0.03702	0.961	TRUE	2
down	MF	Ara-4	GO:1901505	carbohydrate derivative transmembrane tr...	31	6	2.62	502	0.04953	0.922	TRUE	2
down	MF	Ara-4	GO:0046943	carboxylic acid transmembrane transporte...	84	12	7.09	366	0.06125	0.629	FALSE	2
down	MF	Ara-4	GO:0015419	ABC-type sulfate transporter activity	5	2	0.42	48	0.06455	0.041	FALSE	2
down	MF	Ara-4	GO:0005342	organic acid transmembrane transporter a...	86	12	7.26	294	0.07090	0.460	FALSE	2
down	MF	Ara-4	GO:0042959	alkanesulfonate transmembrane transporte...	6	2	0.51	182	0.09131	0.215	FALSE	2
down	MF	Ara-5	GO:0015419	ABC-type sulfate transporter activity	5	3	0.19	225	0.00052	0.29680	TRUE	2
down	MF	Ara-5	GO:0015344	siderophore uptake transmembrane transpo...	9	3	0.34	62	0.00387	0.03702	TRUE	2
down	MF	Ara-5	GO:0015620	ferric-enterobactin transmembrane transp...	5	2	0.19	120	0.01345	0.10696	TRUE	2
down	MF	Ara-5	GO:0000104	succinate dehydrogenase activity	6	2	0.23	140	0.01967	0.13555	TRUE	2
down	MF	Ara-5	GO:0016780	phosphotransferase activity, for other s...	23	3	0.86	560	0.05531	0.99915	FALSE	2
down	MF	Ara-5	GO:0060089	molecular transducer activity	46	4	1.73	309	0.09692	0.49533	FALSE	2
down	MF	Ara-5	GO:0048029	monosaccharide binding	17	2	0.64	466	0.13591	0.85958	FALSE	2
down	MF	Ara-6	GO:1901505	carbohydrate derivative transmembrane tr...	31	4	0.92	110	0.01490	0.1237	TRUE	2
down	MF	Ara-6	GO:0005216	ion channel activity	29	3	0.86	483	0.06054	0.8595	FALSE	2
down	MF	Ara-6	GO:0048029	monosaccharide binding	17	2	0.5	560	0.09749	0.9972	FALSE	2
down	MF	Ara-6	GO:0020037	heme binding	39	3	1.16	226	0.12147	0.3516	FALSE	2
down	MF	Ara+1	GO:0015419	ABC-type sulfate transporter activity	5	5	0.37	544	2.4e-06	0.9767	FALSE	2
down	MF	Ara+1	GO:0015344	siderophore uptake transmembrane transpo...	9	6	0.67	378	1.2e-05	0.6208	FALSE	2
down	MF	Ara+1	GO:0015620	ferric-enterobactin transmembrane transp...	5	4	0.37	466	0.00015	0.8111	TRUE	2
down	MF	Ara+1	GO:0060089	molecular transducer activity	46	11	3.43	438	0.00047	0.7525	TRUE	2
down	MF	Ara+1	GO:0005342	organic acid transmembrane transporter a...	86	14	6.41	282	0.00459	0.3907	TRUE	2
down	MF	Ara+1	GO:0016780	phosphotransferase activity, for other s...	23	6	1.71	560	0.00602	0.9978	TRUE	2
down	MF	Ara+1	GO:0048029	monosaccharide binding	17	5	1.27	559	0.00699	0.9960	TRUE	2
down	MF	Ara+1	GO:0042959	alkanesulfonate transmembrane transporte...	6	3	0.45	550	0.00726	0.9793	TRUE	2
down	MF	Ara+1	GO:0046943	carboxylic acid transmembrane transporte...	84	12	6.26	245	0.02290	0.3254	TRUE	2
down	MF	Ara+1	GO:0016667	oxidoreductase activity, acting on a sul...	39	7	2.91	528	0.02502	0.9411	TRUE	2
down	MF	Ara+1	GO:0098772	molecular function regulator	52	8	3.88	529	0.03980	0.9418	TRUE	2
down	MF	Ara+2	GO:0015419	ABC-type sulfate transporter activity	5	4	0.32	499	9.0e-05	0.8957	FALSE	2
down	MF	Ara+2	GO:0016744	transferase activity, transferring aldeh...	10	3	0.64	502	0.02455	0.9027	TRUE	2
down	MF	Ara+2	GO:0008137	NADH dehydrogenase (ubiquinone) activity	16	3	1.03	4	0.08548	1.1e-05	FALSE	2
down	MF	Ara+2	GO:0005216	ion channel activity	29	4	1.86	164	0.12274	0.1667	FALSE	2
down	MF	Ara+3	GO:0016744	transferase activity, transferring aldeh...	10	5	0.76	478	0.00052	0.85	TRUE	2
down	MF	Ara+3	GO:0005216	ion channel activity	29	7	2.21	479	0.00586	0.85	TRUE	2
down	MF	Ara+3	GO:0048029	monosaccharide binding	17	4	1.3	355	0.03903	0.55	TRUE	2
down	MF	Ara+3	GO:0000104	succinate dehydrogenase activity	6	2	0.46	151	0.07455	0.11	FALSE	2
down	MF	Ara+3	GO:0098772	molecular function regulator	52	7	3.96	292	0.10890	0.40	FALSE	2
down	MF	Ara+4	GO:0016773	phosphotransferase activity, alcohol gro...	137	10	4.65	203	0.01987	0.3311	TRUE	2
down	MF	Ara+4	GO:0015344	siderophore uptake transmembrane transpo...	9	2	0.31	26	0.03713	0.0102	TRUE	2
down	MF	Ara+4	GO:0048029	monosaccharide binding	17	2	0.58	550	0.11718	0.9807	FALSE	2
down	MF	Ara+4	GO:0015620	ferric-enterobactin transmembrane transp...	5	1	0.17	51	0.16310	0.0364	FALSE	2
down	MF	Ara+5	GO:0015344	siderophore uptake transmembrane transpo...	9	6	0.44	386	1.0e-06	0.68307	FALSE	2
down	MF	Ara+5	GO:0015419	ABC-type sulfate transporter activity	5	4	0.25	467	2.9e-05	0.84412	FALSE	2
down	MF	Ara+5	GO:0020037	heme binding	39	9	1.92	142	8.9e-05	0.16558	FALSE	2
down	MF	Ara+5	GO:0060089	molecular transducer activity	46	6	2.27	366	0.02517	0.64945	TRUE	2
down	MF	Ara+5	GO:0042959	alkanesulfonate transmembrane transporte...	6	2	0.3	489	0.03256	0.87864	TRUE	2
down	MF	Ara+5	GO:0016667	oxidoreductase activity, acting on a sul...	39	5	1.92	271	0.04250	0.46645	TRUE	2
down	MF	Ara+5	GO:0098772	molecular function regulator	52	6	2.56	438	0.04288	0.80037	TRUE	2
down	MF	Ara-1	GO:0070569	uridylyltransferase activity	5	2	0.17	537	0.01065	0.955	TRUE	1
down	MF	Ara-1	GO:0016757	transferase activity, transferring glyco...	71	5	2.36	294	0.09093	0.430	FALSE	1
down	MF	Ara-1	GO:0016772	transferase activity, transferring phosp...	269	12	8.94	277	0.19656	0.396	FALSE	1
down	MF	Ara-1	GO:0001072	transcription antitermination factor act...	7	1	0.23	216	0.21477	0.270	FALSE	1
down	MF	Ara-1	GO:0003712	transcription coregulator activity	7	1	0.23	540	0.21477	0.958	FALSE	1
down	MF	Ara-1	GO:0003714	transcription corepressor activity	7	1	0.23	541	0.21477	0.958	FALSE	1
down	MF	Ara-1	GO:0016989	sigma factor antagonist activity	7	1	0.23	542	0.21477	0.958	FALSE	1
down	MF	Ara-1	GO:0015145	monosaccharide transmembrane transporter...	27	2	0.9	201	0.23249	0.245	FALSE	1
down	MF	Ara-2	GO:0050136	NADH dehydrogenase (quinone) activity	17	9	1.83	451	2.2e-05	0.830	FALSE	1
down	MF	Ara-2	GO:0003954	NADH dehydrogenase activity	25	11	2.69	480	2.5e-05	0.905	FALSE	1
down	MF	Ara-2	GO:0016491	oxidoreductase activity	422	63	45.48	415	0.00396	0.732	TRUE	1
down	MF	Ara-2	GO:0051539	4 iron, 4 sulfur cluster binding	108	21	11.64	373	0.00551	0.654	TRUE	1
down	MF	Ara-2	GO:0051536	iron-sulfur cluster binding	141	25	15.2	280	0.00888	0.440	TRUE	1
down	MF	Ara-2	GO:0051540	metal cluster binding	142	25	15.3	284	0.00972	0.452	TRUE	1
down	MF	Ara-2	GO:0015385	sodium:proton antiporter activity	6	3	0.65	561	0.02018	1.000	TRUE	1
down	MF	Ara-2	GO:0016722	oxidoreductase activity, acting on metal...	6	3	0.65	396	0.02018	0.702	TRUE	1
down	MF	Ara-2	GO:0036361	racemase activity, acting on amino acids...	6	3	0.65	410	0.02018	0.728	TRUE	1
down	MF	Ara-2	GO:0047661	amino-acid racemase activity	6	3	0.65	411	0.02018	0.728	TRUE	1
down	MF	Ara-2	GO:0051139	metal ion:proton antiporter activity	6	3	0.65	562	0.02018	1.000	TRUE	1
down	MF	Ara-2	GO:0005451	monovalent cation:proton antiporter acti...	7	3	0.75	560	0.03249	1.000	TRUE	1
down	MF	Ara-2	GO:0016855	racemase and epimerase activity, acting ...	7	3	0.75	424	0.03249	0.764	TRUE	1
down	MF	Ara-2	GO:0015298	solute:cation antiporter activity	24	6	2.59	558	0.04011	1.000	TRUE	1
down	MF	Ara-3	GO:0019843	rRNA binding	56	19	7.72	13	0.00012	0.01102	TRUE	1
down	MF	Ara-3	GO:0050136	NADH dehydrogenase (quinone) activity	17	9	2.34	462	0.00017	0.80242	TRUE	1
down	MF	Ara-3	GO:0003954	NADH dehydrogenase activity	25	11	3.44	432	0.00026	0.72282	TRUE	1
down	MF	Ara-3	GO:0005304	L-valine transmembrane transporter activ...	5	4	0.69	484	0.00173	0.83389	TRUE	1
down	MF	Ara-3	GO:0015188	L-isoleucine transmembrane transporter a...	5	4	0.69	485	0.00173	0.83389	TRUE	1
down	MF	Ara-3	GO:0070180	large ribosomal subunit rRNA binding	9	5	1.24	133	0.00418	0.19213	TRUE	1
down	MF	Ara-3	GO:0015190	L-leucine transmembrane transporter acti...	6	4	0.83	414	0.00460	0.70009	TRUE	1
down	MF	Ara-3	GO:0015658	branched-chain amino acid transmembrane ...	6	4	0.83	415	0.00460	0.70009	TRUE	1
down	MF	Ara-3	GO:0015175	neutral amino acid transmembrane transpo...	18	7	2.48	458	0.00818	0.79221	TRUE	1
down	MF	Ara-3	GO:0090079	translation regulator activity, nucleic ...	20	7	2.76	445	0.01549	0.75460	TRUE	1
down	MF	Ara-3	GO:0045182	translation regulator activity	22	7	3.03	436	0.02653	0.73349	TRUE	1
down	MF	Ara-3	GO:0015473	fimbrial usher porin activity	6	3	0.83	545	0.03991	0.96185	TRUE	1
down	MF	Ara-3	GO:0015125	bile acid transmembrane transporter acti...	10	4	1.38	19	0.04046	0.01724	TRUE	1
down	MF	Ara-4	GO:0016881	acid-amino acid ligase activity	19	5	1.6	397	0.02112	0.708	TRUE	1
down	MF	Ara-4	GO:0005337	nucleoside transmembrane transporter act...	8	3	0.68	389	0.02703	0.680	TRUE	1
down	MF	Ara-4	GO:0015293	symporter activity	72	11	6.08	508	0.04757	0.936	TRUE	1
down	MF	Ara-4	GO:0016772	transferase activity, transferring phosp...	277	32	23.37	504	0.06026	0.926	FALSE	1
down	MF	Ara-4	GO:0072349	modified amino acid transmembrane transp...	12	3	1.01	341	0.08173	0.575	FALSE	1
down	MF	Ara-4	GO:0004190	aspartic-type endopeptidase activity	7	2	0.59	329	0.12061	0.543	FALSE	1
down	MF	Ara-5	GO:0015128	gluconate transmembrane transporter acti...	6	2	0.23	557	0.01967	0.99380	TRUE	1
down	MF	Ara-5	GO:0016987	sigma factor activity	6	2	0.23	339	0.01967	0.58447	TRUE	1
down	MF	Ara-5	GO:0042879	aldonate transmembrane transporter activ...	7	2	0.26	553	0.02685	0.99276	TRUE	1
down	MF	Ara-5	GO:0016772	transferase activity, transferring phosp...	277	17	10.41	437	0.03203	0.80709	TRUE	1
down	MF	Ara-5	GO:0001072	transcription antitermination factor act...	8	2	0.3	388	0.03492	0.68406	TRUE	1
down	MF	Ara-5	GO:0015145	monosaccharide transmembrane transporter...	28	3	1.05	342	0.08930	0.58979	FALSE	1
down	MF	Ara-5	GO:0051119	sugar transmembrane transporter activity	28	3	1.05	343	0.08930	0.58979	FALSE	1
down	MF	Ara-5	GO:0070566	adenylyltransferase activity	16	2	0.6	346	0.12287	0.60803	FALSE	1
down	MF	Ara-5	GO:0046983	protein dimerization activity	17	2	0.64	397	0.13591	0.69755	FALSE	1
down	MF	Ara-5	GO:0016757	transferase activity, transferring glyco...	73	5	2.74	353	0.14499	0.61469	FALSE	1
down	MF	Ara-6	GO:0019200	carbohydrate kinase activity	19	3	0.56	554	0.02008	0.9898	TRUE	1
down	MF	Ara-6	GO:0046983	protein dimerization activity	17	2	0.5	58	0.09749	0.0511	FALSE	1
down	MF	Ara-6	GO:0008233	peptidase activity	105	6	3.12	127	0.10909	0.1482	FALSE	1
down	MF	Ara-6	GO:0035639	purine ribonucleoside triphosphate bindi...	470	19	13.96	50	0.13963	0.0474	FALSE	1
down	MF	Ara-6	GO:0005524	ATP binding	426	17	12.65	135	0.17128	0.1663	FALSE	1
down	MF	Ara-6	GO:0015190	L-leucine transmembrane transporter acti...	6	1	0.18	8	0.17406	0.0017	FALSE	1
down	MF	Ara-6	GO:0015658	branched-chain amino acid transmembrane ...	6	1	0.18	9	0.17406	0.0017	FALSE	1
down	MF	Ara-6	GO:0097367	carbohydrate derivative binding	548	21	16.27	168	0.18243	0.2326	FALSE	1
down	MF	Ara-6	GO:0032559	adenyl ribonucleotide binding	432	17	12.83	136	0.18651	0.1665	FALSE	1
down	MF	Ara-6	GO:0030554	adenyl nucleotide binding	433	17	12.86	147	0.18911	0.1894	FALSE	1
down	MF	Ara+1	GO:0003712	transcription coregulator activity	7	5	0.52	547	4.5e-05	0.9790	FALSE	1
down	MF	Ara+1	GO:0003714	transcription corepressor activity	7	5	0.52	548	4.5e-05	0.9790	FALSE	1
down	MF	Ara+1	GO:0016989	sigma factor antagonist activity	7	5	0.52	549	4.5e-05	0.9790	FALSE	1
down	MF	Ara+1	GO:0051082	unfolded protein binding	21	7	1.57	533	0.00061	0.9523	TRUE	1
down	MF	Ara+1	GO:0051087	chaperone binding	10	4	0.75	307	0.00471	0.4443	TRUE	1
down	MF	Ara+1	GO:0008028	monocarboxylic acid transmembrane transp...	26	6	1.94	382	0.01132	0.6323	TRUE	1
down	MF	Ara+1	GO:1901474	azole transmembrane transporter activity	7	3	0.52	508	0.01200	0.8990	TRUE	1
down	MF	Ara+1	GO:0015370	solute:sodium symporter activity	8	3	0.6	562	0.01814	0.9999	TRUE	1
down	MF	Ara+1	GO:0005524	ATP binding	426	43	31.76	47	0.02526	0.0142	TRUE	1
down	MF	Ara+1	GO:0097367	carbohydrate derivative binding	548	53	40.86	74	0.02830	0.0436	TRUE	1
down	MF	Ara+1	GO:0015081	sodium ion transmembrane transporter act...	16	4	1.19	538	0.02843	0.9604	TRUE	1
down	MF	Ara+1	GO:0070566	adenylyltransferase activity	16	4	1.19	469	0.02843	0.8171	TRUE	1
down	MF	Ara+1	GO:0032559	adenyl ribonucleotide binding	432	43	32.21	58	0.03132	0.0258	TRUE	1
down	MF	Ara+1	GO:0019842	vitamin binding	78	11	5.82	448	0.03136	0.7788	TRUE	1
down	MF	Ara+1	GO:0030554	adenyl nucleotide binding	433	43	32.29	52	0.03244	0.0214	TRUE	1
down	MF	Ara+1	GO:0035639	purine ribonucleoside triphosphate bindi...	470	46	35.04	29	0.03408	0.0081	TRUE	1
down	MF	Ara+1	GO:0022834	ligand-gated channel activity	5	2	0.37	191	0.04919	0.2234	TRUE	1
down	MF	Ara+1	GO:0044183	protein folding chaperone	5	2	0.37	552	0.04919	0.9826	TRUE	1
down	MF	Ara+2	GO:0005515	protein binding	1223	99	78.5	319	0.00555	0.5525	TRUE	1
down	MF	Ara+2	GO:0072349	modified amino acid transmembrane transp...	12	4	0.77	546	0.00615	0.9855	TRUE	1
down	MF	Ara+2	GO:0008233	peptidase activity	105	14	6.74	542	0.00866	0.9766	TRUE	1
down	MF	Ara+2	GO:0042802	identical protein binding	397	38	25.48	104	0.01050	0.0710	TRUE	1
down	MF	Ara+2	GO:0008289	lipid binding	26	5	1.67	181	0.02584	0.2176	TRUE	1
down	MF	Ara+2	GO:0003684	damaged DNA binding	12	3	0.77	462	0.04079	0.8154	TRUE	1
down	MF	Ara+2	GO:0015128	gluconate transmembrane transporter acti...	6	2	0.39	539	0.05527	0.9735	FALSE	1
down	MF	Ara+2	GO:0003712	transcription coregulator activity	7	2	0.45	496	0.07405	0.8896	FALSE	1
down	MF	Ara+2	GO:0003714	transcription corepressor activity	7	2	0.45	497	0.07405	0.8896	FALSE	1
down	MF	Ara+2	GO:0004190	aspartic-type endopeptidase activity	7	2	0.45	506	0.07405	0.9074	FALSE	1
down	MF	Ara+2	GO:0016989	sigma factor antagonist activity	7	2	0.45	498	0.07405	0.8896	FALSE	1
down	MF	Ara+2	GO:0042879	aldonate transmembrane transporter activ...	7	2	0.45	551	0.07405	0.9923	FALSE	1
down	MF	Ara+2	GO:0070001	aspartic-type peptidase activity	7	2	0.45	507	0.07405	0.9074	FALSE	1
down	MF	Ara+2	GO:0003954	NADH dehydrogenase activity	25	4	1.6	3	0.08007	5.6e-06	FALSE	1
down	MF	Ara+2	GO:0050136	NADH dehydrogenase (quinone) activity	17	3	1.09	2	0.09892	2.2e-06	FALSE	1
down	MF	Ara+2	GO:0097367	carbohydrate derivative binding	547	43	35.11	21	0.12392	0.0035	FALSE	1
down	MF	Ara+3	GO:0003984	acetolactate synthase activity	5	4	0.38	549	0.00017	0.98	TRUE	1
down	MF	Ara+3	GO:0000155	phosphorelay sensor kinase activity	27	7	2.06	476	0.00382	0.85	TRUE	1
down	MF	Ara+3	GO:0004673	protein histidine kinase activity	27	7	2.06	477	0.00382	0.85	TRUE	1
down	MF	Ara+3	GO:0140299	small molecule sensor activity	29	7	2.21	504	0.00586	0.90	TRUE	1
down	MF	Ara+3	GO:0016775	phosphotransferase activity, nitrogenous...	31	7	2.36	455	0.00862	0.78	TRUE	1
down	MF	Ara+3	GO:0016453	C-acetyltransferase activity	9	3	0.69	404	0.02813	0.65	TRUE	1
down	MF	Ara+3	GO:0004672	protein kinase activity	40	7	3.05	461	0.03346	0.81	TRUE	1
down	MF	Ara+3	GO:0016408	C-acyltransferase activity	10	3	0.76	441	0.03790	0.75	TRUE	1
down	MF	Ara+3	GO:0004222	metalloendopeptidase activity	18	4	1.37	260	0.04719	0.32	TRUE	1
down	MF	Ara+3	GO:0016757	transferase activity, transferring glyco...	73	9	5.56	511	0.11476	0.91	FALSE	1
down	MF	Ara+3	GO:0008028	monocarboxylic acid transmembrane transp...	26	4	1.98	356	0.14203	0.55	FALSE	1
down	MF	Ara+3	GO:0008289	lipid binding	26	4	1.98	326	0.14203	0.49	FALSE	1
down	MF	Ara+4	GO:0046983	protein dimerization activity	17	4	0.58	370	0.00236	0.6504	TRUE	1
down	MF	Ara+4	GO:0016757	transferase activity, transferring glyco...	73	6	2.48	263	0.04052	0.4380	TRUE	1
down	MF	Ara+4	GO:0005515	protein binding	1231	51	41.82	113	0.06721	0.1474	FALSE	1
down	MF	Ara+4	GO:0016772	transferase activity, transferring phosp...	277	14	9.41	188	0.09921	0.3039	FALSE	1
down	MF	Ara+4	GO:0070569	uridylyltransferase activity	5	1	0.17	250	0.16310	0.4225	FALSE	1
down	MF	Ara+4	GO:0015128	gluconate transmembrane transporter acti...	6	1	0.2	292	0.19241	0.4832	FALSE	1
down	MF	Ara+4	GO:0015662	ion transmembrane transporter activity, ...	6	1	0.2	400	0.19241	0.6929	FALSE	1
down	MF	Ara+4	GO:0016722	oxidoreductase activity, acting on metal...	6	1	0.2	61	0.19241	0.0490	FALSE	1
down	MF	Ara+4	GO:0097367	carbohydrate derivative binding	548	23	18.62	93	0.19333	0.1156	FALSE	1
down	MF	Ara+4	GO:0035639	purine ribonucleoside triphosphate bindi...	470	20	15.97	97	0.19837	0.1189	FALSE	1
down	MF	Ara+5	GO:0016695	oxidoreductase activity, acting on hydro...	6	3	0.3	561	0.00219	0.99995	TRUE	1
down	MF	Ara+5	GO:0033748	hydrogenase (acceptor) activity	6	3	0.3	562	0.00219	0.99995	TRUE	1
down	MF	Ara+5	GO:0004190	aspartic-type endopeptidase activity	7	3	0.34	359	0.00369	0.63310	TRUE	1
down	MF	Ara+5	GO:0070001	aspartic-type peptidase activity	7	3	0.34	360	0.00369	0.63310	TRUE	1
down	MF	Ara+5	GO:0015036	disulfide oxidoreductase activity	20	4	0.99	425	0.01549	0.76697	TRUE	1
down	MF	Ara+5	GO:0004175	endopeptidase activity	45	6	2.22	432	0.02280	0.77966	TRUE	1
down	MF	Ara+5	GO:0015662	ion transmembrane transporter activity, ...	6	2	0.3	556	0.03256	0.98949	TRUE	1
down	MF	Ara+5	GO:0015145	monosaccharide transmembrane transporter...	27	4	1.33	519	0.04284	0.93045	TRUE	1
down	MF	Ara+5	GO:0051119	sugar transmembrane transporter activity	27	4	1.33	520	0.04284	0.93045	TRUE	1
down	MF	Ara+5	GO:0003712	transcription coregulator activity	7	2	0.34	60	0.04411	0.03145	TRUE	1
down	MF	Ara+5	GO:0003714	transcription corepressor activity	7	2	0.34	61	0.04411	0.03145	TRUE	1
down	MF	Ara+5	GO:0016989	sigma factor antagonist activity	7	2	0.34	62	0.04411	0.03145	TRUE	1
down	MF	Ara+5	GO:0019213	deacetylase activity	7	2	0.34	533	0.04411	0.94649	TRUE	1
down	MF	Ara+5	GO:0008233	peptidase activity	105	9	5.17	450	0.07632	0.82246	FALSE	1
down	MF	Ara-1	GO:0042277	peptide binding	12	2	0.4	229	0.06025	0.290	FALSE	0
down	MF	Ara-1	GO:0061783	peptidoglycan muralytic activity	17	2	0.57	366	0.11138	0.552	FALSE	0
down	MF	Ara-1	GO:0008080	N-acetyltransferase activity	23	2	0.76	530	0.18228	0.935	FALSE	0
down	MF	Ara-1	GO:0008276	protein methyltransferase activity	7	1	0.23	250	0.21477	0.330	FALSE	0
down	MF	Ara-1	GO:0008940	nitrate reductase activity	7	1	0.23	445	0.21477	0.742	FALSE	0
down	MF	Ara-1	GO:0051538	3 iron, 4 sulfur cluster binding	7	1	0.23	488	0.21477	0.839	FALSE	0
down	MF	Ara-1	GO:0016779	nucleotidyltransferase activity	72	4	2.39	188	0.22644	0.218	FALSE	0
down	MF	Ara-1	GO:0016410	N-acyltransferase activity	27	2	0.9	534	0.23249	0.947	FALSE	0
down	MF	Ara-2	GO:0048038	quinone binding	23	15	2.48	542	6.2e-10	0.996	FALSE	0
down	MF	Ara-2	GO:0009055	electron transfer activity	99	26	10.67	432	1.1e-05	0.796	FALSE	0
down	MF	Ara-3	GO:0005198	structural molecule activity	67	29	9.23	1	3.7e-09	0.00072	FALSE	0
down	MF	Ara-3	GO:0003735	structural constituent of ribosome	57	25	7.85	2	3.4e-08	0.00118	FALSE	0
down	MF	Ara-3	GO:0048038	quinone binding	23	14	3.17	501	2.4e-07	0.86684	FALSE	0
down	MF	Ara-4	GO:0015932	nucleobase-containing compound transmemb...	10	3	0.84	435	0.05078	0.801	FALSE	0
down	MF	Ara-4	GO:0061783	peptidoglycan muralytic activity	17	4	1.43	236	0.05584	0.316	FALSE	0
down	MF	Ara-4	GO:0003681	bent DNA binding	5	2	0.42	522	0.06455	0.965	FALSE	0
down	MF	Ara-4	GO:0015108	chloride transmembrane transporter activ...	5	2	0.42	523	0.06455	0.965	FALSE	0
down	MF	Ara-4	GO:0005310	dicarboxylic acid transmembrane transpor...	6	2	0.51	562	0.09131	1.000	FALSE	0
down	MF	Ara-4	GO:0015291	secondary active transmembrane transport...	128	16	10.8	541	0.09264	0.980	FALSE	0
down	MF	Ara-4	GO:0016301	kinase activity	168	20	14.18	531	0.09664	0.972	FALSE	0
[truncated: 2,105 more rows]
